# Supplementary material for: Plant autophagosomes mature into amphisomes prior to their delivery to the central vacuole
Source: J Cell Biol. 2022 Oct 19;221(12):e202203139. doi: 10.1083/jcb.202203139 (PMC9584626; doi:10.1083/jcb.202203139)
Supplement: Table S1 — shows original mass spectromertry dataset used for analysis. [file JCB_202203139_TableS1.xlsx]

## Sheet: Main
Table S1. The original mass spectromertry dataset used for analysis
Main
#	Contaminant	POI	Accession	Protein group accessions	Description	Genes	GO Accessions	Pfam IDs	Quantified Peptides	MW[kDa]	20211221_E3_RSLC3_Bui_Dagdas_GMI_ID568_onbead_dig_30per_1_control_mCherry_S4								20220111_E3_RSLC3_Bui_Dagdas_GMI_ID584_onbead_dig_20per_1_control_mCherry_S4								20211221_E3_RSLC3_Bui_Dagdas_GMI_ID568_onbead_dig_30per_2_control_mCherry_S4_protease								20220111_E3_RSLC3_Bui_Dagdas_GMI_ID584_onbead_dig_20per_2_control_mCherry_S4_protease								20211221_E3_RSLC3_Bui_Dagdas_GMI_ID568_onbead_dig_30per_3_control_mCherry_P4
											Norm. Area	Area	Coverage	# Peptides	# Unique peptides	# Peptide Isoforms	# Unique Peptide Isoforms	# PSMs	Norm. Area	Area	Coverage	# Peptides	# Unique peptides	# Peptide Isoforms	# Unique Peptide Isoforms	# PSMs	Norm. Area	Area	Coverage	# Peptides	# Unique peptides	# Peptide Isoforms	# Unique Peptide Isoforms	# PSMs	Norm. Area	Area	Coverage	# Peptides	# Unique peptides	# Peptide Isoforms	# Unique Peptide Isoforms	# PSMs	Norm. Area	Area	Coverage	# Peptides	# Unique peptides	# Peptide Isoforms	# Unique Peptide Isoforms
1		ü	AT2G45170.2_x000D_; AT2G45170.1_x000D_; AT2G45170.1		Symbols: ATATG8E, ATG8E AUTOPHAGY 8E chr2:18624545-18625526 FORWARD LENGTH=122<|>ATG8E OS=Arabidopsis thaliana (Thale cress)<|>Symbols: ATATG8E, ATG8E AUTOPHAGY 8E chr2:18624545-18625526 FORWARD LENGTH=122	ATG8E	[GO:0000421]; GO:0005774; GO:0005776; GO:0098588; GO:0005773; GO:0031090; GO:0043231; GO:0005737; GO:0016020; GO:0043227; GO:0043229; GO:0110165; GO:0005622; GO:0043226; GO:0005575_x000D_ [GO:0005737]; GO:0110165; GO:0005622; GO:0005575_x000D_ [GO:0005776]; GO:0005773; GO:0043231; GO:0005737; GO:0043227; GO:0043229; GO:0110165; GO:0005622; GO:0043226; GO:0005575_x000D_ [GO:0005874]; GO:0099513; G…	Pf02991	21	13.938	77024.8	77024.8	0	0	0	0	0	0	671848	671848	0	0	0	0	0	0	498829	498829	0	0	0	0	0	0	2.79706e+06	2.79706e+06	0	0	0	0	0	0	16750.1	0	0	0	0	0	0
2			AT5G05060.1		Symbols: Cystatin/monellin superfamily protein chr5:1494334-1494999 REVERSE LENGTH=172	MUG13.8			9	19.597	17621.1	0	0	0	0	0	0	0	17520.1	0	0	0	0	0	0	0	17427.7	0	0	0	0	0	0	0	18169.8	0	0	0	0	0	0	0	16750.1	0	0	0	0	0	0
3			AT5G61500.1		Symbols: ATATG3, ATG3 autophagy 3 (APG3) chr5:24734216-24736711 REVERSE LENGTH=313	ATG3	[GO:0000045]; GO:0070925; GO:1905037; GO:0006996; GO:0022607; GO:0007033; GO:0016236; GO:0016043; GO:0044085; GO:0006914; GO:0071840; GO:0044248; GO:0061919; GO:0009987; GO:0009056; GO:0044237; GO:0008150; GO:0008152_x000D_ [GO:0000153]; GO:0000151; GO:0005737; GO:0140535; GO:1990234; GO:0110165; GO:0005622; GO:0032991; GO:1902494; GO:0005575_x000D_ [GO:0000422]; GO:0006914; GO:0061726; GO:004424…	Pf03987	29	35.309	116851	116851	0	0	0	0	0	0	1.13074e+06	1.13074e+06	0	0	0	0	0	0	476280	476280	0	0	0	0	0	0	100650	100650	0	0	0	0	0	0	16750.1	0	0	0	0	0	0
4			AT5G45900.1		Symbols: APG7, ATAPG7, ATG7, ATATG7 ThiF family protein chr5:18615304-18618436 FORWARD LENGTH=697	ATG7	[GO:0000045]; GO:0070925; GO:1905037; GO:0006996; GO:0022607; GO:0007033; GO:0016236; GO:0016043; GO:0044085; GO:0006914; GO:0071840; GO:0044248; GO:0061919; GO:0009987; GO:0009056; GO:0044237; GO:0008150; GO:0008152_x000D_ [GO:0000407]; GO:0110165; GO:0005737; GO:0005575; GO:0005622_x000D_ [GO:0000422]; GO:0006914; GO:0061726; GO:0044248; GO:0061919; GO:0007005; GO:1903008; GO:0009056; GO:004423…	Pf00899, Pf16420	28	76.473	17621.1	0	0	0	0	0	0	0	196905	196905	0	0	0	0	0	0	225585	225585	0	0	0	0	0	0	46333	46333	0	0	0	0	0	0	16750.1	0	0	0	0	0	0
5			AT4G13670.1		Symbols: PTAC5 plastid transcriptionally active 5 chr4:7948644-7950779 FORWARD LENGTH=387	PTAC5	[GO:0003756]; GO:0016864; GO:0140096; GO:0016860; GO:0003824; GO:0016853; GO:0003674_x000D_ [GO:0006355]; GO:0010468; GO:1903506; GO:0060255; GO:2001141; GO:0019222; GO:0010556; GO:0031326; GO:0051252; GO:0050789; GO:0009889; GO:0031323; GO:0019219; GO:0065007; GO:0050794; GO:0051171; GO:0080090; GO:0008150_x000D_ [GO:0009408]; GO:0006950; GO:0009266; GO:0050896; GO:0009628; GO:0008150_x000D_ [GO…	Pf01471	19	43.992	17621.1	0	0	0	0	0	0	0	17520.1	0	0	0	0	0	0	0	17427.7	0	0	0	0	0	0	0	32589.4	32589.4	0	0	0	0	0	0	16750.1	0	0	0	0	0	0
6			AT2G44140.1		Symbols: Peptidase family C54 protein chr2:18255106-18257165 REVERSE LENGTH=467	ATG4A	[GO:0005737]; GO:0110165; GO:0005622; GO:0005575_x000D_ [GO:0006914]; GO:0044248; GO:0061919; GO:0009056; GO:0044237; GO:0009987; GO:0008152; GO:0008150_x000D_ [GO:0008234]; GO:0008233; GO:0016787; GO:0140096; GO:0006508; GO:0003824; GO:0019538; GO:0003674; GO:0043170; GO:0044238; GO:1901564; GO:0071704; GO:0008152; GO:0006807; GO:0008150_x000D_ [GO:0015031]; GO:0045184; GO:0071702; GO:0071705; G…	Pf03416	8	51.496	17621.1	0	0	0	0	0	0	0	73790.3	73790.3	0	0	0	0	0	0	17427.7	0	0	0	0	0	0	0	18169.8	0	0	0	0	0	0	0	16750.1	0	0	0	0	0	0
7			AT1G44770.1		Symbols: unknown protein; BEST Arabidopsis thaliana protein match is: unknown protein (TAIR:AT5G49710.3); Has 81 Blast hits to 81 proteins in 17 species: Archae - 0; Bacteria - 0; Metazoa - 0; Fungi - 0; Plants - 81; Viruses - 0; Other Eukaryotes - 0 (source: NCBI BLink). chr1:16907834-16909409 REVERSE LENGTH=271		[GO:0003746]; GO:0008135; GO:0006414; GO:0003723; GO:0090079; GO:0006412; GO:0034645; GO:0003676; GO:0045182; GO:0043043; GO:0044267; GO:0010467; GO:0009059; GO:0044249; GO:0044260; GO:0097159; GO:1901363; GO:0003674; GO:0006417; GO:0006518; GO:0043604; GO:1901566; GO:0019538; GO:0043170; GO:1901576; GO:0009058; GO:0044237; GO:0005488; GO:0010608; GO:0032268; GO:0034248; GO:2000112; GO:0043603; G…		14	30.739	17621.1	0	0	0	0	0	0	0	222159	222159	0	0	0	0	0	0	17427.7	0	0	0	0	0	0	0	18169.8	0	0	0	0	0	0	0	200081	200081	0	0	0	0	0
8			AT5G45510.1		Symbols: Leucine-rich repeat (LRR) family protein chr5:18444798-18449071 FORWARD LENGTH=1222		[GO:0005524]; GO:0032559; GO:0035639; GO:0030554; GO:0032555; GO:0043168; GO:1901265; GO:0017076; GO:0032553; GO:0043167; GO:0097159; GO:1901363; GO:0000166; GO:0097367; GO:0005488; GO:0036094; GO:0003674_x000D_ [GO:0005829]; GO:0110165; GO:0005737; GO:0005575; GO:0005622_x000D_ [GO:0005886]; GO:0016020; GO:0071944; GO:0110165; GO:0005575_x000D_ [GO:0006952]; GO:0006950; GO:0050896; GO:0008150		64	137.839	261578	261578	0	0	0	0	0	0	17520.1	0	0	0	0	0	0	0	239399	239399	0	0	0	0	0	0	69818.5	69818.5	0	0	0	0	0	0	29399.6	29399.6	0	0	0	0	0
9			AT3G59950.1		Symbols: Peptidase family C54 protein chr3:22144468-22146887 REVERSE LENGTH=477	ATG4B	[GO:0005737]; GO:0110165; GO:0005622; GO:0005575_x000D_ [GO:0006914]; GO:0044248; GO:0061919; GO:0009056; GO:0044237; GO:0009987; GO:0008152; GO:0008150_x000D_ [GO:0008234]; GO:0008233; GO:0016787; GO:0140096; GO:0006508; GO:0003824; GO:0019538; GO:0003674; GO:0043170; GO:0044238; GO:1901564; GO:0071704; GO:0008152; GO:0006807; GO:0008150_x000D_ [GO:0015031]; GO:0045184; GO:0071702; GO:0071705; G…	Pf03416	17	52.17	17621.1	0	0	0	0	0	0	0	241472	241472	0	0	0	0	0	0	17427.7	0	0	0	0	0	0	0	111300	111300	0	0	0	0	0	0	16750.1	0	0	0	0	0	0
10			AT2G43460.1_x000D_; AT3G59540.1		Symbols: Ribosomal L38e protein family chr2:18046285-18047292 REVERSE LENGTH=69<|>Symbols: Ribosomal L38e protein family chr3:21995897-21996742 REVERSE LENGTH=69	LOC108830506; RPL38A; RPL38B	[GO:0003735]; GO:0005198; GO:0003674_x000D_ [GO:0005840]; GO:0043232; GO:0043228; GO:0043229; GO:0043226; GO:0005622; GO:0110165; GO:0005575_x000D_ [GO:0006412]; GO:0034645; GO:0043043; GO:0044267; GO:0010467; GO:0009059; GO:0044249; GO:0044260; GO:0006518; GO:0043604; GO:1901566; GO:0019538; GO:0043170; GO:1901576; GO:0009058; GO:0044237; GO:0043603; GO:1901564; GO:0044271; GO:0044238; GO:007170…	Pf01781	2	8.116	17621.1	0	0	0	0	0	0	0	17520.1	0	0	0	0	0	0	0	365625	365625	0	0	0	0	0	0	791391	791391	0	0	0	0	0	0	2.82864e+06	2.82864e+06	0.275362	2	2	2	2
11			AT5G57290.1		Symbols: 60S acidic ribosomal protein family chr5:23207049-23207835 REVERSE LENGTH=120	RPP3B	[GO:0003735]; GO:0005198; GO:0003674_x000D_ [GO:0005634]; GO:0043231; GO:0043227; GO:0043229; GO:0043226; GO:0005622; GO:0110165; GO:0005575_x000D_ [GO:0005829]; GO:0110165; GO:0005737; GO:0005575; GO:0005622_x000D_ [GO:0005840]; GO:0043232; GO:0043228; GO:0043229; GO:0043226; GO:0005622; GO:0110165; GO:0005575_x000D_ [GO:0006414]; GO:0034645; GO:0006412; GO:0009059; GO:0044249; GO:0044260; GO:00…	Pf00428	4	11.856	17621.1	0	0	0	0	0	0	0	17520.1	0	0	0	0	0	0	0	17427.7	0	0	0	0	0	0	0	18169.8	0	0	0	0	0	0	0	851194	851194	0.125	2	2	2	2
12			AT3G09500.1		Symbols: Ribosomal L29 family protein chr3:2917047-2917895 FORWARD LENGTH=123	RPL35A	[GO:0000463]; GO:0000470; GO:0006364; GO:0042273; GO:0016072; GO:0034470; GO:0042254; GO:0022613; GO:0034660; GO:0006396; GO:0044085; GO:0016070; GO:0010467; GO:0071840; GO:0090304; GO:0043170; GO:0009987; GO:0006139; GO:0071704; GO:0008150; GO:0006725; GO:0034641; GO:0044238; GO:0046483; GO:1901360; GO:0008152; GO:0044237; GO:0006807_x000D_ [GO:0003729]; GO:0003723; GO:0003676; GO:0097159; GO:19…	Pf00831	7	14.276	17621.1	0	0	0	0	0	0	0	17520.1	0	0	0	0	0	0	0	2.55553e+06	2.55553e+06	0.121951	2	1	2	1	2	3.57633e+06	3.57633e+06	0.195122	3	1	3	1	3	3.93098e+06	3.93098e+06	0.276423	4	1	4	1
13			AT2G25430.1		Symbols: epsin N-terminal homology (ENTH) domain-containing protein / clathrin assembly protein-related chr2:10822716-10824677 FORWARD LENGTH=653		[GO:0000149]; GO:0005515; GO:0005488; GO:0003674_x000D_ [GO:0005545]; GO:0035091; GO:0005543; GO:0008289; GO:0005488; GO:0003674_x000D_ [GO:0005546]; GO:0043168; GO:1902936; GO:0043167; GO:1901981; GO:0005488; GO:0035091; GO:0003674; GO:0005543; GO:0008289_x000D_ [GO:0005634]; GO:0043231; GO:0043227; GO:0043229; GO:0043226; GO:0005622; GO:0110165; GO:0005575_x000D_ [GO:0005794]; GO:0043231; GO:00…	Pf07651	35	72.039	15778.4	15778.4	0	0	0	0	0	0	17520.1	0	0	0	0	0	0	0	71157.2	71157.2	0	0	0	0	0	0	94796.4	94796.4	0	0	0	0	0	0	16750.1	0	0	0	0	0	0
14			AT3G57990.1		Symbols: unknown protein; Has 1497 Blast hits to 1323 proteins in 52 species: Archae - 0; Bacteria - 4; Metazoa - 23; Fungi - 34; Plants - 61; Viruses - 0; Other Eukaryotes - 1375 (source: NCBI BLink). chr3:21470244-21471347 REVERSE LENGTH=367	T10K17.200	[GO:1904659]; GO:0008645; GO:0015749; GO:0034219; GO:0008643; GO:0055085; GO:0071702; GO:0006810; GO:0009987; GO:0051234; GO:0008150; GO:0051179		20	39.867	17621.1	0	0	0	0	0	0	0	351159	351159	0	0	0	0	0	0	17427.7	0	0	0	0	0	0	0	18169.8	0	0	0	0	0	0	0	35531.8	35531.8	0	0	0	0	0
15			AT3G53020.1	AT2G36620.1	Symbols: STV1, RPL24B, RPL24 Ribosomal protein L24e family protein chr3:19660749-19661912 REVERSE LENGTH=163	RPL24B	[GO:0000027]; GO:0022618; GO:0042255; GO:0042273; GO:0065003; GO:0071826; GO:0022613; GO:0140694; GO:0042254; GO:0022607; GO:0043933; GO:0044085; GO:0070925; GO:0016043; GO:0071840; GO:0006996; GO:0009987; GO:0008150_x000D_ [GO:0003723]; GO:0003676; GO:0097159; GO:1901363; GO:0005488; GO:0003674_x000D_ [GO:0003729]; GO:0003723; GO:0003676; GO:0097159; GO:1901363; GO:0005488; GO:0003674_x000D_ [GO…	Pf01246	3	18.62	1.31815e+06	1.31815e+06	0.0429448	1	1	1	1	1	1.43656e+06	1.43656e+06	0	0	0	0	0	0	227136	227136	0.0429448	1	1	1	1	1	144926	144926	0	0	0	0	0	0	3.91286e+06	3.91286e+06	0.116564	2	2	2	2
16			AT1G19020.1		Symbols: unknown protein; BEST Arabidopsis thaliana protein match is: unknown protein (TAIR:AT3G48180.1); Has 88 Blast hits to 88 proteins in 15 species: Archae - 0; Bacteria - 0; Metazoa - 0; Fungi - 0; Plants - 88; Viruses - 0; Other Eukaryotes - 0 (source: NCBI BLink). chr1:6568142-6568402 FORWARD LENGTH=86		[GO:0000302]; GO:0006979; GO:1901700; GO:0006950; GO:0042221; GO:0050896; GO:0008150_x000D_ [GO:0006979]; GO:0006950; GO:0050896; GO:0008150_x000D_ [GO:0009611]; GO:0006950; GO:0050896; GO:0008150_x000D_ [GO:0009617]; GO:0051707; GO:0043207; GO:0044419; GO:0009605; GO:0009607; GO:0008150; GO:0050896_x000D_ [GO:0016740]; GO:0003824; GO:0003674		3	9.15	17621.1	0	0	0	0	0	0	0	17520.1	0	0	0	0	0	0	0	17427.7	0	0	0	0	0	0	0	18169.8	0	0	0	0	0	0	0	1.4216e+07	1.4216e+07	0.27907	3	3	3	3
17			AT4G15000.1		Symbols: Ribosomal L27e protein family chr4:8571896-8572303 FORWARD LENGTH=135	RPL27C	[GO:0003729]; GO:0003723; GO:0003676; GO:0097159; GO:1901363; GO:0005488; GO:0003674_x000D_ [GO:0003735]; GO:0005198; GO:0003674_x000D_ [GO:0005840]; GO:0043232; GO:0043228; GO:0043229; GO:0043226; GO:0005622; GO:0110165; GO:0005575_x000D_ [GO:0006412]; GO:0034645; GO:0043043; GO:0044267; GO:0010467; GO:0009059; GO:0044249; GO:0044260; GO:0006518; GO:0043604; GO:1901566; GO:0019538; GO:0043170; G…	Pf01777	1	15.598	17621.1	0	0	0	0	0	0	0	17520.1	0	0.0814815	1	1	1	1	1	129623	129623	0	0	0	0	0	0	18169.8	0	0.0592593	1	0	1	0	1	921592	921592	0.2	3	1	3	1
18			AT5G59920.1		Symbols: ULI3 Cysteine/Histidine-rich C1 domain family protein chr5:24128756-24130888 FORWARD LENGTH=710	ULI3	[GO:0005737]; GO:0110165; GO:0005622; GO:0005575_x000D_ [GO:0009411]; GO:0009416; GO:0009314; GO:0009628; GO:0050896; GO:0008150_x000D_ [GO:0010224]; GO:0009411; GO:0009416; GO:0009314; GO:0009628; GO:0050896; GO:0008150_x000D_ [GO:0019992]; GO:0008289; GO:0005488; GO:0003674_x000D_ [GO:0020037]; GO:0046906; GO:0097159; GO:1901363; GO:0005488; GO:0003674_x000D_ [GO:0035556]; GO:0007165; GO:000998…	Pf03107	19	79.863	17621.1	0	0	0	0	0	0	0	17520.1	0	0	0	0	0	0	0	20186.7	20186.7	0	0	0	0	0	0	18169.8	0	0	0	0	0	0	0	16750.1	0	0	0	0	0	0
19			AT3G51890.1		Symbols: Clathrin light chain protein chr3:19249686-19250890 REVERSE LENGTH=258		[GO:0005198]; GO:0003674_x000D_ [GO:0005886]; GO:0016020; GO:0071944; GO:0110165; GO:0005575_x000D_ [GO:0006886]; GO:0015031; GO:0046907; GO:0034613; GO:0045184; GO:0071702; GO:0071705; GO:0006810; GO:0051641; GO:0051649; GO:0008104; GO:0070727; GO:0051234; GO:0009987; GO:0051179; GO:0033036; GO:0008150_x000D_ [GO:0030125]; GO:0030118; GO:0030120; GO:0030665; GO:0030117; GO:0030662; GO:0030136; G…	Pf01086	15	29.166	17621.1	0	0.0310078	1	0	1	0	1	151040	151040	0	0	0	0	0	0	17427.7	0	0	0	0	0	0	0	18169.8	0	0.0310078	1	0	1	0	1	16750.1	0	0	0	0	0	0
20			AT5G47700.1_x000D_; AT5G47700.2		Symbols: 60S acidic ribosomal protein family chr5:19328019-19328724 REVERSE LENGTH=113<|>Symbols: 60S acidic ribosomal protein family chr5:19328019-19328724 REVERSE LENGTH=113	RPP1C	[GO:0002181]; GO:0006412; GO:0034645; GO:0043043; GO:0044267; GO:0010467; GO:0009059; GO:0044249; GO:0044260; GO:0006518; GO:0043604; GO:1901566; GO:0019538; GO:0043170; GO:1901576; GO:0009058; GO:0044237; GO:0043603; GO:1901564; GO:0044271; GO:0044238; GO:0071704; GO:0008152; GO:0009987; GO:0034641; GO:0006807; GO:0008150_x000D_ [GO:0003735]; GO:0005198; GO:0003674_x000D_ [GO:0005634]; GO:004323…	Pf00428	1	11.24	17621.1	0	0	0	0	0	0	0	306357	306357	0	0	0	0	0	0	17427.7	0	0	0	0	0	0	0	18169.8	0	0	0	0	0	0	0	16750.1	0	0	0	0	0	0
21			AT5G19510.1		Symbols: Translation elongation factor EF1B/ribosomal protein S6 family protein chr5:6581854-6583137 REVERSE LENGTH=224		[GO:0003746]; GO:0008135; GO:0006414; GO:0003723; GO:0090079; GO:0006412; GO:0034645; GO:0003676; GO:0045182; GO:0043043; GO:0044267; GO:0010467; GO:0009059; GO:0044249; GO:0044260; GO:0097159; GO:1901363; GO:0003674; GO:0006417; GO:0006518; GO:0043604; GO:1901566; GO:0019538; GO:0043170; GO:1901576; GO:0009058; GO:0044237; GO:0005488; GO:0010608; GO:0032268; GO:0034248; GO:2000112; GO:0043603; G…	Pf00736	8	24.186	17621.1	0	0	0	0	0	0	0	17520.1	0	0	0	0	0	0	0	884987	884987	0	0	0	0	0	0	18169.8	0	0	0	0	0	0	0	147817	147817	0	0	0	0	0
22			AT4G08520.1	AT1G60970.1	Symbols: SNARE-like superfamily protein chr4:5417887-5420295 FORWARD LENGTH=181		[GO:0000139]; GO:0098588; GO:0005794; GO:0031090; GO:0043231; GO:0005737; GO:0012505; GO:0016020; GO:0043227; GO:0043229; GO:0110165; GO:0005622; GO:0043226; GO:0005575_x000D_ [GO:0005886]; GO:0016020; GO:0071944; GO:0110165; GO:0005575_x000D_ [GO:0006886]; GO:0015031; GO:0046907; GO:0034613; GO:0045184; GO:0071702; GO:0071705; GO:0006810; GO:0051641; GO:0051649; GO:0008104; GO:0070727; GO:005123…	Pf01217	5	19.864	135983	135983	0.0552486	1	1	1	1	1	17520.1	0	0	0	0	0	0	0	97682.1	97682.1	0	0	0	0	0	0	108775	108775	0	0	0	0	0	0	16750.1	0	0	0	0	0	0
23			AT5G52580.1		Symbols: RabGAP/TBC domain-containing protein chr5:21338052-21342848 FORWARD LENGTH=673		[GO:0016021]; GO:0031224; GO:0110165; GO:0016020; GO:0005575	Pf00566, Pf12068	26	77.621	51859.6	51859.6	0	0	0	0	0	0	779525	779525	0	0	0	0	0	0	13576.4	13576.4	0	0	0	0	0	0	727182	727182	0	0	0	0	0	0	16750.1	0	0	0	0	0	0
24			AT5G37475.1		Symbols: Translation initiation factor eIF3 subunit chr5:14866328-14867749 REVERSE LENGTH=225		[GO:0001732]; GO:0022618; GO:0002183; GO:0065003; GO:0071826; GO:0022613; GO:0006413; GO:0002181; GO:0022607; GO:0043933; GO:0044085; GO:0044237; GO:0006412; GO:0016043; GO:0071840; GO:0008152; GO:0009987; GO:0034645; GO:0043043; GO:0044267; GO:0010467; GO:0008150; GO:0009059; GO:0044249; GO:0044260; GO:0006518; GO:0043604; GO:1901566; GO:0019538; GO:0043170; GO:1901576; GO:0009058; GO:0043603; G…	Pf08597	11	25.153	17621.1	0	0	0	0	0	0	0	17520.1	0	0	0	0	0	0	0	80593.5	80593.5	0	0	0	0	0	0	199065	199065	0.04	1	1	1	1	1	16750.1	0	0	0	0	0	0
25			AT3G03130.1		Symbols: unknown protein; BEST Arabidopsis thaliana protein match is: unknown protein (TAIR:AT5G17160.1); Has 7130 Blast hits to 3690 proteins in 504 species: Archae - 22; Bacteria - 2666; Metazoa - 1654; Fungi - 721; Plants - 246; Viruses - 56; Other Eukaryotes - 1765 (source: NCBI BLink). chr3:721439-723564 REVERSE LENGTH=520				16	57.399	99290.1	99290.1	0	0	0	0	0	0	175995	175995	0	0	0	0	0	0	121129	121129	0	0	0	0	0	0	625713	625713	0	0	0	0	0	0	67158.1	67158.1	0	0	0	0	0
26			AT4G18100.1		Symbols: Ribosomal protein L32e chr4:10035715-10036475 REVERSE LENGTH=133	RPL32A	[GO:0003729]; GO:0003723; GO:0003676; GO:0097159; GO:1901363; GO:0005488; GO:0003674_x000D_ [GO:0003735]; GO:0005198; GO:0003674_x000D_ [GO:0005730]; GO:0043232; GO:0031981; GO:0043228; GO:0043229; GO:0070013; GO:0005634; GO:0043226; GO:0005622; GO:0043233; GO:0043231; GO:0110165; GO:0031974; GO:0043227; GO:0005575_x000D_ [GO:0005829]; GO:0110165; GO:0005737; GO:0005575; GO:0005622_x000D_ [GO:000…	Pf01655	5	15.493	17621.1	0	0	0	0	0	0	0	17520.1	0	0	0	0	0	0	0	5.52364e+06	5.52364e+06	0	0	0	0	0	0	305926	305926	0	0	0	0	0	0	429260	429260	0.0827068	1	1	1	1
27			AT1G09010.1		Symbols: glycoside hydrolase family 2 protein chr1:2895259-2899287 REVERSE LENGTH=944	EBM	[GO:0005773]; GO:0043231; GO:0005737; GO:0043227; GO:0043229; GO:0110165; GO:0005622; GO:0043226; GO:0005575_x000D_ [GO:0005975]; GO:0044238; GO:0071704; GO:0008152; GO:0008150_x000D_ [GO:0033947]; GO:0004567; GO:0015923; GO:0004553; GO:0016798; GO:0016787; GO:0003824; GO:0003674	Pf00703, Pf02836, Pf18368	62	107.592	167720	167720	0.00741525	1	1	1	1	1	3.03415e+06	3.03415e+06	0	0	0	0	0	0	1.24564e+06	1.24564e+06	0	0	0	0	0	0	6.36302e+06	6.36302e+06	0	0	0	0	0	0	58837.2	58837.2	0	0	0	0	0
28			AT4G16720.1		Symbols: Ribosomal protein L23/L15e family protein chr4:9400156-9401315 REVERSE LENGTH=204	RPL15A	[GO:0002181]; GO:0006412; GO:0034645; GO:0043043; GO:0044267; GO:0010467; GO:0009059; GO:0044249; GO:0044260; GO:0006518; GO:0043604; GO:1901566; GO:0019538; GO:0043170; GO:1901576; GO:0009058; GO:0044237; GO:0043603; GO:1901564; GO:0044271; GO:0044238; GO:0071704; GO:0008152; GO:0009987; GO:0034641; GO:0006807; GO:0008150_x000D_ [GO:0003723]; GO:0003676; GO:0097159; GO:1901363; GO:0005488; GO:00…	Pf00827	10	24.224	91278	91278	0	0	0	0	0	0	102153	102153	0	0	0	0	0	0	6.94882e+06	6.94882e+06	0.0784314	1	1	1	1	1	1.68576e+06	1.68576e+06	0.186275	4	4	4	4	5	1.48695e+06	1.48695e+06	0.254902	5	5	5	5
29			AT2G27530.1_x000D_; AT2G27530.2		Symbols: PGY1 Ribosomal protein L1p/L10e family chr2:11763443-11764570 REVERSE LENGTH=216<|>Symbols: PGY1 Ribosomal protein L1p/L10e family chr2:11763443-11764570 REVERSE LENGTH=216	RPL10AB	[GO:0000470]; GO:0006364; GO:0042273; GO:0016072; GO:0034470; GO:0042254; GO:0022613; GO:0034660; GO:0006396; GO:0044085; GO:0016070; GO:0010467; GO:0071840; GO:0090304; GO:0043170; GO:0009987; GO:0006139; GO:0071704; GO:0008150; GO:0006725; GO:0034641; GO:0044238; GO:0046483; GO:1901360; GO:0008152; GO:0044237; GO:0006807_x000D_ [GO:0003723]; GO:0003676; GO:0097159; GO:1901363; GO:0005488; GO:00…	Pf00687	5	24.409	17621.1	0	0.0324074	1	0	1	0	1	17520.1	0	0.037037	1	0	1	0	1	1.07095e+06	1.07095e+06	0.037037	1	0	1	0	1	18169.8	0	0.0694444	2	0	2	0	2	59295.8	59295.8	0.0694444	2	0	2	0
30			AT1G66070.2_x000D_; AT1G66070.1		Symbols: Translation initiation factor eIF3 subunit chr1:24596194-24597520 REVERSE LENGTH=226<|>Symbols: Translation initiation factor eIF3 subunit chr1:24596194-24597520 REVERSE LENGTH=226		[GO:0001732]; GO:0022618; GO:0002183; GO:0065003; GO:0071826; GO:0022613; GO:0006413; GO:0002181; GO:0022607; GO:0043933; GO:0044085; GO:0044237; GO:0006412; GO:0016043; GO:0071840; GO:0008152; GO:0009987; GO:0034645; GO:0043043; GO:0044267; GO:0010467; GO:0008150; GO:0009059; GO:0044249; GO:0044260; GO:0006518; GO:0043604; GO:1901566; GO:0019538; GO:0043170; GO:1901576; GO:0009058; GO:0043603; G…	Pf08597	11	25.491	273835	273835	0	0	0	0	0	0	17520.1	0	0	0	0	0	0	0	17427.7	0	0	0	0	0	0	0	68246.2	68246.2	0.0663717	1	1	1	1	1	16750.1	0	0	0	0	0	0
31			AT2G42740.1		Symbols: RPL16A ribosomal protein large subunit 16A chr2:17791794-17792946 FORWARD LENGTH=182	RPL11A	[GO:0003723]; GO:0003676; GO:0097159; GO:1901363; GO:0005488; GO:0003674_x000D_ [GO:0003729]; GO:0003723; GO:0003676; GO:0097159; GO:1901363; GO:0005488; GO:0003674_x000D_ [GO:0003735]; GO:0005198; GO:0003674_x000D_ [GO:0005730]; GO:0043232; GO:0031981; GO:0043228; GO:0043229; GO:0070013; GO:0005634; GO:0043226; GO:0005622; GO:0043233; GO:0043231; GO:0110165; GO:0031974; GO:0043227; GO:0005575_x0…	Pf00281, Pf00673	5	20.818	17621.1	0	0	0	0	0	0	0	17520.1	0	0	0	0	0	0	0	1.0068e+06	1.0068e+06	0	0	0	0	0	0	904188	904188	0.0769231	1	1	1	1	1	289455	289455	0.131868	2	2	2	2
32			AT1G41880.1	AT1G07070.1	Symbols: Ribosomal protein L35Ae family protein chr1:15651585-15652427 REVERSE LENGTH=111	RPL35AB	[GO:0002181]; GO:0006412; GO:0034645; GO:0043043; GO:0044267; GO:0010467; GO:0009059; GO:0044249; GO:0044260; GO:0006518; GO:0043604; GO:1901566; GO:0019538; GO:0043170; GO:1901576; GO:0009058; GO:0044237; GO:0043603; GO:1901564; GO:0044271; GO:0044238; GO:0071704; GO:0008152; GO:0009987; GO:0034641; GO:0006807; GO:0008150_x000D_ [GO:0003729]; GO:0003723; GO:0003676; GO:0097159; GO:1901363; GO:00…	Pf01247	3	12.791	17621.1	0	0	0	0	0	0	0	17520.1	0	0	0	0	0	0	0	246061	246061	0.108108	1	1	1	1	1	18169.8	0	0	0	0	0	0	0	308500	308500	0.108108	1	1	1	1
33			AT3G26240.1		Symbols: Cysteine/Histidine-rich C1 domain family protein chr3:9604335-9607103 REVERSE LENGTH=922			Pf03107	23	106.17	17621.1	0	0	0	0	0	0	0	16026.5	16026.5	0	0	0	0	0	0	649759	649759	0	0	0	0	0	0	99048.8	99048.8	0	0	0	0	0	0	16750.1	0	0	0	0	0	0
34			AT4G34870.1		Symbols: ROC5, ATCYP1 rotamase cyclophilin 5 chr4:16614451-16614969 FORWARD LENGTH=172	CYP18-4	[GO:0000413]; GO:0018208; GO:0018193; GO:0006464; GO:0036211; GO:0044267; GO:0019538; GO:0043412; GO:0044260; GO:0043170; GO:0044238; GO:1901564; GO:0044237; GO:0071704; GO:0008152; GO:0006807; GO:0009987; GO:0008150_x000D_ [GO:0003755]; GO:0016859; GO:0140096; GO:0000413; GO:0016853; GO:0003824; GO:0018208; GO:0003674; GO:0018193; GO:0006464; GO:0036211; GO:0044267; GO:0019538; GO:0043412; GO:00…	Pf00160	7	18.366	17621.1	0	0	0	0	0	0	0	63800.1	63800.1	0	0	0	0	0	0	83382.2	83382.2	0	0	0	0	0	0	18169.8	0	0	0	0	0	0	0	16750.1	0	0	0	0	0	0
35			AT5G16730.1		Symbols: Plant protein of unknown function (DUF827) chr5:5497890-5500775 FORWARD LENGTH=853		[GO:0005875]; GO:0032991; GO:0015630; GO:0005575; GO:0005856; GO:0043232; GO:0043228; GO:0043229; GO:0043226; GO:0005622; GO:0110165_x000D_ [GO:0007131]; GO:0140527; GO:1903046; GO:0007127; GO:0035825; GO:0022402; GO:0022414; GO:0051321; GO:0061982; GO:0140013; GO:0006310; GO:0009987; GO:0007049; GO:0008150; GO:0000003; GO:0000280; GO:0006259; GO:0048285; GO:0044260; GO:0090304; GO:0006996; GO:00…	Pf05701	70	96.15	390069	390069	0	0	0	0	0	0	284878	284878	0	0	0	0	0	0	233234	233234	0	0	0	0	0	0	485229	485229	0	0	0	0	0	0	409135	409135	0	0	0	0	0
36			AT3G11130.1		Symbols: Clathrin, heavy chain chr3:3482575-3491667 REVERSE LENGTH=1705	CHC1	[GO:0005198]; GO:0003674_x000D_ [GO:0005773]; GO:0043231; GO:0005737; GO:0043227; GO:0043229; GO:0110165; GO:0005622; GO:0043226; GO:0005575_x000D_ [GO:0005774]; GO:0098588; GO:0005773; GO:0031090; GO:0043231; GO:0005737; GO:0016020; GO:0043227; GO:0043229; GO:0110165; GO:0005622; GO:0043226; GO:0005575_x000D_ [GO:0005794]; GO:0043231; GO:0005737; GO:0012505; GO:0043227; GO:0043229; GO:0110165; G…	Pf00637, Pf01394, Pf09268, Pf13838	18	193.122	192054	192054	0.0240469	4	0	4	0	4	48549.2	48549.2	0.0609971	9	1	9	1	9	164569	164569	0.0269795	5	0	5	0	5	63315.7	63315.7	0.0533724	8	0	8	0	8	18714.1	18714.1	0	0	0	0	0
37			AT2G19650.1		Symbols: Cysteine/Histidine-rich C1 domain family protein chr2:8493655-8495703 REVERSE LENGTH=682		[GO:0035556]; GO:0007165; GO:0009987; GO:0050794; GO:0007154; GO:0023052; GO:0051716; GO:0008150; GO:0050789; GO:0050896; GO:0065007	Pf03107	16	79.065	17621.1	0	0	0	0	0	0	0	12215.1	12215.1	0	0	0	0	0	0	103280	103280	0	0	0	0	0	0	18169.8	0	0	0	0	0	0	0	16750.1	0	0	0	0	0	0
38			AT3G52280.1		Symbols: GTE6 general transcription factor group E6 chr3:19389103-19391289 REVERSE LENGTH=369	GTE6	[GO:0005634]; GO:0043231; GO:0043227; GO:0043229; GO:0043226; GO:0005622; GO:0110165; GO:0005575_x000D_ [GO:0006325]; GO:0016043; GO:0051276; GO:0071840; GO:0006996; GO:0009987; GO:0008150_x000D_ [GO:0006355]; GO:0010468; GO:1903506; GO:0060255; GO:2001141; GO:0019222; GO:0010556; GO:0031326; GO:0051252; GO:0050789; GO:0009889; GO:0031323; GO:0019219; GO:0065007; GO:0050794; GO:0051171; GO:008009…	Pf00439, Pf17035	8	42.366	17621.1	0	0	0	0	0	0	0	17520.1	0	0	0	0	0	0	0	17427.7	0	0	0	0	0	0	0	18169.8	0	0	0	0	0	0	0	16750.1	0	0	0	0	0	0
39			AT5G06830.1		Symbols: unknown protein; CONTAINS InterPro DOMAIN/s: Protein of unknown function DUF773 (InterPro:IPR008491); Has 365 Blast hits to 359 proteins in 109 species: Archae - 9; Bacteria - 13; Metazoa - 209; Fungi - 7; Plants - 47; Viruses - 0; Other Eukaryotes - 80 (source: NCBI BLink). chr5:2116882-2119559 REVERSE LENGTH=549		[GO:0000079]; GO:0071900; GO:1904029; GO:0045859; GO:0051726; GO:0001932; GO:0043549; GO:0050794; GO:0031399; GO:0042325; GO:0051338; GO:0050789; GO:0032268; GO:0019220; GO:0050790; GO:0065007; GO:0031323; GO:0051246; GO:0051174; GO:0065009; GO:0008150; GO:0019222; GO:0051171; GO:0060255; GO:0080090_x000D_ [GO:0007346]; GO:0051726; GO:0050794; GO:0050789; GO:0065007; GO:0008150	Pf05600	11	62.091	17621.1	0	0	0	0	0	0	0	17520.1	0	0	0	0	0	0	0	17427.7	0	0	0	0	0	0	0	18169.8	0	0	0	0	0	0	0	16750.1	0	0	0	0	0	0
40			AT3G15580.1		Symbols: ATG8I, APG8H Ubiquitin-like superfamily protein chr3:5274075-5275000 REVERSE LENGTH=115	ATG8I	[GO:0000421]; GO:0005774; GO:0005776; GO:0098588; GO:0005773; GO:0031090; GO:0043231; GO:0005737; GO:0016020; GO:0043227; GO:0043229; GO:0110165; GO:0005622; GO:0043226; GO:0005575_x000D_ [GO:0005874]; GO:0099513; GO:0015630; GO:0099512; GO:0005856; GO:0099081; GO:0043232; GO:0099080; GO:0043228; GO:0043229; GO:0110165; GO:0043226; GO:0005622; GO:0005575_x000D_ [GO:0006914]; GO:0044248; GO:006191…	Pf02991	3	13.243	17621.1	0	0	0	0	0	0	0	17520.1	0	0	0	0	0	0	0	17427.7	0	0	0	0	0	0	0	18169.8	0	0	0	0	0	0	0	16750.1	0	0	0	0	0	0
41			AT1G30630.1		Symbols: Coatomer epsilon subunit chr1:10858546-10860173 REVERSE LENGTH=292		[GO:0000139]; GO:0098588; GO:0005794; GO:0031090; GO:0043231; GO:0005737; GO:0012505; GO:0016020; GO:0043227; GO:0043229; GO:0110165; GO:0005622; GO:0043226; GO:0005575_x000D_ [GO:0005198]; GO:0003674_x000D_ [GO:0005774]; GO:0098588; GO:0005773; GO:0031090; GO:0043231; GO:0005737; GO:0016020; GO:0043227; GO:0043229; GO:0110165; GO:0005622; GO:0043226; GO:0005575_x000D_ [GO:0006888]; GO:0046907; G…	Pf04733	11	32.581	689990	689990	0.0376712	1	1	1	1	2	794696	794696	0.116438	4	4	4	4	6	483843	483843	0	0	0	0	0	0	106791	106791	0	0	0	0	0	0	16750.1	0	0	0	0	0	0
42			AT3G19910.1		Symbols: RING/U-box superfamily protein chr3:6926497-6929324 FORWARD LENGTH=340	BBR	[GO:0004842]; GO:0019787; GO:0016567; GO:0016740; GO:0140096; GO:0032446; GO:0003824; GO:0070647; GO:0003674; GO:0006464; GO:0036211; GO:0044267; GO:0019538; GO:0043412; GO:0044260; GO:0043170; GO:0044238; GO:1901564; GO:0044237; GO:0071704; GO:0008152; GO:0006807; GO:0009987; GO:0008150_x000D_ [GO:0016567]; GO:0032446; GO:0070647; GO:0006464; GO:0036211; GO:0044267; GO:0019538; GO:0043412; GO:00…	Pf13639	5	37.24	17621.1	0	0	0	0	0	0	0	17520.1	0	0	0	0	0	0	0	17427.7	0	0	0	0	0	0	0	245425	245425	0	0	0	0	0	0	16750.1	0	0	0	0	0	0
43			AT2G40060.1		Symbols: Clathrin light chain protein chr2:16726564-16728001 FORWARD LENGTH=258	CLC2	[GO:0005198]; GO:0003674_x000D_ [GO:0005856]; GO:0043232; GO:0043228; GO:0043229; GO:0043226; GO:0005622; GO:0110165; GO:0005575_x000D_ [GO:0005886]; GO:0016020; GO:0071944; GO:0110165; GO:0005575_x000D_ [GO:0006886]; GO:0015031; GO:0046907; GO:0034613; GO:0045184; GO:0071702; GO:0071705; GO:0006810; GO:0051641; GO:0051649; GO:0008104; GO:0070727; GO:0051234; GO:0009987; GO:0051179; GO:0033036; G…	Pf01086	18	28.819	1.21128e+06	1.21128e+06	0.0271318	1	1	1	1	1	4.84062e+06	4.84062e+06	0	0	0	0	0	0	1.56525e+07	1.56525e+07	0	0	0	0	0	0	4.21775e+06	4.21775e+06	0	0	0	0	0	0	256338	256338	0	0	0	0	0
44			AT1G69620.1	AT3G28900.1	Symbols: RPL34 ribosomal protein L34 chr1:26189900-26191081 FORWARD LENGTH=119	RPL34B	[GO:0003729]; GO:0003723; GO:0003676; GO:0097159; GO:1901363; GO:0005488; GO:0003674_x000D_ [GO:0003735]; GO:0005198; GO:0003674_x000D_ [GO:0005774]; GO:0098588; GO:0005773; GO:0031090; GO:0043231; GO:0005737; GO:0016020; GO:0043227; GO:0043229; GO:0110165; GO:0005622; GO:0043226; GO:0005575_x000D_ [GO:0005840]; GO:0043232; GO:0043228; GO:0043229; GO:0043226; GO:0005622; GO:0110165; GO:0005575_x0…	Pf01199	1	13.642	196661	196661	0	0	0	0	0	0	17520.1	0	0	0	0	0	0	0	17427.7	0	0	0	0	0	0	0	209712	209712	0	0	0	0	0	0	1.08156e+06	1.08156e+06	0.159664	2	1	2	1
45			AT1G16350.1		Symbols: Aldolase-type TIM barrel family protein chr1:5590951-5592872 FORWARD LENGTH=502		[GO:0000166]; GO:0036094; GO:1901265; GO:0005488; GO:0097159; GO:1901363; GO:0003674_x000D_ [GO:0003938]; GO:0016616; GO:0016614; GO:0016491; GO:0003824; GO:0003674_x000D_ [GO:0005737]; GO:0110165; GO:0005622; GO:0005575_x000D_ [GO:0005829]; GO:0110165; GO:0005737; GO:0005575; GO:0005622_x000D_ [GO:0006177]; GO:0009152; GO:0009168; GO:0046037; GO:0006164; GO:0009150; GO:0009260; GO:0009127; GO:00…	Pf00478	15	54.017	49456.8	49456.8	0	0	0	0	0	0	71186.1	71186.1	0	0	0	0	0	0	94756.2	94756.2	0	0	0	0	0	0	58147.3	58147.3	0	0	0	0	0	0	16750.1	0	0	0	0	0	0
46			AT4G18480.1		Symbols: CHLI1, CH42, CH-42, CHL11, CHLI-1 P-loop containing nucleoside triphosphate hydrolases superfamily protein chr4:10201897-10203361 REVERSE LENGTH=424	CHLI1	[GO:0005524]; GO:0032559; GO:0035639; GO:0030554; GO:0032555; GO:0043168; GO:1901265; GO:0017076; GO:0032553; GO:0043167; GO:0097159; GO:1901363; GO:0000166; GO:0097367; GO:0005488; GO:0036094; GO:0003674_x000D_ [GO:0005618]; GO:0030312; GO:0110165; GO:0071944; GO:0005575_x000D_ [GO:0009507]; GO:0009536; GO:0043231; GO:0005737; GO:0043227; GO:0043229; GO:0110165; GO:0005622; GO:0043226; GO:000557…	Pf01078, Pf17863	13	46.241	17621.1	0	0	0	0	0	0	0	17520.1	0	0	0	0	0	0	0	119704	119704	0.0212264	1	1	1	1	1	225357	225357	0	0	0	0	0	0	16750.1	0	0	0	0	0	0
47			AT3G44590.2_x000D_; AT3G44590.1		Symbols: 60S acidic ribosomal protein family chr3:16163983-16164658 FORWARD LENGTH=111<|>Symbols: 60S acidic ribosomal protein family chr3:16163983-16164658 FORWARD LENGTH=111	RPP2D	[GO:0002182]; GO:0006414; GO:0002181; GO:0034645; GO:0006412; GO:0009059; GO:0044249; GO:0044260; GO:0043043; GO:0044267; GO:0010467; GO:0043170; GO:1901576; GO:0009058; GO:0044237; GO:0006518; GO:0043604; GO:1901566; GO:0019538; GO:0071704; GO:0008152; GO:0009987; GO:0043603; GO:1901564; GO:0044271; GO:0044238; GO:0008150; GO:0034641; GO:0006807_x000D_ [GO:0003735]; GO:0005198; GO:0003674_x000D_…	Pf00428	2	11.009	17621.1	0	0	0	0	0	0	0	17520.1	0	0	0	0	0	0	0	17427.7	0	0	0	0	0	0	0	18169.8	0	0	0	0	0	0	0	16750.1	0	0	0	0	0	0
48			AT1G24020.2_x000D_; AT1G24020.1		Symbols: MLP423 MLP-like protein 423 chr1:8500653-8501458 REVERSE LENGTH=155<|>Symbols: MLP423 MLP-like protein 423 chr1:8500653-8501458 REVERSE LENGTH=155	MLP423	[GO:0004864]; GO:0019212; GO:0019888; GO:0004857; GO:0019208; GO:0030234; GO:0043086; GO:0098772; GO:0050790; GO:0044092; GO:0003674; GO:0065009; GO:0065007; GO:0008150_x000D_ [GO:0006952]; GO:0006950; GO:0050896; GO:0008150_x000D_ [GO:0009738]; GO:0009755; GO:0071215; GO:0007165; GO:0032870; GO:0009737; GO:0071396; GO:0097306; GO:0009987; GO:0050794; GO:0007154; GO:0023052; GO:0051716; GO:000972…	Pf00407	5	17.044	17621.1	0	0	0	0	0	0	0	17520.1	0	0	0	0	0	0	0	3.11651e+06	3.11651e+06	0.316129	5	5	5	5	7	1.33895e+06	1.33895e+06	0.264516	4	4	4	4	4	16750.1	0	0	0	0	0	0
49			AT4G34450.1		Symbols: coatomer gamma-2 subunit, putative / gamma-2 coat protein, putative / gamma-2 COP, putative chr4:16471956-16476795 FORWARD LENGTH=886		[GO:0000139]; GO:0098588; GO:0005794; GO:0031090; GO:0043231; GO:0005737; GO:0012505; GO:0016020; GO:0043227; GO:0043229; GO:0110165; GO:0005622; GO:0043226; GO:0005575_x000D_ [GO:0005198]; GO:0003674_x000D_ [GO:0005783]; GO:0043231; GO:0005737; GO:0012505; GO:0043227; GO:0043229; GO:0110165; GO:0005622; GO:0043226; GO:0005575_x000D_ [GO:0005793]; GO:0043231; GO:0005737; GO:0043227; GO:0043229; G…	Pf01602, Pf08752, Pf16381	54	98.429	142477	142477	0.0406321	3	3	3	3	4	390596	390596	0.0462754	3	3	3	3	4	17427.7	0	0	0	0	0	0	0	248451	248451	0	0	0	0	0	0	16750.1	0	0	0	0	0	0
50			AT3G02930.1		Symbols: Plant protein of unknown function (DUF827) chr3:655306-658319 FORWARD LENGTH=806		[GO:0005783]; GO:0043231; GO:0005737; GO:0012505; GO:0043227; GO:0043229; GO:0110165; GO:0005622; GO:0043226; GO:0005575_x000D_ [GO:0005875]; GO:0032991; GO:0015630; GO:0005575; GO:0005856; GO:0043232; GO:0043228; GO:0043229; GO:0043226; GO:0005622; GO:0110165_x000D_ [GO:0007131]; GO:0140527; GO:1903046; GO:0007127; GO:0035825; GO:0022402; GO:0022414; GO:0051321; GO:0061982; GO:0140013; GO:000631…		41	91.803	53507	53507	0	0	0	0	0	0	50161.4	50161.4	0	0	0	0	0	0	936092	936092	0	0	0	0	0	0	18169.8	0	0	0	0	0	0	0	20970.5	20970.5	0	0	0	0	0
51			AT4G12770.1		Symbols: Chaperone DnaJ-domain superfamily protein chr4:7506736-7511408 REVERSE LENGTH=891		[GO:0005737]; GO:0110165; GO:0005622; GO:0005575_x000D_ [GO:0005829]; GO:0110165; GO:0005737; GO:0005575; GO:0005622_x000D_ [GO:0005886]; GO:0016020; GO:0071944; GO:0110165; GO:0005575_x000D_ [GO:0009504]; GO:0110165; GO:0005737; GO:0005575; GO:0005622_x000D_ [GO:0030276]; GO:0005515; GO:0005488; GO:0003674_x000D_ [GO:0031982]; GO:0043227; GO:0043226; GO:0110165; GO:0005575_x000D_ [GO:0043231]; G…		28	98.268	17621.1	0	0	0	0	0	0	0	17520.1	0	0	0	0	0	0	0	112146	112146	0	0	0	0	0	0	41644.9	41644.9	0	0	0	0	0	0	16750.1	0	0	0	0	0	0
52			AT5G64040.1		Symbols: PSAN photosystem I reaction center subunit PSI-N, chloroplast, putative / PSI-N, putative (PSAN) chr5:25628724-25629409 REVERSE LENGTH=171	PSAN	[GO:0009507]; GO:0009536; GO:0043231; GO:0005737; GO:0043227; GO:0043229; GO:0110165; GO:0005622; GO:0043226; GO:0005575_x000D_ [GO:0009522]; GO:0009521; GO:0098796; GO:0034357; GO:0032991; GO:0016020; GO:0009579; GO:0005575; GO:0110165; GO:0005622_x000D_ [GO:0015979]; GO:0044237; GO:0008152; GO:0009987; GO:0008150_x000D_ [GO:0019904]; GO:0005515; GO:0005488; GO:0003674_x000D_ [GO:0030093]; GO:00…	Pf05479	5	18.417	17621.1	0	0	0	0	0	0	0	17520.1	0	0	0	0	0	0	0	154139	154139	0	0	0	0	0	0	37326.6	37326.6	0	0	0	0	0	0	1.26573e+07	1.26573e+07	0.245614	5	5	5	5
53			AT3G18790.1		Symbols: FUNCTIONS IN: molecular_function unknown; INVOLVED IN: biological_process unknown; LOCATED IN: chloroplast; EXPRESSED IN: 22 plant structures; EXPRESSED DURING: 13 growth stages; CONTAINS InterPro DOMAIN/s: Isy1-like splicing (InterPro:IPR009360); Has 1147 Blast hits to 965 proteins in 236 species: Archae - 12; Bacteria - 13; Metazoa - 351; Fungi - 230; Plants - 49; Viruses - 9; Other Eu…		[GO:0000350]; GO:0022618; GO:0000393; GO:0065003; GO:0071826; GO:0022613; GO:0000398; GO:0022607; GO:0043933; GO:0044085; GO:0000377; GO:0006397; GO:0016043; GO:0071840; GO:0000375; GO:0006396; GO:0016071; GO:0009987; GO:0008380; GO:0016070; GO:0010467; GO:0008150; GO:0090304; GO:0043170; GO:0006139; GO:0071704; GO:0006725; GO:0034641; GO:0044238; GO:0046483; GO:1901360; GO:0008152; GO:0044237; G…	Pf06246	3	35.355	1.25798e+07	1.25798e+07	0	0	0	0	0	0	1.14916e+07	1.14916e+07	0	0	0	0	0	0	1.33405e+07	1.33405e+07	0	0	0	0	0	0	1.88946e+07	1.88946e+07	0	0	0	0	0	0	16750.1	0	0	0	0	0	0
54			AT1G30230.2		Symbols: Glutathione S-transferase, C-terminal-like;Translation elongation factor EF1B/ribosomal protein S6 chr1:10639286-10640601 FORWARD LENGTH=260	eEF-1Bb1	[GO:0003746]; GO:0008135; GO:0006414; GO:0003723; GO:0090079; GO:0006412; GO:0034645; GO:0003676; GO:0045182; GO:0043043; GO:0044267; GO:0010467; GO:0009059; GO:0044249; GO:0044260; GO:0097159; GO:1901363; GO:0003674; GO:0006417; GO:0006518; GO:0043604; GO:1901566; GO:0019538; GO:0043170; GO:1901576; GO:0009058; GO:0044237; GO:0005488; GO:0010608; GO:0032268; GO:0034248; GO:2000112; GO:0043603; G…	Pf00736	7	28.758	17621.1	0	0	0	0	0	0	0	17520.1	0	0	0	0	0	0	0	17427.7	0	0	0	0	0	0	0	84915.3	84915.3	0	0	0	0	0	0	16750.1	0	0	0	0	0	0
55			AT3G61710.1		Symbols: ATATG6, ATG6, BECLIN1, AtBECLIN1 AUTOPHAGY 6 chr3:22839477-22842253 REVERSE LENGTH=517	ATG6	[GO:0000045]; GO:0070925; GO:1905037; GO:0006996; GO:0022607; GO:0007033; GO:0016236; GO:0016043; GO:0044085; GO:0006914; GO:0071840; GO:0044248; GO:0061919; GO:0009987; GO:0009056; GO:0044237; GO:0008150; GO:0008152_x000D_ [GO:0000407]; GO:0110165; GO:0005737; GO:0005575; GO:0005622_x000D_ [GO:0005856]; GO:0043232; GO:0043228; GO:0043229; GO:0043226; GO:0005622; GO:0110165; GO:0005575_x000D_ [GO…	Pf04111, Pf17675	15	58.467	17621.1	0	0	0	0	0	0	0	62893.9	62893.9	0	0	0	0	0	0	17427.7	0	0	0	0	0	0	0	18169.8	0	0	0	0	0	0	0	16750.1	0	0	0	0	0	0
56			AT1G54210.1		Symbols: APG12, ATG12A, ATATG12 Ubiquitin-like superfamily protein chr1:20241278-20242020 FORWARD LENGTH=96	ATG12A	[GO:0000045]; GO:0070925; GO:1905037; GO:0006996; GO:0022607; GO:0007033; GO:0016236; GO:0016043; GO:0044085; GO:0006914; GO:0071840; GO:0044248; GO:0061919; GO:0009987; GO:0009056; GO:0044237; GO:0008150; GO:0008152_x000D_ [GO:0000422]; GO:0006914; GO:0061726; GO:0044248; GO:0061919; GO:0007005; GO:1903008; GO:0009056; GO:0044237; GO:0009987; GO:0006996; GO:0022411; GO:0008152; GO:0008150; GO:00…	Pf04110	1	10.564	17621.1	0	0	0	0	0	0	0	17520.1	0	0	0	0	0	0	0	17427.7	0	0	0	0	0	0	0	18169.8	0	0	0	0	0	0	0	16750.1	0	0	0	0	0	0
57			AT4G32285.1_x000D_; AT4G32285.2		Symbols: ENTH/ANTH/VHS superfamily protein chr4:15586003-15587910 FORWARD LENGTH=635<|>Symbols: ENTH/ANTH/VHS superfamily protein chr4:15586003-15587910 FORWARD LENGTH=635		[GO:0000149]; GO:0005515; GO:0005488; GO:0003674_x000D_ [GO:0005545]; GO:0035091; GO:0005543; GO:0008289; GO:0005488; GO:0003674_x000D_ [GO:0005546]; GO:0043168; GO:1902936; GO:0043167; GO:1901981; GO:0005488; GO:0035091; GO:0003674; GO:0005543; GO:0008289_x000D_ [GO:0005634]; GO:0043231; GO:0043227; GO:0043229; GO:0043226; GO:0005622; GO:0110165; GO:0005575_x000D_ [GO:0005794]; GO:0043231; GO:00…	Pf07651	26	70.51	17621.1	0	0	0	0	0	0	0	91825.9	91825.9	0	0	0	0	0	0	312738	312738	0	0	0	0	0	0	18169.8	0	0	0	0	0	0	0	16750.1	0	0	0	0	0	0
58			AT3G07110.2		Symbols: Ribosomal protein L13 family protein chr3:2252092-2253332 FORWARD LENGTH=207		[GO:0003729]; GO:0003723; GO:0003676; GO:0097159; GO:1901363; GO:0005488; GO:0003674_x000D_ [GO:0003735]; GO:0005198; GO:0003674_x000D_ [GO:0005730]; GO:0043232; GO:0031981; GO:0043228; GO:0043229; GO:0070013; GO:0005634; GO:0043226; GO:0005622; GO:0043233; GO:0043231; GO:0110165; GO:0031974; GO:0043227; GO:0005575_x000D_ [GO:0006412]; GO:0034645; GO:0043043; GO:0044267; GO:0010467; GO:0009059; G…	Pf00572	12	23.579	52498.8	52498.8	0	0	0	0	0	0	305541	305541	0.0531401	1	1	1	1	1	652306	652306	0.0338164	1	0	1	0	1	821387	821387	0.0966184	2	1	2	1	2	631061	631061	0.0531401	1	1	1	1
59			AT1G14320.1		Symbols: SAC52, RPL10, RPL10A Ribosomal protein L16p/L10e family protein chr1:4888270-4889408 FORWARD LENGTH=220	RPL10A	[GO:0000027]; GO:0022618; GO:0042255; GO:0042273; GO:0065003; GO:0071826; GO:0022613; GO:0140694; GO:0042254; GO:0022607; GO:0043933; GO:0044085; GO:0070925; GO:0016043; GO:0071840; GO:0006996; GO:0009987; GO:0008150_x000D_ [GO:0003729]; GO:0003723; GO:0003676; GO:0097159; GO:1901363; GO:0005488; GO:0003674_x000D_ [GO:0003735]; GO:0005198; GO:0003674_x000D_ [GO:0005634]; GO:0043231; GO:0043227; G…	Pf00252	5	24.901	17621.1	0	0.0545455	1	0	1	0	1	17520.1	0	0	0	0	0	0	0	441771	441771	0.154545	4	3	4	3	4	639305	639305	0.1	2	1	2	1	2	488599	488599	0.236364	5	3	5	3
60			AT2G16600.1		Symbols: ROC3 rotamase CYP 3 chr2:7200862-7201383 FORWARD LENGTH=173	CYP19-1	[GO:0000413]; GO:0018208; GO:0018193; GO:0006464; GO:0036211; GO:0044267; GO:0019538; GO:0043412; GO:0044260; GO:0043170; GO:0044238; GO:1901564; GO:0044237; GO:0071704; GO:0008152; GO:0006807; GO:0009987; GO:0008150_x000D_ [GO:0003755]; GO:0016859; GO:0140096; GO:0000413; GO:0016853; GO:0003824; GO:0018208; GO:0003674; GO:0018193; GO:0006464; GO:0036211; GO:0044267; GO:0019538; GO:0043412; GO:00…	Pf00160	10	18.48	79743.2	79743.2	0	0	0	0	0	0	127553	127553	0	0	0	0	0	0	188612	188612	0	0	0	0	0	0	112157	112157	0	0	0	0	0	0	16750.1	0	0	0	0	0	0
61			AT4G02450.1		Symbols: HSP20-like chaperones superfamily protein chr4:1073987-1075765 REVERSE LENGTH=241	P23-1	[GO:0005634]; GO:0043231; GO:0043227; GO:0043229; GO:0043226; GO:0005622; GO:0110165; GO:0005575_x000D_ [GO:0005829]; GO:0110165; GO:0005737; GO:0005575; GO:0005622_x000D_ [GO:0005886]; GO:0016020; GO:0071944; GO:0110165; GO:0005575_x000D_ [GO:0006457]; GO:0009987; GO:0008150_x000D_ [GO:0009408]; GO:0006950; GO:0009266; GO:0050896; GO:0009628; GO:0008150_x000D_ [GO:0009506]; GO:0005911; GO:005504…	Pf04969	8	25.454	17621.1	0	0	0	0	0	0	0	220727	220727	0.0456432	1	1	1	1	1	17427.7	0	0	0	0	0	0	0	18169.8	0	0	0	0	0	0	0	16750.1	0	0	0	0	0	0
62			AT5G05010.1_x000D_; AT5G05010.2		Symbols: clathrin adaptor complexes medium subunit family protein chr5:1477137-1479872 FORWARD LENGTH=527<|>Symbols: clathrin adaptor complexes medium subunit family protein chr5:1477137-1479872 FORWARD LENGTH=527		[GO:0000139]; GO:0098588; GO:0005794; GO:0031090; GO:0043231; GO:0005737; GO:0012505; GO:0016020; GO:0043227; GO:0043229; GO:0110165; GO:0005622; GO:0043226; GO:0005575_x000D_ [GO:0005829]; GO:0110165; GO:0005737; GO:0005575; GO:0005622_x000D_ [GO:0006888]; GO:0046907; GO:0048193; GO:0006810; GO:0051641; GO:0051649; GO:0016192; GO:0051234; GO:0009987; GO:0051179; GO:0008150_x000D_ [GO:0006890]; G…	Pf00928	17	57.682	118332	118332	0.0322581	2	2	2	2	2	193443	193443	0.0531309	3	3	3	3	3	17427.7	0	0	0	0	0	0	0	63390.6	63390.6	0	0	0	0	0	0	45337	45337	0	0	0	0	0
63			AT5G24060.2		Symbols: Pentatricopeptide repeat (PPR) superfamily protein chr5:8130273-8133269 REVERSE LENGTH=494	MZF18.6			16	55.24	17621.1	0	0	0	0	0	0	0	17520.1	0	0	0	0	0	0	0	17427.7	0	0	0	0	0	0	0	18169.8	0	0	0	0	0	0	0	16750.1	0	0	0	0	0	0
64			AT2G37190.1	AT5G60670.1; AT3G53430.1	Symbols: Ribosomal protein L11 family protein chr2:15619559-15620059 REVERSE LENGTH=166	RPL12A	[GO:0003729]; GO:0003723; GO:0003676; GO:0097159; GO:1901363; GO:0005488; GO:0003674_x000D_ [GO:0003735]; GO:0005198; GO:0003674_x000D_ [GO:0005634]; GO:0043231; GO:0043227; GO:0043229; GO:0043226; GO:0005622; GO:0110165; GO:0005575_x000D_ [GO:0005730]; GO:0043232; GO:0031981; GO:0043228; GO:0043229; GO:0070013; GO:0005634; GO:0043226; GO:0005622; GO:0043233; GO:0043231; GO:0110165; GO:0031974; G…	Pf00298, Pf03946	6	17.931	17621.1	0	0	0	0	0	0	0	681398	681398	0.0903614	1	1	1	1	1	222428	222428	0	0	0	0	0	0	394847	394847	0.0542169	1	1	1	1	1	1.78916e+06	1.78916e+06	0.222892	3	3	3	3
65			AT3G51600.1		Symbols: LTP5 lipid transfer protein 5 chr3:19138661-19139124 REVERSE LENGTH=118	LTP5	[GO:0005618]; GO:0030312; GO:0110165; GO:0071944; GO:0005575_x000D_ [GO:0006869]; GO:0071702; GO:0010876; GO:0006810; GO:0033036; GO:0051234; GO:0051179; GO:0008150_x000D_ [GO:0008289]; GO:0005488; GO:0003674_x000D_ [GO:0009506]; GO:0005911; GO:0055044; GO:0070161; GO:0110165; GO:0030054; GO:0005575_x000D_ [GO:0016020]; GO:0110165; GO:0005575	Pf00234	3	12.486	17621.1	0	0	0	0	0	0	0	17520.1	0	0	0	0	0	0	0	139381	139381	0	0	0	0	0	0	211547	211547	0	0	0	0	0	0	16750.1	0	0	0	0	0	0
66			AT1G05010.1		Symbols: EFE, ACO4, EAT1 ethylene-forming enzyme chr1:1431419-1432695 REVERSE LENGTH=323	ACO4	[GO:0006952]; GO:0006950; GO:0050896; GO:0008150_x000D_ [GO:0009620]; GO:0051707; GO:0043207; GO:0044419; GO:0009605; GO:0009607; GO:0008150; GO:0050896_x000D_ [GO:0009693]; GO:0009692; GO:0043450; GO:0043449; GO:0044249; GO:1900674; GO:0044237; GO:1900673; GO:0009058; GO:0120251; GO:0120255; GO:0008152; GO:0009987; GO:0120252; GO:0120254; GO:1901576; GO:0008150; GO:0071704_x000D_ [GO:0009815]; G…	Pf03171, Pf14226	6	36.654	17621.1	0	0.0247678	1	0	1	0	1	17520.1	0	0.0247678	1	0	1	0	1	1.1575e+06	1.1575e+06	0.133127	4	3	4	3	6	926810	926810	0.133127	4	3	4	3	6	16750.1	0	0	0	0	0	0
67			AT4G24690.1		Symbols: ubiquitin-associated (UBA)/TS-N domain-containing protein / octicosapeptide/Phox/Bemp1 (PB1) domain-containing protein chr4:12741191-12744202 FORWARD LENGTH=704	NBR1	[GO:0005737]; GO:0110165; GO:0005622; GO:0005575_x000D_ [GO:0005773]; GO:0043231; GO:0005737; GO:0043227; GO:0043229; GO:0110165; GO:0005622; GO:0043226; GO:0005575_x000D_ [GO:0005776]; GO:0005773; GO:0043231; GO:0005737; GO:0043227; GO:0043229; GO:0110165; GO:0005622; GO:0043226; GO:0005575_x000D_ [GO:0008270]; GO:0046914; GO:0046872; GO:0043169; GO:0043167; GO:0005488; GO:0003674_x000D_ [GO:004…	Pf00564, Pf00569, Pf16158	22	76.138	17621.1	0	0	0	0	0	0	0	86696.8	86696.8	0	0	0	0	0	0	67035.7	67035.7	0	0	0	0	0	0	18169.8	0	0	0	0	0	0	0	16750.1	0	0	0	0	0	0
68			AT5G11200.2		Symbols: DEAD/DEAH box RNA helicase family protein chr5:3567389-3570686 FORWARD LENGTH=486	UAP56b	[GO:0003676]; GO:0097159; GO:1901363; GO:0005488; GO:0003674_x000D_ [GO:0003690]; GO:0003677; GO:0003676; GO:0097159; GO:1901363; GO:0005488; GO:0003674_x000D_ [GO:0003697]; GO:0003677; GO:0003676; GO:0097159; GO:1901363; GO:0005488; GO:0003674_x000D_ [GO:0003724]; GO:0004386; GO:0008186; GO:0140098; GO:0140640; GO:0140657; GO:0003824; GO:0003674_x000D_ [GO:0003725]; GO:0003723; GO:0003676; GO:00…	Pf00270, Pf00271	12	55.429	17621.1	0	0	0	0	0	0	0	23662.2	23662.2	0	0	0	0	0	0	69301.4	69301.4	0	0	0	0	0	0	36512.2	36512.2	0.026749	1	0	1	0	1	16750.1	0	0	0	0	0	0
69			AT1G79990.1		Symbols: structural molecules chr1:30084522-30091949 FORWARD LENGTH=1135				38	128.553	173871	173871	0.0405286	5	4	5	4	6	265487	265487	0.076652	8	4	8	4	8	227365	227365	0.0061674	1	0	1	0	1	165767	165767	0.00881057	1	1	1	1	1	16750.1	0	0	0	0	0	0
70			AT1G61520.3_x000D_; AT1G61520.1		Symbols: LHCA3 photosystem I light harvesting complex gene 3 chr1:22700152-22701149 FORWARD LENGTH=273<|>Symbols: LHCA3 photosystem I light harvesting complex gene 3 chr1:22700152-22701149 FORWARD LENGTH=273	LHCA3	[GO:0003729]; GO:0003723; GO:0003676; GO:0097159; GO:1901363; GO:0005488; GO:0003674_x000D_ [GO:0009409]; GO:0006950; GO:0009266; GO:0050896; GO:0009628; GO:0008150_x000D_ [GO:0009416]; GO:0009314; GO:0009628; GO:0050896; GO:0008150_x000D_ [GO:0009507]; GO:0009536; GO:0043231; GO:0005737; GO:0043227; GO:0043229; GO:0110165; GO:0005622; GO:0043226; GO:0005575_x000D_ [GO:0009522]; GO:0009521; GO:00…	Pf00504	4	29.163	17621.1	0	0	0	0	0	0	0	17520.1	0	0	0	0	0	0	0	84668.3	84668.3	0	0	0	0	0	0	18169.8	0	0	0	0	0	0	0	1.3786e+07	1.3786e+07	0.029304	2	2	2	2
71			AT2G46280.1_x000D_; AT2G46280.2		Symbols: TRIP-1, TIF3I1 TGF-beta receptor interacting protein 1 chr2:19003656-19005393 REVERSE LENGTH=328<|>Symbols: TRIP-1, TIF3I1 TGF-beta receptor interacting protein 1 chr2:19003656-19005393 REVERSE LENGTH=328	TIF3I1	[GO:0001732]; GO:0022618; GO:0002183; GO:0065003; GO:0071826; GO:0022613; GO:0006413; GO:0002181; GO:0022607; GO:0043933; GO:0044085; GO:0044237; GO:0006412; GO:0016043; GO:0071840; GO:0008152; GO:0009987; GO:0034645; GO:0043043; GO:0044267; GO:0010467; GO:0008150; GO:0009059; GO:0044249; GO:0044260; GO:0006518; GO:0043604; GO:1901566; GO:0019538; GO:0043170; GO:1901576; GO:0009058; GO:0043603; G…	Pf00400	13	36.365	64554.9	64554.9	0.0304878	1	1	1	1	1	274813	274813	0.0518293	2	2	2	2	2	435664	435664	0	0	0	0	0	0	18169.8	0	0	0	0	0	0	0	16750.1	0	0	0	0	0	0
72			AT4G25100.5_x000D_; AT4G25100.1_x000D_; AT4G25100.3_x000D_; AT4G25100.2		Symbols: FSD1 Fe superoxide dismutase 1 chr4:12884649-12886501 REVERSE LENGTH=212<|>Symbols: FSD1, ATFSD1 Fe superoxide dismutase 1 chr4:12884649-12886501 REVERSE LENGTH=212<|>Symbols: FSD1 Fe superoxide dismutase 1 chr4:12884649-12886501 REVERSE LENGTH=212<|>Symbols: FSD1 Fe superoxide dismutase 1 chr4:12884649-12886501 REVERSE LENGTH=212	FSD1	[GO:0004784]; GO:0016209; GO:0016721; GO:0019430; GO:0003674; GO:0098869; GO:0016491; GO:0006801; GO:0071451; GO:1990748; GO:0003824; GO:0072593; GO:0000303; GO:0071450; GO:0009987; GO:0098754; GO:0097237; GO:0044237; GO:0000305; GO:0034614; GO:0008150; GO:0009636; GO:0070887; GO:0008152; GO:0000302; GO:0010035; GO:0034599; GO:1901701; GO:0042221; GO:0051716; GO:0006979; GO:1901700; GO:0062197; G…	Pf00081, Pf02777	4	23.776	17621.1	0	0	0	0	0	0	0	17520.1	0	0	0	0	0	0	0	17427.7	0	0	0	0	0	0	0	95092.2	95092.2	0	0	0	0	0	0	16750.1	0	0	0	0	0	0
73			AT2G32240.1		Symbols: FUNCTIONS IN: molecular_function unknown; INVOLVED IN: response to cadmium ion; LOCATED IN: plasma membrane; EXPRESSED IN: 25 plant structures; EXPRESSED DURING: 13 growth stages; CONTAINS InterPro DOMAIN/s: Prefoldin (InterPro:IPR009053); BEST Arabidopsis thaliana protein match is: unknown protein (TAIR:AT1G05320.3); Has 470429 Blast hits to 168274 proteins in 4282 species: Archae - 689…		[GO:0005783]; GO:0043231; GO:0005737; GO:0012505; GO:0043227; GO:0043229; GO:0110165; GO:0005622; GO:0043226; GO:0005575_x000D_ [GO:0005886]; GO:0016020; GO:0071944; GO:0110165; GO:0005575_x000D_ [GO:0009737]; GO:0009725; GO:0033993; GO:0097305; GO:0009719; GO:0010033; GO:1901700; GO:0050896; GO:0042221; GO:0008150_x000D_ [GO:0016021]; GO:0031224; GO:0110165; GO:0016020; GO:0005575_x000D_ [GO:004…		89	148.525	95579.5	95579.5	0	0	0	0	0	0	59361.7	59361.7	0	0	0	0	0	0	161839	161839	0	0	0	0	0	0	96836.4	96836.4	0	0	0	0	0	0	163491	163491	0	0	0	0	0
74			AT1G08800.2_x000D_; AT1G08800.1		Symbols: Protein of unknown function, DUF593 chr1:2813578-2817078 REVERSE LENGTH=1113<|>Symbols: Protein of unknown function, DUF593 chr1:2813578-2817078 REVERSE LENGTH=1113	MYOB1	[GO:0016021]; GO:0031224; GO:0110165; GO:0016020; GO:0005575_x000D_ [GO:0017022]; GO:0008092; GO:0005515; GO:0005488; GO:0003674_x000D_ [GO:0030133]; GO:0031410; GO:0012505; GO:0097708; GO:0005737; GO:0110165; GO:0031982; GO:0043231; GO:0005622; GO:0005575; GO:0043227; GO:0043229; GO:0043226_x000D_ [GO:0080115]; GO:0032029; GO:0032036; GO:0017022; GO:0008092; GO:0005515; GO:0005488; GO:0003674	Pf04576	23	125.35	17621.1	0	0	0	0	0	0	0	8834.29	8834.29	0	0	0	0	0	0	348289	348289	0	0	0	0	0	0	34443	34443	0	0	0	0	0	0	16750.1	0	0	0	0	0	0
75			AT5G30510.1		Symbols: RPS1, ARRPS1 ribosomal protein S1 chr5:11619262-11621223 REVERSE LENGTH=416	RPS1	[GO:0003676]; GO:0097159; GO:1901363; GO:0005488; GO:0003674_x000D_ [GO:0003729]; GO:0003723; GO:0003676; GO:0097159; GO:1901363; GO:0005488; GO:0003674_x000D_ [GO:0003735]; GO:0005198; GO:0003674_x000D_ [GO:0006412]; GO:0034645; GO:0043043; GO:0044267; GO:0010467; GO:0009059; GO:0044249; GO:0044260; GO:0006518; GO:0043604; GO:1901566; GO:0019538; GO:0043170; GO:1901576; GO:0009058; GO:0044237; G…	Pf00575	4	45.082	17621.1	0	0	0	0	0	0	0	17520.1	0	0	0	0	0	0	0	17427.7	0	0	0	0	0	0	0	18169.8	0	0	0	0	0	0	0	16750.1	0	0	0	0	0	0
76			AT5G23900.1		Symbols: Ribosomal protein L13e family protein chr5:8064176-8065081 REVERSE LENGTH=206	RPL13D	[GO:0003723]; GO:0003676; GO:0097159; GO:1901363; GO:0005488; GO:0003674_x000D_ [GO:0003735]; GO:0005198; GO:0003674_x000D_ [GO:0005840]; GO:0043232; GO:0043228; GO:0043229; GO:0043226; GO:0005622; GO:0110165; GO:0005575_x000D_ [GO:0006412]; GO:0034645; GO:0043043; GO:0044267; GO:0010467; GO:0009059; GO:0044249; GO:0044260; GO:0006518; GO:0043604; GO:1901566; GO:0019538; GO:0043170; GO:1901576; G…	Pf01294	2	23.471	17621.1	0	0.038835	1	0	1	0	1	17520.1	0	0.0776699	2	0	2	0	2	17427.7	0	0.0776699	2	0	2	0	2	18169.8	0	0.038835	1	0	1	0	1	16750.1	0	0.131068	3	1	3	1
77			AT3G27500.1		Symbols: Cysteine/Histidine-rich C1 domain family protein chr3:10183003-10185081 REVERSE LENGTH=692		[GO:0035556]; GO:0007165; GO:0009987; GO:0050794; GO:0007154; GO:0023052; GO:0051716; GO:0008150; GO:0050789; GO:0050896; GO:0065007_x000D_ [GO:0046872]; GO:0043169; GO:0043167; GO:0005488; GO:0003674	Pf03107	16	79.525	17621.1	0	0	0	0	0	0	0	17520.1	0	0	0	0	0	0	0	17427.7	0	0	0	0	0	0	0	18169.8	0	0	0	0	0	0	0	16750.1	0	0	0	0	0	0
78			AT1G29970.2	AT1G29965.1	Symbols: RPL18AA 60S ribosomal protein L18A-1 chr1:10498458-10501311 REVERSE LENGTH=312	RPL18AA	[GO:0003729]; GO:0003723; GO:0003676; GO:0097159; GO:1901363; GO:0005488; GO:0003674_x000D_ [GO:0003735]; GO:0005198; GO:0003674_x000D_ [GO:0005840]; GO:0043232; GO:0043228; GO:0043229; GO:0043226; GO:0005622; GO:0110165; GO:0005575_x000D_ [GO:0006412]; GO:0034645; GO:0043043; GO:0044267; GO:0010467; GO:0009059; GO:0044249; GO:0044260; GO:0006518; GO:0043604; GO:1901566; GO:0019538; GO:0043170; G…	Pf01775	6	36.051	17621.1	0	0	0	0	0	0	0	17520.1	0	0	0	0	0	0	0	17427.7	0	0	0	0	0	0	0	183534	183534	0.0224359	1	0	1	0	1	16750.1	0	0	0	0	0	0
79			AT1G73380.1		Symbols: unknown protein; CONTAINS InterPro DOMAIN/s: Protein of unknown function DUF1308 (InterPro:IPR010733); Has 162 Blast hits to 160 proteins in 67 species: Archae - 0; Bacteria - 2; Metazoa - 120; Fungi - 0; Plants - 34; Viruses - 0; Other Eukaryotes - 6 (source: NCBI BLink). chr1:27589100-27590657 FORWARD LENGTH=434			Pf07000	24	47.312	514564	514564	0	0	0	0	0	0	1.57871e+06	1.57871e+06	0	0	0	0	0	0	242445	242445	0	0	0	0	0	0	294711	294711	0	0	0	0	0	0	126872	126872	0	0	0	0	0
80			AT1G30580.1		Symbols: GTP binding chr1:10831953-10835454 REVERSE LENGTH=394	YchF1	[GO:0005524]; GO:0032559; GO:0035639; GO:0030554; GO:0032555; GO:0043168; GO:1901265; GO:0017076; GO:0032553; GO:0043167; GO:0097159; GO:1901363; GO:0000166; GO:0097367; GO:0005488; GO:0036094; GO:0003674_x000D_ [GO:0005525]; GO:0032561; GO:0035639; GO:0019001; GO:0032555; GO:0043168; GO:1901265; GO:0017076; GO:0032553; GO:0043167; GO:0097159; GO:1901363; GO:0000166; GO:0097367; GO:0005488; GO:00…	Pf01926, Pf06071	14	44.443	17621.1	0	0	0	0	0	0	0	18484.9	18484.9	0.035533	1	1	1	1	1	181781	181781	0.0634518	2	2	2	2	2	101526	101526	0.035533	1	1	1	1	1	16750.1	0	0	0	0	0	0
81			AT1G62030.1		Symbols: Cysteine/Histidine-rich C1 domain family protein chr1:22924309-22926540 REVERSE LENGTH=743			Pf03107	12	85.899	16268.8	16268.8	0	0	0	0	0	0	17520.1	0	0	0	0	0	0	0	17427.7	0	0	0	0	0	0	0	18169.8	0	0	0	0	0	0	0	16750.1	0	0	0	0	0	0
82			AT4G31480.1_x000D_; AT4G31480.2		Symbols: Coatomer, beta subunit chr4:15264145-15267384 FORWARD LENGTH=948<|>Symbols: Coatomer, beta subunit chr4:15264145-15267384 FORWARD LENGTH=948		[GO:0000139]; GO:0098588; GO:0005794; GO:0031090; GO:0043231; GO:0005737; GO:0012505; GO:0016020; GO:0043227; GO:0043229; GO:0110165; GO:0005622; GO:0043226; GO:0005575_x000D_ [GO:0005198]; GO:0003674_x000D_ [GO:0005829]; GO:0110165; GO:0005737; GO:0005575; GO:0005622_x000D_ [GO:0006886]; GO:0015031; GO:0046907; GO:0034613; GO:0045184; GO:0071702; GO:0071705; GO:0006810; GO:0051641; GO:0051649; G…	Pf01602, Pf07718, Pf14806	2	106.077	17621.1	0	0.0464135	4	1	4	1	4	31246.1	31246.1	0.0263713	2	0	2	0	3	17427.7	0	0	0	0	0	0	0	18169.8	0	0.056962	4	1	4	1	5	74368	74368	0	0	0	0	0
83			AT4G12780.1		Symbols: Chaperone DnaJ-domain superfamily protein chr4:7512200-7516655 FORWARD LENGTH=904	AUXI1	[GO:0005737]; GO:0110165; GO:0005622; GO:0005575_x000D_ [GO:0005783]; GO:0043231; GO:0005737; GO:0012505; GO:0043227; GO:0043229; GO:0110165; GO:0005622; GO:0043226; GO:0005575_x000D_ [GO:0005794]; GO:0043231; GO:0005737; GO:0012505; GO:0043227; GO:0043229; GO:0110165; GO:0005622; GO:0043226; GO:0005575_x000D_ [GO:0005829]; GO:0110165; GO:0005737; GO:0005575; GO:0005622_x000D_ [GO:0005886]; GO:00…		10	99.793	17621.1	0	0	0	0	0	0	0	17520.1	0	0	0	0	0	0	0	17427.7	0	0	0	0	0	0	0	18169.8	0	0	0	0	0	0	0	16750.1	0	0	0	0	0	0
84			AT1G80930.1		Symbols: MIF4G domain-containing protein / MA3 domain-containing protein chr1:30405774-30409499 REVERSE LENGTH=900		[GO:0000398]; GO:0000377; GO:0006397; GO:0000375; GO:0006396; GO:0016071; GO:0008380; GO:0016070; GO:0010467; GO:0090304; GO:0043170; GO:0006139; GO:0071704; GO:0006725; GO:0034641; GO:0044238; GO:0046483; GO:1901360; GO:0008152; GO:0044237; GO:0006807; GO:0008150; GO:0009987_x000D_ [GO:0003723]; GO:0003676; GO:0097159; GO:1901363; GO:0005488; GO:0003674_x000D_ [GO:0005634]; GO:0043231; GO:004322…	Pf02847	13	103.953	17621.1	0	0	0	0	0	0	0	17520.1	0	0	0	0	0	0	0	495695	495695	0.0466667	4	4	4	4	5	625046	625046	0.0377778	4	4	4	4	7	16750.1	0	0	0	0	0	0
85			AT2G39390.1		Symbols: Ribosomal L29 family protein chr2:16450803-16451762 REVERSE LENGTH=123	RPL35B	[GO:0000463]; GO:0000470; GO:0006364; GO:0042273; GO:0016072; GO:0034470; GO:0042254; GO:0022613; GO:0034660; GO:0006396; GO:0044085; GO:0016070; GO:0010467; GO:0071840; GO:0090304; GO:0043170; GO:0009987; GO:0006139; GO:0071704; GO:0008150; GO:0006725; GO:0034641; GO:0044238; GO:0046483; GO:1901360; GO:0008152; GO:0044237; GO:0006807_x000D_ [GO:0003729]; GO:0003723; GO:0003676; GO:0097159; GO:19…	Pf00831	1	14.222	17621.1	0	0	0	0	0	0	0	17520.1	0	0	0	0	0	0	0	17427.7	0	0.0569106	1	0	1	0	1	88876.6	88876.6	0.130081	2	0	2	0	2	90761.8	90761.8	0.178862	3	1	3	1
86			AT3G13920.1		Symbols: EIF4A1, RH4, TIF4A1 eukaryotic translation initiation factor 4A1 chr3:4592635-4594128 REVERSE LENGTH=412	EIF4A1	[GO:0002183]; GO:0006413; GO:0002181; GO:0044237; GO:0006412; GO:0008152; GO:0009987; GO:0034645; GO:0043043; GO:0044267; GO:0010467; GO:0008150; GO:0009059; GO:0044249; GO:0044260; GO:0006518; GO:0043604; GO:1901566; GO:0019538; GO:0043170; GO:1901576; GO:0009058; GO:0043603; GO:1901564; GO:0044271; GO:0044238; GO:0071704; GO:0034641; GO:0006807_x000D_ [GO:0003676]; GO:0097159; GO:1901363; GO:00…	Pf00270, Pf00271	4	46.675	655178	655178	0.216019	9	2	9	2	11	1.04061e+06	1.04061e+06	0.317961	15	3	15	3	20	17427.7	0	0.0242718	1	0	1	0	1	24441.9	24441.9	0.114078	5	0	5	0	5	16750.1	0	0.0339806	1	0	1	0
87			AT3G07000.1		Symbols: Cysteine/Histidine-rich C1 domain family protein chr3:2209503-2211227 FORWARD LENGTH=574	F17A9.15	[GO:0046872]; GO:0043169; GO:0043167; GO:0005488; GO:0003674	Pf03107	12	66.23	17621.1	0	0	0	0	0	0	0	17520.1	0	0	0	0	0	0	0	17427.7	0	0	0	0	0	0	0	18169.8	0	0	0	0	0	0	0	16750.1	0	0	0	0	0	0
88			AT4G21980.2		Symbols: APG8A, ATG8A Ubiquitin-like superfamily protein chr4:11655868-11656809 FORWARD LENGTH=137	APG8A	[GO:0005737]; GO:0110165; GO:0005622; GO:0005575_x000D_ [GO:0005776]; GO:0005773; GO:0043231; GO:0005737; GO:0043227; GO:0043229; GO:0110165; GO:0005622; GO:0043226; GO:0005575_x000D_ [GO:0005874]; GO:0099513; GO:0015630; GO:0099512; GO:0005856; GO:0099081; GO:0043232; GO:0099080; GO:0043228; GO:0043229; GO:0110165; GO:0043226; GO:0005622; GO:0005575_x000D_ [GO:0006914]; GO:0044248; GO:0061919; G…	Pf02991	4	15.395	17621.1	0	0	0	0	0	0	0	17520.1	0	0	0	0	0	0	0	17427.7	0	0	0	0	0	0	0	18169.8	0	0	0	0	0	0	0	16750.1	0	0	0	0	0	0
89			AT3G15730.1		Symbols: PLDALPHA1, PLD phospholipase D alpha 1 chr3:5330835-5333474 FORWARD LENGTH=810	PLDALPHA1	[GO:0004620]; GO:0016298; GO:0016788; GO:0016787; GO:0003824; GO:0003674_x000D_ [GO:0004630]; GO:0004620; GO:0008081; GO:0016298; GO:0042578; GO:0016788; GO:0016787; GO:0003824; GO:0003674_x000D_ [GO:0005096]; GO:0008047; GO:0030695; GO:0030234; GO:0060589; GO:0098772; GO:0050790; GO:0003674; GO:0065009; GO:0065007; GO:0008150_x000D_ [GO:0005509]; GO:0046872; GO:0043169; GO:0043167; GO:0005488; G…	Pf00168, Pf00614, Pf12357	20	91.79	1.25137e+06	1.25137e+06	0.148148	13	13	13	13	15	989804	989804	0.198765	15	15	15	15	16	153774	153774	0	0	0	0	0	0	84409.7	84409.7	0	0	0	0	0	0	68077.5	68077.5	0	0	0	0	0
90			AT4G38740.1		Symbols: ROC1 rotamase CYP 1 chr4:18083620-18084138 REVERSE LENGTH=172	CYP18-3	[GO:0000413]; GO:0018208; GO:0018193; GO:0006464; GO:0036211; GO:0044267; GO:0019538; GO:0043412; GO:0044260; GO:0043170; GO:0044238; GO:1901564; GO:0044237; GO:0071704; GO:0008152; GO:0006807; GO:0009987; GO:0008150_x000D_ [GO:0001932]; GO:0031399; GO:0042325; GO:0032268; GO:0019220; GO:0031323; GO:0051246; GO:0051174; GO:0019222; GO:0050794; GO:0051171; GO:0060255; GO:0080090; GO:0050789; GO:00…	Pf00160	5	18.361	17621.1	0	0	0	0	0	0	0	97600.5	97600.5	0.0465116	1	1	1	1	1	1.00349e+06	1.00349e+06	0	0	0	0	0	0	1.80819e+06	1.80819e+06	0	0	0	0	0	0	16750.1	0	0	0	0	0	0
91			AT4G29380.1		Symbols: protein kinase family protein / WD-40 repeat family protein chr4:14458822-14464692 FORWARD LENGTH=1494	VPS15	[GO:0004674]; GO:0004672; GO:0016301; GO:0016773; GO:0140096; GO:0006468; GO:0016772; GO:0016310; GO:0003824; GO:0006464; GO:0016740; GO:0006796; GO:0003674; GO:0036211; GO:0044267; GO:0006793; GO:0019538; GO:0043412; GO:0044260; GO:0044237; GO:0043170; GO:0044238; GO:1901564; GO:0008152; GO:0009987; GO:0071704; GO:0006807; GO:0008150_x000D_ [GO:0005524]; GO:0032559; GO:0035639; GO:0030554; GO:00…	Pf00069, Pf00400	32	168.017	6533.08	6533.08	0	0	0	0	0	0	647476	647476	0	0	0	0	0	0	236633	236633	0	0	0	0	0	0	46274.8	46274.8	0	0	0	0	0	0	11346.2	11346.2	0	0	0	0	0
92			AT1G26550.1		Symbols: FKBP-like peptidyl-prolyl cis-trans isomerase family protein chr1:9171800-9172716 FORWARD LENGTH=142		[GO:0003677]; GO:0003676; GO:0097159; GO:1901363; GO:0005488; GO:0003674_x000D_ [GO:0003755]; GO:0016859; GO:0140096; GO:0000413; GO:0016853; GO:0003824; GO:0018208; GO:0003674; GO:0018193; GO:0006464; GO:0036211; GO:0044267; GO:0019538; GO:0043412; GO:0044260; GO:0043170; GO:0044238; GO:1901564; GO:0044237; GO:0071704; GO:0008152; GO:0006807; GO:0009987; GO:0008150_x000D_ [GO:0006364]; GO:001607…	Pf13616	11	14.848	1.21536e+07	1.21536e+07	0.415493	7	7	7	7	10	1.60515e+07	1.60515e+07	0.5	9	9	9	9	12	17427.7	0	0	0	0	0	0	0	85372.5	85372.5	0	0	0	0	0	0	3.39507e+06	3.39507e+06	0.485915	6	6	6	6
93			AT1G29820.2_x000D_; AT1G29820.1		Symbols: Magnesium transporter CorA-like family protein chr1:10438219-10440625 FORWARD LENGTH=540<|>Symbols: Magnesium transporter CorA-like family protein chr1:10438219-10440625 FORWARD LENGTH=540	CELLULOSE SYNTHASE LIKE B4	[GO:0016021]; GO:0031224; GO:0110165; GO:0016020; GO:0005575_x000D_ [GO:0046873]; GO:0022890; GO:0030001; GO:0008324; GO:0015318; GO:0006812; GO:0015075; GO:0098655; GO:0022857; GO:0006811; GO:0034220; GO:0005215; GO:0055085; GO:0006810; GO:0003674; GO:0009987; GO:0051234; GO:0008150; GO:0051179	Pf01544	12	61.016	25418.6	25418.6	0	0	0	0	0	0	1.19123e+06	1.19123e+06	0	0	0	0	0	0	17427.7	0	0	0	0	0	0	0	20710.8	20710.8	0	0	0	0	0	0	16750.1	0	0	0	0	0	0
94			AT1G74850.1		Symbols: PTAC2 plastid transcriptionally active 2 chr1:28119237-28122314 REVERSE LENGTH=862	PTAC2	[GO:0009507]; GO:0009536; GO:0043231; GO:0005737; GO:0043227; GO:0043229; GO:0110165; GO:0005622; GO:0043226; GO:0005575_x000D_ [GO:0009508]; GO:0005694; GO:0042646; GO:0043232; GO:0009295; GO:0009532; GO:0043228; GO:0043229; GO:0110165; GO:0009536; GO:0043226; GO:0005622; GO:0005575; GO:0043231; GO:0005737; GO:0043227_x000D_ [GO:0042644]; GO:0042646; GO:0009570; GO:0009295; GO:0043232; GO:000953…	Pf01535, Pf13041, Pf13812	4	96.264	17621.1	0	0	0	0	0	0	0	17520.1	0	0	0	0	0	0	0	17427.7	0	0	0	0	0	0	0	18106.2	18106.2	0.00928074	1	1	1	1	1	16750.1	0	0	0	0	0	0
95			AT1G08520.1		Symbols: ALB1, ALB-1V, V157, PDE166, CHLD ALBINA 1 chr1:2696538-2700819 FORWARD LENGTH=760	CHLD	[GO:0005524]; GO:0032559; GO:0035639; GO:0030554; GO:0032555; GO:0043168; GO:1901265; GO:0017076; GO:0032553; GO:0043167; GO:0097159; GO:1901363; GO:0000166; GO:0097367; GO:0005488; GO:0036094; GO:0003674_x000D_ [GO:0009507]; GO:0009536; GO:0043231; GO:0005737; GO:0043227; GO:0043229; GO:0110165; GO:0005622; GO:0043226; GO:0005575_x000D_ [GO:0009534]; GO:0031976; GO:0009507; GO:0009579; GO:003198…	Pf01078, Pf13519, Pf17863	21	83.232	291931	291931	0.0605263	4	4	4	4	5	444726	444726	0.0618421	5	5	5	5	8	17427.7	0	0	0	0	0	0	0	14088.8	14088.8	0	0	0	0	0	0	12730.4	12730.4	0.0157895	1	1	1	1
96			AT1G09740.1		Symbols: Adenine nucleotide alpha hydrolases-like superfamily protein chr1:3154603-3155834 FORWARD LENGTH=171		[GO:0016787]; GO:0003824; GO:0003674	Pf00582	4	18.138	130566	130566	0	0	0	0	0	0	172867	172867	0	0	0	0	0	0	17427.7	0	0	0	0	0	0	0	18169.8	0	0	0	0	0	0	0	16750.1	0	0	0	0	0	0
97			AT5G45490.1_x000D_; AT5G45490.2		Symbols: P-loop containing nucleoside triphosphate hydrolases superfamily protein chr5:18431064-18432128 FORWARD LENGTH=354<|>Symbols: P-loop containing nucleoside triphosphate hydrolases superfamily protein chr5:18431064-18432128 FORWARD LENGTH=354		[GO:0005524]; GO:0032559; GO:0035639; GO:0030554; GO:0032555; GO:0043168; GO:1901265; GO:0017076; GO:0032553; GO:0043167; GO:0097159; GO:1901363; GO:0000166; GO:0097367; GO:0005488; GO:0036094; GO:0003674_x000D_ [GO:0006952]; GO:0006950; GO:0050896; GO:0008150_x000D_ [GO:0043531]; GO:0032559; GO:0043168; GO:0030554; GO:0032555; GO:0043167; GO:0017076; GO:0032553; GO:0005488; GO:0000166; GO:009736…	Pf00931	10	40.401	17621.1	0	0	0	0	0	0	0	85581.2	85581.2	0	0	0	0	0	0	17427.7	0	0	0	0	0	0	0	35550.8	35550.8	0	0	0	0	0	0	16750.1	0	0	0	0	0	0
98			AT1G52360.2		Symbols: Coatomer, beta' subunit chr1:19499420-19505397 FORWARD LENGTH=970		[GO:0000139]; GO:0098588; GO:0005794; GO:0031090; GO:0043231; GO:0005737; GO:0012505; GO:0016020; GO:0043227; GO:0043229; GO:0110165; GO:0005622; GO:0043226; GO:0005575_x000D_ [GO:0005198]; GO:0003674_x000D_ [GO:0005829]; GO:0110165; GO:0005737; GO:0005575; GO:0005622_x000D_ [GO:0006886]; GO:0015031; GO:0046907; GO:0034613; GO:0045184; GO:0071702; GO:0071705; GO:0006810; GO:0051641; GO:0051649; G…	Pf00400, Pf04053	22	109.701	236717	236717	0.0515464	5	2	5	2	7	132822	132822	0.0690722	6	1	6	1	8	438235	438235	0.0309278	3	1	3	1	3	326785	326785	0.0494845	4	1	4	1	4	16750.1	0	0.0103093	1	0	1	0
99			AT1G54410.1		Symbols: dehydrin family protein chr1:20310305-20310601 REVERSE LENGTH=98	HIRD11	[GO:0003729]; GO:0003723; GO:0003676; GO:0097159; GO:1901363; GO:0005488; GO:0003674_x000D_ [GO:0005507]; GO:0046914; GO:0046872; GO:0043169; GO:0043167; GO:0005488; GO:0003674_x000D_ [GO:0005634]; GO:0043231; GO:0043227; GO:0043229; GO:0043226; GO:0005622; GO:0110165; GO:0005575_x000D_ [GO:0005737]; GO:0110165; GO:0005622; GO:0005575_x000D_ [GO:0005829]; GO:0110165; GO:0005737; GO:0005575; GO:00…		1	10.789	5.15318e+08	5.15318e+08	0.122449	2	2	2	2	16	1.25181e+09	1.25181e+09	0.122449	2	2	2	2	23	3.79821e+06	3.79821e+06	0.122449	1	1	1	1	1	1.49202e+06	1.49202e+06	0	0	0	0	0	0	2.07455e+08	2.07455e+08	0.122449	2	2	2	2
100			AT5G45730.1		Symbols: Cysteine/Histidine-rich C1 domain family protein chr5:18551976-18553658 FORWARD LENGTH=560	MRA19.15	[GO:0046872]; GO:0043169; GO:0043167; GO:0005488; GO:0003674	Pf03107	11	64.279	17621.1	0	0	0	0	0	0	0	17520.1	0	0	0	0	0	0	0	17427.7	0	0	0	0	0	0	0	18169.8	0	0	0	0	0	0	0	16750.1	0	0	0	0	0	0
101			AT1G42970.1		Symbols: GAPB glyceraldehyde-3-phosphate dehydrogenase B subunit chr1:16127552-16129584 FORWARD LENGTH=447	GAPB	[GO:0003729]; GO:0003723; GO:0003676; GO:0097159; GO:1901363; GO:0005488; GO:0003674_x000D_ [GO:0004365]; GO:0043891; GO:0016620; GO:0016903; GO:0016491; GO:0003824; GO:0003674_x000D_ [GO:0006006]; GO:0019318; GO:0005996; GO:0005975; GO:0044281; GO:0044238; GO:0071704; GO:0008152; GO:0008150_x000D_ [GO:0009409]; GO:0006950; GO:0009266; GO:0050896; GO:0009628; GO:0008150_x000D_ [GO:0009416]; GO:00…	Pf00044, Pf02672, Pf02800	23	47.63	5.42324e+06	5.42324e+06	0.337808	19	14	19	14	25	2.10338e+06	2.10338e+06	0.194631	9	5	9	5	13	1.85346e+07	1.85346e+07	0.33557	22	16	22	16	31	3.43836e+06	3.43836e+06	0.277405	14	9	14	9	20	121412	121412	0.0939597	4	4	4	4
102			AT1G76080.1		Symbols: ATCDSP32, CDSP32 chloroplastic drought-induced stress protein of 32 kD chr1:28548063-28549348 REVERSE LENGTH=302	CDSP32	[GO:0006979]; GO:0006950; GO:0050896; GO:0008150_x000D_ [GO:0009414]; GO:0006950; GO:0009415; GO:0050896; GO:0001101; GO:0009628; GO:0010035; GO:1901700; GO:0008150; GO:0042221_x000D_ [GO:0009507]; GO:0009536; GO:0043231; GO:0005737; GO:0043227; GO:0043229; GO:0110165; GO:0005622; GO:0043226; GO:0005575_x000D_ [GO:0009570]; GO:0009532; GO:0009507; GO:0110165; GO:0009536; GO:0005575; GO:0043231; G…	Pf00085	5	33.663	17621.1	0	0	0	0	0	0	0	17520.1	0	0	0	0	0	0	0	17427.7	0	0	0	0	0	0	0	18169.8	0	0	0	0	0	0	0	16750.1	0	0	0	0	0	0
103			AT3G57070.1		Symbols: Glutaredoxin family protein chr3:21124174-21125427 FORWARD LENGTH=417	F24I3.150	[GO:0097573]; GO:0015035; GO:0015036; GO:0140096; GO:0016667; GO:0003824; GO:0016491; GO:0003674	Pf00462	6	45.69	17621.1	0	0	0	0	0	0	0	17520.1	0	0	0	0	0	0	0	17427.7	0	0	0	0	0	0	0	33574.7	33574.7	0	0	0	0	0	0	43240.4	43240.4	0	0	0	0	0
104			AT4G09000.1	AT4G09000.2	Symbols: GRF1, GF14 CHI general regulatory factor 1 chr4:5775387-5777157 FORWARD LENGTH=267	GRF1	[GO:0005634]; GO:0043231; GO:0043227; GO:0043229; GO:0043226; GO:0005622; GO:0110165; GO:0005575_x000D_ [GO:0005737]; GO:0110165; GO:0005622; GO:0005575_x000D_ [GO:0019222]; GO:0050789; GO:0065007; GO:0008150	Pf00244	6	29.913	17621.1	0	0.138577	4	1	4	1	4	47505.9	47505.9	0	0	0	2	0	0	17427.7	0	0.0299625	1	0	1	0	1	80605.1	80605.1	0	0	0	2	0	0	16750.1	0	0.0299625	1	0	1	0
105			AT4G31490.1		Symbols: Coatomer, beta subunit chr4:15269460-15272693 FORWARD LENGTH=948		[GO:0000139]; GO:0098588; GO:0005794; GO:0031090; GO:0043231; GO:0005737; GO:0012505; GO:0016020; GO:0043227; GO:0043229; GO:0110165; GO:0005622; GO:0043226; GO:0005575_x000D_ [GO:0005198]; GO:0003674_x000D_ [GO:0005829]; GO:0110165; GO:0005737; GO:0005575; GO:0005622_x000D_ [GO:0006886]; GO:0015031; GO:0046907; GO:0034613; GO:0045184; GO:0071702; GO:0071705; GO:0006810; GO:0051641; GO:0051649; G…	Pf01602, Pf07718, Pf14806	34	106.01	223052	223052	0.0348101	3	0	3	0	3	561032	561032	0.0263713	2	0	2	0	3	1.07614e+06	1.07614e+06	0	0	0	0	0	0	1.24875e+06	1.24875e+06	0.0453587	3	0	3	0	4	64990	64990	0	0	0	0	0
106			AT3G53990.1		Symbols: Adenine nucleotide alpha hydrolases-like superfamily protein chr3:19989658-19991019 REVERSE LENGTH=160	F5K20_290	[GO:0003676]; GO:0097159; GO:1901363; GO:0005488; GO:0003674_x000D_ [GO:0005634]; GO:0043231; GO:0043227; GO:0043229; GO:0043226; GO:0005622; GO:0110165; GO:0005575_x000D_ [GO:0005737]; GO:0110165; GO:0005622; GO:0005575_x000D_ [GO:0005886]; GO:0016020; GO:0071944; GO:0110165; GO:0005575_x000D_ [GO:0006979]; GO:0006950; GO:0050896; GO:0008150_x000D_ [GO:0009408]; GO:0006950; GO:0009266; GO:005089…	Pf00582	7	17.782	17621.1	0	0.04375	1	1	1	1	1	17520.1	0	0	0	0	0	0	0	5.5095e+06	5.5095e+06	0	0	0	0	0	0	18169.8	0	0	0	0	0	0	0	16750.1	0	0	0	0	0	0
107			AT5G50920.1		Symbols: CLPC, ATHSP93-V, HSP93-V, DCA1, CLPC1 CLPC homologue 1 chr5:20715710-20719800 REVERSE LENGTH=929	CLPC1	[GO:0003729]; GO:0003723; GO:0003676; GO:0097159; GO:1901363; GO:0005488; GO:0003674_x000D_ [GO:0004176]; GO:0008233; GO:0140657; GO:0016787; GO:0140096; GO:0006508; GO:0003674; GO:0003824; GO:0019538; GO:0043170; GO:0044238; GO:1901564; GO:0071704; GO:0008152; GO:0006807; GO:0008150_x000D_ [GO:0005524]; GO:0032559; GO:0035639; GO:0030554; GO:0032555; GO:0043168; GO:1901265; GO:0017076; GO:003255…	Pf00004, Pf02861, Pf07724, Pf10431, Pf17871	43	103.388	138061	138061	0.0635092	5	1	5	1	6	131629	131629	0.0398278	3	0	3	0	3	1.11571e+06	1.11571e+06	0.10226	9	2	9	2	11	939213	939213	0.111948	10	2	10	2	13	56218.4	56218.4	0.0398278	3	0	3	0
108			AT1G22300.1		Symbols: GRF10, 14-3-3EPSILON, GF14 EPSILON general regulatory factor 10 chr1:7879146-7881103 REVERSE LENGTH=254	GRF10	[GO:0005524]; GO:0032559; GO:0035639; GO:0030554; GO:0032555; GO:0043168; GO:1901265; GO:0017076; GO:0032553; GO:0043167; GO:0097159; GO:1901363; GO:0000166; GO:0097367; GO:0005488; GO:0036094; GO:0003674_x000D_ [GO:0005634]; GO:0043231; GO:0043227; GO:0043229; GO:0043226; GO:0005622; GO:0110165; GO:0005575_x000D_ [GO:0005739]; GO:0043231; GO:0005737; GO:0043227; GO:0043229; GO:0110165; GO:000562…	Pf00244	8	28.897	17621.1	0	0.0393701	1	0	1	0	1	17520.1	0	0.0393701	1	0	1	0	1	34028	34028	0.0314961	1	1	1	1	1	18169.8	0	0	0	0	0	0	0	16750.1	0	0	0	0	0	0
109			AT3G49140.1		Symbols: Pentatricopeptide repeat (PPR) superfamily protein chr3:18212187-18215557 REVERSE LENGTH=499				10	55.836	101839	101839	0	0	0	0	0	0	17520.1	0	0	0	0	0	0	0	17427.7	0	0	0	0	0	0	0	61995.6	61995.6	0	0	0	0	0	0	16750.1	0	0	0	0	0	0
110			AT1G09640.1		Symbols: Translation elongation factor EF1B, gamma chain chr1:3120162-3122152 FORWARD LENGTH=414		[GO:0003746]; GO:0008135; GO:0006414; GO:0003723; GO:0090079; GO:0006412; GO:0034645; GO:0003676; GO:0045182; GO:0043043; GO:0044267; GO:0010467; GO:0009059; GO:0044249; GO:0044260; GO:0097159; GO:1901363; GO:0003674; GO:0006417; GO:0006518; GO:0043604; GO:1901566; GO:0019538; GO:0043170; GO:1901576; GO:0009058; GO:0044237; GO:0005488; GO:0010608; GO:0032268; GO:0034248; GO:2000112; GO:0043603; G…	Pf00043, Pf00647, Pf02798	4	46.631	17621.1	0	0.0217391	1	0	1	0	1	17520.1	0	0	0	0	0	0	0	26969.6	26969.6	0.0217391	1	0	1	0	1	29926.8	29926.8	0.0217391	1	0	1	0	1	117871	117871	0	0	0	0	0
111			AT3G60245.1		Symbols: Zinc-binding ribosomal protein family protein chr3:22268803-22269750 FORWARD LENGTH=92	LOC108815855; RPL37AC	[GO:0003735]; GO:0005198; GO:0003674_x000D_ [GO:0005840]; GO:0043232; GO:0043228; GO:0043229; GO:0043226; GO:0005622; GO:0110165; GO:0005575_x000D_ [GO:0006412]; GO:0034645; GO:0043043; GO:0044267; GO:0010467; GO:0009059; GO:0044249; GO:0044260; GO:0006518; GO:0043604; GO:1901566; GO:0019538; GO:0043170; GO:1901576; GO:0009058; GO:0044237; GO:0043603; GO:1901564; GO:0044271; GO:0044238; GO:007170…	Pf01780	4	10.234	373343	373343	0.0869565	1	1	1	1	1	17520.1	0	0	0	0	0	0	0	732108	732108	0	0	0	0	0	0	190457	190457	0	0	0	0	0	0	2.41866e+06	2.41866e+06	0.0869565	1	1	1	1
112			AT1G09780.1		Symbols: Phosphoglycerate mutase, 2,3-bisphosphoglycerate-independent chr1:3165550-3167812 REVERSE LENGTH=557	PGM1	[GO:0004619]; GO:0016868; GO:0016866; GO:0016853; GO:0003824; GO:0003674_x000D_ [GO:0005737]; GO:0110165; GO:0005622; GO:0005575_x000D_ [GO:0005740]; GO:0031967; GO:0005739; GO:0031975; GO:0043227; GO:0043229; GO:0043231; GO:0005737; GO:0110165; GO:0043226; GO:0005622; GO:0005575_x000D_ [GO:0005829]; GO:0110165; GO:0005737; GO:0005575; GO:0005622_x000D_ [GO:0005886]; GO:0016020; GO:0071944; GO:01…	Pf01676, Pf06415	17	60.542	17621.1	0	0.0143627	1	1	1	1	1	17520.1	0	0	0	0	0	0	0	81511.2	81511.2	0.0305206	2	2	2	2	3	44562.1	44562.1	0.0305206	2	2	2	2	2	16750.1	0	0	0	0	0	0
113			AT3G15980.3_x000D_; AT3G15980.2		Symbols: Coatomer, beta' subunit chr3:5412015-5418313 REVERSE LENGTH=918<|>Symbols: Coatomer, beta' subunit chr3:5412015-5418313 REVERSE LENGTH=918		[GO:0000139]; GO:0098588; GO:0005794; GO:0031090; GO:0043231; GO:0005737; GO:0012505; GO:0016020; GO:0043227; GO:0043229; GO:0110165; GO:0005622; GO:0043226; GO:0005575_x000D_ [GO:0005198]; GO:0003674_x000D_ [GO:0006886]; GO:0015031; GO:0046907; GO:0034613; GO:0045184; GO:0071702; GO:0071705; GO:0006810; GO:0051641; GO:0051649; GO:0008104; GO:0070727; GO:0051234; GO:0009987; GO:0051179; GO:003303…	Pf00400, Pf04053	11	103.338	78440.8	78440.8	0.0555556	5	2	5	2	7	62733	62733	0.0708061	6	1	6	1	7	69056.6	69056.6	0.0326797	3	1	3	1	3	24861	24861	0.0555556	4	1	4	1	4	16750.1	0	0.0108932	1	0	1	0
114			AT3G46220.1		Symbols: unknown protein; CONTAINS InterPro DOMAIN/s: Protein of unknown function DUF2042 (InterPro:IPR018611); Has 559 Blast hits to 533 proteins in 154 species: Archae - 3; Bacteria - 32; Metazoa - 305; Fungi - 42; Plants - 50; Viruses - 3; Other Eukaryotes - 124 (source: NCBI BLink). chr3:16979174-16983970 FORWARD LENGTH=804		[GO:0005789]; GO:0031090; GO:0042175; GO:0098827; GO:0016020; GO:0043227; GO:0012505; GO:0031984; GO:0005783; GO:0110165; GO:0043226; GO:0043229; GO:0043231; GO:0005737; GO:0005575; GO:0005622_x000D_ [GO:0032434]; GO:0061136; GO:2000058; GO:1903050; GO:0030162; GO:1903362; GO:0051246; GO:0031329; GO:0032268; GO:0042176; GO:0051171; GO:0060255; GO:0080090; GO:0009894; GO:0031323; GO:0019222; GO:00…	Pf09743	26	89.018	32531.7	32531.7	0	0	0	0	0	0	31668.5	31668.5	0	0	0	0	0	0	17427.7	0	0	0	0	0	0	0	81072.1	81072.1	0	0	0	0	0	0	16750.1	0	0	0	0	0	0
115			AT1G08360.1		Symbols: Ribosomal protein L1p/L10e family chr1:2636231-2637694 FORWARD LENGTH=216	RPL10AA	[GO:0000470]; GO:0006364; GO:0042273; GO:0016072; GO:0034470; GO:0042254; GO:0022613; GO:0034660; GO:0006396; GO:0044085; GO:0016070; GO:0010467; GO:0071840; GO:0090304; GO:0043170; GO:0009987; GO:0006139; GO:0071704; GO:0008150; GO:0006725; GO:0034641; GO:0044238; GO:0046483; GO:1901360; GO:0008152; GO:0044237; GO:0006807_x000D_ [GO:0003723]; GO:0003676; GO:0097159; GO:1901363; GO:0005488; GO:00…	Pf00687	11	24.453	606078	606078	0.0740741	2	1	2	1	2	495732	495732	0.037037	1	0	1	0	1	707056	707056	0.0787037	2	1	2	1	2	1.06888e+06	1.06888e+06	0.111111	3	1	3	1	3	1.77522e+06	1.77522e+06	0.111111	3	1	3	1
116			AT4G08540.1		Symbols: DNA-directed RNA polymerase II protein chr4:5433760-5436326 FORWARD LENGTH=473		[GO:0000149]; GO:0005515; GO:0005488; GO:0003674_x000D_ [GO:0000323]; GO:0005773; GO:0043231; GO:0005737; GO:0043227; GO:0043229; GO:0110165; GO:0005622; GO:0043226; GO:0005575_x000D_ [GO:0003899]; GO:0034062; GO:0032774; GO:0097747; GO:0009059; GO:0016070; GO:0034654; GO:0016779; GO:0140098; GO:0043170; GO:1901576; GO:0090304; GO:0006139; GO:0018130; GO:0019438; GO:0044271; GO:1901362; GO:001677…	Pf10186	12	53.108	17621.1	0	0	0	0	0	0	0	17520.1	0	0	0	0	0	0	0	17427.7	0	0	0	0	0	0	0	97049.5	97049.5	0	0	0	0	0	0	16750.1	0	0	0	0	0	0
117			AT3G58040.1		Symbols: SINAT2 seven in absentia of Arabidopsis 2 chr3:21489612-21491085 FORWARD LENGTH=308	SINAT2	[GO:0005737]; GO:0110165; GO:0005622; GO:0005575_x000D_ [GO:0006511]; GO:0019941; GO:0043632; GO:0051603; GO:0044265; GO:0006508; GO:0044257; GO:0009057; GO:0044248; GO:0044260; GO:0019538; GO:0030163; GO:0044267; GO:0043170; GO:1901575; GO:0009056; GO:0044237; GO:0044238; GO:1901564; GO:1901565; GO:0071704; GO:0008152; GO:0009987; GO:0006807; GO:0008150_x000D_ [GO:0008270]; GO:0046914; GO:004687…	Pf03145	4	34.97	17621.1	0	0	0	0	0	0	0	17520.1	0	0	0	0	0	0	0	17427.7	0	0	0	0	0	0	0	18169.8	0	0	0	0	0	0	0	16750.1	0	0	0	0	0	0
118			AT3G47470.1		Symbols: LHCA4, CAB4 light-harvesting chlorophyll-protein complex I subunit A4 chr3:17493622-17494773 REVERSE LENGTH=251	LHCA4	[GO:0003729]; GO:0003723; GO:0003676; GO:0097159; GO:1901363; GO:0005488; GO:0003674_x000D_ [GO:0009409]; GO:0006950; GO:0009266; GO:0050896; GO:0009628; GO:0008150_x000D_ [GO:0009416]; GO:0009314; GO:0009628; GO:0050896; GO:0008150_x000D_ [GO:0009507]; GO:0009536; GO:0043231; GO:0005737; GO:0043227; GO:0043229; GO:0110165; GO:0005622; GO:0043226; GO:0005575_x000D_ [GO:0009522]; GO:0009521; GO:00…	Pf00504	4	27.716	17621.1	0	0.0557769	1	1	1	1	1	17520.1	0	0	0	0	0	0	0	104057	104057	0	0	0	0	0	0	18169.8	0	0	0	0	0	0	0	7.64192e+06	7.64192e+06	0.103586	3	3	3	3
119			AT2G19660.1		Symbols: Cysteine/Histidine-rich C1 domain family protein chr2:8496720-8498708 REVERSE LENGTH=662		[GO:0035556]; GO:0007165; GO:0009987; GO:0050794; GO:0007154; GO:0023052; GO:0051716; GO:0008150; GO:0050789; GO:0050896; GO:0065007	Pf03107	11	75.596	17621.1	0	0	0	0	0	0	0	17520.1	0	0	0	0	0	0	0	17427.7	0	0	0	0	0	0	0	18169.8	0	0	0	0	0	0	0	16750.1	0	0	0	0	0	0
120			AT3G11890.2		Symbols: Sterile alpha motif (SAM) domain-containing protein chr3:3756026-3757609 FORWARD LENGTH=527	F26K24.18		Pf07647	7	58.566	17621.1	0	0	0	0	0	0	0	17520.1	0	0	0	0	0	0	0	17427.7	0	0	0	0	0	0	0	24455.3	24455.3	0	0	0	0	0	0	16750.1	0	0	0	0	0	0
121			AT5G42740.1		Symbols: Sugar isomerase (SIS) family protein chr5:17136080-17140622 FORWARD LENGTH=560	PGIC	[GO:0004347]; GO:0016861; GO:0016860; GO:0016853; GO:0003824; GO:0003674_x000D_ [GO:0005829]; GO:0110165; GO:0005737; GO:0005575; GO:0005622_x000D_ [GO:0006094]; GO:0006006; GO:0019319; GO:0019318; GO:0046364; GO:0005996; GO:0016051; GO:0044283; GO:0005975; GO:0044281; GO:1901576; GO:0009058; GO:0044238; GO:0071704; GO:0008152; GO:0008150_x000D_ [GO:0006096]; GO:0006090; GO:0006757; GO:0016052; G…	Pf00342	14	61.679	17621.1	0	0	0	0	0	0	0	17520.1	0	0	0	0	0	0	0	17427.7	0	0	0	0	0	0	0	18169.8	0	0	0	0	0	0	0	16750.1	0	0	0	0	0	0
122			AT1G66240.1		Symbols: ATX1, ATATX1 homolog of anti-oxidant 1 chr1:24686445-24687327 REVERSE LENGTH=106				3	11.423	324727	324727	0.245283	2	2	2	2	2	731731	731731	0.122642	2	2	2	2	2	17427.7	0	0	0	0	0	0	0	18169.8	0	0	0	0	0	0	0	16750.1	0	0	0	0	0	0
123			AT1G16890.2		Symbols: UBC36, UBC13B ubiquitin-conjugating enzyme 36 chr1:5776550-5778327 REVERSE LENGTH=153	BnaA06g11360D; LOC104240960; LOC107845458; LOC108835295; Ubc13-2; UBC36	[GO:0000209]; GO:0016567; GO:0032446; GO:0070647; GO:0006464; GO:0036211; GO:0044267; GO:0019538; GO:0043412; GO:0044260; GO:0043170; GO:0044238; GO:1901564; GO:0044237; GO:0071704; GO:0008152; GO:0006807; GO:0009987; GO:0008150_x000D_ [GO:0004842]; GO:0019787; GO:0016567; GO:0016740; GO:0140096; GO:0032446; GO:0003824; GO:0070647; GO:0003674; GO:0006464; GO:0036211; GO:0044267; GO:0019538; GO:00…	Pf00179	3	17.209	17621.1	0	0	0	0	0	0	0	17520.1	0	0	0	0	0	0	0	17427.7	0	0	0	0	0	0	0	18169.8	0	0	0	0	0	0	0	16750.1	0	0	0	0	0	0
124			AT1G48920.1		Symbols: ATNUC-L1, PARL1, NUC-L1 nucleolin like 1 chr1:18098186-18101422 FORWARD LENGTH=557	NUCL1	[GO:0000478]; GO:0000469; GO:0090502; GO:0090501; GO:0006364; GO:0016070; GO:0090305; GO:0016072; GO:0034470; GO:0042254; GO:0090304; GO:0034660; GO:0006396; GO:0022613; GO:0006139; GO:0043170; GO:0010467; GO:0044085; GO:0006725; GO:0034641; GO:0044238; GO:0046483; GO:1901360; GO:0071704; GO:0071840; GO:0044237; GO:0006807; GO:0008152; GO:0009987; GO:0008150_x000D_ [GO:0001731]; GO:0022618; GO:00…	Pf00076	15	58.739	4.48409e+06	4.48409e+06	0.159785	11	10	11	10	17	6.20882e+06	6.20882e+06	0.186715	11	10	11	10	17	39136.4	39136.4	0	0	0	0	0	0	62178.2	62178.2	0	0	0	0	0	0	1.51146e+06	1.51146e+06	0.159785	9	8	9	8
125			AT2G21830.1		Symbols: Cysteine/Histidine-rich C1 domain family protein chr2:9303821-9305700 FORWARD LENGTH=569		[GO:0035556]; GO:0007165; GO:0009987; GO:0050794; GO:0007154; GO:0023052; GO:0051716; GO:0008150; GO:0050789; GO:0050896; GO:0065007_x000D_ [GO:0046872]; GO:0043169; GO:0043167; GO:0005488; GO:0003674	Pf03107	10	65.545	17621.1	0	0	0	0	0	0	0	17520.1	0	0	0	0	0	0	0	30145.6	30145.6	0	0	0	0	0	0	18169.8	0	0	0	0	0	0	0	16750.1	0	0	0	0	0	0
126			AT5G55220.1		Symbols: trigger factor type chaperone family protein chr5:22397677-22400678 FORWARD LENGTH=547	TIG	[GO:0003729]; GO:0003723; GO:0003676; GO:0097159; GO:1901363; GO:0005488; GO:0003674_x000D_ [GO:0003755]; GO:0016859; GO:0140096; GO:0000413; GO:0016853; GO:0003824; GO:0018208; GO:0003674; GO:0018193; GO:0006464; GO:0036211; GO:0044267; GO:0019538; GO:0043412; GO:0044260; GO:0043170; GO:0044238; GO:1901564; GO:0044237; GO:0071704; GO:0008152; GO:0006807; GO:0009987; GO:0008150_x000D_ [GO:0006457…	Pf05697, Pf05698	20	61.695	17621.1	0	0	0	0	0	0	0	17520.1	0	0	0	0	0	0	0	1.45104e+06	1.45104e+06	0	0	0	0	0	0	25281	25281	0	0	0	0	0	0	16750.1	0	0	0	0	0	0
127			AT2G18020.1		Symbols: EMB2296 Ribosomal protein L2 family chr2:7837151-7838160 FORWARD LENGTH=258	RPL8A	[GO:0002181]; GO:0006412; GO:0034645; GO:0043043; GO:0044267; GO:0010467; GO:0009059; GO:0044249; GO:0044260; GO:0006518; GO:0043604; GO:1901566; GO:0019538; GO:0043170; GO:1901576; GO:0009058; GO:0044237; GO:0043603; GO:1901564; GO:0044271; GO:0044238; GO:0071704; GO:0008152; GO:0009987; GO:0034641; GO:0006807; GO:0008150_x000D_ [GO:0003723]; GO:0003676; GO:0097159; GO:1901363; GO:0005488; GO:00…	Pf00181, Pf03947	2	27.842	17621.1	0	0.0465116	1	0	1	0	1	17520.1	0	0.162791	4	0	4	0	5	17427.7	0	0	0	0	0	0	0	18169.8	0	0.139535	3	0	3	0	3	16750.1	0	0.209302	5	1	5	1
128			AT3G12780.1		Symbols: PGK1 phosphoglycerate kinase 1 chr3:4061127-4063140 REVERSE LENGTH=481	PGK1	[GO:0003729]; GO:0003723; GO:0003676; GO:0097159; GO:1901363; GO:0005488; GO:0003674_x000D_ [GO:0004618]; GO:0016301; GO:0016774; GO:0016772; GO:0016310; GO:0016740; GO:0006796; GO:0003824; GO:0006793; GO:0003674; GO:0044237; GO:0008152; GO:0009987; GO:0008150_x000D_ [GO:0004672]; GO:0016301; GO:0016773; GO:0140096; GO:0006468; GO:0016772; GO:0016310; GO:0003824; GO:0006464; GO:0016740; GO:000679…	Pf00162	15	50.081	36449.8	36449.8	0	0	0	0	0	0	17520.1	0	0	0	0	0	0	0	60645.2	60645.2	0	0	0	0	0	0	64015.2	64015.2	0	0	0	0	0	0	23879	23879	0	0	0	0	0
129			AT1G36240.1		Symbols: Ribosomal protein L7Ae/L30e/S12e/Gadd45 family protein chr1:13614890-13616233 FORWARD LENGTH=112	RPL30A	[GO:0003723]; GO:0003676; GO:0097159; GO:1901363; GO:0005488; GO:0003674_x000D_ [GO:0003729]; GO:0003723; GO:0003676; GO:0097159; GO:1901363; GO:0005488; GO:0003674_x000D_ [GO:0003735]; GO:0005198; GO:0003674_x000D_ [GO:0005829]; GO:0110165; GO:0005737; GO:0005575; GO:0005622_x000D_ [GO:0022625]; GO:0015934; GO:0022626; GO:0044391; GO:0005840; GO:0005829; GO:1990904; GO:0043232; GO:0110165; GO:00…	Pf01248	1	12.31	17621.1	0	0	0	0	0	0	0	17520.1	0	0	0	0	0	0	0	17427.7	0	0	0	0	0	0	0	18169.8	0	0	0	0	0	0	0	16750.1	0	0	0	0	0	0
130			AT2G37840.1		Symbols: Protein kinase superfamily protein chr2:15851978-15856047 FORWARD LENGTH=733	ATG1C	[GO:0004672]; GO:0016301; GO:0016773; GO:0140096; GO:0006468; GO:0016772; GO:0016310; GO:0003824; GO:0006464; GO:0016740; GO:0006796; GO:0003674; GO:0036211; GO:0044267; GO:0006793; GO:0019538; GO:0043412; GO:0044260; GO:0044237; GO:0043170; GO:0044238; GO:1901564; GO:0008152; GO:0009987; GO:0071704; GO:0006807; GO:0008150_x000D_ [GO:0004674]; GO:0004672; GO:0016301; GO:0016773; GO:0140096; GO:00…	Pf00069	18	81.763	17621.1	0	0	0	0	0	0	0	17520.1	0	0	0	0	0	0	0	17427.7	0	0	0	0	0	0	0	18169.8	0	0	0	0	0	0	0	16750.1	0	0	0	0	0	0
131			AT3G03250.1	AT5G17310.2	Symbols: UGP, UGP1, AtUGP1 UDP-GLUCOSE PYROPHOSPHORYLASE 1 chr3:749761-754014 REVERSE LENGTH=469	UGP2	[GO:0003983]; GO:0051748; GO:0070569; GO:0016779; GO:0016772; GO:0016740; GO:0003824; GO:0003674_x000D_ [GO:0005737]; GO:0110165; GO:0005622; GO:0005575_x000D_ [GO:0005829]; GO:0110165; GO:0005737; GO:0005575; GO:0005622_x000D_ [GO:0005886]; GO:0016020; GO:0071944; GO:0110165; GO:0005575_x000D_ [GO:0005977]; GO:0006073; GO:0006112; GO:0044042; GO:0044264; GO:0015980; GO:0005976; GO:0044260; GO:00…	Pf01704	15	51.706	17621.1	0	0	0	0	0	0	0	56361.7	56361.7	0	0	0	0	0	0	38344.6	38344.6	0	0	0	0	0	0	18169.8	0	0	0	0	0	0	0	16750.1	0	0	0	0	0	0
132			AT3G24830.1		Symbols: Ribosomal protein L13 family protein chr3:9064613-9065871 FORWARD LENGTH=206	RPL13AB	[GO:0003729]; GO:0003723; GO:0003676; GO:0097159; GO:1901363; GO:0005488; GO:0003674_x000D_ [GO:0003735]; GO:0005198; GO:0003674_x000D_ [GO:0005829]; GO:0110165; GO:0005737; GO:0005575; GO:0005622_x000D_ [GO:0005840]; GO:0043232; GO:0043228; GO:0043229; GO:0043226; GO:0005622; GO:0110165; GO:0005575_x000D_ [GO:0006412]; GO:0034645; GO:0043043; GO:0044267; GO:0010467; GO:0009059; GO:0044249; GO:00…	Pf00572	4	23.444	107558	107558	0.0436893	1	0	1	0	1	335551	335551	0.0436893	1	0	1	0	2	150640	150640	0.0679612	2	1	2	1	2	676422	676422	0.131068	3	2	3	2	5	579213	579213	0.0776699	2	1	2	1
133			AT2G21390.1		Symbols: Coatomer, alpha subunit chr2:9152428-9156577 FORWARD LENGTH=1218		[GO:0000139]; GO:0098588; GO:0005794; GO:0031090; GO:0043231; GO:0005737; GO:0012505; GO:0016020; GO:0043227; GO:0043229; GO:0110165; GO:0005622; GO:0043226; GO:0005575_x000D_ [GO:0005198]; GO:0003674_x000D_ [GO:0005829]; GO:0110165; GO:0005737; GO:0005575; GO:0005622_x000D_ [GO:0006886]; GO:0015031; GO:0046907; GO:0034613; GO:0045184; GO:0071702; GO:0071705; GO:0006810; GO:0051641; GO:0051649; G…	Pf00400, Pf04053, Pf06957, Pf12894	24	136.381	97227.9	97227.9	0.0607553	10	1	10	1	12	107822	107822	0.134647	15	2	15	2	16	181660	181660	0.101806	15	3	15	3	17	419125	419125	0.16913	28	6	28	6	39	16409.6	16409.6	0.0229885	3	1	3	1
134			AT1G78300.1		Symbols: GRF2, 14-3-3OMEGA, GF14 OMEGA general regulatory factor 2 chr1:29461883-29463052 FORWARD LENGTH=259	GRF2	[GO:0005634]; GO:0043231; GO:0043227; GO:0043229; GO:0043226; GO:0005622; GO:0110165; GO:0005575_x000D_ [GO:0005773]; GO:0043231; GO:0005737; GO:0043227; GO:0043229; GO:0110165; GO:0005622; GO:0043226; GO:0005575_x000D_ [GO:0005774]; GO:0098588; GO:0005773; GO:0031090; GO:0043231; GO:0005737; GO:0016020; GO:0043227; GO:0043229; GO:0110165; GO:0005622; GO:0043226; GO:0005575_x000D_ [GO:0005794]; G…	Pf00244	8	29.144	17621.1	0	0.0965251	3	0	3	0	3	17520.1	0	0.0694981	2	0	2	0	2	17427.7	0	0.030888	1	0	1	0	1	18169.8	0	0.030888	1	0	1	0	1	16750.1	0	0.030888	1	0	1	0
135			AT4G10340.1		Symbols: LHCB5 light harvesting complex of photosystem II 5 chr4:6408200-6409496 FORWARD LENGTH=280	LHCB5	[GO:0003729]; GO:0003723; GO:0003676; GO:0097159; GO:1901363; GO:0005488; GO:0003674_x000D_ [GO:0009416]; GO:0009314; GO:0009628; GO:0050896; GO:0008150_x000D_ [GO:0009507]; GO:0009536; GO:0043231; GO:0005737; GO:0043227; GO:0043229; GO:0110165; GO:0005622; GO:0043226; GO:0005575_x000D_ [GO:0009517]; GO:0009503; GO:0030076; GO:0098807; GO:0032991; GO:0005622; GO:0098796; GO:0009535; GO:0005575; G…	Pf00504	8	30.138	17621.1	0	0	0	0	0	0	0	17520.1	0	0	0	0	0	0	0	98256.6	98256.6	0	0	0	0	0	0	18169.8	0	0	0	0	0	0	0	4.86429e+06	4.86429e+06	0.192857	5	5	5	5
136			AT1G75950.1		Symbols: SKP1, ASK1, ATSKP1, SKP1A, UIP1 S phase kinase-associated protein 1 chr1:28516715-28517454 FORWARD LENGTH=160	SKP1A	[GO:0000226]; GO:0007010; GO:0007017; GO:0006996; GO:0009987; GO:0016043; GO:0008150; GO:0071840_x000D_ [GO:0005634]; GO:0043231; GO:0043227; GO:0043229; GO:0043226; GO:0005622; GO:0110165; GO:0005575_x000D_ [GO:0005737]; GO:0110165; GO:0005622; GO:0005575_x000D_ [GO:0005819]; GO:0043232; GO:0015630; GO:0043228; GO:0043229; GO:0005856; GO:0043226; GO:0005622; GO:0110165; GO:0005575_x000D_ [GO:000…	Pf01466, Pf03931	2	17.846	527601	527601	0.175	2	1	2	1	2	870344	870344	0.175	2	1	2	1	2	17427.7	0	0.08125	1	0	1	0	1	18169.8	0	0.08125	1	0	1	0	1	61341.3	61341.3	0.09375	1	1	1	1
137			AT3G62870.1		Symbols: Ribosomal protein L7Ae/L30e/S12e/Gadd45 family protein chr3:23242862-23244273 REVERSE LENGTH=256	RPL7AB	[GO:0000470]; GO:0006364; GO:0042273; GO:0016072; GO:0034470; GO:0042254; GO:0022613; GO:0034660; GO:0006396; GO:0044085; GO:0016070; GO:0010467; GO:0071840; GO:0090304; GO:0043170; GO:0009987; GO:0006139; GO:0071704; GO:0008150; GO:0006725; GO:0034641; GO:0044238; GO:0046483; GO:1901360; GO:0008152; GO:0044237; GO:0006807_x000D_ [GO:0003723]; GO:0003676; GO:0097159; GO:1901363; GO:0005488; GO:00…	Pf01248	2	29.016	17621.1	0	0.0820312	2	1	2	1	2	17520.1	0	0.0507812	1	1	1	1	2	17427.7	0	0.121094	3	0	3	0	3	18169.8	0	0.199219	5	1	5	1	6	234342	234342	0.238281	7	3	7	3
138			AT4G25890.1		Symbols: 60S acidic ribosomal protein family chr4:13159627-13160393 REVERSE LENGTH=119	RPP3A	[GO:0003735]; GO:0005198; GO:0003674_x000D_ [GO:0005634]; GO:0043231; GO:0043227; GO:0043229; GO:0043226; GO:0005622; GO:0110165; GO:0005575_x000D_ [GO:0005840]; GO:0043232; GO:0043228; GO:0043229; GO:0043226; GO:0005622; GO:0110165; GO:0005575_x000D_ [GO:0005886]; GO:0016020; GO:0071944; GO:0110165; GO:0005575_x000D_ [GO:0006414]; GO:0034645; GO:0006412; GO:0009059; GO:0044249; GO:0044260; GO:00…	Pf00428	3	11.842	17621.1	0	0	0	0	0	0	0	17520.1	0	0	0	0	0	0	0	17427.7	0	0	0	0	0	0	0	18169.8	0	0	0	0	0	0	0	16750.1	0	0	0	0	0	0
139			AT1G20010.1	cont_E1BJK2	Symbols: TUB5 tubulin beta-5 chain chr1:6938033-6940481 REVERSE LENGTH=449	TUBB5	[GO:0000226]; GO:0007010; GO:0007017; GO:0006996; GO:0009987; GO:0016043; GO:0008150; GO:0071840_x000D_ [GO:0000278]; GO:0007049; GO:0009987; GO:0008150_x000D_ [GO:0003729]; GO:0003723; GO:0003676; GO:0097159; GO:1901363; GO:0005488; GO:0003674_x000D_ [GO:0003924]; GO:0017111; GO:0016462; GO:0016818; GO:0016817; GO:0016787; GO:0003824; GO:0003674_x000D_ [GO:0005200]; GO:0005198; GO:0007010; GO:00…	Pf00091, Pf03953	10	50.31	316143	316143	0.158129	6	2	6	2	7	381601	381601	0.175947	8	1	8	1	10	386480	386480	0.0400891	2	0	2	0	3	18169.8	0	0.0668151	3	1	3	1	5	57831.8	57831.8	0.104677	4	1	4	1
140			AT4G27120.2_x000D_; AT4G27120.1		Symbols: CONTAINS InterPro DOMAIN/s: DDRGK domain (InterPro:IPR019153); Has 14775 Blast hits to 8764 proteins in 778 species: Archae - 29; Bacteria - 1878; Metazoa - 5164; Fungi - 1447; Plants - 582; Viruses - 164; Other Eukaryotes - 5511 (source: NCBI BLink). chr4:13602210-13604227 REVERSE LENGTH=298<|>Symbols: CONTAINS InterPro DOMAIN/s: DDRGK domain (InterPro:IPR019153); Has 30201 Blast hits t…		[GO:0016021]; GO:0031224; GO:0110165; GO:0016020; GO:0005575	Pf09756	9	33.998	17621.1	0	0	0	0	0	0	0	17520.1	0	0	0	0	0	0	0	17427.7	0	0	0	0	0	0	0	18169.8	0	0	0	0	0	0	0	16750.1	0	0	0	0	0	0
141			AT4G27440.1_x000D_; AT4G27440.2		Symbols: PORB protochlorophyllide oxidoreductase B chr4:13725648-13727107 FORWARD LENGTH=401<|>Symbols: PORB protochlorophyllide oxidoreductase B chr4:13725648-13727107 FORWARD LENGTH=401	PORB	[GO:0003729]; GO:0003723; GO:0003676; GO:0097159; GO:1901363; GO:0005488; GO:0003674_x000D_ [GO:0009507]; GO:0009536; GO:0043231; GO:0005737; GO:0043227; GO:0043229; GO:0110165; GO:0005622; GO:0043226; GO:0005575_x000D_ [GO:0009534]; GO:0031976; GO:0009507; GO:0009579; GO:0031984; GO:0009536; GO:0005622; GO:0110165; GO:0043227; GO:0043229; GO:0043231; GO:0005737; GO:0005575; GO:0043226_x000D_ [GO…	Pf00106	14	43.332	530435	530435	0.0922693	5	4	5	4	7	524297	524297	0.0922693	4	3	4	3	5	56929.7	56929.7	0.0174564	1	0	1	0	2	24246.8	24246.8	0.0349127	2	1	2	1	2	28031.9	28031.9	0.042394	2	2	2	2
142			AT5G38600.1		Symbols: Proline-rich spliceosome-associated (PSP) family protein / zinc knuckle (CCHC-type) family protein chr5:15457386-15460466 FORWARD LENGTH=532	MBB18.15	[GO:0003723]; GO:0003676; GO:0097159; GO:1901363; GO:0005488; GO:0003674_x000D_ [GO:0005654]; GO:0110165; GO:0031981; GO:0005575; GO:0070013; GO:0005634; GO:0043233; GO:0043229; GO:0043231; GO:0031974; GO:0043226; GO:0005622; GO:0043227_x000D_ [GO:0008270]; GO:0046914; GO:0046872; GO:0043169; GO:0043167; GO:0005488; GO:0003674_x000D_ [GO:0034470]; GO:0006396; GO:0034660; GO:0016070; GO:0010467; G…	Pf04046	10	60.513	43384.8	43384.8	0	0	0	0	0	0	17520.1	0	0	0	0	0	0	0	47827.2	47827.2	0	0	0	0	0	0	45248.6	45248.6	0	0	0	0	0	0	31820.8	31820.8	0	0	0	0	0
143			AT5G47010.1		Symbols: UPF1, LBA1, ATUPF1 RNA helicase, putative chr5:19072009-19078856 FORWARD LENGTH=1254	UPF1	[GO:0000184]; GO:0000956; GO:0006402; GO:0006401; GO:0010629; GO:0016071; GO:0016070; GO:0034655; GO:0044265; GO:0010468; GO:0010605; GO:0090304; GO:0006139; GO:0019439; GO:0044270; GO:0046700; GO:1901361; GO:0009057; GO:0044248; GO:0044260; GO:0060255; GO:0009892; GO:0043170; GO:0006725; GO:0034641; GO:0044238; GO:0046483; GO:1901360; GO:1901575; GO:0009056; GO:0044237; GO:0019222; GO:0048519; G…	Pf09416, Pf13086, Pf13087, Pf18141	23	136.783	17621.1	0	0	0	0	0	0	0	17520.1	0	0	0	0	0	0	0	17427.7	0	0	0	0	0	0	0	18169.8	0	0	0	0	0	0	0	16750.1	0	0	0	0	0	0
144			AT5G51110.1		Symbols: Transcriptional coactivator/pterin dehydratase chr5:20778316-20779380 REVERSE LENGTH=220	ATP1	[GO:0005634]; GO:0043231; GO:0043227; GO:0043229; GO:0043226; GO:0005622; GO:0110165; GO:0005575_x000D_ [GO:0005886]; GO:0016020; GO:0071944; GO:0110165; GO:0005575_x000D_ [GO:0006729]; GO:0034312; GO:0042559; GO:0046146; GO:0034311; GO:0046173; GO:0018130; GO:0019438; GO:0042558; GO:0044271; GO:1901362; GO:1901566; GO:0019751; GO:0046165; GO:0044249; GO:0046483; GO:0006725; GO:1901360; GO:190156…	Pf01329	2	23.882	17621.1	0	0	0	0	0	0	0	17520.1	0	0	0	0	0	0	0	17427.7	0	0	0	0	0	0	0	18169.8	0	0	0	0	0	0	0	16750.1	0	0	0	0	0	0
145			AT3G05590.1		Symbols: RPL18 ribosomal protein L18 chr3:1621511-1622775 FORWARD LENGTH=187	RPL18B	[GO:0003723]; GO:0003676; GO:0097159; GO:1901363; GO:0005488; GO:0003674_x000D_ [GO:0003729]; GO:0003723; GO:0003676; GO:0097159; GO:1901363; GO:0005488; GO:0003674_x000D_ [GO:0003735]; GO:0005198; GO:0003674_x000D_ [GO:0005773]; GO:0043231; GO:0005737; GO:0043227; GO:0043229; GO:0110165; GO:0005622; GO:0043226; GO:0005575_x000D_ [GO:0005774]; GO:0098588; GO:0005773; GO:0031090; GO:0043231; GO:00…	Pf17135	2	20.913	17621.1	0	0.0481283	1	0	1	0	1	17520.1	0	0.117647	2	0	2	0	2	17427.7	0	0.0481283	1	0	1	0	1	18169.8	0	0.213904	4	0	4	0	6	88549.6	88549.6	0.15508	3	0	3	0
146			AT3G63460.1		Symbols: transducin family protein / WD-40 repeat family protein chr3:23431009-23437241 REVERSE LENGTH=1104	SEC31B	[GO:0005198]; GO:0003674_x000D_ [GO:0005794]; GO:0043231; GO:0005737; GO:0012505; GO:0043227; GO:0043229; GO:0110165; GO:0005622; GO:0043226; GO:0005575_x000D_ [GO:0005829]; GO:0110165; GO:0005737; GO:0005575; GO:0005622_x000D_ [GO:0006886]; GO:0015031; GO:0046907; GO:0034613; GO:0045184; GO:0071702; GO:0071705; GO:0006810; GO:0051641; GO:0051649; GO:0008104; GO:0070727; GO:0051234; GO:0009987; G…	Pf00400, Pf12931	15	119.799	17621.1	0	0	0	0	0	0	0	11095.4	11095.4	0	0	0	0	0	0	199384	199384	0	0	0	0	0	0	18169.8	0	0	0	0	0	0	0	16750.1	0	0	0	0	0	0
147			AT2G37220.1		Symbols: RNA-binding (RRM/RBD/RNP motifs) family protein chr2:15634980-15636331 REVERSE LENGTH=289	CP29B	[GO:0003676]; GO:0097159; GO:1901363; GO:0005488; GO:0003674_x000D_ [GO:0003729]; GO:0003723; GO:0003676; GO:0097159; GO:1901363; GO:0005488; GO:0003674_x000D_ [GO:0006397]; GO:0006396; GO:0016071; GO:0016070; GO:0010467; GO:0090304; GO:0043170; GO:0006139; GO:0071704; GO:0006725; GO:0034641; GO:0044238; GO:0046483; GO:1901360; GO:0008152; GO:0044237; GO:0006807; GO:0008150; GO:0009987_x000D_ [GO…	Pf00076	4	30.699	29637.1	29637.1	0.0311419	1	0	1	0	1	585631	585631	0.0311419	1	0	1	0	2	17427.7	0	0	0	0	0	0	0	18169.8	0	0	0	0	0	0	0	16750.1	0	0	0	0	0	0
148			AT1G35720.1		Symbols: ANNAT1, OXY5, ATOXY5 annexin 1 chr1:13225304-13226939 FORWARD LENGTH=317	ANN1	[GO:0004601]; GO:0016209; GO:0016684; GO:0003674; GO:0098869; GO:0016491; GO:1990748; GO:0003824; GO:0009987; GO:0098754; GO:0097237; GO:0008150; GO:0009636; GO:0070887; GO:0042221; GO:0051716; GO:0050896_x000D_ [GO:0005509]; GO:0046872; GO:0043169; GO:0043167; GO:0005488; GO:0003674_x000D_ [GO:0005524]; GO:0032559; GO:0035639; GO:0030554; GO:0032555; GO:0043168; GO:1901265; GO:0017076; GO:003255…	Pf00191	11	36.182	146287	146287	0	0	0	0	0	0	17520.1	0	0	0	0	0	0	0	121508	121508	0.0347003	1	1	1	1	1	18169.8	0	0	0	0	0	0	0	28127.4	28127.4	0	0	0	0	0
149			AT1G26880.1	AT3G28900.1	Symbols: Ribosomal protein L34e superfamily protein chr1:9315640-9316681 REVERSE LENGTH=120	RPL34A	[GO:0003729]; GO:0003723; GO:0003676; GO:0097159; GO:1901363; GO:0005488; GO:0003674_x000D_ [GO:0003735]; GO:0005198; GO:0003674_x000D_ [GO:0005730]; GO:0043232; GO:0031981; GO:0043228; GO:0043229; GO:0070013; GO:0005634; GO:0043226; GO:0005622; GO:0043233; GO:0043231; GO:0110165; GO:0031974; GO:0043227; GO:0005575_x000D_ [GO:0005840]; GO:0043232; GO:0043228; GO:0043229; GO:0043226; GO:0005622; G…	Pf01199	3	13.697	253345	253345	0.0583333	1	1	1	1	1	316203	316203	0	0	0	0	0	0	504153	504153	0.0583333	1	1	1	1	1	933957	933957	0	0	0	0	0	0	924248	924248	0.158333	2	1	2	1
150			AT1G66580.1		Symbols: SAG24, RPL10C senescence associated gene 24 chr1:24839208-24840439 FORWARD LENGTH=221	RPL10C	[GO:0000027]; GO:0022618; GO:0042255; GO:0042273; GO:0065003; GO:0071826; GO:0022613; GO:0140694; GO:0042254; GO:0022607; GO:0043933; GO:0044085; GO:0070925; GO:0016043; GO:0071840; GO:0006996; GO:0009987; GO:0008150_x000D_ [GO:0003729]; GO:0003723; GO:0003676; GO:0097159; GO:1901363; GO:0005488; GO:0003674_x000D_ [GO:0003735]; GO:0005198; GO:0003674_x000D_ [GO:0005634]; GO:0043231; GO:0043227; G…	Pf00252	10	24.913	499756	499756	0.0542986	1	0	1	0	1	182826	182826	0	0	0	0	0	0	880907	880907	0.0542986	1	0	1	0	1	1.2141e+06	1.2141e+06	0.108597	2	1	2	1	2	1.49272e+06	1.49272e+06	0.135747	3	1	3	1
151			AT2G33840.1		Symbols: Tyrosyl-tRNA synthetase, class Ib, bacterial/mitochondrial chr2:14315011-14317329 FORWARD LENGTH=385		[GO:0004831]; GO:0004812; GO:0016875; GO:0140101; GO:0016874; GO:0140098; GO:0003824; GO:0140640; GO:0003674_x000D_ [GO:0005524]; GO:0032559; GO:0035639; GO:0030554; GO:0032555; GO:0043168; GO:1901265; GO:0017076; GO:0032553; GO:0043167; GO:0097159; GO:1901363; GO:0000166; GO:0097367; GO:0005488; GO:0036094; GO:0003674_x000D_ [GO:0005829]; GO:0110165; GO:0005737; GO:0005575; GO:0005622_x000D_ [GO…	Pf00579	7	43.869	17621.1	0	0	0	0	0	0	0	311626	311626	0.122078	3	3	3	3	3	17427.7	0	0	0	0	0	0	0	36735.4	36735.4	0	0	0	0	0	0	16750.1	0	0	0	0	0	0
152			AT3G53110.1		Symbols: LOS4 P-loop containing nucleoside triphosphate hydrolases superfamily protein chr3:19687968-19690423 FORWARD LENGTH=496	RH38	[GO:0003723]; GO:0003676; GO:0097159; GO:1901363; GO:0005488; GO:0003674_x000D_ [GO:0003724]; GO:0004386; GO:0008186; GO:0140098; GO:0140640; GO:0140657; GO:0003824; GO:0003674_x000D_ [GO:0003729]; GO:0003723; GO:0003676; GO:0097159; GO:1901363; GO:0005488; GO:0003674_x000D_ [GO:0005524]; GO:0032559; GO:0035639; GO:0030554; GO:0032555; GO:0043168; GO:1901265; GO:0017076; GO:0032553; GO:0043167; G…	Pf00270, Pf00271	14	55.349	17621.1	0	0	0	0	0	0	0	17520.1	0	0	0	0	0	0	0	17427.7	0	0	0	0	0	0	0	22050.7	22050.7	0	0	0	0	0	0	16750.1	0	0	0	0	0	0
153			AT2G30870.1		Symbols: ATGSTF10, ERD13, ATGSTF4, GSTF10 glutathione S-transferase PHI 10 chr2:13141490-13142392 FORWARD LENGTH=215	GSTF10	[GO:0004364]; GO:0016765; GO:0016740; GO:0003824; GO:0003674_x000D_ [GO:0005507]; GO:0046914; GO:0046872; GO:0043169; GO:0043167; GO:0005488; GO:0003674_x000D_ [GO:0005618]; GO:0030312; GO:0110165; GO:0071944; GO:0005575_x000D_ [GO:0005737]; GO:0110165; GO:0005622; GO:0005575_x000D_ [GO:0005773]; GO:0043231; GO:0005737; GO:0043227; GO:0043229; GO:0110165; GO:0005622; GO:0043226; GO:0005575_x000D_…	Pf00043, Pf02798	3	24.215	84885.1	84885.1	0.0465116	1	1	1	1	2	45891	45891	0.0465116	1	1	1	1	1	500331	500331	0.0883721	2	1	2	1	2	170311	170311	0.0465116	1	1	1	1	1	16750.1	0	0.0465116	1	1	1	1
154			AT5G54160.1		Symbols: ATOMT1, OMT1 O-methyltransferase 1 chr5:21982075-21984167 FORWARD LENGTH=363	OMT1	[GO:0005634]; GO:0043231; GO:0043227; GO:0043229; GO:0043226; GO:0005622; GO:0110165; GO:0005575_x000D_ [GO:0005737]; GO:0110165; GO:0005622; GO:0005575_x000D_ [GO:0005886]; GO:0016020; GO:0071944; GO:0110165; GO:0005575_x000D_ [GO:0008171]; GO:0008168; GO:0016741; GO:0016740; GO:0003824; GO:0003674_x000D_ [GO:0008757]; GO:0008168; GO:0016741; GO:0016740; GO:0003824; GO:0003674_x000D_ [GO:0009506…	Pf00891, Pf08100	10	39.592	17621.1	0	0	0	0	0	0	0	17520.1	0	0	0	0	0	0	0	39377.7	39377.7	0	0	0	0	0	0	18169.8	0	0	0	0	0	0	0	16750.1	0	0	0	0	0	0
155			AT2G36250.1_x000D_; AT2G36250.2		Symbols: FTSZ2-1, ATFTSZ2-1 Tubulin/FtsZ family protein chr2:15197661-15199932 REVERSE LENGTH=478<|>Symbols: FTSZ2-1, ATFTSZ2-1 Tubulin/FtsZ family protein chr2:15197661-15199932 REVERSE LENGTH=478	FTSZ2-1	[GO:0003924]; GO:0017111; GO:0016462; GO:0016818; GO:0016817; GO:0016787; GO:0003824; GO:0003674_x000D_ [GO:0005525]; GO:0032561; GO:0035639; GO:0019001; GO:0032555; GO:0043168; GO:1901265; GO:0017076; GO:0032553; GO:0043167; GO:0097159; GO:1901363; GO:0000166; GO:0097367; GO:0005488; GO:0036094; GO:0003674_x000D_ [GO:0005737]; GO:0110165; GO:0005622; GO:0005575_x000D_ [GO:0009507]; GO:0009536; G…	Pf00091, Pf12327	6	50.69	17621.1	0	0	0	0	0	0	0	91185.8	91185.8	0.0292887	1	0	1	0	1	17427.7	0	0	0	0	0	0	0	18169.8	0	0	0	0	0	0	0	16750.1	0	0	0	0	0	0
156			AT5G45500.1_x000D_; AT5G45500.2		Symbols: RNI-like superfamily protein chr5:18432636-18434951 REVERSE LENGTH=771<|>Symbols: RNI-like superfamily protein chr5:18432636-18434951 REVERSE LENGTH=771	MFC19.17	[GO:0005886]; GO:0016020; GO:0071944; GO:0110165; GO:0005575		18	87.64	17621.1	0	0	0	0	0	0	0	19327.1	19327.1	0	0	0	0	0	0	8.64282e+06	8.64282e+06	0	0	0	0	0	0	18169.8	0	0	0	0	0	0	0	16750.1	0	0	0	0	0	0
157			AT5G56260.1		Symbols: Ribonuclease E inhibitor RraA/Dimethylmenaquinone methyltransferase chr5:22775549-22776049 REVERSE LENGTH=166		[GO:0008428]; GO:0140721; GO:0004857; GO:0030234; GO:0043086; GO:0098772; GO:0050790; GO:0044092; GO:0003674; GO:0065009; GO:0065007; GO:0008150_x000D_ [GO:0008948]; GO:0016831; GO:0016830; GO:0016829; GO:0003824; GO:0003674_x000D_ [GO:0046872]; GO:0043169; GO:0043167; GO:0005488; GO:0003674_x000D_ [GO:0047443]; GO:0016833; GO:0016830; GO:0016829; GO:0003824; GO:0003674_x000D_ [GO:0051252]; GO:00…	Pf03737	5	17.556	17621.1	0	0	0	0	0	0	0	228066	228066	0.0722892	1	1	1	1	1	199563	199563	0	0	0	0	0	0	18169.8	0	0	0	0	0	0	0	16750.1	0	0	0	0	0	0
158			AT3G09800.1		Symbols: SNARE-like superfamily protein chr3:3006731-3007916 REVERSE LENGTH=179		[GO:0000139]; GO:0098588; GO:0005794; GO:0031090; GO:0043231; GO:0005737; GO:0012505; GO:0016020; GO:0043227; GO:0043229; GO:0110165; GO:0005622; GO:0043226; GO:0005575_x000D_ [GO:0006890]; GO:0048193; GO:0016192; GO:0006810; GO:0051234; GO:0051179; GO:0008150_x000D_ [GO:0015031]; GO:0045184; GO:0071702; GO:0071705; GO:0008104; GO:0051234; GO:0006810; GO:0033036; GO:0051179; GO:0008150_x000D_ [GO…	Pf01217	3	19.74	17621.1	0	0	0	0	0	0	0	17520.1	0	0	0	0	0	0	0	17427.7	0	0	0	0	0	0	0	18169.8	0	0	0	0	0	0	0	16750.1	0	0	0	0	0	0
159			AT3G51880.3_x000D_; AT3G51880.1	AT3G51880.2	Symbols: HMGB1, NFD1 high mobility group B1 chr3:19247241-19248491 REVERSE LENGTH=178<|>Symbols: HMGB1, NFD1 high mobility group B1 chr3:19247241-19248491 REVERSE LENGTH=178	HMGB1	[GO:0000785]; GO:0110165; GO:0005694; GO:0005575; GO:0043232; GO:0043228; GO:0043229; GO:0043226; GO:0005622_x000D_ [GO:0003677]; GO:0003676; GO:0097159; GO:1901363; GO:0005488; GO:0003674_x000D_ [GO:0003682]; GO:0005488; GO:0003674_x000D_ [GO:0003700]; GO:0140110; GO:0003674; GO:0006355; GO:0010468; GO:1903506; GO:0060255; GO:2001141; GO:0019222; GO:0010556; GO:0031326; GO:0051252; GO:0050789; G…	Pf00505	4	20.253	4.00458e+06	4.00458e+06	0.230337	5	5	5	5	7	17520.1	0	0	0	0	0	0	0	5.22369e+06	5.22369e+06	0.117978	3	3	3	3	4	1.88244e+06	1.88244e+06	0	0	0	0	0	0	237834	237834	0.168539	2	2	2	2
160			AT3G05530.1	AT4G27680.1	Symbols: RPT5A, ATS6A.2 regulatory particle triple-A ATPase 5A chr3:1603540-1605993 FORWARD LENGTH=424	RPT5A	[GO:0000502]; GO:0140535; GO:1905369; GO:0032991; GO:1905368; GO:0005575; GO:1902494_x000D_ [GO:0005524]; GO:0032559; GO:0035639; GO:0030554; GO:0032555; GO:0043168; GO:1901265; GO:0017076; GO:0032553; GO:0043167; GO:0097159; GO:1901363; GO:0000166; GO:0097367; GO:0005488; GO:0036094; GO:0003674_x000D_ [GO:0005634]; GO:0043231; GO:0043227; GO:0043229; GO:0043226; GO:0005622; GO:0110165; GO:000557…	Pf00004, Pf16450, Pf17862	14	47.45	115624	115624	0.0448113	2	1	2	1	2	20340.4	20340.4	0.0448113	2	1	2	1	2	64966.7	64966.7	0	0	0	0	0	0	18169.8	0	0	0	0	0	0	0	16750.1	0	0.0283019	1	0	1	0
161			AT1G54270.1		Symbols: EIF4A-2 eif4a-2 chr1:20260495-20262018 FORWARD LENGTH=412	TIF4A-2	[GO:0002183]; GO:0006413; GO:0002181; GO:0044237; GO:0006412; GO:0008152; GO:0009987; GO:0034645; GO:0043043; GO:0044267; GO:0010467; GO:0008150; GO:0009059; GO:0044249; GO:0044260; GO:0006518; GO:0043604; GO:1901566; GO:0019538; GO:0043170; GO:1901576; GO:0009058; GO:0043603; GO:1901564; GO:0044271; GO:0044238; GO:0071704; GO:0034641; GO:0006807_x000D_ [GO:0003676]; GO:0097159; GO:1901363; GO:00…	Pf00270, Pf00271	24	46.733	1.47198e+06	1.47198e+06	0.140777	6	0	6	0	7	3.0776e+06	3.0776e+06	0.213592	11	0	11	0	15	506488	506488	0.0242718	1	0	1	0	1	1.78518e+06	1.78518e+06	0.114078	5	0	5	0	5	65796.1	65796.1	0.0339806	1	0	1	0
162			AT1G67430.1		Symbols: Ribosomal protein L22p/L17e family protein chr1:25262209-25263627 FORWARD LENGTH=175	RPL17B	[GO:0002181]; GO:0006412; GO:0034645; GO:0043043; GO:0044267; GO:0010467; GO:0009059; GO:0044249; GO:0044260; GO:0006518; GO:0043604; GO:1901566; GO:0019538; GO:0043170; GO:1901576; GO:0009058; GO:0044237; GO:0043603; GO:1901564; GO:0044271; GO:0044238; GO:0071704; GO:0008152; GO:0009987; GO:0034641; GO:0006807; GO:0008150_x000D_ [GO:0003729]; GO:0003723; GO:0003676; GO:0097159; GO:1901363; GO:00…	Pf00237	1	19.842	17621.1	0	0.0971429	2	0	2	0	3	17520.1	0	0.0971429	2	0	2	0	3	86311.3	86311.3	0.0571429	1	0	1	0	2	18169.8	0	0.154286	3	0	3	0	4	16750.1	0	0.114286	2	0	2	0
163			AT4G33030.1		Symbols: SQD1 sulfoquinovosyldiacylglycerol 1 chr4:15936051-15937566 FORWARD LENGTH=477	SQD1	[GO:0003824]; GO:0003674_x000D_ [GO:0008146]; GO:0016782; GO:0016740; GO:0003824; GO:0003674_x000D_ [GO:0008270]; GO:0046914; GO:0046872; GO:0043169; GO:0043167; GO:0005488; GO:0003674_x000D_ [GO:0009247]; GO:0006664; GO:0046467; GO:1901137; GO:0006643; GO:1903509; GO:0008610; GO:0044249; GO:1901135; GO:1901576; GO:0044255; GO:0006629; GO:0009058; GO:0044237; GO:0071704; GO:0044238; GO:0008152; G…	Pf01370	5	53.08	22810	22810	0.0230608	1	1	1	1	1	17520.1	0	0	0	0	0	0	0	75599.7	75599.7	0	0	0	0	0	0	21054.4	21054.4	0.0230608	1	1	1	1	1	16750.1	0	0	0	0	0	0
164			AT1G20696.1		Symbols: HMGB3, NFD3, NFD03 high mobility group B3 chr1:7179825-7181174 FORWARD LENGTH=141	HMGB3	[GO:0000785]; GO:0110165; GO:0005694; GO:0005575; GO:0043232; GO:0043228; GO:0043229; GO:0043226; GO:0005622_x000D_ [GO:0003677]; GO:0003676; GO:0097159; GO:1901363; GO:0005488; GO:0003674_x000D_ [GO:0003682]; GO:0005488; GO:0003674_x000D_ [GO:0003700]; GO:0140110; GO:0003674; GO:0006355; GO:0010468; GO:1903506; GO:0060255; GO:2001141; GO:0019222; GO:0010556; GO:0031326; GO:0051252; GO:0050789; G…	Pf00505	3	15.672	1.42078e+07	1.42078e+07	0.163121	2	1	2	1	3	3.98844e+06	3.98844e+06	0.163121	2	2	2	2	3	1.88874e+06	1.88874e+06	0.0638298	1	1	1	1	2	18169.8	0	0	0	0	0	0	0	275499	275499	0	0	0	0	0
165			AT1G12840.1		Symbols: DET3, ATVHA-C vacuolar ATP synthase subunit C (VATC) / V-ATPase C subunit / vacuolar proton pump C subunit (DET3) chr1:4375584-4378220 FORWARD LENGTH=375	VHA-C	[GO:0000221]; GO:0033180; GO:0016471; GO:0033178; GO:0033176; GO:0005774; GO:0098796; GO:0016469; GO:0098588; GO:0005773; GO:0032991; GO:0016020; GO:0031090; GO:0043231; GO:0005737; GO:0005575; GO:0110165; GO:0043227; GO:0043229; GO:0005622; GO:0043226_x000D_ [GO:0000325]; GO:0005773; GO:0043231; GO:0005737; GO:0043227; GO:0043229; GO:0110165; GO:0005622; GO:0043226; GO:0005575_x000D_ [GO:0005773…	Pf03223	10	42.593	17621.1	0	0	0	0	0	0	0	17520.1	0	0	0	0	0	0	0	17427.7	0	0	0	0	0	0	0	18169.8	0	0	0	0	0	0	0	16750.1	0	0	0	0	0	0
166			AT2G20760.1		Symbols: Clathrin light chain protein chr2:8943279-8945108 REVERSE LENGTH=338		[GO:0005198]; GO:0003674_x000D_ [GO:0005829]; GO:0110165; GO:0005737; GO:0005575; GO:0005622_x000D_ [GO:0005886]; GO:0016020; GO:0071944; GO:0110165; GO:0005575_x000D_ [GO:0006886]; GO:0015031; GO:0046907; GO:0034613; GO:0045184; GO:0071702; GO:0071705; GO:0006810; GO:0051641; GO:0051649; GO:0008104; GO:0070727; GO:0051234; GO:0009987; GO:0051179; GO:0033036; GO:0008150_x000D_ [GO:0030125]; GO:00…	Pf01086	20	37.202	3.29237e+06	3.29237e+06	0.147929	3	2	3	2	3	1.83814e+06	1.83814e+06	0	0	0	0	0	0	3.98138e+06	3.98138e+06	0.0295858	1	1	1	1	1	201532	201532	0.0236686	1	0	1	0	1	2.6315e+06	2.6315e+06	0	0	0	0	0
167			AT3G08530.1		Symbols: Clathrin, heavy chain chr3:2587171-2595411 REVERSE LENGTH=1703	CHC2	[GO:0003729]; GO:0003723; GO:0003676; GO:0097159; GO:1901363; GO:0005488; GO:0003674_x000D_ [GO:0005198]; GO:0003674_x000D_ [GO:0005794]; GO:0043231; GO:0005737; GO:0012505; GO:0043227; GO:0043229; GO:0110165; GO:0005622; GO:0043226; GO:0005575_x000D_ [GO:0005829]; GO:0110165; GO:0005737; GO:0005575; GO:0005622_x000D_ [GO:0005886]; GO:0016020; GO:0071944; GO:0110165; GO:0005575_x000D_ [GO:0006886…	Pf00637, Pf01394, Pf09268, Pf13838	92	193.148	1.97737e+07	1.97737e+07	0.0240752	4	0	4	0	4	3.69e+07	3.69e+07	0.0540223	8	0	8	0	8	1.31574e+07	1.31574e+07	0.0270112	5	0	5	0	5	2.66444e+07	2.66444e+07	0.0610687	9	1	9	1	9	982376	982376	0	0	0	0	0
168			AT5G62390.1		Symbols: ATBAG7, BAG7 BCL-2-associated athanogene 7 chr5:25052377-25054170 REVERSE LENGTH=446	BAG7	[GO:0005516]; GO:0005515; GO:0005488; GO:0003674_x000D_ [GO:0005783]; GO:0043231; GO:0005737; GO:0012505; GO:0043227; GO:0043229; GO:0110165; GO:0005622; GO:0043226; GO:0005575_x000D_ [GO:0005886]; GO:0016020; GO:0071944; GO:0110165; GO:0005575_x000D_ [GO:0006457]; GO:0009987; GO:0008150_x000D_ [GO:0009506]; GO:0005911; GO:0055044; GO:0070161; GO:0110165; GO:0030054; GO:0005575_x000D_ [GO:0034605…		12	51.535	348843	348843	0	0	0	0	0	0	17520.1	0	0	0	0	0	0	0	40233.7	40233.7	0	0	0	0	0	0	18169.8	0	0	0	0	0	0	0	299449	299449	0	0	0	0	0
169			AT1G10670.3		Symbols: ACLA-1 ATP-citrate lyase A-1 chr1:3535787-3538098 FORWARD LENGTH=443	ACLA-1	[GO:0000166]; GO:0036094; GO:1901265; GO:0005488; GO:0097159; GO:1901363; GO:0003674_x000D_ [GO:0003878]; GO:0046912; GO:0016746; GO:0016740; GO:0003824; GO:0003674_x000D_ [GO:0005829]; GO:0110165; GO:0005737; GO:0005575; GO:0005622_x000D_ [GO:0006085]; GO:0006084; GO:0071616; GO:0006637; GO:0009152; GO:0034030; GO:0034033; GO:0035384; GO:0043604; GO:0009150; GO:0033875; GO:0034032; GO:0035383; G…	Pf08442, Pf16114	9	49.018	161080	161080	0	0	0	0	0	0	17520.1	0	0	0	0	0	0	0	3.07247e+06	3.07247e+06	0	0	0	0	0	0	52405.1	52405.1	0.0180587	1	1	1	1	1	257900	257900	0	0	0	0	0
170			AT5G14240.1		Symbols: Thioredoxin superfamily protein chr5:4596223-4597568 REVERSE LENGTH=256			Pf02114	7	28.731	17621.1	0	0	0	0	0	0	0	17520.1	0	0	0	0	0	0	0	17427.7	0	0	0	0	0	0	0	18169.8	0	0	0	0	0	0	0	120600	120600	0	0	0	0	0
171			AT5G58290.1	AT4G27680.1	Symbols: RPT3 regulatory particle triple-A ATPase 3 chr5:23569155-23571116 FORWARD LENGTH=408	RPT3	[GO:0000502]; GO:0140535; GO:1905369; GO:0032991; GO:1905368; GO:0005575; GO:1902494_x000D_ [GO:0005524]; GO:0032559; GO:0035639; GO:0030554; GO:0032555; GO:0043168; GO:1901265; GO:0017076; GO:0032553; GO:0043167; GO:0097159; GO:1901363; GO:0000166; GO:0097367; GO:0005488; GO:0036094; GO:0003674_x000D_ [GO:0005618]; GO:0030312; GO:0110165; GO:0071944; GO:0005575_x000D_ [GO:0005634]; GO:0043231; G…	Pf00004, Pf16450, Pf17862	12	45.723	24049.1	24049.1	0.0514706	2	1	2	1	2	17520.1	0	0.0294118	1	0	1	0	1	20132.4	20132.4	0	0	0	0	0	0	58828.4	58828.4	0	0	0	0	0	0	16750.1	0	0.0294118	1	0	1	0
172			AT5G59880.1	AT3G46000.1	Symbols: ADF3 actin depolymerizing factor 3 chr5:24120382-24121628 FORWARD LENGTH=139	ADF3	[GO:0003779]; GO:0008092; GO:0005515; GO:0005488; GO:0003674_x000D_ [GO:0005737]; GO:0110165; GO:0005622; GO:0005575_x000D_ [GO:0005739]; GO:0043231; GO:0005737; GO:0043227; GO:0043229; GO:0110165; GO:0005622; GO:0043226; GO:0005575_x000D_ [GO:0005829]; GO:0110165; GO:0005737; GO:0005575; GO:0005622_x000D_ [GO:0005886]; GO:0016020; GO:0071944; GO:0110165; GO:0005575_x000D_ [GO:0006979]; GO:000695…	Pf00241	2	15.912	17621.1	0	0	0	0	0	0	0	17520.1	0	0	0	0	0	0	0	17427.7	0	0	0	0	0	0	0	387265	387265	0	0	0	0	0	0	16750.1	0	0	0	0	0	0
173			AT1G01470.1		Symbols: LEA14, LSR3 Late embryogenesis abundant protein chr1:172295-172826 REVERSE LENGTH=151	LEA14	[GO:0005829]; GO:0110165; GO:0005737; GO:0005575; GO:0005622_x000D_ [GO:0009269]; GO:0009414; GO:0006950; GO:0009415; GO:0050896; GO:0001101; GO:0009628; GO:0010035; GO:1901700; GO:0008150; GO:0042221_x000D_ [GO:0009611]; GO:0006950; GO:0050896; GO:0008150_x000D_ [GO:0009644]; GO:0009642; GO:0009416; GO:0009314; GO:0009628; GO:0050896; GO:0008150_x000D_ [GO:0050832]; GO:0009620; GO:0098542; GO:00…	Pf03168	3	16.533	17621.1	0	0	0	0	0	0	0	17520.1	0	0	0	0	0	0	0	17427.7	0	0	0	0	0	0	0	18169.8	0	0	0	0	0	0	0	16750.1	0	0	0	0	0	0
174			AT5G24260.1		Symbols: prolyl oligopeptidase family protein chr5:8234865-8237810 REVERSE LENGTH=746	MOP9.8	[GO:0005829]; GO:0110165; GO:0005737; GO:0005575; GO:0005622_x000D_ [GO:0008236]; GO:0008233; GO:0017171; GO:0016787; GO:0140096; GO:0006508; GO:0003824; GO:0019538; GO:0003674; GO:0043170; GO:0044238; GO:1901564; GO:0071704; GO:0008152; GO:0006807; GO:0008150_x000D_ [GO:0008239]; GO:0008238; GO:0008233; GO:0016787; GO:0140096; GO:0006508; GO:0003824; GO:0019538; GO:0003674; GO:0043170; GO:004423…	Pf00326, Pf00930	11	83.798	17621.1	0	0	0	0	0	0	0	38169.1	38169.1	0	0	0	0	0	0	48731.6	48731.6	0	0	0	0	0	0	18169.8	0	0	0	0	0	0	0	16750.1	0	0	0	0	0	0
175			AT5G22355.1		Symbols: Cysteine/Histidine-rich C1 domain family protein chr5:7401762-7403756 FORWARD LENGTH=664		[GO:0046872]; GO:0043169; GO:0043167; GO:0005488; GO:0003674	Pf03107	11	76.124	17621.1	0	0	0	0	0	0	0	17520.1	0	0	0	0	0	0	0	17427.7	0	0	0	0	0	0	0	18169.8	0	0	0	0	0	0	0	16750.1	0	0	0	0	0	0
176			AT1G12230.2		Symbols: Aldolase superfamily protein chr1:4148050-4150708 FORWARD LENGTH=427		[GO:0004801]; GO:0016744; GO:0016740; GO:0003824; GO:0003674_x000D_ [GO:0005975]; GO:0044238; GO:0071704; GO:0008152; GO:0008150_x000D_ [GO:0008270]; GO:0046914; GO:0046872; GO:0043169; GO:0043167; GO:0005488; GO:0003674_x000D_ [GO:0009052]; GO:0006091; GO:1901135; GO:0006098; GO:0044237; GO:0071704; GO:0006740; GO:0051156; GO:0008152; GO:0009987; GO:0006739; GO:0006796; GO:0019637; GO:0008150; G…	Pf00923	8	46.498	17621.1	0	0	0	0	0	0	0	17520.1	0	0	0	0	0	0	0	98175.1	98175.1	0	0	0	0	0	0	18169.8	0	0	0	0	0	0	0	26514.9	26514.9	0	0	0	0	0
177			AT1G64230.4_x000D_; AT1G64230.5		Symbols: UBC28 ubiquitin-conjugating enzyme 28 chr1:23833792-23835220 FORWARD LENGTH=190<|>Symbols: UBC28 ubiquitin-conjugating enzyme 28 chr1:23833792-23835220 FORWARD LENGTH=190	UBC28	[GO:0004842]; GO:0019787; GO:0016567; GO:0016740; GO:0140096; GO:0032446; GO:0003824; GO:0070647; GO:0003674; GO:0006464; GO:0036211; GO:0044267; GO:0019538; GO:0043412; GO:0044260; GO:0043170; GO:0044238; GO:1901564; GO:0044237; GO:0071704; GO:0008152; GO:0006807; GO:0009987; GO:0008150_x000D_ [GO:0005524]; GO:0032559; GO:0035639; GO:0030554; GO:0032555; GO:0043168; GO:1901265; GO:0017076; GO:00…	Pf00179	1	21.245	17621.1	0	0	0	0	0	0	0	98854.7	98854.7	0.0578947	1	1	1	1	1	225966	225966	0	0	0	0	0	0	268187	268187	0.0578947	1	1	1	1	1	16750.1	0	0	0	0	0	0
178			AT1G12920.1		Symbols: ERF1-2 eukaryotic release factor 1-2 chr1:4396555-4397859 REVERSE LENGTH=434	ERF1-2	[GO:0002184]; GO:0006415; GO:0002181; GO:0032984; GO:0006412; GO:0022411; GO:0043933; GO:0034645; GO:0043043; GO:0044267; GO:0010467; GO:0016043; GO:0009059; GO:0044249; GO:0044260; GO:0006518; GO:0043604; GO:1901566; GO:0019538; GO:0043170; GO:0071840; GO:1901576; GO:0009058; GO:0044237; GO:0043603; GO:1901564; GO:0044271; GO:0044238; GO:0071704; GO:0009987; GO:0008152; GO:0034641; GO:0006807; G…	Pf03463, Pf03464, Pf03465	6	48.911	29151.9	29151.9	0.0253456	1	0	1	0	1	17520.1	0	0	0	0	0	0	0	43195.2	43195.2	0	0	0	0	0	0	141458	141458	0.0253456	1	0	1	0	1	16750.1	0	0	0	0	0	0
179			AT1G65180.1		Symbols: Cysteine/Histidine-rich C1 domain family protein chr1:24211861-24213822 REVERSE LENGTH=653		[GO:0009506]; GO:0005911; GO:0055044; GO:0070161; GO:0110165; GO:0030054; GO:0005575_x000D_ [GO:0046872]; GO:0043169; GO:0043167; GO:0005488; GO:0003674	Pf03107	13	75.288	17621.1	0	0	0	0	0	0	0	767936	767936	0	0	0	0	0	0	17427.7	0	0	0	0	0	0	0	18169.8	0	0	0	0	0	0	0	16750.1	0	0	0	0	0	0
180			AT5G03740.1		Symbols: HD2C, HDT3 histone deacetylase 2C chr5:981994-983961 FORWARD LENGTH=294	HDT3	[GO:0000976]; GO:0001067; GO:1990837; GO:0003676; GO:0003690; GO:0043565; GO:0097159; GO:1901363; GO:0003677; GO:0005488; GO:0003674_x000D_ [GO:0005730]; GO:0043232; GO:0031981; GO:0043228; GO:0043229; GO:0070013; GO:0005634; GO:0043226; GO:0005622; GO:0043233; GO:0043231; GO:0110165; GO:0031974; GO:0043227; GO:0005575_x000D_ [GO:0006325]; GO:0016043; GO:0051276; GO:0071840; GO:0006996; GO:000998…	Pf17800	7	31.811	2.24069e+06	2.24069e+06	0.190476	6	6	6	6	7	2.22271e+06	2.22271e+06	0.180272	5	5	5	5	7	17427.7	0	0	0	0	0	0	0	18169.8	0	0	0	0	0	0	0	681475	681475	0.0272109	1	1	1	1
181			AT3G15360.1		Symbols: ATHM4, TRX-M4, ATM4 thioredoxin M-type 4 chr3:5188448-5189457 FORWARD LENGTH=193		[GO:0004857]; GO:0030234; GO:0043086; GO:0098772; GO:0050790; GO:0044092; GO:0003674; GO:0065009; GO:0065007; GO:0008150_x000D_ [GO:0005618]; GO:0030312; GO:0110165; GO:0071944; GO:0005575_x000D_ [GO:0005737]; GO:0110165; GO:0005622; GO:0005575_x000D_ [GO:0006109]; GO:0080090; GO:0019222; GO:0050789; GO:0065007; GO:0008150_x000D_ [GO:0006662]; GO:0018904; GO:0044281; GO:0071704; GO:0008152; GO:00…	Pf00085	3	21.159	17621.1	0	0	0	0	0	0	0	17520.1	0	0	0	0	0	0	0	17427.7	0	0	0	0	0	0	0	18169.8	0	0	0	0	0	0	0	16750.1	0	0	0	0	0	0
182			AT5G36230.1		Symbols: ARM repeat superfamily protein chr5:14273519-14276773 FORWARD LENGTH=411		[GO:0005829]; GO:0110165; GO:0005737; GO:0005575; GO:0005622	Pf02020	8	47.186	17621.1	0	0	0	0	0	0	0	28406.3	28406.3	0	0	0	0	0	0	90100.7	90100.7	0.0194647	1	1	1	1	1	208928	208928	0.0462287	2	2	2	2	2	16750.1	0	0	0	0	0	0
183			ATCG00740.1		Symbols: RPOA RNA polymerase subunit alpha chrC:77901-78890 REVERSE LENGTH=329	rpoA	[GO:0003677]; GO:0003676; GO:0097159; GO:1901363; GO:0005488; GO:0003674_x000D_ [GO:0003899]; GO:0034062; GO:0032774; GO:0097747; GO:0009059; GO:0016070; GO:0034654; GO:0016779; GO:0140098; GO:0043170; GO:1901576; GO:0090304; GO:0006139; GO:0018130; GO:0019438; GO:0044271; GO:1901362; GO:0016772; GO:0140640; GO:0071704; GO:0009058; GO:0006725; GO:0034641; GO:0044238; GO:0046483; GO:1901360; GO:00…	Pf01000, Pf01193, Pf03118	9	38.113	17621.1	0	0	0	0	0	0	0	17520.1	0	0	0	0	0	0	0	98805.7	98805.7	0	0	0	0	0	0	220080	220080	0.0212766	1	1	1	1	1	16750.1	0	0	0	0	0	0
184			AT5G43780.1		Symbols: APS4 Pseudouridine synthase/archaeosine transglycosylase-like family protein chr5:17589631-17591480 REVERSE LENGTH=469	APS4	[GO:0000103]; GO:0006790; GO:0044237; GO:0008152; GO:0009987; GO:0008150_x000D_ [GO:0004020]; GO:0016301; GO:0016773; GO:0016772; GO:0016310; GO:0016740; GO:0006796; GO:0003824; GO:0006793; GO:0003674; GO:0044237; GO:0008152; GO:0009987; GO:0008150_x000D_ [GO:0004781]; GO:0004779; GO:0070566; GO:0016779; GO:0016772; GO:0016740; GO:0003824; GO:0003674_x000D_ [GO:0005524]; GO:0032559; GO:0035639; G…	Pf01747, Pf14306	9	52.093	17625.3	17625.3	0.021322	1	0	1	0	1	17520.1	0	0	0	0	0	0	0	69271.4	69271.4	0.0234542	1	0	1	0	1	18169.8	0	0.021322	1	0	1	0	1	16750.1	0	0	0	0	0	0
185			AT1G73110.1		Symbols: P-loop containing nucleoside triphosphate hydrolases superfamily protein chr1:27494344-27496844 REVERSE LENGTH=432		[GO:0005524]; GO:0032559; GO:0035639; GO:0030554; GO:0032555; GO:0043168; GO:1901265; GO:0017076; GO:0032553; GO:0043167; GO:0097159; GO:1901363; GO:0000166; GO:0097367; GO:0005488; GO:0036094; GO:0003674_x000D_ [GO:0009507]; GO:0009536; GO:0043231; GO:0005737; GO:0043227; GO:0043229; GO:0110165; GO:0005622; GO:0043226; GO:0005575_x000D_ [GO:0009535]; GO:0055035; GO:0009534; GO:0042170; GO:004265…	Pf00004	6	48.295	17621.1	0	0	0	0	0	0	0	122543	122543	0.0439815	2	2	2	2	2	63389.7	63389.7	0	0	0	0	0	0	18169.8	0	0	0	0	0	0	0	16750.1	0	0	0	0	0	0
186			AT4G16500.1		Symbols: Cystatin/monellin superfamily protein chr4:9301530-9301883 REVERSE LENGTH=117	CYS4	[GO:0004869]; GO:0004866; GO:0030414; GO:0061135; GO:0010951; GO:0004857; GO:0061134; GO:0052548; GO:0010466; GO:0030234; GO:0043086; GO:0052547; GO:0045861; GO:0051346; GO:0098772; GO:0050790; GO:0044092; GO:0030162; GO:0051336; GO:0032269; GO:0003674; GO:0065009; GO:0051246; GO:0031324; GO:0032268; GO:0051248; GO:0065007; GO:0051171; GO:0060255; GO:0080090; GO:0009892; GO:0031323; GO:0048523; G…	Pf16845	3	12.548	8.73409e+06	8.73409e+06	0.358974	4	4	4	4	5	8.38019e+06	8.38019e+06	0.358974	4	4	4	4	5	4.8973e+06	4.8973e+06	0.25641	3	3	3	3	3	6.23185e+06	6.23185e+06	0.358974	4	4	4	4	4	219825	219825	0.111111	1	1	1	1
187			AT2G21660.1		Symbols: ATGRP7, CCR2, GR-RBP7, GRP7 cold, circadian rhythm, and rna binding 2 chr2:9265477-9266316 REVERSE LENGTH=176	RBG7	[GO:0000380]; GO:0000398; GO:0000377; GO:0006397; GO:0000375; GO:0006396; GO:0016071; GO:0008380; GO:0016070; GO:0010467; GO:0090304; GO:0043170; GO:0006139; GO:0071704; GO:0006725; GO:0034641; GO:0044238; GO:0046483; GO:1901360; GO:0008152; GO:0044237; GO:0006807; GO:0008150; GO:0009987_x000D_ [GO:0003676]; GO:0097159; GO:1901363; GO:0005488; GO:0003674_x000D_ [GO:0003690]; GO:0003677; GO:000367…	Pf00076	3	16.88	681177	681177	0.215909	3	2	3	2	5	1.10074e+06	1.10074e+06	0.215909	3	2	3	2	5	17427.7	0	0	0	0	0	0	0	18169.8	0	0	0	0	0	0	0	131034	131034	0.0454545	1	0	1	0
188			AT1G11650.2		Symbols: ATRBP45B, RBP45B RNA-binding (RRM/RBD/RNP motifs) family protein chr1:3914895-3917941 FORWARD LENGTH=405	RBP45B	[GO:0003723]; GO:0003676; GO:0097159; GO:1901363; GO:0005488; GO:0003674_x000D_ [GO:0003729]; GO:0003723; GO:0003676; GO:0097159; GO:1901363; GO:0005488; GO:0003674_x000D_ [GO:0005634]; GO:0043231; GO:0043227; GO:0043229; GO:0043226; GO:0005622; GO:0110165; GO:0005575_x000D_ [GO:0005829]; GO:0110165; GO:0005737; GO:0005575; GO:0005622_x000D_ [GO:0006397]; GO:0006396; GO:0016071; GO:0016070; GO:00…	Pf00076	5	44.087	17621.1	0	0	0	0	0	0	0	74561.5	74561.5	0.0222222	1	1	1	1	1	17427.7	0	0	0	0	0	0	0	18169.8	0	0	0	0	0	0	0	16750.1	0	0	0	0	0	0
189			AT1G20970.1		Symbols: FUNCTIONS IN: molecular_function unknown; INVOLVED IN: biological_process unknown; LOCATED IN: plasma membrane, vacuole; EXPRESSED IN: guard cell, cultured cell; BEST Arabidopsis thaliana protein match is: proton pump interactor 1 (TAIR:AT4G27500.1); Has 30201 Blast hits to 17322 proteins in 780 species: Archae - 12; Bacteria - 1396; Metazoa - 17338; Fungi - 3422; Plants - 5037; Viruses …		[GO:0003729]; GO:0003723; GO:0003676; GO:0097159; GO:1901363; GO:0005488; GO:0003674_x000D_ [GO:0005773]; GO:0043231; GO:0005737; GO:0043227; GO:0043229; GO:0110165; GO:0005622; GO:0043226; GO:0005575_x000D_ [GO:0005886]; GO:0016020; GO:0071944; GO:0110165; GO:0005575_x000D_ [GO:0016021]; GO:0031224; GO:0110165; GO:0016020; GO:0005575		25	150.07	17621.1	0	0	0	0	0	0	0	12670.2	12670.2	0	0	0	0	0	0	17766	17766	0	0	0	0	0	0	118064	118064	0	0	0	0	0	0	53492.3	53492.3	0	0	0	0	0
190			AT5G42980.1		Symbols: ATTRX3, ATH3, ATTRXH3, TRXH3, TRX3 thioredoxin 3 chr5:17242772-17243718 FORWARD LENGTH=118	TRX3	[GO:0003729]; GO:0003723; GO:0003676; GO:0097159; GO:1901363; GO:0005488; GO:0003674_x000D_ [GO:0005618]; GO:0030312; GO:0110165; GO:0071944; GO:0005575_x000D_ [GO:0005739]; GO:0043231; GO:0005737; GO:0043227; GO:0043229; GO:0110165; GO:0005622; GO:0043226; GO:0005575_x000D_ [GO:0005773]; GO:0043231; GO:0005737; GO:0043227; GO:0043229; GO:0110165; GO:0005622; GO:0043226; GO:0005575_x000D_ [GO:000…	Pf00085	7	13.101	2.95949e+06	2.95949e+06	0.288136	4	4	4	4	4	5.09016e+06	5.09016e+06	0.364407	5	5	5	5	5	2.95551e+06	2.95551e+06	0.457627	6	6	6	6	6	4.14464e+06	4.14464e+06	0.466102	5	5	5	5	5	16750.1	0	0.0762712	1	1	1	1
191			AT2G03820.1		Symbols: nonsense-mediated mRNA decay NMD3 family protein chr2:1165149-1166699 REVERSE LENGTH=516	NMD3	[GO:0000055]; GO:0000054; GO:0031503; GO:0033750; GO:0051168; GO:0051656; GO:0042254; GO:0051179; GO:0051640; GO:0006913; GO:0051234; GO:0022613; GO:0008150; GO:0051641; GO:0051169; GO:0044085; GO:0009987; GO:0046907; GO:0071840; GO:0006810; GO:0051649_x000D_ [GO:0003729]; GO:0003723; GO:0003676; GO:0097159; GO:1901363; GO:0005488; GO:0003674_x000D_ [GO:0005634]; GO:0043231; GO:0043227; GO:004322…	Pf04981	12	59.256	17621.1	0	0	0	0	0	0	0	38721.1	38721.1	0	0	0	0	0	0	17427.7	0	0	0	0	0	0	0	42051	42051	0	0	0	0	0	0	32138.1	32138.1	0	0	0	0	0
192			AT2G38750.1		Symbols: ANNAT4 annexin 4 chr2:16196582-16198431 REVERSE LENGTH=319	ANN4	[GO:0003729]; GO:0003723; GO:0003676; GO:0097159; GO:1901363; GO:0005488; GO:0003674_x000D_ [GO:0005509]; GO:0046872; GO:0043169; GO:0043167; GO:0005488; GO:0003674_x000D_ [GO:0005544]; GO:0005543; GO:0008289; GO:0005488; GO:0003674_x000D_ [GO:0005737]; GO:0110165; GO:0005622; GO:0005575_x000D_ [GO:0006970]; GO:0006950; GO:0009628; GO:0050896; GO:0008150_x000D_ [GO:0009408]; GO:0006950; GO:000926…	Pf00191	9	36.199	17621.1	0	0	0	0	0	0	0	17520.1	0	0	0	0	0	0	0	61132.8	61132.8	0	0	0	0	0	0	49433	49433	0	0	0	0	0	0	885477	885477	0.203762	7	7	7	7
193			AT4G36130.1		Symbols: Ribosomal protein L2 family chr4:17097613-17098656 FORWARD LENGTH=258	RPL8C	[GO:0002181]; GO:0006412; GO:0034645; GO:0043043; GO:0044267; GO:0010467; GO:0009059; GO:0044249; GO:0044260; GO:0006518; GO:0043604; GO:1901566; GO:0019538; GO:0043170; GO:1901576; GO:0009058; GO:0044237; GO:0043603; GO:1901564; GO:0044271; GO:0044238; GO:0071704; GO:0008152; GO:0009987; GO:0034641; GO:0006807; GO:0008150_x000D_ [GO:0003723]; GO:0003676; GO:0097159; GO:1901363; GO:0005488; GO:00…	Pf00181, Pf03947	11	27.931	319081	319081	0.0465116	1	0	1	0	1	902625	902625	0.162791	4	0	4	0	5	623868	623868	0	0	0	0	0	0	1.11916e+06	1.11916e+06	0.139535	3	0	3	0	3	1.14591e+06	1.14591e+06	0.135659	4	0	4	0
194			AT5G66880.1		Symbols: SNRK2-3, SNRK2.3, SRK2I sucrose nonfermenting 1(SNF1)-related protein kinase 2.3 chr5:26710697-26712732 FORWARD LENGTH=361	SRK2I	[GO:0004672]; GO:0016301; GO:0016773; GO:0140096; GO:0006468; GO:0016772; GO:0016310; GO:0003824; GO:0006464; GO:0016740; GO:0006796; GO:0003674; GO:0036211; GO:0044267; GO:0006793; GO:0019538; GO:0043412; GO:0044260; GO:0044237; GO:0043170; GO:0044238; GO:1901564; GO:0008152; GO:0009987; GO:0071704; GO:0006807; GO:0008150_x000D_ [GO:0004674]; GO:0004672; GO:0016301; GO:0016773; GO:0140096; GO:00…	Pf00069	7	41.058	38086.1	38086.1	0.0221607	1	0	1	0	1	633256	633256	0	0	0	0	0	0	174009	174009	0	0	0	0	0	0	38251.4	38251.4	0	0	0	0	0	0	16750.1	0	0	0	0	0	0
195			AT3G16420.3_x000D_; AT3G16420.1_x000D_; AT3G16420.2	AT3G21380.1	Symbols: PBP1 PYK10-binding protein 1 chr3:5579560-5580674 FORWARD LENGTH=298<|>Symbols: PBP1, JAL30 PYK10-binding protein 1 chr3:5579560-5580674 FORWARD LENGTH=298<|>Symbols: PBP1 PYK10-binding protein 1 chr3:5579560-5580674 FORWARD LENGTH=298	PBP1	[GO:0005634]; GO:0043231; GO:0043227; GO:0043229; GO:0043226; GO:0005622; GO:0110165; GO:0005575_x000D_ [GO:0005829]; GO:0110165; GO:0005737; GO:0005575; GO:0005622_x000D_ [GO:0006457]; GO:0009987; GO:0008150_x000D_ [GO:0009506]; GO:0005911; GO:0055044; GO:0070161; GO:0110165; GO:0030054; GO:0005575_x000D_ [GO:0030234]; GO:0098772; GO:0050790; GO:0003674; GO:0065009; GO:0065007; GO:0008150_x000D_…	Pf01419	5	32.138	32803.6	32803.6	0.0402685	1	1	1	1	1	31726.8	31726.8	0.0402685	1	1	1	1	1	131418	131418	0	0	0	0	0	0	146585	146585	0	0	0	0	0	0	16750.1	0	0.0402685	1	1	1	1
196			AT4G02880.1	AT4G02880.2	Symbols: unknown protein; BEST Arabidopsis thaliana protein match is: unknown protein (TAIR:AT1G03290.2); Has 30201 Blast hits to 17322 proteins in 780 species: Archae - 12; Bacteria - 1396; Metazoa - 17338; Fungi - 3422; Plants - 5037; Viruses - 0; Other Eukaryotes - 2996 (source: NCBI BLink). chr4:1275131-1277913 FORWARD LENGTH=552				22	60.341	94967.4	94967.4	0	0	0	0	0	0	288754	288754	0	0	0	0	0	0	598370	598370	0	0	0	0	0	0	399291	399291	0	0	0	0	0	0	100727	100727	0	0	0	0	0
197			AT1G12310.1		Symbols: Calcium-binding EF-hand family protein chr1:4187500-4187946 REVERSE LENGTH=148	CML13	[GO:0005509]; GO:0046872; GO:0043169; GO:0043167; GO:0005488; GO:0003674_x000D_ [GO:0005634]; GO:0043231; GO:0043227; GO:0043229; GO:0043226; GO:0005622; GO:0110165; GO:0005575_x000D_ [GO:0005737]; GO:0110165; GO:0005622; GO:0005575_x000D_ [GO:0005829]; GO:0110165; GO:0005737; GO:0005575; GO:0005622_x000D_ [GO:0005886]; GO:0016020; GO:0071944; GO:0110165; GO:0005575	Pf00036, Pf13405, Pf13499	9	16.506	17621.1	0	0	0	0	0	0	0	660877	660877	0	0	0	0	0	0	95645.6	95645.6	0	0	0	0	0	0	18169.8	0	0	0	0	0	0	0	453373	453373	0.135135	2	0	2	0
198			AT1G45000.1	AT4G27680.1	Symbols: AAA-type ATPase family protein chr1:17009220-17011607 FORWARD LENGTH=399	RPT4B	[GO:0000502]; GO:0140535; GO:1905369; GO:0032991; GO:1905368; GO:0005575; GO:1902494_x000D_ [GO:0005524]; GO:0032559; GO:0035639; GO:0030554; GO:0032555; GO:0043168; GO:1901265; GO:0017076; GO:0032553; GO:0043167; GO:0097159; GO:1901363; GO:0000166; GO:0097367; GO:0005488; GO:0036094; GO:0003674_x000D_ [GO:0005618]; GO:0030312; GO:0110165; GO:0071944; GO:0005575_x000D_ [GO:0005634]; GO:0043231; G…	Pf00004, Pf16450, Pf17862	14	44.727	35282.3	35282.3	0.110276	4	1	4	1	4	30807	30807	0.0576441	2	1	2	1	2	17427.7	0	0.0325815	1	0	1	0	1	18169.8	0	0	0	0	0	0	0	16750.1	0	0.0576441	2	0	2	0
199			AT2G02560.1		Symbols: CAND1, ATCAND1, ETA2, TIP120, HVE cullin-associated and neddylation dissociated chr2:690345-697342 FORWARD LENGTH=1219	CAND1	[GO:0005618]; GO:0030312; GO:0110165; GO:0071944; GO:0005575_x000D_ [GO:0005634]; GO:0043231; GO:0043227; GO:0043229; GO:0043226; GO:0005622; GO:0110165; GO:0005575_x000D_ [GO:0005829]; GO:0110165; GO:0005737; GO:0005575; GO:0005622_x000D_ [GO:0005886]; GO:0016020; GO:0071944; GO:0110165; GO:0005575_x000D_ [GO:0009733]; GO:0009725; GO:0009719; GO:0010033; GO:0050896; GO:0042221; GO:0008150_x000D_…	Pf08623	20	134.811	8113.76	8113.76	0	0	0	0	0	0	8446.38	8446.38	0	0	0	0	0	0	23100.8	23100.8	0	0	0	0	0	0	8726.5	8726.5	0	0	0	0	0	0	16750.1	0	0	0	0	0	0
200			AT3G10420.2		Symbols: SPD1 P-loop containing nucleoside triphosphate hydrolases superfamily protein chr3:3239307-3242274 FORWARD LENGTH=684	SPD1	[GO:0005524]; GO:0032559; GO:0035639; GO:0030554; GO:0032555; GO:0043168; GO:1901265; GO:0017076; GO:0032553; GO:0043167; GO:0097159; GO:1901363; GO:0000166; GO:0097367; GO:0005488; GO:0036094; GO:0003674_x000D_ [GO:0009507]; GO:0009536; GO:0043231; GO:0005737; GO:0043227; GO:0043229; GO:0110165; GO:0005622; GO:0043226; GO:0005575_x000D_ [GO:0009657]; GO:0006996; GO:0016043; GO:0071840; GO:000998…	Pf19568	12	75.015	17621.1	0	0	0	0	0	0	0	17520.1	0	0	0	0	0	0	0	17427.7	0	0	0	0	0	0	0	18169.8	0	0	0	0	0	0	0	16750.1	0	0	0	0	0	0
201			AT1G09310.1		Symbols: Protein of unknown function, DUF538 chr1:3009109-3009648 FORWARD LENGTH=179		[GO:0048046]; GO:0005576; GO:0110165; GO:0005575	Pf04398	7	19.935	3.25064e+06	3.25064e+06	0.195531	4	3	4	3	6	2.9867e+06	2.9867e+06	0.156425	3	2	3	2	4	3.92286e+06	3.92286e+06	0.178771	4	3	4	3	4	2.9823e+06	2.9823e+06	0.240223	5	4	5	4	7	16750.1	0	0.0502793	1	0	1	0
202			AT1G55670.1		Symbols: PSAG photosystem I subunit G chr1:20802874-20803356 REVERSE LENGTH=160	PSAG	[GO:0009507]; GO:0009536; GO:0043231; GO:0005737; GO:0043227; GO:0043229; GO:0110165; GO:0005622; GO:0043226; GO:0005575_x000D_ [GO:0009522]; GO:0009521; GO:0098796; GO:0034357; GO:0032991; GO:0016020; GO:0009579; GO:0005575; GO:0110165; GO:0005622_x000D_ [GO:0009534]; GO:0031976; GO:0009507; GO:0009579; GO:0031984; GO:0009536; GO:0005622; GO:0110165; GO:0043227; GO:0043229; GO:0043231; GO:000573…	Pf01241	3	17.075	67172.4	67172.4	0.05625	1	1	1	1	1	17520.1	0	0	0	0	0	0	0	449417	449417	0.05625	1	1	1	1	1	18169.8	0	0	0	0	0	0	0	1.06937e+07	1.06937e+07	0.15625	3	3	3	3
203			AT3G27690.1		Symbols: LHCB2.4, LHCB2.3, LHCB2 photosystem II light harvesting complex gene 2.3 chr3:10256002-10256921 FORWARD LENGTH=266	LHCB2.4	[GO:0003729]; GO:0003723; GO:0003676; GO:0097159; GO:1901363; GO:0005488; GO:0003674_x000D_ [GO:0009269]; GO:0009414; GO:0006950; GO:0009415; GO:0050896; GO:0001101; GO:0009628; GO:0010035; GO:1901700; GO:0008150; GO:0042221_x000D_ [GO:0009409]; GO:0006950; GO:0009266; GO:0050896; GO:0009628; GO:0008150_x000D_ [GO:0009416]; GO:0009314; GO:0009628; GO:0050896; GO:0008150_x000D_ [GO:0009517]; GO:00…	Pf00504	1	28.784	17621.1	0	0.0300752	1	0	1	0	1	17520.1	0	0	0	0	0	0	0	17427.7	0	0.0300752	1	0	1	0	1	18169.8	0	0	0	0	0	0	0	4.02646e+06	4.02646e+06	0.120301	3	1	3	1
204			AT3G09630.1		Symbols: Ribosomal protein L4/L1 family chr3:2953813-2955444 FORWARD LENGTH=406	RPL4A	[GO:0003723]; GO:0003676; GO:0097159; GO:1901363; GO:0005488; GO:0003674_x000D_ [GO:0003729]; GO:0003723; GO:0003676; GO:0097159; GO:1901363; GO:0005488; GO:0003674_x000D_ [GO:0003735]; GO:0005198; GO:0003674_x000D_ [GO:0005618]; GO:0030312; GO:0110165; GO:0071944; GO:0005575_x000D_ [GO:0005730]; GO:0043232; GO:0031981; GO:0043228; GO:0043229; GO:0070013; GO:0005634; GO:0043226; GO:0005622; GO:00…	Pf00573, Pf14374	19	44.674	406843	406843	0.0985222	5	1	5	1	6	966171	966171	0.110837	5	1	5	1	6	1.17737e+06	1.17737e+06	0.0985222	5	1	5	1	6	1.14569e+06	1.14569e+06	0.226601	9	2	9	2	11	2.69408e+06	2.69408e+06	0.256158	12	4	12	4
205			AT2G06530.1		Symbols: VPS2.1 SNF7 family protein chr2:2588740-2590285 REVERSE LENGTH=225	VPS2.1	[GO:0000815]; GO:0036452; GO:0098796; GO:0010008; GO:0032991; GO:0005768; GO:0016020; GO:0030659; GO:0098588; GO:0005575; GO:0031410; GO:0012505; GO:0110165; GO:0012506; GO:0031090; GO:0097708; GO:0005737; GO:0031982; GO:0043227; GO:0043231; GO:0005622; GO:0043226; GO:0043229_x000D_ [GO:0005768]; GO:0031410; GO:0012505; GO:0097708; GO:0005737; GO:0110165; GO:0031982; GO:0043231; GO:0005622; GO:00…	Pf03357	4	25.276	17621.1	0	0	0	0	0	0	0	17520.1	0	0	0	0	0	0	0	2.35688e+06	2.35688e+06	0.102222	3	3	3	3	3	3.77648e+06	3.77648e+06	0.137778	5	5	5	5	6	16750.1	0	0	0	0	0	0
206			AT1G20200.1		Symbols: EMB2719, HAP15 PAM domain (PCI/PINT associated module) protein chr1:7001409-7004154 REVERSE LENGTH=488	RPN3A	[GO:0000502]; GO:0140535; GO:1905369; GO:0032991; GO:1905368; GO:0005575; GO:1902494_x000D_ [GO:0005829]; GO:0110165; GO:0005737; GO:0005575; GO:0005622_x000D_ [GO:0005886]; GO:0016020; GO:0071944; GO:0110165; GO:0005575_x000D_ [GO:0006511]; GO:0019941; GO:0043632; GO:0051603; GO:0044265; GO:0006508; GO:0044257; GO:0009057; GO:0044248; GO:0044260; GO:0019538; GO:0030163; GO:0044267; GO:0043170; G…	Pf01399, Pf08375	9	55.548	17621.1	0	0	0	0	0	0	0	17520.1	0	0	0	0	0	0	0	15433.1	15433.1	0	0	0	0	0	0	18169.8	0	0	0	0	0	0	0	12868.1	12868.1	0	0	0	0	0
207			AT1G60490.1		Symbols: ATVPS34, VPS34, PI3K vacuolar protein sorting 34 chr1:22285792-22290190 REVERSE LENGTH=814	VPS34	[GO:0000045]; GO:0070925; GO:1905037; GO:0006996; GO:0022607; GO:0007033; GO:0016236; GO:0016043; GO:0044085; GO:0006914; GO:0071840; GO:0044248; GO:0061919; GO:0009987; GO:0009056; GO:0044237; GO:0008150; GO:0008152_x000D_ [GO:0000407]; GO:0110165; GO:0005737; GO:0005575; GO:0005622_x000D_ [GO:0005524]; GO:0032559; GO:0035639; GO:0030554; GO:0032555; GO:0043168; GO:1901265; GO:0017076; GO:003255…	Pf00454, Pf00613, Pf00792	12	93.268	17621.1	0	0	0	0	0	0	0	27344.7	27344.7	0	0	0	0	0	0	57858.9	57858.9	0	0	0	0	0	0	18169.8	0	0	0	0	0	0	0	16750.1	0	0	0	0	0	0
208			AT1G54060.1		Symbols: ASIL1 6B-interacting protein 1-like 1 chr1:20180972-20182123 FORWARD LENGTH=383	ASIL1	[GO:0000976]; GO:0001067; GO:1990837; GO:0003676; GO:0003690; GO:0043565; GO:0097159; GO:1901363; GO:0003677; GO:0005488; GO:0003674_x000D_ [GO:0003700]; GO:0140110; GO:0003674; GO:0006355; GO:0010468; GO:1903506; GO:0060255; GO:2001141; GO:0019222; GO:0010556; GO:0031326; GO:0051252; GO:0050789; GO:0009889; GO:0031323; GO:0019219; GO:0065007; GO:0050794; GO:0051171; GO:0080090; GO:0008150_x000D_…	Pf13837	7	41.706	17621.1	0	0	0	0	0	0	0	17520.1	0	0	0	0	0	0	0	50235.4	50235.4	0	0	0	0	0	0	18169.8	0	0	0	0	0	0	0	16750.1	0	0.0287206	1	1	1	1
209			AT4G18580.2_x000D_; AT4G18580.1		Symbols: unknown protein; Has 35333 Blast hits to 34131 proteins in 2444 species: Archae - 798; Bacteria - 22429; Metazoa - 974; Fungi - 991; Plants - 531; Viruses - 0; Other Eukaryotes - 9610 (source: NCBI BLink). chr4:10234853-10235524 REVERSE LENGTH=115<|>Symbols: unknown protein; Has 30201 Blast hits to 17322 proteins in 780 species: Archae - 12; Bacteria - 1396; Metazoa - 17338; Fungi - 3422…				3	12.604	17621.1	0	0	0	0	0	0	0	17520.1	0	0	0	0	0	0	0	17427.7	0	0	0	0	0	0	0	18169.8	0	0	0	0	0	0	0	16750.1	0	0	0	0	0	0
210			AT4G01350.1		Symbols: Cysteine/Histidine-rich C1 domain family protein chr4:560340-562298 FORWARD LENGTH=652		[GO:0010200]; GO:0010243; GO:1901700; GO:0010033; GO:1901698; GO:0042221; GO:0050896; GO:0008150_x000D_ [GO:0035556]; GO:0007165; GO:0009987; GO:0050794; GO:0007154; GO:0023052; GO:0051716; GO:0008150; GO:0050789; GO:0050896; GO:0065007_x000D_ [GO:0046872]; GO:0043169; GO:0043167; GO:0005488; GO:0003674	Pf03107	11	74.065	17621.1	0	0	0	0	0	0	0	146398	146398	0	0	0	0	0	0	17427.7	0	0	0	0	0	0	0	18169.8	0	0	0	0	0	0	0	36429.6	36429.6	0	0	0	0	0
211			AT3G09200.1		Symbols: Ribosomal protein L10 family protein chr3:2823364-2825020 REVERSE LENGTH=320	RPP0B	[GO:0000027]; GO:0022618; GO:0042255; GO:0042273; GO:0065003; GO:0071826; GO:0022613; GO:0140694; GO:0042254; GO:0022607; GO:0043933; GO:0044085; GO:0070925; GO:0016043; GO:0071840; GO:0006996; GO:0009987; GO:0008150_x000D_ [GO:0002181]; GO:0006412; GO:0034645; GO:0043043; GO:0044267; GO:0010467; GO:0009059; GO:0044249; GO:0044260; GO:0006518; GO:0043604; GO:1901566; GO:0019538; GO:0043170; GO:19…	Pf00428, Pf00466, Pf17777	8	34.112	440928	440928	0.059375	2	0	2	0	2	1.31234e+06	1.31234e+06	0.075	2	0	2	0	3	1.04782e+06	1.04782e+06	0.121875	4	0	4	0	4	1.69279e+06	1.69279e+06	0.1	3	0	3	0	4	2.68922e+06	2.68922e+06	0.08125	3	0	3	0
212			AT3G14990.1		Symbols: Class I glutamine amidotransferase-like superfamily protein chr3:5047510-5049621 FORWARD LENGTH=392	DJ1A	[GO:0005634]; GO:0043231; GO:0043227; GO:0043229; GO:0043226; GO:0005622; GO:0110165; GO:0005575_x000D_ [GO:0005773]; GO:0043231; GO:0005737; GO:0043227; GO:0043229; GO:0110165; GO:0005622; GO:0043226; GO:0005575_x000D_ [GO:0005774]; GO:0098588; GO:0005773; GO:0031090; GO:0043231; GO:0005737; GO:0016020; GO:0043227; GO:0043229; GO:0110165; GO:0005622; GO:0043226; GO:0005575_x000D_ [GO:0005829]; G…	Pf01965	5	41.831	38196.7	38196.7	0.0561224	2	2	2	2	2	786821	786821	0.0612245	2	2	2	2	2	17427.7	0	0	0	0	0	0	0	125266	125266	0.0280612	1	1	1	1	1	16750.1	0	0	0	0	0	0
213			AT2G09990.1		Symbols: Ribosomal protein S5 domain 2-like superfamily protein chr2:3781442-3781882 FORWARD LENGTH=146	RPS16A	[GO:0000462]; GO:0030490; GO:0006364; GO:0042274; GO:0016072; GO:0034470; GO:0042254; GO:0022613; GO:0034660; GO:0006396; GO:0044085; GO:0016070; GO:0010467; GO:0071840; GO:0090304; GO:0043170; GO:0009987; GO:0006139; GO:0071704; GO:0008150; GO:0006725; GO:0034641; GO:0044238; GO:0046483; GO:1901360; GO:0008152; GO:0044237; GO:0006807_x000D_ [GO:0003723]; GO:0003676; GO:0097159; GO:1901363; GO:00…	Pf00380	4	16.621	17621.1	0	0	0	0	0	0	0	17520.1	0	0	0	0	0	0	0	120067	120067	0	0	0	0	0	0	764091	764091	0.0547945	1	0	1	0	1	16750.1	0	0	0	0	0	0
214			AT1G62020.1		Symbols: Coatomer, alpha subunit chr1:22919814-22923728 FORWARD LENGTH=1216		[GO:0000139]; GO:0098588; GO:0005794; GO:0031090; GO:0043231; GO:0005737; GO:0012505; GO:0016020; GO:0043227; GO:0043229; GO:0110165; GO:0005622; GO:0043226; GO:0005575_x000D_ [GO:0005198]; GO:0003674_x000D_ [GO:0005829]; GO:0110165; GO:0005737; GO:0005575; GO:0005622_x000D_ [GO:0005886]; GO:0016020; GO:0071944; GO:0110165; GO:0005575_x000D_ [GO:0006886]; GO:0015031; GO:0046907; GO:0034613; GO:00…	Pf00400, Pf04053, Pf06957, Pf12894	59	136.48	556420	556420	0.0674342	11	2	11	2	13	1.07275e+06	1.07275e+06	0.13898	16	3	16	3	17	1.67347e+06	1.67347e+06	0.0888158	13	1	13	1	15	3.93523e+06	3.93523e+06	0.182566	28	6	28	6	39	46188.3	46188.3	0.0131579	2	0	2	0
215			AT5G10450.4		Symbols: GRF6 G-box regulating factor 6 chr5:3284476-3286261 REVERSE LENGTH=273				8	30.971	17621.1	0	0.0915751	3	0	3	0	3	55677.9	55677.9	0.0952381	3	0	3	0	3	17427.7	0	0.029304	1	0	1	0	1	18169.8	0	0.029304	1	0	1	0	1	16750.1	0	0.029304	1	0	1	0
216			AT1G57720.1_x000D_; AT1G57720.2		Symbols: Translation elongation factor EF1B, gamma chain chr1:21377873-21380114 FORWARD LENGTH=413<|>Symbols: Translation elongation factor EF1B, gamma chain chr1:21377873-21380114 FORWARD LENGTH=413		[GO:0003746]; GO:0008135; GO:0006414; GO:0003723; GO:0090079; GO:0006412; GO:0034645; GO:0003676; GO:0045182; GO:0043043; GO:0044267; GO:0010467; GO:0009059; GO:0044249; GO:0044260; GO:0097159; GO:1901363; GO:0003674; GO:0006417; GO:0006518; GO:0043604; GO:1901566; GO:0019538; GO:0043170; GO:1901576; GO:0009058; GO:0044237; GO:0005488; GO:0010608; GO:0032268; GO:0034248; GO:2000112; GO:0043603; G…	Pf00043, Pf00647, Pf02798	12	46.37	54292.1	54292.1	0.0968523	3	2	3	2	3	238936	238936	0.0266344	1	1	1	1	1	138659	138659	0.0217918	1	0	1	0	1	167468	167468	0.0702179	2	1	2	1	2	16750.1	0	0	0	0	0	0
217			AT4G11550.1		Symbols: Cysteine/Histidine-rich C1 domain family protein chr4:6996823-6998829 REVERSE LENGTH=668			Pf03107	6	76.865	17621.1	0	0	0	0	0	0	0	17520.1	0	0	0	0	0	0	0	17427.7	0	0	0	0	0	0	0	18169.8	0	0	0	0	0	0	0	16750.1	0	0	0	0	0	0
218			AT3G12050.1		Symbols: Aha1 domain-containing protein chr3:3839289-3841303 FORWARD LENGTH=360	T21B14.13	[GO:0001671]; GO:0140677; GO:0098772; GO:0003674_x000D_ [GO:0005829]; GO:0110165; GO:0005737; GO:0005575; GO:0005622_x000D_ [GO:0006457]; GO:0009987; GO:0008150_x000D_ [GO:0032781]; GO:0043462; GO:0044093; GO:0065009; GO:0065007; GO:0008150_x000D_ [GO:0051087]; GO:0005515; GO:0005488; GO:0003674_x000D_ [GO:0051879]; GO:0031072; GO:0005515; GO:0005488; GO:0003674	Pf08327, Pf09229	7	40.16	17621.1	0	0	0	0	0	0	0	17520.1	0	0	0	0	0	0	0	17427.7	0	0	0	0	0	0	0	18169.8	0	0	0	0	0	0	0	16750.1	0	0	0	0	0	0
219			AT3G53750.1_x000D_; AT2G37620.1_x000D_; AT2G37620.2		Symbols: ACT3 actin 3 chr3:19915924-19917371 FORWARD LENGTH=377<|>Symbols: ACT1, AAc1 actin 1 chr2:15779761-15781241 FORWARD LENGTH=377<|>Symbols: ACT1, AAc1 actin 1 chr2:15779761-15781241 FORWARD LENGTH=377	ACT1; ACT3	[GO:0005200]; GO:0005198; GO:0007010; GO:0003674; GO:0006996; GO:0016043; GO:0071840; GO:0009987; GO:0008150_x000D_ [GO:0005524]; GO:0032559; GO:0035639; GO:0030554; GO:0032555; GO:0043168; GO:1901265; GO:0017076; GO:0032553; GO:0043167; GO:0097159; GO:1901363; GO:0000166; GO:0097367; GO:0005488; GO:0036094; GO:0003674_x000D_ [GO:0005618]; GO:0030312; GO:0110165; GO:0071944; GO:0005575_x000D_ [GO…	Pf00022	5	41.771	135336	135336	0.307692	13	2	13	2	19	663361	663361	0.27321	10	2	10	2	15	586736	586736	0.132626	8	0	8	0	9	18169.8	0	0.135279	8	0	8	0	9	16750.1	0	0.132626	6	0	6	0
220			AT2G01600.1		Symbols: ENTH/ANTH/VHS superfamily protein chr2:268975-272356 FORWARD LENGTH=571		[GO:0000149]; GO:0005515; GO:0005488; GO:0003674_x000D_ [GO:0005545]; GO:0035091; GO:0005543; GO:0008289; GO:0005488; GO:0003674_x000D_ [GO:0005546]; GO:0043168; GO:1902936; GO:0043167; GO:1901981; GO:0005488; GO:0035091; GO:0003674; GO:0005543; GO:0008289_x000D_ [GO:0005794]; GO:0043231; GO:0005737; GO:0012505; GO:0043227; GO:0043229; GO:0110165; GO:0005622; GO:0043226; GO:0005575_x000D_ [GO:000…	Pf07651	8	63.59	17621.1	0	0	0	0	0	0	0	17520.1	0	0	0	0	0	0	0	17427.7	0	0	0	0	0	0	0	18169.8	0	0	0	0	0	0	0	16750.1	0	0	0	0	0	0
221			AT4G24590.1		Symbols: unknown protein; BEST Arabidopsis thaliana protein match is: unknown protein (TAIR:AT5G49710.3); Has 105 Blast hits to 105 proteins in 26 species: Archae - 0; Bacteria - 0; Metazoa - 8; Fungi - 3; Plants - 85; Viruses - 0; Other Eukaryotes - 9 (source: NCBI BLink). chr4:12696651-12698036 FORWARD LENGTH=241				2	27.027	17621.1	0	0	0	0	0	0	0	17520.1	0	0	0	0	0	0	0	17427.7	0	0	0	0	0	0	0	18169.8	0	0	0	0	0	0	0	16750.1	0	0	0	0	0	0
222			AT1G65930.1		Symbols: cICDH cytosolic NADP+-dependent isocitrate dehydrogenase chr1:24539088-24541861 FORWARD LENGTH=410	CICDH	[GO:0000287]; GO:0046872; GO:0043169; GO:0043167; GO:0005488; GO:0003674_x000D_ [GO:0004450]; GO:0004448; GO:0016616; GO:0016614; GO:0016491; GO:0003824; GO:0003674_x000D_ [GO:0005739]; GO:0043231; GO:0005737; GO:0043227; GO:0043229; GO:0110165; GO:0005622; GO:0043226; GO:0005575_x000D_ [GO:0005829]; GO:0110165; GO:0005737; GO:0005575; GO:0005622_x000D_ [GO:0005886]; GO:0016020; GO:0071944; GO:01…	Pf00180	18	45.717	56765	56765	0.0560976	2	2	2	2	2	37969.9	37969.9	0.0731707	3	3	3	3	3	17427.7	0	0.0560976	2	2	2	2	2	43414	43414	0.0560976	2	2	2	2	2	16750.1	0	0	0	0	0	0
223			AT1G74100.1		Symbols: SOT16, ATSOT16, CORI-7, ATST5A sulfotransferase 16 chr1:27864489-27865505 REVERSE LENGTH=338	SOT16	[GO:0005737]; GO:0110165; GO:0005622; GO:0005575_x000D_ [GO:0008146]; GO:0016782; GO:0016740; GO:0003824; GO:0003674_x000D_ [GO:0019761]; GO:0016144; GO:0019758; GO:0019760; GO:1901566; GO:0016143; GO:0044272; GO:1901659; GO:0019757; GO:0044550; GO:1901564; GO:1901576; GO:0006790; GO:1901657; GO:0044249; GO:1901137; GO:0019748; GO:0043436; GO:0009058; GO:0006807; GO:0071704; GO:0044237; GO:190113…	Pf00685	4	39.194	17621.1	0	0	0	0	0	0	0	17520.1	0	0	0	0	0	0	0	17427.7	0	0	0	0	0	0	0	18169.8	0	0	0	0	0	0	0	16750.1	0	0	0	0	0	0
224			AT2G36880.1_x000D_; AT2G36880.2		Symbols: MAT3 methionine adenosyltransferase 3 chr2:15479721-15480893 REVERSE LENGTH=390<|>Symbols: MAT3 methionine adenosyltransferase 3 chr2:15479721-15480893 REVERSE LENGTH=390	METK3	[GO:0004478]; GO:0016765; GO:0016740; GO:0003824; GO:0003674_x000D_ [GO:0005524]; GO:0032559; GO:0035639; GO:0030554; GO:0032555; GO:0043168; GO:1901265; GO:0017076; GO:0032553; GO:0043167; GO:0097159; GO:1901363; GO:0000166; GO:0097367; GO:0005488; GO:0036094; GO:0003674_x000D_ [GO:0005634]; GO:0043231; GO:0043227; GO:0043229; GO:0043226; GO:0005622; GO:0110165; GO:0005575_x000D_ [GO:0005737]; G…	Pf00438, Pf02772, Pf02773	11	42.471	554452	554452	0.261538	9	3	9	3	11	281530	281530	0.317949	10	3	10	3	12	3.44652e+06	3.44652e+06	0.284615	12	7	12	7	16	3.22567e+06	3.22567e+06	0.4	15	9	15	9	21	16750.1	0	0.0564103	2	0	2	0
225			cont_P00031		dTomato dTomato		[GO:0006091]; GO:0044237; GO:0008152; GO:0009987; GO:0008150_x000D_ [GO:0008218]; GO:0044237; GO:0008152; GO:0009987; GO:0008150	Pf01353	1	26.944	2.28355e+06	2.28355e+06	0.166667	6	1	7	1	158	3.46674e+06	3.46674e+06	0.145299	6	2	7	2	163	3.28906e+06	3.28906e+06	0.166667	6	1	7	1	159	2.60423e+06	2.60423e+06	0.183761	7	2	8	2	162	16750.1	0	0.123932	4	0	4	0
226			AT3G48870.1		Symbols: ATCLPC, ATHSP93-III, HSP93-III Clp ATPase chr3:18122363-18126008 REVERSE LENGTH=952	CLPC2	[GO:0005524]; GO:0032559; GO:0035639; GO:0030554; GO:0032555; GO:0043168; GO:1901265; GO:0017076; GO:0032553; GO:0043167; GO:0097159; GO:1901363; GO:0000166; GO:0097367; GO:0005488; GO:0036094; GO:0003674_x000D_ [GO:0005739]; GO:0043231; GO:0005737; GO:0043227; GO:0043229; GO:0110165; GO:0005622; GO:0043226; GO:0005575_x000D_ [GO:0009507]; GO:0009536; GO:0043231; GO:0005737; GO:0043227; GO:004322…	Pf00004, Pf02861, Pf07724, Pf10431, Pf17871	14	105.674	15282	15282	0.052521	4	0	4	0	5	17520.1	0	0.0388655	3	0	3	0	3	45005.1	45005.1	0.0892857	8	1	8	1	10	196502	196502	0.0987395	9	1	9	1	12	16750.1	0	0.0388655	3	0	3	0
227			AT3G18000.1		Symbols: NMT1, XPL1, PEAMT S-adenosyl-L-methionine-dependent methyltransferases superfamily protein chr3:6154578-6157331 FORWARD LENGTH=491	NMT1	[GO:0000234]; GO:0008170; GO:0008757; GO:0008168; GO:0016741; GO:0016740; GO:0003824; GO:0003674_x000D_ [GO:0005737]; GO:0110165; GO:0005622; GO:0005575_x000D_ [GO:0005829]; GO:0110165; GO:0005737; GO:0005575; GO:0005622_x000D_ [GO:0006656]; GO:0046470; GO:0046474; GO:1901566; GO:0006650; GO:1901564; GO:0008654; GO:0045017; GO:1901576; GO:0006644; GO:0046486; GO:0006807; GO:0071704; GO:0008610; G…	Pf08241, Pf13489	16	56.067	17621.1	0	0	0	0	0	0	0	17520.1	0	0	0	0	0	0	0	327870	327870	0.0386965	2	0	2	0	2	114713	114713	0.0549898	3	0	3	0	3	16750.1	0	0	0	0	0	0
228			AT1G80480.1		Symbols: PTAC17 plastid transcriptionally active 17 chr1:30258272-30260570 REVERSE LENGTH=444	PTAC17	[GO:0005737]; GO:0110165; GO:0005622; GO:0005575_x000D_ [GO:0009507]; GO:0009536; GO:0043231; GO:0005737; GO:0043227; GO:0043229; GO:0110165; GO:0005622; GO:0043226; GO:0005575_x000D_ [GO:0009508]; GO:0005694; GO:0042646; GO:0043232; GO:0009295; GO:0009532; GO:0043228; GO:0043229; GO:0110165; GO:0009536; GO:0043226; GO:0005622; GO:0005575; GO:0043231; GO:0005737; GO:0043227_x000D_ [GO:0009570]; G…	Pf02492, Pf07683	6	49.457	28541.4	28541.4	0.0247748	1	0	1	0	1	50123	50123	0.036036	1	1	1	1	1	187445	187445	0	0	0	0	0	0	18169.8	0	0	0	0	0	0	0	16750.1	0	0	0	0	0	0
229			AT2G39460.1_x000D_; AT2G39460.2		Symbols: ATRPL23A, RPL23A, RPL23AA ribosomal protein L23AA chr2:16475049-16475904 FORWARD LENGTH=154<|>Symbols: ATRPL23A, RPL23A, RPL23AA ribosomal protein L23AA chr2:16475049-16475904 FORWARD LENGTH=154	RPL23AA	[GO:0000027]; GO:0022618; GO:0042255; GO:0042273; GO:0065003; GO:0071826; GO:0022613; GO:0140694; GO:0042254; GO:0022607; GO:0043933; GO:0044085; GO:0070925; GO:0016043; GO:0071840; GO:0006996; GO:0009987; GO:0008150_x000D_ [GO:0003729]; GO:0003723; GO:0003676; GO:0097159; GO:1901363; GO:0005488; GO:0003674_x000D_ [GO:0003735]; GO:0005198; GO:0003674_x000D_ [GO:0005618]; GO:0030312; GO:0110165; G…	Pf00276, Pf03939	6	17.43	574362	574362	0.0844156	1	1	1	1	1	1.04479e+06	1.04479e+06	0.0844156	1	1	1	1	1	2.96099e+06	2.96099e+06	0.207792	3	3	3	3	3	1.72628e+06	1.72628e+06	0.12987	3	3	3	3	3	5.0077e+06	5.0077e+06	0.214286	4	4	4	4
230			AT1G43170.9_x000D_; AT1G43170.1_x000D_; AT1G43170.3_x000D_; AT1G43170.6_x000D_; AT1G43170.2_x000D_; AT1G43170.8_x000D_; AT1G43170.5_x000D_; AT1G43170.7		Symbols: RP1 ribosomal protein 1 chr1:16266992-16268631 FORWARD LENGTH=389<|>Symbols: ARP1, emb2207, RPL3A, RP1 ribosomal protein 1 chr1:16266992-16268631 FORWARD LENGTH=389<|>Symbols: ARP1, RPL3A, RP1 ribosomal protein 1 chr1:16266992-16268631 FORWARD LENGTH=389<|>Symbols: RP1 ribosomal protein 1 chr1:16266992-16268631 FORWARD LENGTH=389<|>Symbols: ARP1, RPL3A, RP1 ribosomal protein 1 chr1:16266…	ARP1	[GO:0000027]; GO:0022618; GO:0042255; GO:0042273; GO:0065003; GO:0071826; GO:0022613; GO:0140694; GO:0042254; GO:0022607; GO:0043933; GO:0044085; GO:0070925; GO:0016043; GO:0071840; GO:0006996; GO:0009987; GO:0008150_x000D_ [GO:0003723]; GO:0003676; GO:0097159; GO:1901363; GO:0005488; GO:0003674_x000D_ [GO:0003729]; GO:0003723; GO:0003676; GO:0097159; GO:1901363; GO:0005488; GO:0003674_x000D_ [GO…	Pf00297	28	44.531	733969	733969	0.107969	6	2	6	2	7	1.3124e+06	1.3124e+06	0.138817	7	5	7	5	9	1.36034e+06	1.36034e+06	0.156812	8	6	8	6	9	2.54746e+06	2.54746e+06	0.205656	9	6	9	6	13	4.07652e+06	4.07652e+06	0.380463	18	12	18	12
231			AT5G04430.2		Symbols: BTR1, BTR1L binding to TOMV RNA 1L (long form) chr5:1250602-1253523 REVERSE LENGTH=334		[GO:0003723]; GO:0003676; GO:0097159; GO:1901363; GO:0005488; GO:0003674	Pf00013	8	35.996	17621.1	0	0	0	0	0	0	0	41338.6	41338.6	0	0	0	0	0	0	17427.7	0	0	0	0	0	0	0	18169.8	0	0	0	0	0	0	0	16750.1	0	0	0	0	0	0
232			AT2G04530.1		Symbols: CPZ, TRZ2 Metallo-hydrolase/oxidoreductase superfamily protein chr2:1576808-1578611 FORWARD LENGTH=354	TRZ2	[GO:0008033]; GO:0006399; GO:0034470; GO:0034660; GO:0006396; GO:0016070; GO:0010467; GO:0090304; GO:0043170; GO:0006139; GO:0071704; GO:0006725; GO:0034641; GO:0044238; GO:0046483; GO:1901360; GO:0008152; GO:0044237; GO:0006807; GO:0008150; GO:0009987_x000D_ [GO:0009507]; GO:0009536; GO:0043231; GO:0005737; GO:0043227; GO:0043229; GO:0110165; GO:0005622; GO:0043226; GO:0005575_x000D_ [GO:0042780…	Pf12706	6	39.926	17621.1	0	0	0	0	0	0	0	17520.1	0	0	0	0	0	0	0	207762	207762	0	0	0	0	0	0	18169.8	0	0	0	0	0	0	0	885310	885310	0	0	0	0	0
233			AT5G07350.2		Symbols: Tudor1, AtTudor1, TSN1 TUDOR-SN protein 1 chr5:2320021-2324892 REVERSE LENGTH=1007				26	109.98	52474.1	52474.1	0.020854	2	0	2	0	2	29469.1	29469.1	0.00993049	1	0	1	0	2	177556	177556	0.0297915	3	0	3	0	3	146658	146658	0.0297915	3	1	3	1	3	21174.3	21174.3	0.020854	2	0	2	0
234			AT3G26650.1		Symbols: GAPA, GAPA-1 glyceraldehyde 3-phosphate dehydrogenase A subunit chr3:9795226-9796848 FORWARD LENGTH=396	GAPA1	[GO:0003729]; GO:0003723; GO:0003676; GO:0097159; GO:1901363; GO:0005488; GO:0003674_x000D_ [GO:0004365]; GO:0043891; GO:0016620; GO:0016903; GO:0016491; GO:0003824; GO:0003674_x000D_ [GO:0006006]; GO:0019318; GO:0005996; GO:0005975; GO:0044281; GO:0044238; GO:0071704; GO:0008152; GO:0008150_x000D_ [GO:0009409]; GO:0006950; GO:0009266; GO:0050896; GO:0009628; GO:0008150_x000D_ [GO:0009416]; GO:00…	Pf00044, Pf02800	15	42.463	4.56304e+06	4.56304e+06	0.290404	17	5	17	5	25	1.44847e+06	1.44847e+06	0.199495	10	4	10	4	15	6.80523e+06	6.80523e+06	0.325758	15	5	15	5	27	2.1007e+06	2.1007e+06	0.287879	13	5	13	5	22	38833	38833	0	0	0	0	0
235			AT3G54890.1		Symbols: LHCA1 photosystem I light harvesting complex gene 1 chr3:20339706-20340922 REVERSE LENGTH=241	LHCA1	[GO:0003729]; GO:0003723; GO:0003676; GO:0097159; GO:1901363; GO:0005488; GO:0003674_x000D_ [GO:0009409]; GO:0006950; GO:0009266; GO:0050896; GO:0009628; GO:0008150_x000D_ [GO:0009416]; GO:0009314; GO:0009628; GO:0050896; GO:0008150_x000D_ [GO:0009507]; GO:0009536; GO:0043231; GO:0005737; GO:0043227; GO:0043229; GO:0110165; GO:0005622; GO:0043226; GO:0005575_x000D_ [GO:0009522]; GO:0009521; GO:00…	Pf00504	3	25.979	17621.1	0	0	0	0	0	0	0	17520.1	0	0	0	0	0	0	0	17427.7	0	0	0	0	0	0	0	18169.8	0	0	0	0	0	0	0	1.27908e+06	1.27908e+06	0.0580913	2	2	2	2
236			AT5G56010.1		Symbols: HSP81-3, Hsp81.3, AtHsp90-3, AtHsp90.3 heat shock protein 81-3 chr5:22681410-22683911 FORWARD LENGTH=699	HSP90-3	[GO:0003729]; GO:0003723; GO:0003676; GO:0097159; GO:1901363; GO:0005488; GO:0003674_x000D_ [GO:0005524]; GO:0032559; GO:0035639; GO:0030554; GO:0032555; GO:0043168; GO:1901265; GO:0017076; GO:0032553; GO:0043167; GO:0097159; GO:1901363; GO:0000166; GO:0097367; GO:0005488; GO:0036094; GO:0003674_x000D_ [GO:0005730]; GO:0043232; GO:0031981; GO:0043228; GO:0043229; GO:0070013; GO:0005634; GO:004322…	Pf00183, Pf02518	3	80.002	17621.1	0	0	0	0	10	0	0	17520.1	0	0.130186	8	0	8	0	9	125474	125474	0	0	0	18	0	0	125752	125752	0.197425	18	0	18	0	24	16750.1	0	0	0	0	4	0
237			AT3G55760.2_x000D_; AT3G55760.1_x000D_; AT3G55760.3		Symbols: unknown protein; LOCATED IN: chloroplast; EXPRESSED IN: 16 plant structures; EXPRESSED DURING: 10 growth stages; BEST Arabidopsis thaliana protein match is: unknown protein (TAIR:AT1G42430.2); Has 176 Blast hits to 125 proteins in 40 species: Archae - 0; Bacteria - 3; Metazoa - 19; Fungi - 9; Plants - 81; Viruses - 0; Other Eukaryotes - 64 (source: NCBI BLink). chr3:20700648-20702886 FOR…		[GO:0005982]; GO:0006073; GO:0044042; GO:0044264; GO:0005976; GO:0044260; GO:0044262; GO:0005975; GO:0043170; GO:0044237; GO:0044238; GO:0071704; GO:0008152; GO:0009987; GO:0008150_x000D_ [GO:0009507]; GO:0009536; GO:0043231; GO:0005737; GO:0043227; GO:0043229; GO:0110165; GO:0005622; GO:0043226; GO:0005575_x000D_ [GO:0009570]; GO:0009532; GO:0009507; GO:0110165; GO:0009536; GO:0005575; GO:004323…		8	65.533	234650	234650	0	0	0	0	0	0	430403	430403	0	0	0	0	0	0	1.47427e+06	1.47427e+06	0.16609	8	8	8	8	9	1.22196e+06	1.22196e+06	0.153979	8	8	8	8	10	16750.1	0	0	0	0	0	0
238			AT5G16715.1		Symbols: EMB2247 ATP binding;valine-tRNA ligases;aminoacyl-tRNA ligases;nucleotide binding;ATP binding;aminoacyl-tRNA ligases chr5:5485353-5493229 FORWARD LENGTH=974	EMB2247	[GO:0002161]; GO:0052689; GO:0140101; GO:0106074; GO:0016788; GO:0140098; GO:0006399; GO:0006450; GO:0016787; GO:0140640; GO:0034660; GO:0065008; GO:0003824; GO:0016070; GO:0065007; GO:0003674; GO:0090304; GO:0008150; GO:0006139; GO:0043170; GO:0006725; GO:0034641; GO:0044238; GO:0046483; GO:1901360; GO:0071704; GO:0044237; GO:0006807; GO:0008152; GO:0009987_x000D_ [GO:0004832]; GO:0004812; GO:00…	Pf00133, Pf08264, Pf10458	13	110.56	10114	10114	0	0	0	0	0	0	17520.1	0	0	0	0	0	0	0	9396.18	9396.18	0	0	0	0	0	0	18169.8	0	0	0	0	0	0	0	16750.1	0	0	0	0	0	0
239			AT1G80410.2		Symbols: EMB2753 tetratricopeptide repeat (TPR)-containing protein chr1:30227779-30234832 REVERSE LENGTH=911	EMB2753	[GO:0005829]; GO:0110165; GO:0005737; GO:0005575; GO:0005622_x000D_ [GO:0009414]; GO:0006950; GO:0009415; GO:0050896; GO:0001101; GO:0009628; GO:0010035; GO:1901700; GO:0008150; GO:0042221_x000D_ [GO:0009506]; GO:0005911; GO:0055044; GO:0070161; GO:0110165; GO:0030054; GO:0005575_x000D_ [GO:0009793]; GO:0003006; GO:0009790; GO:0048316; GO:0022414; GO:0032502; GO:0007275; GO:0009791; GO:0048608; G…	Pf00515, Pf12569	18	103.876	157388	157388	0.0548847	5	5	5	5	5	123847	123847	0.0439078	4	4	4	4	4	44051.4	44051.4	0.0285401	3	3	3	3	3	22875.2	22875.2	0.0131723	1	1	1	1	1	36163.8	36163.8	0.0131723	1	1	1	1
240			AT5G06290.1		Symbols: 2-Cys Prx B, 2CPB 2-cysteine peroxiredoxin B chr5:1919380-1921211 FORWARD LENGTH=273		[GO:0004601]; GO:0016209; GO:0016684; GO:0003674; GO:0098869; GO:0016491; GO:1990748; GO:0003824; GO:0009987; GO:0098754; GO:0097237; GO:0008150; GO:0009636; GO:0070887; GO:0042221; GO:0051716; GO:0050896_x000D_ [GO:0009409]; GO:0006950; GO:0009266; GO:0050896; GO:0009628; GO:0008150_x000D_ [GO:0009507]; GO:0009536; GO:0043231; GO:0005737; GO:0043227; GO:0043229; GO:0110165; GO:0005622; GO:004322…	Pf00578, Pf10417	5	29.761	759869	759869	0.0695971	2	0	2	0	3	163403	163403	0.025641	1	0	1	0	2	770138	770138	0.120879	3	1	3	1	4	420014	420014	0.0695971	2	0	2	0	2	16750.1	0	0	0	0	0	0
241			AT1G65430.1		Symbols: ARI8, ATARI8 IBR domain-containing protein chr1:24301165-24306159 REVERSE LENGTH=567	ARI8	[GO:0000151]; GO:0140535; GO:1990234; GO:0032991; GO:1902494; GO:0005575_x000D_ [GO:0000209]; GO:0016567; GO:0032446; GO:0070647; GO:0006464; GO:0036211; GO:0044267; GO:0019538; GO:0043412; GO:0044260; GO:0043170; GO:0044238; GO:1901564; GO:0044237; GO:0071704; GO:0008152; GO:0006807; GO:0009987; GO:0008150_x000D_ [GO:0004842]; GO:0019787; GO:0016567; GO:0016740; GO:0140096; GO:0032446; GO:000382…	Pf01485, Pf19422	14	64.712	17621.1	0	0	0	0	0	0	0	17520.1	0	0	0	0	0	0	0	531876	531876	0	0	0	0	0	0	18169.8	0	0	0	0	0	0	0	50016.5	50016.5	0	0	0	0	0
242			AT3G52180.1		Symbols: ATPTPKIS1, DSP4, SEX4, ATSEX4 dual specificity protein phosphatase (DsPTP1) family protein chr3:19349884-19353459 REVERSE LENGTH=379	DSP4	[GO:0005982]; GO:0006073; GO:0044042; GO:0044264; GO:0005976; GO:0044260; GO:0044262; GO:0005975; GO:0043170; GO:0044237; GO:0044238; GO:0071704; GO:0008152; GO:0009987; GO:0008150_x000D_ [GO:0005983]; GO:0005982; GO:0009251; GO:0044247; GO:0006073; GO:0000272; GO:0044042; GO:0044264; GO:0044275; GO:0005976; GO:0009057; GO:0016052; GO:0044260; GO:0044262; GO:0044248; GO:0005975; GO:0043170; GO:19…	Pf00782, Pf16561	10	42.599	46815.7	46815.7	0	0	0	0	0	0	17520.1	0	0	0	0	0	0	0	129176	129176	0.0343008	1	1	1	1	1	2.97311e+06	2.97311e+06	0.0343008	1	1	1	1	1	16750.1	0	0	0	0	0	0
243			AT3G08940.2		Symbols: LHCB4.2 light harvesting complex photosystem II chr3:2717717-2718665 FORWARD LENGTH=287	LHCB4.2	[GO:0003729]; GO:0003723; GO:0003676; GO:0097159; GO:1901363; GO:0005488; GO:0003674_x000D_ [GO:0009416]; GO:0009314; GO:0009628; GO:0050896; GO:0008150_x000D_ [GO:0009507]; GO:0009536; GO:0043231; GO:0005737; GO:0043227; GO:0043229; GO:0110165; GO:0005622; GO:0043226; GO:0005575_x000D_ [GO:0009522]; GO:0009521; GO:0098796; GO:0034357; GO:0032991; GO:0016020; GO:0009579; GO:0005575; GO:0110165; G…	Pf00504	8	31.174	17621.1	0	0	0	0	0	0	0	17520.1	0	0	0	0	0	0	0	157487	157487	0.0243902	1	0	1	0	1	77672.7	77672.7	0	0	0	0	0	0	6.52391e+06	6.52391e+06	0.167247	8	7	8	7
244			AT2G44060.2_x000D_; AT2G44060.1		Symbols: Late embryogenesis abundant protein, group 2 chr2:18226922-18227988 FORWARD LENGTH=325<|>Symbols: Late embryogenesis abundant protein, group 2 chr2:18226922-18227988 FORWARD LENGTH=325	late embryogenesis abundant 26	[GO:0005794]; GO:0043231; GO:0005737; GO:0012505; GO:0043227; GO:0043229; GO:0110165; GO:0005622; GO:0043226; GO:0005575_x000D_ [GO:0005829]; GO:0110165; GO:0005737; GO:0005575; GO:0005622_x000D_ [GO:0005886]; GO:0016020; GO:0071944; GO:0110165; GO:0005575_x000D_ [GO:0009269]; GO:0009414; GO:0006950; GO:0009415; GO:0050896; GO:0001101; GO:0009628; GO:0010035; GO:1901700; GO:0008150; GO:0042221_x0…	Pf03168	15	36.014	280916	280916	0.04	1	1	1	1	1	318601	318601	0.0769231	2	2	2	2	2	182261	182261	0	0	0	0	0	0	53546.4	53546.4	0.0246154	1	1	1	1	1	43520.9	43520.9	0	0	0	0	0
245			AT2G41740.1		Symbols: VLN2, ATVLN2 villin 2 chr2:17410962-17416878 REVERSE LENGTH=976	VLN2	[GO:0003729]; GO:0003723; GO:0003676; GO:0097159; GO:1901363; GO:0005488; GO:0003674_x000D_ [GO:0005856]; GO:0043232; GO:0043228; GO:0043229; GO:0043226; GO:0005622; GO:0110165; GO:0005575_x000D_ [GO:0051014]; GO:0030029; GO:0009987; GO:0008150_x000D_ [GO:0051015]; GO:0003779; GO:0044877; GO:0008092; GO:0005488; GO:0005515; GO:0003674_x000D_ [GO:0051017]; GO:0022607; GO:0061572; GO:0016043; GO:00…	Pf00626, Pf02209	18	107.776	17621.1	0	0	0	0	0	0	0	20978.9	20978.9	0.00717213	1	0	1	0	1	33981.8	33981.8	0	0	0	0	0	0	18169.8	0	0	0	0	0	0	0	16750.1	0	0	0	0	0	0
246			AT5G13490.2_x000D_; AT5G13490.1	AT4G28390.1	Symbols: AAC2 ADP/ATP carrier 2 chr5:4336034-4337379 FORWARD LENGTH=385<|>Symbols: AAC2 ADP/ATP carrier 2 chr5:4336034-4337379 FORWARD LENGTH=385	AAC2	[GO:0005471]; GO:0005347; GO:0015217; GO:0015301; GO:0000295; GO:0005346; GO:0008514; GO:0015867; GO:0015866; GO:0140323; GO:0015216; GO:0051503; GO:1901505; GO:0008509; GO:0015711; GO:0015868; GO:0015297; GO:0022853; GO:0015215; GO:0015865; GO:0022857; GO:1901264; GO:0015075; GO:0098656; GO:0006820; GO:0071702; GO:0015291; GO:0022804; GO:0015605; GO:0015932; GO:1901679; GO:0006862; GO:0005215; G…	Pf00153	5	41.72	199252	199252	0.111688	5	1	5	1	5	322910	322910	0.0623377	3	0	3	0	3	140989	140989	0.0207792	1	0	1	0	1	225005	225005	0.0207792	1	0	1	0	1	3.83776e+06	3.83776e+06	0.166234	9	5	10	6
247			AT5G03940.1		Symbols: FFC, 54CP, CPSRP54, SRP54CP chloroplast signal recognition particle 54 kDa subunit chr5:1060265-1063257 REVERSE LENGTH=564	FFC	[GO:0003924]; GO:0017111; GO:0016462; GO:0016818; GO:0016817; GO:0016787; GO:0003824; GO:0003674_x000D_ [GO:0005525]; GO:0032561; GO:0035639; GO:0019001; GO:0032555; GO:0043168; GO:1901265; GO:0017076; GO:0032553; GO:0043167; GO:0097159; GO:1901363; GO:0000166; GO:0097367; GO:0005488; GO:0036094; GO:0003674_x000D_ [GO:0005786]; GO:0048500; GO:1990904; GO:0005737; GO:0032991; GO:0110165; GO:000562…	Pf00448, Pf02881, Pf02978	11	61.193	17621.1	0	0	0	0	0	0	0	17520.1	0	0	0	0	0	0	0	18030.9	18030.9	0	0	0	0	0	0	18169.8	0	0	0	0	0	0	0	16750.1	0	0	0	0	0	0
248			AT1G03290.1_x000D_; AT1G03290.2		Symbols: unknown protein; BEST Arabidopsis thaliana protein match is: unknown protein (TAIR:AT4G02880.2); Has 13587 Blast hits to 10183 proteins in 1114 species: Archae - 257; Bacteria - 2402; Metazoa - 5637; Fungi - 960; Plants - 675; Viruses - 54; Other Eukaryotes - 3602 (source: NCBI BLink). chr1:807970-810680 FORWARD LENGTH=571<|>Symbols: unknown protein; FUNCTIONS IN: molecular_function unkn…		[GO:0000978]; GO:0000977; GO:0000987; GO:0000976; GO:0001067; GO:1990837; GO:0003676; GO:0003690; GO:0043565; GO:0097159; GO:1901363; GO:0003677; GO:0005488; GO:0003674_x000D_ [GO:0000981]; GO:0003700; GO:0006357; GO:0140110; GO:0006355; GO:0003674; GO:0010468; GO:1903506; GO:0060255; GO:2001141; GO:0019222; GO:0010556; GO:0031326; GO:0051252; GO:0050789; GO:0009889; GO:0031323; GO:0019219; GO:00…		11	63.288	142201	142201	0	0	0	0	0	0	17520.1	0	0	0	0	0	0	0	56045.7	56045.7	0	0	0	0	0	0	575183	575183	0	0	0	0	0	0	16750.1	0	0	0	0	0	0
249			AT2G27600.1		Symbols: SKD1, VPS4, ATSKD1 AAA-type ATPase family protein chr2:11781226-11783730 FORWARD LENGTH=435	SKD1	[GO:0005524]; GO:0032559; GO:0035639; GO:0030554; GO:0032555; GO:0043168; GO:1901265; GO:0017076; GO:0032553; GO:0043167; GO:0097159; GO:1901363; GO:0000166; GO:0097367; GO:0005488; GO:0036094; GO:0003674_x000D_ [GO:0005634]; GO:0043231; GO:0043227; GO:0043229; GO:0043226; GO:0005622; GO:0110165; GO:0005575_x000D_ [GO:0005737]; GO:0110165; GO:0005622; GO:0005575_x000D_ [GO:0005771]; GO:0005770; G…	Pf00004, Pf04212, Pf09336	9	48.563	17621.1	0	0	0	0	0	0	0	17520.1	0	0	0	0	0	0	0	17427.7	0	0	0	0	0	0	0	18169.8	0	0	0	0	0	0	0	16750.1	0	0	0	0	0	0
250			AT4G29350.1		Symbols: PFN2, PRO2, PRF2 profilin 2 chr4:14450135-14451119 FORWARD LENGTH=131	PRF2	[GO:0003779]; GO:0008092; GO:0005515; GO:0005488; GO:0003674_x000D_ [GO:0003785]; GO:0003779; GO:0008092; GO:0005515; GO:0005488; GO:0003674_x000D_ [GO:0005634]; GO:0043231; GO:0043227; GO:0043229; GO:0043226; GO:0005622; GO:0110165; GO:0005575_x000D_ [GO:0005737]; GO:0110165; GO:0005622; GO:0005575_x000D_ [GO:0005783]; GO:0043231; GO:0005737; GO:0012505; GO:0043227; GO:0043229; GO:0110165; GO:00…	Pf00235	2	13.989	17621.1	0	0	0	0	0	0	0	67985.1	67985.1	0	0	0	0	0	0	263176	263176	0.0687023	1	1	1	1	2	83062.2	83062.2	0.0687023	1	1	1	1	1	16750.1	0	0	0	0	0	0
251			AT4G23630.1		Symbols: BTI1, RTNLB1 VIRB2-interacting protein 1 chr4:12318070-12319574 FORWARD LENGTH=275	RTNLB1	[GO:0005773]; GO:0043231; GO:0005737; GO:0043227; GO:0043229; GO:0110165; GO:0005622; GO:0043226; GO:0005575_x000D_ [GO:0005783]; GO:0043231; GO:0005737; GO:0012505; GO:0043227; GO:0043229; GO:0110165; GO:0005622; GO:0043226; GO:0005575_x000D_ [GO:0005789]; GO:0031090; GO:0042175; GO:0098827; GO:0016020; GO:0043227; GO:0012505; GO:0031984; GO:0005783; GO:0110165; GO:0043226; GO:0043229; GO:004323…	Pf02453	5	30.509	445192	445192	0.08	2	2	2	2	2	17520.1	0	0	0	0	0	0	0	17427.7	0	0	0	0	0	0	0	18169.8	0	0	0	0	0	0	0	3.78577e+06	3.78577e+06	0.134545	4	3	4	3
252			AT1G45145.1		Symbols: ATTRX5, ATH5, LIV1, TRX5 thioredoxin H-type 5 chr1:17075264-17076256 REVERSE LENGTH=118	TRX5	[GO:0005886]; GO:0016020; GO:0071944; GO:0110165; GO:0005575_x000D_ [GO:0006979]; GO:0006950; GO:0050896; GO:0008150_x000D_ [GO:0009506]; GO:0005911; GO:0055044; GO:0070161; GO:0110165; GO:0030054; GO:0005575_x000D_ [GO:0010188]; GO:0009636; GO:0042221; GO:0050896; GO:0008150_x000D_ [GO:0016671]; GO:0016667; GO:0016491; GO:0003824; GO:0003674_x000D_ [GO:0046686]; GO:0010038; GO:0010035; GO:004222…	Pf00085	4	13.114	125702	125702	0.101695	1	1	1	1	1	17520.1	0	0	0	0	0	0	0	17427.7	0	0	0	0	0	0	0	18169.8	0	0	0	0	0	0	0	16750.1	0	0	0	0	0	0
253			AT5G08280.1		Symbols: HEMC hydroxymethylbilane synthase chr5:2663763-2665596 REVERSE LENGTH=382	HEMC	[GO:0004418]; GO:0016765; GO:0016740; GO:0003824; GO:0003674_x000D_ [GO:0005737]; GO:0110165; GO:0005622; GO:0005575_x000D_ [GO:0006779]; GO:0006778; GO:0033014; GO:0033013; GO:0018130; GO:0019438; GO:0044271; GO:1901362; GO:1901566; GO:0006725; GO:0046483; GO:1901360; GO:1901564; GO:0044249; GO:0034641; GO:1901576; GO:0044237; GO:0071704; GO:0006807; GO:0009058; GO:0008152; GO:0009987; GO:000815…	Pf01379, Pf03900	7	41.017	17621.1	0	0	0	0	0	0	0	49516.5	49516.5	0.0235602	1	1	1	1	1	17427.7	0	0	0	0	0	0	0	20737.2	20737.2	0	0	0	0	0	0	16750.1	0	0	0	0	0	0
254			AT1G18070.3		Symbols: Translation elongation factor EF1A/initiation factor IF2gamma family protein chr1:6214236-6218211 REVERSE LENGTH=543		[GO:0002184]; GO:0006415; GO:0002181; GO:0032984; GO:0006412; GO:0022411; GO:0043933; GO:0034645; GO:0043043; GO:0044267; GO:0010467; GO:0016043; GO:0009059; GO:0044249; GO:0044260; GO:0006518; GO:0043604; GO:1901566; GO:0019538; GO:0043170; GO:0071840; GO:1901576; GO:0009058; GO:0044237; GO:0043603; GO:1901564; GO:0044271; GO:0044238; GO:0071704; GO:0009987; GO:0008152; GO:0034641; GO:0006807; G…	Pf00009, Pf03143, Pf03144	15	60.469	17621.1	0	0	0	0	0	0	0	17520.1	0	0	0	0	0	0	0	97248.1	97248.1	0	0	0	0	0	0	18169.8	0	0	0	0	0	0	0	16750.1	0	0	0	0	0	0
255			AT1G29150.1		Symbols: ATS9, RPN6 non-ATPase subunit 9 chr1:10181240-10182499 FORWARD LENGTH=419	RPN6	[GO:0000502]; GO:0140535; GO:1905369; GO:0032991; GO:1905368; GO:0005575; GO:1902494_x000D_ [GO:0005198]; GO:0003674_x000D_ [GO:0005829]; GO:0110165; GO:0005737; GO:0005575; GO:0005622_x000D_ [GO:0006511]; GO:0019941; GO:0043632; GO:0051603; GO:0044265; GO:0006508; GO:0044257; GO:0009057; GO:0044248; GO:0044260; GO:0019538; GO:0030163; GO:0044267; GO:0043170; GO:1901575; GO:0009056; GO:0044237; G…	Pf01399, Pf18055, Pf18503	8	46.72	17621.1	0	0	0	0	0	0	0	36188.3	36188.3	0.026253	1	1	1	1	1	17427.7	0	0	0	0	0	0	0	18169.8	0	0	0	0	0	0	0	16750.1	0	0	0	0	0	0
256			AT4G19860.1		Symbols: alpha/beta-Hydrolases superfamily protein chr4:10777655-10780260 REVERSE LENGTH=535	LCAT4	[GO:0004620]; GO:0016298; GO:0016788; GO:0016787; GO:0003824; GO:0003674_x000D_ [GO:0005737]; GO:0110165; GO:0005622; GO:0005575_x000D_ [GO:0005829]; GO:0110165; GO:0005737; GO:0005575; GO:0005622_x000D_ [GO:0006629]; GO:0044238; GO:0071704; GO:0008152; GO:0008150_x000D_ [GO:0008374]; GO:0016747; GO:0016746; GO:0016740; GO:0003824; GO:0003674_x000D_ [GO:0009395]; GO:0006644; GO:0044242; GO:004643…	Pf02450	9	60.392	17621.1	0	0	0	0	0	0	0	17520.1	0	0	0	0	0	0	0	95960.9	95960.9	0	0	0	0	0	0	18169.8	0	0	0	0	0	0	0	16750.1	0	0	0	0	0	0
257			AT5G48760.2_x000D_; AT5G48760.1		Symbols: Ribosomal protein L13 family protein chr5:19771315-19772686 REVERSE LENGTH=206<|>Symbols: Ribosomal protein L13 family protein chr5:19771315-19772686 REVERSE LENGTH=206	RPL13AD	[GO:0003729]; GO:0003723; GO:0003676; GO:0097159; GO:1901363; GO:0005488; GO:0003674_x000D_ [GO:0003735]; GO:0005198; GO:0003674_x000D_ [GO:0005840]; GO:0043232; GO:0043228; GO:0043229; GO:0043226; GO:0005622; GO:0110165; GO:0005575_x000D_ [GO:0006412]; GO:0034645; GO:0043043; GO:0044267; GO:0010467; GO:0009059; GO:0044249; GO:0044260; GO:0006518; GO:0043604; GO:1901566; GO:0019538; GO:0043170; G…	Pf00572	2	23.575	174363	174363	0.0436893	1	0	1	0	1	17520.1	0	0.0436893	1	0	1	0	2	600523	600523	0.0339806	1	0	1	0	1	253027	253027	0.0436893	1	0	1	0	2	113138	113138	0.0970874	2	1	2	1
258			AT1G04300.3		Symbols: TRAF-like superfamily protein chr1:1148818-1153895 REVERSE LENGTH=1082	TRAF1B	[GO:0005737]; GO:0110165; GO:0005622; GO:0005575_x000D_ [GO:0005829]; GO:0110165; GO:0005737; GO:0005575; GO:0005622_x000D_ [GO:0005886]; GO:0016020; GO:0071944; GO:0110165; GO:0005575_x000D_ [GO:0045087]; GO:0006955; GO:0098542; GO:0002376; GO:0050896; GO:0006952; GO:0051707; GO:0008150; GO:0006950; GO:0043207; GO:0044419; GO:0009605; GO:0009607_x000D_ [GO:1905037]; GO:0007033; GO:0016236; GO:00…	Pf00917	18	120.369	9217.29	9217.29	0	0	0	0	0	0	23781.2	23781.2	0	0	0	0	0	0	17427.7	0	0	0	0	0	0	0	18169.8	0	0	0	0	0	0	0	15782.9	15782.9	0	0	0	0	0
259			AT1G25490.1		Symbols: RCN1, REGA, ATB BETA BETA, EER1 ARM repeat superfamily protein chr1:8951700-8954899 FORWARD LENGTH=588	PP2AA1	[GO:0000159]; GO:0005963; GO:0008287; GO:0140535; GO:1903293; GO:0032991; GO:1902494; GO:0005575_x000D_ [GO:0005618]; GO:0030312; GO:0110165; GO:0071944; GO:0005575_x000D_ [GO:0005634]; GO:0043231; GO:0043227; GO:0043229; GO:0043226; GO:0005622; GO:0110165; GO:0005575_x000D_ [GO:0005737]; GO:0110165; GO:0005622; GO:0005575_x000D_ [GO:0005829]; GO:0110165; GO:0005737; GO:0005575; GO:0005622_x000D_…	Pf02985, Pf13646	10	65.452	17621.1	0	0	0	0	0	0	0	17520.1	0	0	0	0	0	0	0	17427.7	0	0	0	0	0	0	0	18169.8	0	0.0187075	1	0	1	0	1	16750.1	0	0	0	0	0	0
260			AT5G55280.1		Symbols: FTSZ1-1, ATFTSZ1-1, CPFTSZ homolog of bacterial cytokinesis Z-ring protein FTSZ 1-1 chr5:22420740-22422527 REVERSE LENGTH=433	FTSZ1	[GO:0003924]; GO:0017111; GO:0016462; GO:0016818; GO:0016817; GO:0016787; GO:0003824; GO:0003674_x000D_ [GO:0005525]; GO:0032561; GO:0035639; GO:0019001; GO:0032555; GO:0043168; GO:1901265; GO:0017076; GO:0032553; GO:0043167; GO:0097159; GO:1901363; GO:0000166; GO:0097367; GO:0005488; GO:0036094; GO:0003674_x000D_ [GO:0005737]; GO:0110165; GO:0005622; GO:0005575_x000D_ [GO:0005874]; GO:0099513; G…	Pf00091, Pf12327	4	45.537	17621.1	0	0	0	0	0	0	0	17520.1	0	0	0	0	0	0	0	234688	234688	0	0	0	0	0	0	47038	47038	0	0	0	0	0	0	16750.1	0	0	0	0	0	0
261			AT1G62040.2		Symbols: ATG8C Ubiquitin-like superfamily protein chr1:22932782-22934253 FORWARD LENGTH=133				3	15.2	17621.1	0	0	0	0	0	0	0	17520.1	0	0	0	0	0	0	0	17427.7	0	0	0	0	0	0	0	18169.8	0	0	0	0	0	0	0	16750.1	0	0	0	0	0	0
262			AT4G35450.5		Symbols: AKR2 ankyrin repeat-containing protein 2 chr4:16839862-16841759 FORWARD LENGTH=350	AKR2	[GO:0005634]; GO:0043231; GO:0043227; GO:0043229; GO:0043226; GO:0005622; GO:0110165; GO:0005575_x000D_ [GO:0005737]; GO:0110165; GO:0005622; GO:0005575_x000D_ [GO:0006457]; GO:0009987; GO:0008150_x000D_ [GO:0009791]; GO:0032501; GO:0007275; GO:0008150; GO:0048856; GO:0032502_x000D_ [GO:0010228]; GO:0003006; GO:0009791; GO:0048608; GO:0022414; GO:0032502; GO:0032501; GO:0007275; GO:0048856; GO:00…	Pf13637	6	38.032	17621.1	0	0	0	0	0	0	0	17520.1	0	0	0	0	0	0	0	17427.7	0	0	0	0	0	0	0	123422	123422	0	0	0	0	0	0	16750.1	0	0	0	0	0	0
263			AT2G27710.2_x000D_; AT2G27710.3_x000D_; AT2G27710.1		Symbols: 60S acidic ribosomal protein family chr2:11816929-11817670 FORWARD LENGTH=115<|>Symbols: 60S acidic ribosomal protein family chr2:11816929-11817670 FORWARD LENGTH=115<|>Symbols: 60S acidic ribosomal protein family chr2:11816929-11817670 FORWARD LENGTH=115	RPP2B	[GO:0002182]; GO:0006414; GO:0002181; GO:0034645; GO:0006412; GO:0009059; GO:0044249; GO:0044260; GO:0043043; GO:0044267; GO:0010467; GO:0043170; GO:1901576; GO:0009058; GO:0044237; GO:0006518; GO:0043604; GO:1901566; GO:0019538; GO:0071704; GO:0008152; GO:0009987; GO:0043603; GO:1901564; GO:0044271; GO:0044238; GO:0008150; GO:0034641; GO:0006807_x000D_ [GO:0003729]; GO:0003723; GO:0003676; GO:00…	Pf00428	4	11.437	1.36436e+06	1.36436e+06	0.0869565	1	0	1	0	2	3.1415e+06	3.1415e+06	0.165217	2	1	2	1	3	2.91274e+06	2.91274e+06	0.165217	2	1	2	1	3	3.85218e+06	3.85218e+06	0.165217	2	1	2	1	3	4.47366e+06	4.47366e+06	0.165217	2	1	2	1
264			AT1G17780.2		Symbols: unknown protein; BEST Arabidopsis thaliana protein match is: unknown protein (TAIR:AT2G16575.1); Has 35333 Blast hits to 34131 proteins in 2444 species: Archae - 798; Bacteria - 22429; Metazoa - 974; Fungi - 991; Plants - 531; Viruses - 0; Other Eukaryotes - 9610 (source: NCBI BLink). chr1:6124095-6125166 FORWARD LENGTH=263		[GO:0005776]; GO:0005773; GO:0043231; GO:0005737; GO:0043227; GO:0043229; GO:0110165; GO:0005622; GO:0043226; GO:0005575_x000D_ [GO:0010286]; GO:0009408; GO:0006950; GO:0009266; GO:0050896; GO:0009628; GO:0008150_x000D_ [GO:0016021]; GO:0031224; GO:0110165; GO:0016020; GO:0005575_x000D_ [GO:0050832]; GO:0009620; GO:0098542; GO:0051707; GO:0006952; GO:0043207; GO:0044419; GO:0006950; GO:0009605; G…		6	30.032	17621.1	0	0	0	0	0	0	0	17520.1	0	0	0	0	0	0	0	17427.7	0	0	0	0	0	0	0	18169.8	0	0	0	0	0	0	0	16750.1	0	0	0	0	0	0
265			AT5G65960.1		Symbols: GTP binding chr5:26385413-26387197 FORWARD LENGTH=393		[GO:0003924]; GO:0017111; GO:0016462; GO:0016818; GO:0016817; GO:0016787; GO:0003824; GO:0003674_x000D_ [GO:0005525]; GO:0032561; GO:0035639; GO:0019001; GO:0032555; GO:0043168; GO:1901265; GO:0017076; GO:0032553; GO:0043167; GO:0097159; GO:1901363; GO:0000166; GO:0097367; GO:0005488; GO:0036094; GO:0003674	Pf00071, Pf10199	4	43.661	17621.1	0	0	0	0	0	0	0	17520.1	0	0	0	0	0	0	0	17427.7	0	0	0	0	0	0	0	18169.8	0	0	0	0	0	0	0	16750.1	0	0	0	0	0	0
266			AT3G12580.1		Symbols: HSP70, ATHSP70 heat shock protein 70 chr3:3991487-3993689 REVERSE LENGTH=650	HSP70-4	[GO:0005524]; GO:0032559; GO:0035639; GO:0030554; GO:0032555; GO:0043168; GO:1901265; GO:0017076; GO:0032553; GO:0043167; GO:0097159; GO:1901363; GO:0000166; GO:0097367; GO:0005488; GO:0036094; GO:0003674_x000D_ [GO:0005618]; GO:0030312; GO:0110165; GO:0071944; GO:0005575_x000D_ [GO:0005634]; GO:0043231; GO:0043227; GO:0043229; GO:0043226; GO:0005622; GO:0110165; GO:0005575_x000D_ [GO:0005737]; G…	Pf00012	16	71.057	154461	154461	0.233846	18	4	18	4	23	239423	239423	0.256923	19	4	19	4	28	102882	102882	0.144615	10	2	10	2	15	103320	103320	0.198462	16	2	16	2	25	19162.2	19162.2	0.209231	13	3	13	3
267			AT1G01960.1		Symbols: EDA10 SEC7-like guanine nucleotide exchange family protein chr1:330830-337582 REVERSE LENGTH=1750	BIG3	[GO:0005085]; GO:0030695; GO:0060589; GO:0030234; GO:0098772; GO:0050790; GO:0003674; GO:0065009; GO:0065007; GO:0008150_x000D_ [GO:0005634]; GO:0043231; GO:0043227; GO:0043229; GO:0043226; GO:0005622; GO:0110165; GO:0005575_x000D_ [GO:0005802]; GO:0098791; GO:0031984; GO:0005794; GO:0110165; GO:0043227; GO:0043229; GO:0043231; GO:0005737; GO:0012505; GO:0005575; GO:0043226; GO:0005622_x000D_ [GO…	Pf01369, Pf09324, Pf12783, Pf16206, Pf16213, Pf20252	24	194.818	17621.1	0	0	0	0	0	0	0	5089.79	5089.79	0	0	0	0	0	0	11155.6	11155.6	0	0	0	0	0	0	40342	40342	0	0	0	0	0	0	16750.1	0	0	0	0	0	0
268			AT4G34200.1		Symbols: EDA9 D-3-phosphoglycerate dehydrogenase chr4:16374041-16376561 REVERSE LENGTH=603	PGDH1	[GO:0000096]; GO:0006082; GO:0006790; GO:1901564; GO:0044237; GO:0044281; GO:0071704; GO:0006807; GO:0008152; GO:0009987; GO:0008150_x000D_ [GO:0004617]; GO:0016616; GO:0016614; GO:0016491; GO:0003824; GO:0003674_x000D_ [GO:0005524]; GO:0032559; GO:0035639; GO:0030554; GO:0032555; GO:0043168; GO:1901265; GO:0017076; GO:0032553; GO:0043167; GO:0097159; GO:1901363; GO:0000166; GO:0097367; GO:000548…	Pf00389, Pf01842, Pf02826, Pf19304	9	63.286	17621.1	0	0	0	0	0	0	0	17520.1	0	0	0	0	0	0	0	334765	334765	0	0	0	0	0	0	18105.2	18105.2	0	0	0	0	0	0	16750.1	0	0	0	0	0	0
269			AT3G43300.1		Symbols: ATMIN7, BEN1 HOPM interactor 7 chr3:15234235-15245034 REVERSE LENGTH=1758				30	194.932	17621.1	0	0	0	0	0	0	0	17520.1	0	0	0	0	0	0	0	4624.54	4624.54	0	0	0	0	0	0	18169.8	0	0	0	0	0	0	0	6250.73	6250.73	0	0	0	0	0
270			AT5G65020.1		Symbols: ANNAT2 annexin 2 chr5:25973915-25975554 FORWARD LENGTH=317	ANN2	[GO:0005509]; GO:0046872; GO:0043169; GO:0043167; GO:0005488; GO:0003674_x000D_ [GO:0005544]; GO:0005543; GO:0008289; GO:0005488; GO:0003674_x000D_ [GO:0005634]; GO:0043231; GO:0043227; GO:0043229; GO:0043226; GO:0005622; GO:0110165; GO:0005575_x000D_ [GO:0005737]; GO:0110165; GO:0005622; GO:0005575_x000D_ [GO:0005829]; GO:0110165; GO:0005737; GO:0005575; GO:0005622_x000D_ [GO:0009408]; GO:000695…	Pf00191	9	36.244	17621.1	0	0	0	0	0	0	0	17520.1	0	0	0	0	0	0	0	17427.7	0	0	0	0	0	0	0	37818	37818	0	0	0	0	0	0	26376.8	26376.8	0	0	0	0	0
271			AT1G23290.1		Symbols: RPL27A, RPL27AB Ribosomal protein L18e/L15 superfamily protein chr1:8263007-8263447 FORWARD LENGTH=146	RPL27AB	[GO:0003729]; GO:0003723; GO:0003676; GO:0097159; GO:1901363; GO:0005488; GO:0003674_x000D_ [GO:0003735]; GO:0005198; GO:0003674_x000D_ [GO:0005730]; GO:0043232; GO:0031981; GO:0043228; GO:0043229; GO:0070013; GO:0005634; GO:0043226; GO:0005622; GO:0043233; GO:0043231; GO:0110165; GO:0031974; GO:0043227; GO:0005575_x000D_ [GO:0006412]; GO:0034645; GO:0043043; GO:0044267; GO:0010467; GO:0009059; G…	Pf00828	5	16.282	133274	133274	0.0684932	1	1	1	1	1	67075.3	67075.3	0.0684932	1	1	1	1	1	972377	972377	0.0821918	1	1	1	1	1	1.48894e+06	1.48894e+06	0.150685	2	2	2	2	2	1.35816e+06	1.35816e+06	0.150685	2	2	2	2
272			AT2G32730.1		Symbols: 26S proteasome regulatory complex, non-ATPase subcomplex, Rpn2/Psmd1 subunit chr2:13880189-13885464 FORWARD LENGTH=1004	RPN2A	[GO:0000502]; GO:0140535; GO:1905369; GO:0032991; GO:1905368; GO:0005575; GO:1902494_x000D_ [GO:0005634]; GO:0043231; GO:0043227; GO:0043229; GO:0043226; GO:0005622; GO:0110165; GO:0005575_x000D_ [GO:0005829]; GO:0110165; GO:0005737; GO:0005575; GO:0005622_x000D_ [GO:0008540]; GO:0032991; GO:0005838; GO:0005575; GO:0022624; GO:0000502; GO:0005622; GO:0140535; GO:1905369; GO:0110165; GO:1905368; G…	Pf01851, Pf13646, Pf18004	12	108.909	24985.5	24985.5	0.00996016	1	1	1	1	1	17520.1	0	0.00896414	1	1	1	1	1	14859.4	14859.4	0	0	0	0	0	0	56187.2	56187.2	0	0	0	0	0	0	16750.1	0	0	0	0	0	0
273			AT5G58490.1		Symbols: NAD(P)-binding Rossmann-fold superfamily protein chr5:23643068-23644455 FORWARD LENGTH=324	MQJ2.6	[GO:0003824]; GO:0003674_x000D_ [GO:0005829]; GO:0110165; GO:0005737; GO:0005575; GO:0005622_x000D_ [GO:0016616]; GO:0016614; GO:0016491; GO:0003824; GO:0003674	Pf01370	8	35.734	43844.7	43844.7	0.0246914	2	2	2	2	2	74869.9	74869.9	0	0	0	0	0	0	67392.9	67392.9	0	0	0	0	0	0	18169.8	0	0	0	0	0	0	0	16750.1	0	0	0	0	0	0
274			AT1G61580.1		Symbols: RPL3B, ARP2 R-protein L3 B chr1:22720833-22722402 REVERSE LENGTH=390	ARP2	[GO:0000027]; GO:0022618; GO:0042255; GO:0042273; GO:0065003; GO:0071826; GO:0022613; GO:0140694; GO:0042254; GO:0022607; GO:0043933; GO:0044085; GO:0070925; GO:0016043; GO:0071840; GO:0006996; GO:0009987; GO:0008150_x000D_ [GO:0003723]; GO:0003676; GO:0097159; GO:1901363; GO:0005488; GO:0003674_x000D_ [GO:0003735]; GO:0005198; GO:0003674_x000D_ [GO:0006412]; GO:0034645; GO:0043043; GO:0044267; G…	Pf00297	6	44.518	17621.1	0	0.0692308	4	0	4	0	4	17520.1	0	0.0384615	2	0	2	0	3	17427.7	0	0.0384615	2	0	2	0	3	18169.8	0	0.0666667	3	0	3	0	5	16750.1	0	0.110256	6	0	6	0
275			AT4G34660.1		Symbols: SH3 domain-containing protein chr4:16545595-16548294 REVERSE LENGTH=368	SH3P2	[GO:0000421]; GO:0005774; GO:0005776; GO:0098588; GO:0005773; GO:0031090; GO:0043231; GO:0005737; GO:0016020; GO:0043227; GO:0043229; GO:0110165; GO:0005622; GO:0043226; GO:0005575_x000D_ [GO:0005546]; GO:0043168; GO:1902936; GO:0043167; GO:1901981; GO:0005488; GO:0035091; GO:0003674; GO:0005543; GO:0008289_x000D_ [GO:0005547]; GO:0043168; GO:1901981; GO:0043167; GO:0035091; GO:0005488; GO:000554…	Pf14604	18	40.9	167138	167138	0	0	0	0	0	0	143372	143372	0	0	0	0	0	0	5.35489e+06	5.35489e+06	0	0	0	0	0	0	18169.8	0	0	0	0	0	0	0	66922.7	66922.7	0	0	0	0	0
276			AT3G23390.1_x000D_; AT4G14320.1		Symbols: Zinc-binding ribosomal protein family protein chr3:8375427-8376224 FORWARD LENGTH=105<|>Symbols: Zinc-binding ribosomal protein family protein chr4:8242684-8243805 REVERSE LENGTH=105	RPL36AA; RPL36AB	[GO:0003735]; GO:0005198; GO:0003674_x000D_ [GO:0005840]; GO:0043232; GO:0043228; GO:0043229; GO:0043226; GO:0005622; GO:0110165; GO:0005575_x000D_ [GO:0006412]; GO:0034645; GO:0043043; GO:0044267; GO:0010467; GO:0009059; GO:0044249; GO:0044260; GO:0006518; GO:0043604; GO:1901566; GO:0019538; GO:0043170; GO:1901576; GO:0009058; GO:0044237; GO:0043603; GO:1901564; GO:0044271; GO:0044238; GO:007170…	Pf00935	3	12.118	564118	564118	0.0761905	1	1	1	1	1	215513	215513	0	0	0	0	0	0	1.51172e+06	1.51172e+06	0.0761905	1	1	1	1	1	814597	814597	0.0761905	1	1	1	1	1	953240	953240	0.0761905	1	1	1	1
277			AT2G22770.1		Symbols: NAI1 basic helix-loop-helix (bHLH) DNA-binding superfamily protein chr2:9684858-9686321 FORWARD LENGTH=320	NAI1	[GO:0003677]; GO:0003676; GO:0097159; GO:1901363; GO:0005488; GO:0003674_x000D_ [GO:0003700]; GO:0140110; GO:0003674; GO:0006355; GO:0010468; GO:1903506; GO:0060255; GO:2001141; GO:0019222; GO:0010556; GO:0031326; GO:0051252; GO:0050789; GO:0009889; GO:0031323; GO:0019219; GO:0065007; GO:0050794; GO:0051171; GO:0080090; GO:0008150_x000D_ [GO:0005634]; GO:0043231; GO:0043227; GO:0043229; GO:004322…	Pf00010	6	35.675	17621.1	0	0	0	0	0	0	0	17520.1	0	0	0	0	0	0	0	17427.7	0	0	0	0	0	0	0	18169.8	0	0	0	0	0	0	0	16750.1	0	0	0	0	0	0
278			AT3G44750.1		Symbols: HD2A, ATHD2A, HDA3, HDT1 histone deacetylase 3 chr3:16298045-16299585 FORWARD LENGTH=245	HDT1	[GO:0004407]; GO:0016811; GO:0033558; GO:0016575; GO:0016810; GO:0019213; GO:0140096; GO:0006476; GO:0016570; GO:0016787; GO:0003824; GO:0035601; GO:0006464; GO:0003674; GO:0098732; GO:0036211; GO:0044267; GO:0043412; GO:0019538; GO:0044260; GO:0043170; GO:0044238; GO:1901564; GO:0044237; GO:0071704; GO:0008152; GO:0006807; GO:0009987; GO:0008150_x000D_ [GO:0005730]; GO:0043232; GO:0031981; GO:00…	Pf17800	3	26.356	4.24623e+06	4.24623e+06	0.110204	3	3	3	3	4	2.45862e+06	2.45862e+06	0.0734694	2	2	2	2	2	17427.7	0	0	0	0	0	0	0	40519.9	40519.9	0	0	0	0	0	0	819950	819950	0.0734694	2	2	2	2
279			AT5G46020.1		Symbols: CONTAINS InterPro DOMAIN/s: Casein kinase substrate, phosphoprotein PP28 (InterPro:IPR019380); Has 30201 Blast hits to 17322 proteins in 780 species: Archae - 12; Bacteria - 1396; Metazoa - 17338; Fungi - 3422; Plants - 5037; Viruses - 0; Other Eukaryotes - 2996 (source: NCBI BLink). chr5:18663075-18664629 REVERSE LENGTH=164	MCL19.6	[GO:0005634]; GO:0043231; GO:0043227; GO:0043229; GO:0043226; GO:0005622; GO:0110165; GO:0005575_x000D_ [GO:0005737]; GO:0110165; GO:0005622; GO:0005575_x000D_ [GO:0005829]; GO:0110165; GO:0005737; GO:0005575; GO:0005622	Pf10252	3	18.966	1.40769e+07	1.40769e+07	0.0792683	1	1	1	1	1	1.7814e+07	1.7814e+07	0.0853659	2	2	2	2	2	6.10625e+07	6.10625e+07	0	0	0	0	0	0	2.85267e+06	2.85267e+06	0	0	0	0	0	0	247781	247781	0.0914634	1	1	1	1
280			AT5G38480.1		Symbols: GRF3, RCI1 general regulatory factor 3 chr5:15410277-15411285 FORWARD LENGTH=255	GRF3	[GO:0005524]; GO:0032559; GO:0035639; GO:0030554; GO:0032555; GO:0043168; GO:1901265; GO:0017076; GO:0032553; GO:0043167; GO:0097159; GO:1901363; GO:0000166; GO:0097367; GO:0005488; GO:0036094; GO:0003674_x000D_ [GO:0005618]; GO:0030312; GO:0110165; GO:0071944; GO:0005575_x000D_ [GO:0005634]; GO:0043231; GO:0043227; GO:0043229; GO:0043226; GO:0005622; GO:0110165; GO:0005575_x000D_ [GO:0005737]; G…	Pf00244	6	28.588	17621.1	0	0.0980392	3	0	3	0	3	416983	416983	0.113725	3	0	3	0	3	127901	127901	0.0313726	1	0	1	0	1	289243	289243	0.0745098	2	0	2	0	2	45793.4	45793.4	0.0745098	2	0	2	0
281			AT5G08680.1		Symbols: ATP synthase alpha/beta family protein chr5:2821992-2824683 FORWARD LENGTH=559		[GO:0000275]; GO:0045261; GO:0098800; GO:0005753; GO:0033178; GO:0005622; GO:0045259; GO:0098796; GO:0098798; GO:0005743; GO:0016469; GO:0110165; GO:0032991; GO:0016020; GO:0005739; GO:0019866; GO:0031966; GO:0005575; GO:0043231; GO:0005737; GO:0031090; GO:0031967; GO:0005740; GO:0043227; GO:0043229; GO:0031975; GO:0043226_x000D_ [GO:0005524]; GO:0032559; GO:0035639; GO:0030554; GO:0032555; GO:00…	Pf00006, Pf02874, Pf11421	4	59.822	17621.1	0	0.019678	1	0	1	0	1	17520.1	0	0.019678	1	0	1	0	1	17427.7	0	0.019678	1	0	1	0	1	18169.8	0	0	0	0	0	0	0	16750.1	0	0.019678	1	0	1	0
282			AT5G14040.1	AT3G48850.1	Symbols: PHT3;1 phosphate transporter 3;1 chr5:4531059-4532965 REVERSE LENGTH=375	MPT3	[GO:0003729]; GO:0003723; GO:0003676; GO:0097159; GO:1901363; GO:0005488; GO:0003674_x000D_ [GO:0005315]; GO:0015291; GO:0015318; GO:0022804; GO:0022857; GO:0005215; GO:0055085; GO:0003674; GO:0006810; GO:0009987; GO:0051234; GO:0008150; GO:0051179_x000D_ [GO:0005618]; GO:0030312; GO:0110165; GO:0071944; GO:0005575_x000D_ [GO:0005739]; GO:0043231; GO:0005737; GO:0043227; GO:0043229; GO:0110165; G…	Pf00153	11	40.064	20571.4	20571.4	0	0	0	0	0	0	17520.1	0	0	0	0	0	0	0	174549	174549	0	0	0	0	0	0	18169.8	0	0	0	0	0	0	0	1.79838e+06	1.79838e+06	0.218667	7	7	7	7
283			AT5G42080.1		Symbols: ADL1, ADL1A, AG68, DRP1A, RSW9, DL1 dynamin-like protein chr5:16820661-16824536 REVERSE LENGTH=610	DRP1A	[GO:0000266]; GO:0007005; GO:0048285; GO:0006996; GO:0016043; GO:0071840; GO:0009987; GO:0008150_x000D_ [GO:0000911]; GO:0000910; GO:0022402; GO:0051301; GO:0009987; GO:0007049; GO:0008150_x000D_ [GO:0003924]; GO:0017111; GO:0016462; GO:0016818; GO:0016817; GO:0016787; GO:0003824; GO:0003674_x000D_ [GO:0005525]; GO:0032561; GO:0035639; GO:0019001; GO:0032555; GO:0043168; GO:1901265; GO:0017076; G…	Pf00350, Pf01031, Pf02212	21	68.13	17621.1	0	0	0	0	0	0	0	17520.1	0	0	0	0	0	0	0	28716.8	28716.8	0	0	0	0	0	0	18169.8	0	0	0	0	0	0	0	15271.4	15271.4	0	0	0	0	0
284			AT5G64050.1		Symbols: ATERS, OVA3, ERS glutamate tRNA synthetase chr5:25630196-25633099 REVERSE LENGTH=570	OVA3	[GO:0000049]; GO:0003723; GO:0003676; GO:0097159; GO:1901363; GO:0005488; GO:0003674_x000D_ [GO:0004818]; GO:0004812; GO:0016875; GO:0140101; GO:0016874; GO:0140098; GO:0003824; GO:0140640; GO:0003674_x000D_ [GO:0005524]; GO:0032559; GO:0035639; GO:0030554; GO:0032555; GO:0043168; GO:1901265; GO:0017076; GO:0032553; GO:0043167; GO:0097159; GO:1901363; GO:0000166; GO:0097367; GO:0005488; GO:003609…	Pf00749, Pf19269	6	63.426	17621.1	0	0	0	0	0	0	0	17520.1	0	0	0	0	0	0	0	17427.7	0	0	0	0	0	0	0	18169.8	0	0	0	0	0	0	0	16750.1	0	0	0	0	0	0
285			AT3G06720.2_x000D_; AT3G06720.1		Symbols: AT-IMP, ATKAP ALPHA, AIMP ALPHA importin alpha isoform 1 chr3:2120559-2123555 FORWARD LENGTH=532<|>Symbols: AT-IMP, ATKAP ALPHA, AIMP ALPHA, IMPA-1, IMPA1 importin alpha isoform 1 chr3:2120559-2123555 FORWARD LENGTH=532	IMPA1	[GO:0005618]; GO:0030312; GO:0110165; GO:0071944; GO:0005575_x000D_ [GO:0005634]; GO:0043231; GO:0043227; GO:0043229; GO:0043226; GO:0005622; GO:0110165; GO:0005575_x000D_ [GO:0005635]; GO:0031967; GO:0005634; GO:0012505; GO:0031975; GO:0043227; GO:0043229; GO:0043231; GO:0110165; GO:0043226; GO:0005622; GO:0005575_x000D_ [GO:0005730]; GO:0043232; GO:0031981; GO:0043228; GO:0043229; GO:0070013; G…	Pf00514, Pf01749, Pf16186	5	58.608	17621.1	0	0.018797	2	0	2	0	3	17520.1	0	0.018797	2	0	2	0	2	17427.7	0	0.018797	2	0	2	0	2	18169.8	0	0.018797	2	0	2	0	2	16750.1	0	0.018797	2	0	2	0
286			AT1G79470.1		Symbols: Aldolase-type TIM barrel family protein chr1:29894772-29896661 REVERSE LENGTH=503	IMPDH	[GO:0000166]; GO:0036094; GO:1901265; GO:0005488; GO:0097159; GO:1901363; GO:0003674_x000D_ [GO:0003938]; GO:0016616; GO:0016614; GO:0016491; GO:0003824; GO:0003674_x000D_ [GO:0005737]; GO:0110165; GO:0005622; GO:0005575_x000D_ [GO:0005829]; GO:0110165; GO:0005737; GO:0005575; GO:0005622_x000D_ [GO:0006177]; GO:0009152; GO:0009168; GO:0046037; GO:0006164; GO:0009150; GO:0009260; GO:0009127; GO:00…	Pf00478	5	54.159	17621.1	0	0	0	0	0	0	0	17520.1	0	0	0	0	0	0	0	17427.7	0	0	0	0	0	0	0	18169.8	0	0	0	0	0	0	0	16750.1	0	0	0	0	0	0
287			AT5G24490.1		Symbols: 30S ribosomal protein, putative chr5:8365690-8367178 FORWARD LENGTH=308		[GO:0003729]; GO:0003723; GO:0003676; GO:0097159; GO:1901363; GO:0005488; GO:0003674_x000D_ [GO:0006417]; GO:0010608; GO:0032268; GO:0034248; GO:2000112; GO:0010468; GO:0031323; GO:0051246; GO:0051171; GO:0010556; GO:0031326; GO:0060255; GO:0019222; GO:0050794; GO:0080090; GO:0009889; GO:0050789; GO:0065007; GO:0008150_x000D_ [GO:0009507]; GO:0009536; GO:0043231; GO:0005737; GO:0043227; GO:004322…	Pf02482, Pf16321	1	34.835	546533	546533	0.0616883	2	2	2	2	3	155076	155076	0	0	0	0	0	0	17427.7	0	0.0292208	1	1	1	1	2	18169.8	0	0.0292208	1	1	1	1	2	623671	623671	0.0616883	2	2	2	2
288			AT1G70830.1		Symbols: MLP28 MLP-like protein 28 chr1:26710203-26711395 REVERSE LENGTH=335	MLP28	[GO:0006952]; GO:0006950; GO:0050896; GO:0008150	Pf00407	12	37.591	134388	134388	0	0	0	0	0	0	399731	399731	0.0298507	1	1	1	1	1	668347	668347	0.0895522	2	1	2	1	2	280527	280527	0.0298507	1	1	1	1	1	63939.8	63939.8	0	0	0	0	0
289			AT1G74090.1		Symbols: SOT18, ATSOT18, ATST5B desulfo-glucosinolate sulfotransferase 18 chr1:27863003-27864055 FORWARD LENGTH=350	SOT18	[GO:0005737]; GO:0110165; GO:0005622; GO:0005575_x000D_ [GO:0008146]; GO:0016782; GO:0016740; GO:0003824; GO:0003674_x000D_ [GO:0019761]; GO:0016144; GO:0019758; GO:0019760; GO:1901566; GO:0016143; GO:0044272; GO:1901659; GO:0019757; GO:0044550; GO:1901564; GO:1901576; GO:0006790; GO:1901657; GO:0044249; GO:1901137; GO:0019748; GO:0043436; GO:0009058; GO:0006807; GO:0071704; GO:0044237; GO:190113…	Pf00685	8	40.439	17621.1	0	0	0	0	0	0	0	17520.1	0	0	0	0	0	0	0	35270.1	35270.1	0	0	0	0	0	0	18169.8	0	0	0	0	0	0	0	16750.1	0	0	0	0	0	0
290			AT3G21220.1		Symbols: ATMKK5, ATMAP2K_ALPHA, MAP2K_A, MKK5, ATMEK5, MEK5 MAP kinase kinase 5 chr3:7445917-7446963 FORWARD LENGTH=348	MKK5	[GO:0004674]; GO:0004672; GO:0016301; GO:0016773; GO:0140096; GO:0006468; GO:0016772; GO:0016310; GO:0003824; GO:0006464; GO:0016740; GO:0006796; GO:0003674; GO:0036211; GO:0044267; GO:0006793; GO:0019538; GO:0043412; GO:0044260; GO:0044237; GO:0043170; GO:0044238; GO:1901564; GO:0008152; GO:0009987; GO:0071704; GO:0006807; GO:0008150_x000D_ [GO:0004708]; GO:0004712; GO:0000165; GO:0004672; GO:00…	Pf00069	6	38.305	17621.1	0	0	0	0	0	0	0	17520.1	0	0	0	0	0	0	0	17427.7	0	0	0	0	0	0	0	18169.8	0	0	0	0	0	0	0	16750.1	0	0	0	0	0	0
291			AT1G10590.2_x000D_; AT1G10590.1	AT1G10590.3	Symbols: Nucleic acid-binding, OB-fold-like protein chr1:3502324-3502991 REVERSE LENGTH=139<|>Symbols: Nucleic acid-binding, OB-fold-like protein chr1:3502324-3502991 REVERSE LENGTH=139				3	15.445	17621.1	0	0	0	0	0	0	0	17520.1	0	0	0	0	0	0	0	17427.7	0	0	0	0	0	0	0	18169.8	0	0	0	0	0	0	0	16750.1	0	0	0	0	0	0
292			AT3G09440.1_x000D_; AT3G09440.2		Symbols: Heat shock protein 70 (Hsp 70) family protein chr3:2903434-2905632 REVERSE LENGTH=649<|>Symbols: Heat shock protein 70 (Hsp 70) family protein chr3:2903434-2905632 REVERSE LENGTH=649	HSP70-3	[GO:0002020]; GO:0019899; GO:0005515; GO:0005488; GO:0003674_x000D_ [GO:0003729]; GO:0003723; GO:0003676; GO:0097159; GO:1901363; GO:0005488; GO:0003674_x000D_ [GO:0005524]; GO:0032559; GO:0035639; GO:0030554; GO:0032555; GO:0043168; GO:1901265; GO:0017076; GO:0032553; GO:0043167; GO:0097159; GO:1901363; GO:0000166; GO:0097367; GO:0005488; GO:0036094; GO:0003674_x000D_ [GO:0005618]; GO:0030312; G…	Pf00012	15	71.103	136836	136836	0.271186	22	4	22	4	27	102310	102310	0.27735	19	3	19	3	27	145769	145769	0.163328	11	1	11	1	16	94466.6	94466.6	0.209553	16	3	16	3	25	73987.2	73987.2	0.229584	14	2	14	2
293			AT3G16400.2_x000D_; AT3G16400.1	AT3G21380.1	Symbols: ATMLP-470 nitrile specifier protein 1 chr3:5566516-5568330 FORWARD LENGTH=470<|>Symbols: ATMLP-470, NSP1, ATNSP1 nitrile specifier protein 1 chr3:5566516-5568330 FORWARD LENGTH=470	NSP1	[GO:0003729]; GO:0003723; GO:0003676; GO:0097159; GO:1901363; GO:0005488; GO:0003674_x000D_ [GO:0005634]; GO:0043231; GO:0043227; GO:0043229; GO:0043226; GO:0005622; GO:0110165; GO:0005575_x000D_ [GO:0019762]; GO:0016145; GO:0019759; GO:0019760; GO:1901565; GO:0016143; GO:0044273; GO:1901658; GO:0019757; GO:1901564; GO:1901575; GO:0006790; GO:1901657; GO:0044248; GO:1901136; GO:0019748; GO:004343…	Pf01344, Pf01419, Pf13415	8	51.638	75240.6	75240.6	0.0595745	2	2	2	2	2	76781.9	76781.9	0.0595745	2	1	2	1	2	31594.7	31594.7	0.0361702	1	1	1	1	1	38475.6	38475.6	0.0361702	1	1	1	1	1	16750.1	0	0	0	0	0	0
294			AT2G21490.1		Symbols: LEA dehydrin LEA chr2:9206209-9207040 REVERSE LENGTH=185	LEA	[GO:0005829]; GO:0110165; GO:0005737; GO:0005575; GO:0005622_x000D_ [GO:0009414]; GO:0006950; GO:0009415; GO:0050896; GO:0001101; GO:0009628; GO:0010035; GO:1901700; GO:0008150; GO:0042221_x000D_ [GO:0009415]; GO:0001101; GO:0009628; GO:0010035; GO:1901700; GO:0042221; GO:0050896; GO:0008150_x000D_ [GO:0009631]; GO:0009409; GO:0006950; GO:0009266; GO:0050896; GO:0009628; GO:0008150_x000D_ [GO:000…	Pf00257	3	19.286	2.85936e+06	2.85936e+06	0.0378378	1	1	1	1	1	1.47858e+06	1.47858e+06	0.0378378	1	1	1	1	1	17427.7	0	0	0	0	0	0	0	18169.8	0	0	0	0	0	0	0	775085	775085	0.0378378	1	1	1	1
295			AT5G65430.3		Symbols: GRF8 general regulatory factor 8 chr5:26148630-26150255 REVERSE LENGTH=260	GRF8	[GO:0005618]; GO:0030312; GO:0110165; GO:0071944; GO:0005575_x000D_ [GO:0005634]; GO:0043231; GO:0043227; GO:0043229; GO:0043226; GO:0005622; GO:0110165; GO:0005575_x000D_ [GO:0009409]; GO:0006950; GO:0009266; GO:0050896; GO:0009628; GO:0008150_x000D_ [GO:0009742]; GO:0043401; GO:0071367; GO:0009755; GO:0071383; GO:0009741; GO:0032870; GO:0071396; GO:0071407; GO:1901701; GO:0007165; GO:0048545; G…	Pf00244	4	29.512	17621.1	0	0.0961538	3	0	3	0	3	17520.1	0	0.1	3	0	3	0	3	17427.7	0	0.0307692	1	0	1	0	1	18169.8	0	0.0307692	1	0	1	0	1	16750.1	0	0.0307692	1	0	1	0
296			AT4G01850.1_x000D_; AT4G01850.2		Symbols: SAM-2, MAT2, SAM2, AtSAM2 S-adenosylmethionine synthetase 2 chr4:796298-797479 REVERSE LENGTH=393<|>Symbols: SAM-2, MAT2, SAM2, AtSAM2 S-adenosylmethionine synthetase 2 chr4:796298-797479 REVERSE LENGTH=393	SAM2	[GO:0004478]; GO:0016765; GO:0016740; GO:0003824; GO:0003674_x000D_ [GO:0005524]; GO:0032559; GO:0035639; GO:0030554; GO:0032555; GO:0043168; GO:1901265; GO:0017076; GO:0032553; GO:0043167; GO:0097159; GO:1901363; GO:0000166; GO:0097367; GO:0005488; GO:0036094; GO:0003674_x000D_ [GO:0005618]; GO:0030312; GO:0110165; GO:0071944; GO:0005575_x000D_ [GO:0005730]; GO:0043232; GO:0031981; GO:0043228; G…	Pf00438, Pf02772, Pf02773	3	43.228	679186	679186	0.310433	10	2	10	2	13	500152	500152	0.312977	10	2	10	2	14	248032	248032	0.170483	7	1	7	1	9	140551	140551	0.165394	6	0	6	0	8	16750.1	0	0.0814249	3	0	3	0
297			AT4G34050.1		Symbols: CCoAOMT1 S-adenosyl-L-methionine-dependent methyltransferases superfamily protein chr4:16310844-16311973 FORWARD LENGTH=259	CCOAOMT1	[GO:0008171]; GO:0008168; GO:0016741; GO:0016740; GO:0003824; GO:0003674_x000D_ [GO:0008757]; GO:0008168; GO:0016741; GO:0016740; GO:0003824; GO:0003674_x000D_ [GO:0009805]; GO:0009699; GO:0009804; GO:0018130; GO:0009698; GO:0019438; GO:0044550; GO:1901362; GO:0046483; GO:0044249; GO:0006725; GO:0019748; GO:1901360; GO:0009058; GO:1901576; GO:0044237; GO:0008152; GO:0071704; GO:0009987; GO:000815…	Pf01596	5	29.137	17621.1	0	0	0	0	0	0	0	17520.1	0	0	0	0	0	0	0	148433	148433	0	0	0	0	0	0	93764.1	93764.1	0	0	0	0	0	0	16750.1	0	0	0	0	0	0
298			AT1G14510.1	AT2G02470.1	Symbols: AL7 alfin-like 7 chr1:4962171-4964154 REVERSE LENGTH=252	AL7	[GO:0000976]; GO:0001067; GO:1990837; GO:0003676; GO:0003690; GO:0043565; GO:0097159; GO:1901363; GO:0003677; GO:0005488; GO:0003674_x000D_ [GO:0003712]; GO:0140110; GO:0003674; GO:0006355; GO:0010468; GO:1903506; GO:0060255; GO:2001141; GO:0019222; GO:0010556; GO:0031326; GO:0051252; GO:0050789; GO:0009889; GO:0031323; GO:0019219; GO:0065007; GO:0050794; GO:0051171; GO:0080090; GO:0008150_x000D_…	Pf00628, Pf12165	3	28.268	247642	247642	0.0714286	2	2	2	2	2	185711	185711	0	0	0	0	0	0	17427.7	0	0	0	0	0	0	0	18169.8	0	0	0	0	0	0	0	16750.1	0	0	0	0	0	0
299			AT5G16390.1	AT5G15530.1	Symbols: CAC1, CAC1A, BCCP, BCCP1 chloroplastic acetylcoenzyme A carboxylase 1 chr5:5361098-5363020 REVERSE LENGTH=280	BCCP1	[GO:0003989]; GO:0016421; GO:0016885; GO:0016874; GO:0003824; GO:0003674_x000D_ [GO:0006633]; GO:0006631; GO:0008610; GO:0072330; GO:0032787; GO:0044255; GO:0006629; GO:1901576; GO:0046394; GO:0019752; GO:0044237; GO:0044238; GO:0071704; GO:0009058; GO:0016053; GO:0043436; GO:0008152; GO:0009987; GO:0006082; GO:0044249; GO:0044283; GO:0008150; GO:0044281_x000D_ [GO:0009317]; GO:1902494; GO:000573…	Pf00364	5	29.594	17621.1	0	0.0357143	1	1	1	1	1	497036	497036	0.0678571	2	2	2	2	2	93427.6	93427.6	0	0	0	0	0	0	18169.8	0	0	0	0	0	0	0	16750.1	0	0	0	0	0	0
300			AT1G16880.1		Symbols: uridylyltransferase-related chr1:5773796-5776125 FORWARD LENGTH=290	ACR11	[GO:0009409]; GO:0006950; GO:0009266; GO:0050896; GO:0009628; GO:0008150_x000D_ [GO:0009416]; GO:0009314; GO:0009628; GO:0050896; GO:0008150_x000D_ [GO:0009507]; GO:0009536; GO:0043231; GO:0005737; GO:0043227; GO:0043229; GO:0110165; GO:0005622; GO:0043226; GO:0005575_x000D_ [GO:0009535]; GO:0055035; GO:0009534; GO:0042170; GO:0042651; GO:0031976; GO:0009507; GO:0031090; GO:0009526; GO:0034357; G…		4	31.275	17621.1	0	0	0	0	0	0	0	17520.1	0	0	0	0	0	0	0	17427.7	0	0	0	0	0	0	0	18169.8	0	0	0	0	0	0	0	16750.1	0	0	0	0	0	0
301			AT3G08740.1		Symbols: elongation factor P (EF-P) family protein chr3:2654788-2656154 REVERSE LENGTH=236		[GO:0003746]; GO:0008135; GO:0006414; GO:0003723; GO:0090079; GO:0006412; GO:0034645; GO:0003676; GO:0045182; GO:0043043; GO:0044267; GO:0010467; GO:0009059; GO:0044249; GO:0044260; GO:0097159; GO:1901363; GO:0003674; GO:0006417; GO:0006518; GO:0043604; GO:1901566; GO:0019538; GO:0043170; GO:1901576; GO:0009058; GO:0044237; GO:0005488; GO:0010608; GO:0032268; GO:0034248; GO:2000112; GO:0043603; G…	Pf01132, Pf08207, Pf09285	4	26.211	17621.1	0	0	0	0	0	0	0	17520.1	0	0	0	0	0	0	0	17427.7	0	0	0	0	0	0	0	18169.8	0	0	0	0	0	0	0	16750.1	0	0	0	0	0	0
302			AT4G34490.1		Symbols: ATCAP1, CAP 1, CAP1 cyclase associated protein 1 chr4:16484896-16487355 REVERSE LENGTH=476	CAP1	[GO:0000902]; GO:0009653; GO:0032502; GO:0048856; GO:0008150_x000D_ [GO:0003779]; GO:0008092; GO:0005515; GO:0005488; GO:0003674_x000D_ [GO:0005737]; GO:0110165; GO:0005622; GO:0005575_x000D_ [GO:0005829]; GO:0110165; GO:0005737; GO:0005575; GO:0005622_x000D_ [GO:0007010]; GO:0006996; GO:0016043; GO:0071840; GO:0009987; GO:0008150_x000D_ [GO:0008179]; GO:0019899; GO:0005515; GO:0005488; GO:000367…	Pf01213, Pf08603	10	50.938	17621.1	0	0	0	0	0	0	0	17520.1	0	0	0	0	0	0	0	17427.7	0	0	0	0	0	0	0	18169.8	0	0	0	0	0	0	0	198707	198707	0	0	0	0	0
303			AT3G47520.1	AT1G53240.1	Symbols: MDH malate dehydrogenase chr3:17513657-17514868 FORWARD LENGTH=403		[GO:0005737]; GO:0110165; GO:0005622; GO:0005575_x000D_ [GO:0005739]; GO:0043231; GO:0005737; GO:0043227; GO:0043229; GO:0110165; GO:0005622; GO:0043226; GO:0005575_x000D_ [GO:0005774]; GO:0098588; GO:0005773; GO:0031090; GO:0043231; GO:0005737; GO:0016020; GO:0043227; GO:0043229; GO:0110165; GO:0005622; GO:0043226; GO:0005575_x000D_ [GO:0005975]; GO:0044238; GO:0071704; GO:0008152; GO:0008150_x0…	Pf00056, Pf02866	8	42.379	39727.6	39727.6	0	0	0	0	0	0	147868	147868	0	0	0	0	0	0	17427.7	0	0	0	0	0	0	0	18169.8	0	0	0	0	0	0	0	303325	303325	0.08933	3	3	3	3
304			AT2G16060.1		Symbols: GLB1, AHB1, ARATH GLB1, NSHB1, ATGLB1, HB1 hemoglobin 1 chr2:6982782-6983522 REVERSE LENGTH=160	AHB1	[GO:0001666]; GO:0006950; GO:0036293; GO:0050896; GO:0070482; GO:0008150; GO:0009628_x000D_ [GO:0005344]; GO:0140104; GO:0015671; GO:0003674; GO:0015669; GO:0006810; GO:0051234; GO:0051179; GO:0008150_x000D_ [GO:0005618]; GO:0030312; GO:0110165; GO:0071944; GO:0005575_x000D_ [GO:0005829]; GO:0110165; GO:0005737; GO:0005575; GO:0005622_x000D_ [GO:0005886]; GO:0016020; GO:0071944; GO:0110165; GO:00…	Pf00042	5	18.022	17621.1	0	0.05	1	1	1	1	1	130899	130899	0	0	0	0	0	0	17427.7	0	0	0	0	0	0	0	73015	73015	0	0	0	0	0	0	16750.1	0	0	0	0	0	0
305			AT5G18400.3_x000D_; AT5G18400.2		Symbols: Cytokine-induced anti-apoptosis inhibitor 1, Fe-S biogenesis chr5:6092955-6094876 REVERSE LENGTH=272<|>Symbols: Cytokine-induced anti-apoptosis inhibitor 1, Fe-S biogenesis chr5:6092955-6094876 REVERSE LENGTH=272		[GO:0005737]; GO:0110165; GO:0005622; GO:0005575_x000D_ [GO:0005758]; GO:0031970; GO:0005740; GO:0070013; GO:0031967; GO:0005739; GO:0043233; GO:0043229; GO:0031975; GO:0043227; GO:0043231; GO:0005737; GO:0031974; GO:0043226; GO:0005622; GO:0110165; GO:0005575_x000D_ [GO:0009055]; GO:0016491; GO:0022900; GO:0003824; GO:0006091; GO:0003674; GO:0044237; GO:0008152; GO:0009987; GO:0008150_x000D_ [GO…	Pf05093	4	29.417	97911.9	97911.9	0.0294118	1	1	1	1	1	787118	787118	0.139706	4	4	4	4	5	17427.7	0	0	0	0	0	0	0	18169.8	0	0	0	0	0	0	0	16750.1	0	0	0	0	0	0
306			AT5G02870.1		Symbols: Ribosomal protein L4/L1 family chr5:657830-659526 FORWARD LENGTH=407	RPL4D	[GO:0003723]; GO:0003676; GO:0097159; GO:1901363; GO:0005488; GO:0003674_x000D_ [GO:0003729]; GO:0003723; GO:0003676; GO:0097159; GO:1901363; GO:0005488; GO:0003674_x000D_ [GO:0003735]; GO:0005198; GO:0003674_x000D_ [GO:0005730]; GO:0043232; GO:0031981; GO:0043228; GO:0043229; GO:0070013; GO:0005634; GO:0043226; GO:0005622; GO:0043233; GO:0043231; GO:0110165; GO:0031974; GO:0043227; GO:0005575_x0…	Pf00573, Pf14374	4	44.694	17621.1	0	0.0810811	4	0	4	0	5	17520.1	0	0.12285	5	1	5	1	6	17427.7	0	0.0810811	4	0	4	0	5	18169.8	0	0.186732	8	1	8	1	10	16750.1	0	0.22113	11	3	11	3
307			AT5G02490.1		Symbols: Heat shock protein 70 (Hsp 70) family protein chr5:550296-552565 REVERSE LENGTH=653	HSP70-2	[GO:0005524]; GO:0032559; GO:0035639; GO:0030554; GO:0032555; GO:0043168; GO:1901265; GO:0017076; GO:0032553; GO:0043167; GO:0097159; GO:1901363; GO:0000166; GO:0097367; GO:0005488; GO:0036094; GO:0003674_x000D_ [GO:0005618]; GO:0030312; GO:0110165; GO:0071944; GO:0005575_x000D_ [GO:0005634]; GO:0043231; GO:0043227; GO:0043229; GO:0043226; GO:0005622; GO:0110165; GO:0005575_x000D_ [GO:0005737]; G…	Pf00012	10	71.342	17621.1	0	0.180704	15	1	15	1	20	20273.5	20273.5	0.194487	16	2	16	2	24	202088	202088	0.128637	9	1	9	1	14	45744.2	45744.2	0.157734	13	1	13	1	22	21161.9	21161.9	0.171516	11	1	11	1
308			AT1G56050.1		Symbols: GTP-binding protein-related chr1:20963793-20966181 FORWARD LENGTH=421		[GO:0005524]; GO:0032559; GO:0035639; GO:0030554; GO:0032555; GO:0043168; GO:1901265; GO:0017076; GO:0032553; GO:0043167; GO:0097159; GO:1901363; GO:0000166; GO:0097367; GO:0005488; GO:0036094; GO:0003674_x000D_ [GO:0005525]; GO:0032561; GO:0035639; GO:0019001; GO:0032555; GO:0043168; GO:1901265; GO:0017076; GO:0032553; GO:0043167; GO:0097159; GO:1901363; GO:0000166; GO:0097367; GO:0005488; GO:00…	Pf01926, Pf06071	6	45.6	40974.4	40974.4	0	0	0	0	0	0	17520.1	0	0	0	0	0	0	0	667378	667378	0	0	0	0	0	0	602396	602396	0	0	0	0	0	0	16750.1	0	0	0	0	0	0
309			AT4G29520.1		Symbols: LOCATED IN: endoplasmic reticulum, plasma membrane; EXPRESSED IN: 23 plant structures; EXPRESSED DURING: 14 growth stages; CONTAINS InterPro DOMAIN/s: Saposin B (InterPro:IPR008139); Has 137 Blast hits to 137 proteins in 50 species: Archae - 2; Bacteria - 0; Metazoa - 41; Fungi - 10; Plants - 36; Viruses - 0; Other Eukaryotes - 48 (source: NCBI BLink). chr4:14494056-14495657 REVERSE LENG…		[GO:0005783]; GO:0043231; GO:0005737; GO:0012505; GO:0043227; GO:0043229; GO:0110165; GO:0005622; GO:0043226; GO:0005575_x000D_ [GO:0005886]; GO:0016020; GO:0071944; GO:0110165; GO:0005575_x000D_ [GO:0009408]; GO:0006950; GO:0009266; GO:0050896; GO:0009628; GO:0008150_x000D_ [GO:0044183]; GO:0003674; GO:0006457; GO:0009987; GO:0008150_x000D_ [GO:0061077]; GO:0006457; GO:0009987; GO:0008150		11	34.342	17621.1	0	0	0	0	0	0	0	17520.1	0	0	0	0	0	0	0	17427.7	0	0	0	0	0	0	0	18169.8	0	0	0	0	0	0	0	1.85669e+06	1.85669e+06	0.22549	6	6	6	6
310			AT5G38430.1		Symbols: Ribulose bisphosphate carboxylase (small chain) family protein chr5:15384350-15385155 REVERSE LENGTH=181	RBCS-1B	[GO:0003729]; GO:0003723; GO:0003676; GO:0097159; GO:1901363; GO:0005488; GO:0003674_x000D_ [GO:0009507]; GO:0009536; GO:0043231; GO:0005737; GO:0043227; GO:0043229; GO:0110165; GO:0005622; GO:0043226; GO:0005575_x000D_ [GO:0009536]; GO:0043231; GO:0005737; GO:0043227; GO:0043229; GO:0110165; GO:0005622; GO:0043226; GO:0005575_x000D_ [GO:0009570]; GO:0009532; GO:0009507; GO:0110165; GO:0009536; G…	Pf00101, Pf12338	4	20.273	259426	259426	0.038674	1	0	1	0	1	1.68021e+06	1.68021e+06	0.154696	3	0	3	0	5	1.39262e+06	1.39262e+06	0.121547	3	0	3	0	5	5.87987e+06	5.87987e+06	0.19337	5	0	5	0	9	66739.9	66739.9	0.0441989	1	0	1	0
311			AT1G06000.1		Symbols: UDP-Glycosyltransferase superfamily protein chr1:1820495-1821802 REVERSE LENGTH=435	UGT89C1	[GO:0008194]; GO:0016757; GO:0016740; GO:0003824; GO:0003674_x000D_ [GO:0051555]; GO:0051553; GO:0051554; GO:1901617; GO:0009813; GO:0046148; GO:0051552; GO:1901615; GO:1901576; GO:0009812; GO:0042440; GO:0071704; GO:0009058; GO:0008152; GO:0008150_x000D_ [GO:0103077]; GO:0016758; GO:0016757; GO:0016740; GO:0003824; GO:0003674_x000D_ [GO:0103078]; GO:0016758; GO:0016757; GO:0016740; GO:0003824; G…	Pf00201	6	48.092	93947.9	93947.9	0.0390805	2	2	2	2	2	35793	35793	0	0	0	0	0	0	129788	129788	0	0	0	0	0	0	18169.8	0	0	0	0	0	0	0	16750.1	0	0	0	0	0	0
312			AT2G07698.1		Symbols: ATPase, F1 complex, alpha subunit protein chr2:3361474-3364028 FORWARD LENGTH=777		[GO:0005524]; GO:0032559; GO:0035639; GO:0030554; GO:0032555; GO:0043168; GO:1901265; GO:0017076; GO:0032553; GO:0043167; GO:0097159; GO:1901363; GO:0000166; GO:0097367; GO:0005488; GO:0036094; GO:0003674_x000D_ [GO:0005730]; GO:0043232; GO:0031981; GO:0043228; GO:0043229; GO:0070013; GO:0005634; GO:0043226; GO:0005622; GO:0043233; GO:0043231; GO:0110165; GO:0031974; GO:0043227; GO:0005575_x000D_…	Pf00006, Pf00306, Pf02874	11	85.879	67429.7	67429.7	0.00900901	1	1	1	1	1	124434	124434	0.00900901	1	1	1	1	2	83143.6	83143.6	0	0	0	0	0	0	30304.1	30304.1	0	0	0	0	0	0	204629	204629	0.0489061	4	4	4	4
313			AT4G24800.3_x000D_; AT4G24800.1_x000D_; AT4G24800.2		Symbols: MA3 domain-containing protein chr4:12782463-12784902 FORWARD LENGTH=702<|>Symbols: MA3 domain-containing protein chr4:12782463-12784902 FORWARD LENGTH=702<|>Symbols: MA3 domain-containing protein chr4:12782463-12784902 FORWARD LENGTH=702	MRF3	[GO:0003729]; GO:0003723; GO:0003676; GO:0097159; GO:1901363; GO:0005488; GO:0003674_x000D_ [GO:0005634]; GO:0043231; GO:0043227; GO:0043229; GO:0043226; GO:0005622; GO:0110165; GO:0005575_x000D_ [GO:0005737]; GO:0110165; GO:0005622; GO:0005575_x000D_ [GO:0005794]; GO:0043231; GO:0005737; GO:0012505; GO:0043227; GO:0043229; GO:0110165; GO:0005622; GO:0043226; GO:0005575_x000D_ [GO:0005829]; GO:01…	Pf02847	10	77.387	17621.1	0	0	0	0	0	0	0	20968.4	20968.4	0	0	0	0	0	0	15052.5	15052.5	0	0	0	0	0	0	18169.8	0	0	0	0	0	0	0	16750.1	0	0	0	0	0	0
314			AT5G27640.2		Symbols: TIF3B1, EIF3B, ATEIF3B-1, EIF3B-1, ATTIF3B1 translation initiation factor 3B1 chr5:9781207-9784759 REVERSE LENGTH=738	TIF3B1	[GO:0001732]; GO:0022618; GO:0002183; GO:0065003; GO:0071826; GO:0022613; GO:0006413; GO:0002181; GO:0022607; GO:0043933; GO:0044085; GO:0044237; GO:0006412; GO:0016043; GO:0071840; GO:0008152; GO:0009987; GO:0034645; GO:0043043; GO:0044267; GO:0010467; GO:0008150; GO:0009059; GO:0044249; GO:0044260; GO:0006518; GO:0043604; GO:1901566; GO:0019538; GO:0043170; GO:1901576; GO:0009058; GO:0043603; G…	Pf08662	15	84.861	43052.9	43052.9	0.0135501	1	1	1	1	1	76056.1	76056.1	0.0325203	2	2	2	2	2	17427.7	0	0	0	0	0	0	0	74209.9	74209.9	0	0	0	0	0	0	16750.1	0	0	0	0	0	0
315			AT3G25520.1		Symbols: ATL5, PGY3, OLI5, RPL5A ribosomal protein L5 chr3:9269573-9271327 REVERSE LENGTH=301	RPL5A	[GO:0000027]; GO:0022618; GO:0042255; GO:0042273; GO:0065003; GO:0071826; GO:0022613; GO:0140694; GO:0042254; GO:0022607; GO:0043933; GO:0044085; GO:0070925; GO:0016043; GO:0071840; GO:0006996; GO:0009987; GO:0008150_x000D_ [GO:0003729]; GO:0003723; GO:0003676; GO:0097159; GO:1901363; GO:0005488; GO:0003674_x000D_ [GO:0003735]; GO:0005198; GO:0003674_x000D_ [GO:0005634]; GO:0043231; GO:0043227; G…	Pf14204, Pf17144	12	34.337	570887	570887	0.0232558	1	0	1	0	1	244421	244421	0.0465116	1	0	1	0	1	935977	935977	0.0697674	2	0	2	0	2	702440	702440	0.0697674	2	0	2	0	2	1.4765e+06	1.4765e+06	0.139535	5	2	5	2
316			AT3G52960.1		Symbols: Thioredoxin superfamily protein chr3:19639699-19640403 FORWARD LENGTH=234	PRXIIE	[GO:0004601]; GO:0016209; GO:0016684; GO:0003674; GO:0098869; GO:0016491; GO:1990748; GO:0003824; GO:0009987; GO:0098754; GO:0097237; GO:0008150; GO:0009636; GO:0070887; GO:0042221; GO:0051716; GO:0050896_x000D_ [GO:0005737]; GO:0110165; GO:0005622; GO:0005575_x000D_ [GO:0008379]; GO:0004601; GO:0051920; GO:0016209; GO:0016684; GO:0003674; GO:0098869; GO:0016491; GO:1990748; GO:0003824; GO:000998…	Pf08534	5	24.669	71584.8	71584.8	0	0	0	0	0	0	17520.1	0	0	0	0	0	0	0	272778	272778	0.034188	1	1	1	1	1	242015	242015	0.034188	1	1	1	1	1	16750.1	0	0	0	0	0	0
317			AT1G49240.1		Symbols: ACT8 actin 8 chr1:18216539-18217947 FORWARD LENGTH=377	ACT8	[GO:0003729]; GO:0003723; GO:0003676; GO:0097159; GO:1901363; GO:0005488; GO:0003674_x000D_ [GO:0005524]; GO:0032559; GO:0035639; GO:0030554; GO:0032555; GO:0043168; GO:1901265; GO:0017076; GO:0032553; GO:0043167; GO:0097159; GO:1901363; GO:0000166; GO:0097367; GO:0005488; GO:0036094; GO:0003674_x000D_ [GO:0005773]; GO:0043231; GO:0005737; GO:0043227; GO:0043229; GO:0110165; GO:0005622; GO:004322…	Pf00022	10	41.836	4.32767e+06	4.32767e+06	0	0	0	15	0	0	6.54271e+06	6.54271e+06	0.30504	12	0	12	0	21	1.46457e+06	1.46457e+06	0	0	0	8	0	0	772758	772758	0.183024	8	0	8	0	10	927210	927210	0	0	0	7	0
318			AT4G27380.1		Symbols: unknown protein; Has 30201 Blast hits to 17322 proteins in 780 species: Archae - 12; Bacteria - 1396; Metazoa - 17338; Fungi - 3422; Plants - 5037; Viruses - 0; Other Eukaryotes - 2996 (source: NCBI BLink). chr4:13701340-13702953 FORWARD LENGTH=156				2	17.186	17621.1	0	0	0	0	0	0	0	17520.1	0	0	0	0	0	0	0	17427.7	0	0	0	0	0	0	0	18169.8	0	0	0	0	0	0	0	16750.1	0	0	0	0	0	0
319			AT2G34470.2		Symbols: UREG, PSKF109 urease accessory protein G chr2:14530900-14532411 REVERSE LENGTH=276	UREG	[GO:0000166]; GO:0036094; GO:1901265; GO:0005488; GO:0097159; GO:1901363; GO:0003674_x000D_ [GO:0003924]; GO:0017111; GO:0016462; GO:0016818; GO:0016817; GO:0016787; GO:0003824; GO:0003674_x000D_ [GO:0006807]; GO:0008152; GO:0008150_x000D_ [GO:0016151]; GO:0046914; GO:0046872; GO:0043169; GO:0043167; GO:0005488; GO:0003674_x000D_ [GO:1905182]; GO:0051345; GO:1905181; GO:0043085; GO:0051336; GO:00…	Pf02492	4	30.206	83772.6	83772.6	0.0289855	1	1	1	1	1	92890.1	92890.1	0.0289855	1	1	1	1	1	17427.7	0	0	0	0	0	0	0	18169.8	0	0	0	0	0	0	0	16750.1	0	0	0	0	0	0
320			AT1G60780.1		Symbols: HAP13 Clathrin adaptor complexes medium subunit family protein chr1:22369289-22371885 REVERSE LENGTH=428	AP1M2	[GO:0005802]; GO:0098791; GO:0031984; GO:0005794; GO:0110165; GO:0043227; GO:0043229; GO:0043231; GO:0005737; GO:0012505; GO:0005575; GO:0043226; GO:0005622_x000D_ [GO:0005829]; GO:0110165; GO:0005737; GO:0005575; GO:0005622_x000D_ [GO:0006886]; GO:0015031; GO:0046907; GO:0034613; GO:0045184; GO:0071702; GO:0071705; GO:0006810; GO:0051641; GO:0051649; GO:0008104; GO:0070727; GO:0051234; GO:000998…	Pf00928, Pf01217	7	49.001	17621.1	0	0	0	0	0	0	0	17520.1	0	0	0	0	0	0	0	29215.4	29215.4	0	0	0	0	0	0	56300.1	56300.1	0.0186916	1	1	1	1	1	16750.1	0	0	0	0	0	0
321			AT3G49910.1		Symbols: Translation protein SH3-like family protein chr3:18504311-18504751 FORWARD LENGTH=146	RPL26A	[GO:0002181]; GO:0006412; GO:0034645; GO:0043043; GO:0044267; GO:0010467; GO:0009059; GO:0044249; GO:0044260; GO:0006518; GO:0043604; GO:1901566; GO:0019538; GO:0043170; GO:1901576; GO:0009058; GO:0044237; GO:0043603; GO:1901564; GO:0044271; GO:0044238; GO:0071704; GO:0008152; GO:0009987; GO:0034641; GO:0006807; GO:0008150_x000D_ [GO:0003723]; GO:0003676; GO:0097159; GO:1901363; GO:0005488; GO:00…	Pf00467, Pf16906	6	16.934	238480	238480	0.123288	2	2	2	2	2	365621	365621	0.123288	2	2	2	2	2	280242	280242	0.219178	3	3	3	3	4	18169.8	0	0.164384	2	2	2	2	2	812058	812058	0.30137	4	4	4	4
322			AT2G30050.1		Symbols: transducin family protein / WD-40 repeat family protein chr2:12825540-12826448 FORWARD LENGTH=302	SEC13B	[GO:0005198]; GO:0003674_x000D_ [GO:0005635]; GO:0031967; GO:0005634; GO:0012505; GO:0031975; GO:0043227; GO:0043229; GO:0043231; GO:0110165; GO:0043226; GO:0005622; GO:0005575_x000D_ [GO:0005643]; GO:0140513; GO:0005635; GO:0032991; GO:0005634; GO:0031967; GO:0012505; GO:0005575; GO:0043231; GO:0031975; GO:0043227; GO:0043229; GO:0110165; GO:0043226; GO:0005622_x000D_ [GO:0005730]; GO:0043232; G…	Pf00400	6	32.622	17621.1	0	0	0	0	0	0	0	17520.1	0	0	0	0	0	0	0	17427.7	0	0	0	0	0	0	0	18169.8	0	0	0	0	0	0	0	16750.1	0	0	0	0	0	0
323			AT5G39320.1		Symbols: UDP-glucose 6-dehydrogenase family protein chr5:15743254-15744696 FORWARD LENGTH=480	UGD4	[GO:0003979]; GO:0016616; GO:0016614; GO:0016491; GO:0003824; GO:0003674_x000D_ [GO:0005634]; GO:0043231; GO:0043227; GO:0043229; GO:0043226; GO:0005622; GO:0110165; GO:0005575_x000D_ [GO:0005829]; GO:0110165; GO:0005737; GO:0005575; GO:0005622_x000D_ [GO:0006024]; GO:0006023; GO:0030203; GO:0006022; GO:0009059; GO:1901137; GO:1901566; GO:0043170; GO:1901135; GO:1901564; GO:1901576; GO:0071704; G…	Pf00984, Pf03720, Pf03721	8	53.063	73495.8	73495.8	0.13125	6	1	6	1	8	504668	504668	0.2125	9	4	9	4	12	398174	398174	0.13125	6	1	6	1	8	730750	730750	0.254167	13	3	13	3	15	16750.1	0	0.0645833	3	0	3	0
324			AT5G19990.1	AT4G27680.1	Symbols: RPT6A, ATSUG1 regulatory particle triple-A ATPase 6A chr5:6752144-6754918 FORWARD LENGTH=419	RPT6A	[GO:0000502]; GO:0140535; GO:1905369; GO:0032991; GO:1905368; GO:0005575; GO:1902494_x000D_ [GO:0005524]; GO:0032559; GO:0035639; GO:0030554; GO:0032555; GO:0043168; GO:1901265; GO:0017076; GO:0032553; GO:0043167; GO:0097159; GO:1901363; GO:0000166; GO:0097367; GO:0005488; GO:0036094; GO:0003674_x000D_ [GO:0005634]; GO:0043231; GO:0043227; GO:0043229; GO:0043226; GO:0005622; GO:0110165; GO:000557…	Pf00004, Pf16450, Pf17862	17	47.218	304780	304780	0.0453461	2	0	2	0	2	281267	281267	0.0453461	2	0	2	0	2	43704.8	43704.8	0	0	0	0	0	0	18169.8	0	0	0	0	0	0	0	142037	142037	0.0286396	1	0	1	0
325			AT2G42500.1		Symbols: PP2A-3 protein phosphatase 2A-3 chr2:17698099-17701226 REVERSE LENGTH=313	PP2A-4; PP2A3	[GO:0004721]; GO:0016791; GO:0140096; GO:0006470; GO:0042578; GO:0016311; GO:0003824; GO:0006464; GO:0016788; GO:0006796; GO:0003674; GO:0036211; GO:0044267; GO:0016787; GO:0006793; GO:0019538; GO:0043412; GO:0044260; GO:0044237; GO:0043170; GO:0044238; GO:1901564; GO:0008152; GO:0009987; GO:0071704; GO:0006807; GO:0008150_x000D_ [GO:0005634]; GO:0043231; GO:0043227; GO:0043229; GO:0043226; GO:00…	Pf00149	5	35.809	94784.3	94784.3	0.0255591	1	1	1	1	1	17520.1	0	0	0	0	0	0	0	183232	183232	0.0255591	1	1	1	1	1	227893	227893	0.0415335	1	1	1	1	1	16750.1	0	0	0	0	0	0
326			AT4G11600.1		Symbols: ATGPX6, PHGPX, LSC803, GPX6 glutathione peroxidase 6 chr4:7010021-7011330 REVERSE LENGTH=232	GPX6	[GO:0004601]; GO:0016209; GO:0016684; GO:0003674; GO:0098869; GO:0016491; GO:1990748; GO:0003824; GO:0009987; GO:0098754; GO:0097237; GO:0008150; GO:0009636; GO:0070887; GO:0042221; GO:0051716; GO:0050896_x000D_ [GO:0004602]; GO:0004601; GO:0016209; GO:0016684; GO:0003674; GO:0098869; GO:0016491; GO:1990748; GO:0003824; GO:0009987; GO:0098754; GO:0097237; GO:0008150; GO:0009636; GO:0070887; GO:00…	Pf00255	4	25.568	635060	635060	0.168103	4	4	4	4	4	698169	698169	0.0818966	2	2	2	2	4	1.29916e+06	1.29916e+06	0.168103	4	4	4	4	6	737543	737543	0.116379	3	3	3	3	4	16750.1	0	0	0	0	0	0
327			AT3G02260.1		Symbols: BIG, DOC1, TIR3, UMB1, ASA1, LPR1, CRM1 auxin transport protein (BIG) chr3:431152-448489 REVERSE LENGTH=5098	BIG	[GO:0005829]; GO:0110165; GO:0005737; GO:0005575; GO:0005622_x000D_ [GO:0008270]; GO:0046914; GO:0046872; GO:0043169; GO:0043167; GO:0005488; GO:0003674_x000D_ [GO:0009506]; GO:0005911; GO:0055044; GO:0070161; GO:0110165; GO:0030054; GO:0005575_x000D_ [GO:0009620]; GO:0051707; GO:0043207; GO:0044419; GO:0009605; GO:0009607; GO:0008150; GO:0050896_x000D_ [GO:0009640]; GO:0009639; GO:0009791; GO:00…	Pf00569, Pf13764	46	567.527	2425.2	2425.2	0.00627697	3	3	3	3	3	17520.1	0	0	0	0	0	0	0	4748.01	4748.01	0	0	0	0	0	0	6092.94	6092.94	0.00137309	1	1	1	1	1	16750.1	0	0	0	0	0	0
328			AT2G43910.1		Symbols: ATHOL1, HOL1 HARMLESS TO OZONE LAYER 1 chr2:18184658-18186951 REVERSE LENGTH=227	HOL1	[GO:0005886]; GO:0016020; GO:0071944; GO:0110165; GO:0005575_x000D_ [GO:0006952]; GO:0006950; GO:0050896; GO:0008150_x000D_ [GO:0008757]; GO:0008168; GO:0016741; GO:0016740; GO:0003824; GO:0003674_x000D_ [GO:0018708]; GO:0008172; GO:0008757; GO:0008168; GO:0016741; GO:0016740; GO:0003824; GO:0003674_x000D_ [GO:0019762]; GO:0016145; GO:0019759; GO:0019760; GO:1901565; GO:0016143; GO:0044273; GO:19…	Pf05724	4	25.273	110499	110499	0.061674	1	1	1	1	1	17520.1	0	0	0	0	0	0	0	742246	742246	0.14978	4	4	4	4	5	728702	728702	0.105727	3	3	3	3	3	16750.1	0	0	0	0	0	0
329			AT1G05320.1_x000D_; AT1G05320.3_x000D_; AT1G05320.2		Symbols: FUNCTIONS IN: molecular_function unknown; INVOLVED IN: biological_process unknown; LOCATED IN: cellular_component unknown; EXPRESSED IN: fruit, egg cell; CONTAINS InterPro DOMAIN/s: Prefoldin (InterPro:IPR009053); BEST Arabidopsis thaliana protein match is: unknown protein (TAIR:AT2G32240.1); Has 267650 Blast hits to 119772 proteins in 3899 species: Archae - 3706; Bacteria - 62589; Metaz…	YUP8H12.6	[GO:0016021]; GO:0031224; GO:0110165; GO:0016020; GO:0005575		31	89.397	32740.6	32740.6	0	0	0	0	0	0	214956	214956	0.0101266	1	1	1	1	1	103191	103191	0	0	0	0	0	0	15834.1	15834.1	0	0	0	0	0	0	16750.1	0	0	0	0	0	0
330			AT5G35620.1		Symbols: LSP1, EIF(ISO)4E, LSP, EIF4E2, eIFiso4E Eukaryotic initiation factor 4E protein chr5:13824946-13826331 REVERSE LENGTH=198	EIF(ISO)4E	[GO:0000340]; GO:0000339; GO:0003723; GO:0003676; GO:0097159; GO:1901363; GO:0005488; GO:0003674_x000D_ [GO:0003743]; GO:0008135; GO:0006413; GO:0003723; GO:0090079; GO:0006412; GO:0044237; GO:0003676; GO:0045182; GO:0034645; GO:0043043; GO:0044267; GO:0010467; GO:0008152; GO:0009987; GO:0097159; GO:1901363; GO:0003674; GO:0006417; GO:0009059; GO:0044249; GO:0044260; GO:0006518; GO:0043604; GO:19…	Pf01652	4	22.5	69534.7	69534.7	0.040404	1	1	1	1	1	149747	149747	0.040404	1	1	1	1	1	155236	155236	0	0	0	0	0	0	163524	163524	0	0	0	0	0	0	16750.1	0	0	0	0	0	0
331			AT5G25460.1		Symbols: Protein of unknown function, DUF642 chr5:8863430-8865394 FORWARD LENGTH=369	DGR2	[GO:0009505]; GO:0005618; GO:0030312; GO:0110165; GO:0071944; GO:0005575_x000D_ [GO:0009506]; GO:0005911; GO:0055044; GO:0070161; GO:0110165; GO:0030054; GO:0005575_x000D_ [GO:0010015]; GO:1905392; GO:0048364; GO:0009653; GO:0099402; GO:0022622; GO:0032502; GO:0048856; GO:0048731; GO:0008150; GO:0007275; GO:0032501_x000D_ [GO:0080167]; GO:0009628; GO:0050896; GO:0008150	Pf04862	2	39.953	43088.7	43088.7	0.0216802	1	0	1	0	1	24644.4	24644.4	0.0352304	1	1	1	1	1	31409.3	31409.3	0.0216802	1	0	1	0	1	109327	109327	0.0569106	2	1	2	1	2	66867.5	66867.5	0.0352304	1	1	1	1
332			AT3G58140.1		Symbols: phenylalanyl-tRNA synthetase class IIc family protein chr3:21529988-21532386 REVERSE LENGTH=429		[GO:0000049]; GO:0003723; GO:0003676; GO:0097159; GO:1901363; GO:0005488; GO:0003674_x000D_ [GO:0004826]; GO:0004812; GO:0016875; GO:0140101; GO:0016874; GO:0140098; GO:0003824; GO:0140640; GO:0003674_x000D_ [GO:0005524]; GO:0032559; GO:0035639; GO:0030554; GO:0032555; GO:0043168; GO:1901265; GO:0017076; GO:0032553; GO:0043167; GO:0097159; GO:1901363; GO:0000166; GO:0097367; GO:0005488; GO:003609…	Pf01409, Pf03147	6	49.221	40256	40256	0.025641	1	1	1	1	1	17520.1	0	0	0	0	0	0	0	371182	371182	0.018648	1	1	1	1	1	111249	111249	0.018648	1	1	1	1	1	16750.1	0	0	0	0	0	0
333			AT5G62690.1_x000D_; AT5G62700.1	cont_E1BJK2	Symbols: TUB2 tubulin beta chain 2 chr5:25181560-25183501 FORWARD LENGTH=450<|>Symbols: TUB3 tubulin beta chain 3 chr5:25184501-25186426 FORWARD LENGTH=450	TUBB2; TUBB3	[GO:0000226]; GO:0007010; GO:0007017; GO:0006996; GO:0009987; GO:0016043; GO:0008150; GO:0071840_x000D_ [GO:0000278]; GO:0007049; GO:0009987; GO:0008150_x000D_ [GO:0003924]; GO:0017111; GO:0016462; GO:0016818; GO:0016817; GO:0016787; GO:0003824; GO:0003674_x000D_ [GO:0005200]; GO:0005198; GO:0007010; GO:0003674; GO:0006996; GO:0016043; GO:0071840; GO:0009987; GO:0008150_x000D_ [GO:0005525]; GO:00…	Pf00091, Pf03953	7	50.701	975370	975370	0.184444	8	2	8	2	15	2.24651e+06	2.24651e+06	0.262222	12	3	12	3	18	143470	143470	0.0777778	3	0	3	0	4	22041.2	22041.2	0.08	3	0	3	0	5	268531	268531	0.117778	5	1	5	1
334			ATCG00380.1		Symbols: RPS4 chloroplast ribosomal protein S4 chrC:45223-45828 REVERSE LENGTH=201	rps4	[GO:0003729]; GO:0003723; GO:0003676; GO:0097159; GO:1901363; GO:0005488; GO:0003674_x000D_ [GO:0003735]; GO:0005198; GO:0003674_x000D_ [GO:0006412]; GO:0034645; GO:0043043; GO:0044267; GO:0010467; GO:0009059; GO:0044249; GO:0044260; GO:0006518; GO:0043604; GO:1901566; GO:0019538; GO:0043170; GO:1901576; GO:0009058; GO:0044237; GO:0043603; GO:1901564; GO:0044271; GO:0044238; GO:0071704; GO:000815…	Pf00163, Pf01479	2	23.226	17621.1	0	0	0	0	0	0	0	17520.1	0	0	0	0	0	0	0	17427.7	0	0	0	0	0	0	0	18169.8	0	0.0348259	1	1	1	1	1	16750.1	0	0	0	0	0	0
335			AT1G30530.1		Symbols: UGT78D1 UDP-glucosyl transferase 78D1 chr1:10814917-10816374 FORWARD LENGTH=453	UGT78D1	[GO:0008194]; GO:0016757; GO:0016740; GO:0003824; GO:0003674_x000D_ [GO:0051555]; GO:0051553; GO:0051554; GO:1901617; GO:0009813; GO:0046148; GO:0051552; GO:1901615; GO:1901576; GO:0009812; GO:0042440; GO:0071704; GO:0009058; GO:0008152; GO:0008150_x000D_ [GO:0080043]; GO:0035251; GO:0008194; GO:0046527; GO:0016757; GO:0016758; GO:0016740; GO:0003824; GO:0003674_x000D_ [GO:0080167]; GO:0009628; G…	Pf00201	6	50.063	17621.1	0	0	0	0	0	0	0	17520.1	0	0	0	0	0	0	0	27100.6	27100.6	0	0	0	0	0	0	18169.8	0	0	0	0	0	0	0	16750.1	0	0	0	0	0	0
336			AT4G01037.1		Symbols: WTF1, AtWTF1 Ubiquitin carboxyl-terminal hydrolase family protein chr4:451444-453030 REVERSE LENGTH=528		[GO:0000373]; GO:0000377; GO:0000375; GO:0008380; GO:0006396; GO:0016070; GO:0010467; GO:0090304; GO:0043170; GO:0006139; GO:0071704; GO:0006725; GO:0034641; GO:0044238; GO:0046483; GO:1901360; GO:0008152; GO:0044237; GO:0006807; GO:0008150; GO:0009987_x000D_ [GO:0003723]; GO:0003676; GO:0097159; GO:1901363; GO:0005488; GO:0003674_x000D_ [GO:0003729]; GO:0003723; GO:0003676; GO:0097159; GO:190136…	Pf11955	8	61.195	17621.1	0	0	0	0	0	0	0	17520.1	0	0	0	0	0	0	0	17427.7	0	0	0	0	0	0	0	52013.2	52013.2	0	0	0	0	0	0	16750.1	0	0	0	0	0	0
337			AT1G76850.1		Symbols: SEC5A exocyst complex component sec5 chr1:28848013-28854282 FORWARD LENGTH=1090	SEC5A	[GO:0000145]; GO:0099023; GO:0005938; GO:0032991; GO:0005737; GO:0071944; GO:0005575; GO:0110165; GO:0005622_x000D_ [GO:0005829]; GO:0110165; GO:0005737; GO:0005575; GO:0005622_x000D_ [GO:0005886]; GO:0016020; GO:0071944; GO:0110165; GO:0005575_x000D_ [GO:0006887]; GO:0016192; GO:0032940; GO:0006810; GO:0046903; GO:0140352; GO:0051234; GO:0009987; GO:0051179; GO:0008150_x000D_ [GO:0006893]; GO:00…	Pf15469	23	121.826	40420.8	40420.8	0.00642202	1	0	1	0	1	88928.9	88928.9	0.00642202	1	0	1	0	1	13546.5	13546.5	0	0	0	0	0	0	18169.8	0	0	0	0	0	0	0	48769.6	48769.6	0.0376147	4	2	4	2
338			AT2G39990.1		Symbols: EIF2, AteIF3f, eIF3F eukaryotic translation initiation factor 2 chr2:16698332-16699929 REVERSE LENGTH=293	TIF3F1	[GO:0001732]; GO:0022618; GO:0002183; GO:0065003; GO:0071826; GO:0022613; GO:0006413; GO:0002181; GO:0022607; GO:0043933; GO:0044085; GO:0044237; GO:0006412; GO:0016043; GO:0071840; GO:0008152; GO:0009987; GO:0034645; GO:0043043; GO:0044267; GO:0010467; GO:0008150; GO:0009059; GO:0044249; GO:0044260; GO:0006518; GO:0043604; GO:1901566; GO:0019538; GO:0043170; GO:1901576; GO:0009058; GO:0043603; G…	Pf01398, Pf13012	4	31.842	17621.1	0	0	0	0	0	0	0	17520.1	0	0	0	0	0	0	0	17427.7	0	0	0	0	0	0	0	57785.6	57785.6	0.0238908	1	1	1	1	1	16750.1	0	0	0	0	0	0
339			AT3G42790.1		Symbols: AL3 alfin-like 3 chr3:14878128-14879618 REVERSE LENGTH=250	AL3	[GO:0000976]; GO:0001067; GO:1990837; GO:0003676; GO:0003690; GO:0043565; GO:0097159; GO:1901363; GO:0003677; GO:0005488; GO:0003674_x000D_ [GO:0003712]; GO:0140110; GO:0003674; GO:0006355; GO:0010468; GO:1903506; GO:0060255; GO:2001141; GO:0019222; GO:0010556; GO:0031326; GO:0051252; GO:0050789; GO:0009889; GO:0031323; GO:0019219; GO:0065007; GO:0050794; GO:0051171; GO:0080090; GO:0008150_x000D_…	Pf00628, Pf12165	1	28.197	17621.1	0	0	0	0	0	0	0	17520.1	0	0	0	0	0	0	0	17427.7	0	0	0	0	0	0	0	18169.8	0	0	0	0	0	0	0	16750.1	0	0	0	0	0	0
340			AT5G26667.1		Symbols: PYR6 P-loop containing nucleoside triphosphate hydrolases superfamily protein chr5:9276659-9277788 FORWARD LENGTH=208		[GO:0005524]; GO:0032559; GO:0035639; GO:0030554; GO:0032555; GO:0043168; GO:1901265; GO:0017076; GO:0032553; GO:0043167; GO:0097159; GO:1901363; GO:0000166; GO:0097367; GO:0005488; GO:0036094; GO:0003674_x000D_ [GO:0005634]; GO:0043231; GO:0043227; GO:0043229; GO:0043226; GO:0005622; GO:0110165; GO:0005575_x000D_ [GO:0005737]; GO:0110165; GO:0005622; GO:0005575_x000D_ [GO:0006207]; GO:0019856; G…	Pf00406	5	23.11	17621.1	0	0	0	0	0	0	0	17520.1	0	0	0	0	0	0	0	17427.7	0	0	0	0	0	0	0	18169.8	0	0	0	0	0	0	0	16750.1	0	0	0	0	0	0
341			AT3G24100.1		Symbols: Uncharacterised protein family SERF chr3:8703373-8704045 FORWARD LENGTH=69		[GO:0005576]; GO:0110165; GO:0005575_x000D_ [GO:0043068]; GO:0010942; GO:0043067; GO:0010941; GO:0048522; GO:0050794; GO:0048518; GO:0050789; GO:0065007; GO:0008150	Pf04419	1	7.248	17621.1	0	0	0	0	0	0	0	687762	687762	0.15942	1	1	1	1	2	17427.7	0	0	0	0	0	0	0	326405	326405	0	0	0	0	0	0	770891	770891	0.15942	1	1	1	1
342			AT1G06460.1		Symbols: ACD32.1, ACD31.2 alpha-crystallin domain 32.1 chr1:1967308-1969414 REVERSE LENGTH=285	ACD32.1	[GO:0005777]; GO:0042579; GO:0043231; GO:0005737; GO:0043227; GO:0043229; GO:0110165; GO:0005622; GO:0043226; GO:0005575	Pf00011	5	31.203	61832.8	61832.8	0	0	0	0	0	0	17520.1	0	0	0	0	0	0	0	17427.7	0	0	0	0	0	0	0	18169.8	0	0	0	0	0	0	0	16750.1	0	0	0	0	0	0
343			AT4G23670.1		Symbols: Polyketide cyclase/dehydrase and lipid transport superfamily protein chr4:12332846-12333656 REVERSE LENGTH=151		[GO:0005773]; GO:0043231; GO:0005737; GO:0043227; GO:0043229; GO:0110165; GO:0005622; GO:0043226; GO:0005575_x000D_ [GO:0006952]; GO:0006950; GO:0050896; GO:0008150_x000D_ [GO:0042742]; GO:0009617; GO:0098542; GO:0051707; GO:0006952; GO:0043207; GO:0044419; GO:0006950; GO:0009605; GO:0009607; GO:0008150; GO:0050896_x000D_ [GO:0046686]; GO:0010038; GO:0010035; GO:0042221; GO:0050896; GO:0008150	Pf00407	5	17.507	130271	130271	0.0529801	1	1	1	1	1	17520.1	0	0	0	0	0	0	0	1.32755e+06	1.32755e+06	0.238411	4	3	4	3	4	531874	531874	0.0529801	1	1	1	1	1	16750.1	0	0	0	0	0	0
344			AT5G01530.1		Symbols: LHCB4.1 light harvesting complex photosystem II chr5:209084-210243 FORWARD LENGTH=290	LHCB4.1	[GO:0003729]; GO:0003723; GO:0003676; GO:0097159; GO:1901363; GO:0005488; GO:0003674_x000D_ [GO:0009416]; GO:0009314; GO:0009628; GO:0050896; GO:0008150_x000D_ [GO:0009507]; GO:0009536; GO:0043231; GO:0005737; GO:0043227; GO:0043229; GO:0110165; GO:0005622; GO:0043226; GO:0005575_x000D_ [GO:0009522]; GO:0009521; GO:0098796; GO:0034357; GO:0032991; GO:0016020; GO:0009579; GO:0005575; GO:0110165; G…	Pf00504	4	31.12	17621.1	0	0	0	0	0	0	0	58124	58124	0	0	0	0	0	0	197095	197095	0.0241379	1	0	1	0	1	18169.8	0	0	0	0	0	0	0	3.46918e+06	3.46918e+06	0.0931034	4	3	4	3
345			AT1G15820.1		Symbols: LHCB6, CP24 light harvesting complex photosystem II subunit 6 chr1:5446685-5447676 REVERSE LENGTH=258	CHLOROPHYLL PROTEIN 24	[GO:0003729]; GO:0003723; GO:0003676; GO:0097159; GO:1901363; GO:0005488; GO:0003674_x000D_ [GO:0009416]; GO:0009314; GO:0009628; GO:0050896; GO:0008150_x000D_ [GO:0009507]; GO:0009536; GO:0043231; GO:0005737; GO:0043227; GO:0043229; GO:0110165; GO:0005622; GO:0043226; GO:0005575_x000D_ [GO:0009522]; GO:0009521; GO:0098796; GO:0034357; GO:0032991; GO:0016020; GO:0009579; GO:0005575; GO:0110165; G…	Pf00504	4	27.505	17621.1	0	0	0	0	0	0	0	17520.1	0	0	0	0	0	0	0	68351.5	68351.5	0	0	0	0	0	0	18169.8	0	0	0	0	0	0	0	5.07591e+06	5.07591e+06	0.147287	3	3	3	3
346			AT5G65010.2		Symbols: ASN2 asparagine synthetase 2 chr5:25969224-25972278 FORWARD LENGTH=579		[GO:0004066]; GO:0016884; GO:0016879; GO:0016874; GO:0003824; GO:0003674_x000D_ [GO:0005524]; GO:0032559; GO:0035639; GO:0030554; GO:0032555; GO:0043168; GO:1901265; GO:0017076; GO:0032553; GO:0043167; GO:0097159; GO:1901363; GO:0000166; GO:0097367; GO:0005488; GO:0036094; GO:0003674_x000D_ [GO:0006529]; GO:0006528; GO:0009067; GO:0009066; GO:1901607; GO:1901605; GO:0008652; GO:0006520; GO:004639…	Pf00733, Pf13537	9	65.117	411569	411569	0.0535406	3	3	3	3	3	692949	692949	0.0535406	3	3	3	3	4	179850	179850	0	0	0	0	0	0	351318	351318	0.0639033	3	3	3	3	3	16750.1	0	0	0	0	0	0
347			AT5G27990.1		Symbols: Pre-rRNA-processing protein TSR2, conserved region chr5:10017358-10018265 FORWARD LENGTH=184		[GO:0000462]; GO:0030490; GO:0006364; GO:0042274; GO:0016072; GO:0034470; GO:0042254; GO:0022613; GO:0034660; GO:0006396; GO:0044085; GO:0016070; GO:0010467; GO:0071840; GO:0090304; GO:0043170; GO:0009987; GO:0006139; GO:0071704; GO:0008150; GO:0006725; GO:0034641; GO:0044238; GO:0046483; GO:1901360; GO:0008152; GO:0044237; GO:0006807_x000D_ [GO:0006364]; GO:0016072; GO:0034470; GO:0042254; GO:00…	Pf10273	1	20.351	17621.1	0	0	0	0	0	0	0	17520.1	0	0	0	0	0	0	0	17427.7	0	0	0	0	0	0	0	18169.8	0	0	0	0	0	0	0	16750.1	0	0	0	0	0	0
348			AT2G46520.1		Symbols: cellular apoptosis susceptibility protein, putative / importin-alpha re-exporter, putative chr2:19096867-19099785 FORWARD LENGTH=972	CAS	[GO:0005049]; GO:0140142; GO:0051168; GO:0140104; GO:0006913; GO:0003674; GO:0051169; GO:0046907; GO:0006810; GO:0051641; GO:0051649; GO:0051234; GO:0009987; GO:0051179; GO:0008150_x000D_ [GO:0005635]; GO:0031967; GO:0005634; GO:0012505; GO:0031975; GO:0043227; GO:0043229; GO:0043231; GO:0110165; GO:0043226; GO:0005622; GO:0005575_x000D_ [GO:0005829]; GO:0110165; GO:0005737; GO:0005575; GO:000562…	Pf03378, Pf03810, Pf08506	15	108.588	17949.5	17949.5	0.0174897	1	1	1	1	1	46273.4	46273.4	0	0	0	0	0	0	68409.4	68409.4	0.0174897	1	1	1	1	1	52027.5	52027.5	0.0174897	1	1	1	1	1	22650.9	22650.9	0	0	0	0	0
349			AT4G02570.1_x000D_; AT4G02570.2_x000D_; AT4G02570.3_x000D_; AT4G02570.4		Symbols: ATCUL1, CUL1, AXR6 cullin 1 chr4:1129315-1133435 FORWARD LENGTH=738<|>Symbols: ATCUL1, CUL1, AXR6 cullin 1 chr4:1129315-1133435 FORWARD LENGTH=738<|>Symbols: ATCUL1, CUL1, AXR6 cullin 1 chr4:1129315-1133435 FORWARD LENGTH=738<|>Symbols: CUL1 cullin 1 chr4:1129315-1133435 FORWARD LENGTH=738	CUL1	[GO:0000794]; GO:0000228; GO:0000793; GO:0005694; GO:0031981; GO:0043232; GO:0070013; GO:0005634; GO:0043228; GO:0043229; GO:0043233; GO:0043231; GO:0043226; GO:0005622; GO:0031974; GO:0043227; GO:0110165; GO:0005575_x000D_ [GO:0004842]; GO:0019787; GO:0016567; GO:0016740; GO:0140096; GO:0032446; GO:0003824; GO:0070647; GO:0003674; GO:0006464; GO:0036211; GO:0044267; GO:0019538; GO:0043412; GO:00…	Pf00888, Pf10557	10	86.247	17621.1	0	0	0	0	0	0	0	17520.1	0	0	0	0	0	0	0	59498.7	59498.7	0	0	0	0	0	0	18169.8	0	0	0	0	0	0	0	16750.1	0	0	0	0	0	0
350			AT5G48680.1		Symbols: Sterile alpha motif (SAM) domain-containing protein chr5:19744725-19746053 REVERSE LENGTH=206			Pf00536	2	23.287	234658	234658	0.0533981	1	1	1	1	1	816101	816101	0	0	0	0	0	0	17427.7	0	0	0	0	0	0	0	207080	207080	0	0	0	0	0	0	359506	359506	0.140777	3	3	3	3
351			AT3G52750.1		Symbols: FTSZ2-2 Tubulin/FtsZ family protein chr3:19549841-19552435 REVERSE LENGTH=473	FTSZ2-2	[GO:0003924]; GO:0017111; GO:0016462; GO:0016818; GO:0016817; GO:0016787; GO:0003824; GO:0003674_x000D_ [GO:0005525]; GO:0032561; GO:0035639; GO:0019001; GO:0032555; GO:0043168; GO:1901265; GO:0017076; GO:0032553; GO:0043167; GO:0097159; GO:1901363; GO:0000166; GO:0097367; GO:0005488; GO:0036094; GO:0003674_x000D_ [GO:0005737]; GO:0110165; GO:0005622; GO:0005575_x000D_ [GO:0009507]; GO:0009536; G…	Pf00091, Pf12327	4	50.286	17621.1	0	0	0	0	0	0	0	17520.1	0	0.0295983	1	0	1	0	1	17427.7	0	0	0	0	0	0	0	18169.8	0	0	0	0	0	0	0	16750.1	0	0	0	0	0	0
352			AT1G43190.2_x000D_; AT1G43190.1		Symbols: PTB3 polypyrimidine tract-binding protein 3 chr1:16275432-16278185 REVERSE LENGTH=432<|>Symbols: PTB3 polypyrimidine tract-binding protein 3 chr1:16275432-16278185 REVERSE LENGTH=432		[GO:0000932]; GO:0036464; GO:0035770; GO:0005737; GO:0043232; GO:0099080; GO:0110165; GO:0005622; GO:0043228; GO:0043229; GO:0005575; GO:0043226_x000D_ [GO:0003723]; GO:0003676; GO:0097159; GO:1901363; GO:0005488; GO:0003674_x000D_ [GO:0003729]; GO:0003723; GO:0003676; GO:0097159; GO:1901363; GO:0005488; GO:0003674_x000D_ [GO:0005634]; GO:0043231; GO:0043227; GO:0043229; GO:0043226; GO:0005622; G…	Pf00076, Pf11835, Pf13893	4	48.203	17621.1	0	0	0	0	0	0	0	17520.1	0	0	0	0	0	0	0	17427.7	0	0	0	0	0	0	0	40122.3	40122.3	0	0	0	0	0	0	16750.1	0	0	0	0	0	0
353			AT2G28800.1		Symbols: ALB3 63 kDa inner membrane family protein chr2:12356669-12359158 REVERSE LENGTH=462	ALB3	[GO:0009507]; GO:0009536; GO:0043231; GO:0005737; GO:0043227; GO:0043229; GO:0110165; GO:0005622; GO:0043226; GO:0005575_x000D_ [GO:0009534]; GO:0031976; GO:0009507; GO:0009579; GO:0031984; GO:0009536; GO:0005622; GO:0110165; GO:0043227; GO:0043229; GO:0043231; GO:0005737; GO:0005575; GO:0043226_x000D_ [GO:0009535]; GO:0055035; GO:0009534; GO:0042170; GO:0042651; GO:0031976; GO:0009507; GO:003109…	Pf02096	3	50.214	135689	135689	0.0411255	1	1	1	1	1	100434	100434	0.0411255	1	1	1	1	1	17427.7	0	0	0	0	0	0	0	18169.8	0	0	0	0	0	0	0	16750.1	0	0	0	0	0	0
354			AT5G03300.1		Symbols: ADK2 adenosine kinase 2 chr5:796573-798997 FORWARD LENGTH=345	ADK2	[GO:0004001]; GO:0016773; GO:0019206; GO:0006167; GO:0016772; GO:0019205; GO:0009165; GO:0009152; GO:0009168; GO:0046033; GO:0016740; GO:0016301; GO:0009117; GO:1901293; GO:0006164; GO:0009150; GO:0009260; GO:0009127; GO:0009156; GO:0009167; GO:0003824; GO:0016310; GO:0006753; GO:0034654; GO:0090407; GO:0006163; GO:0072522; GO:0009259; GO:0046390; GO:0009124; GO:0009126; GO:0009161; GO:0003674; G…	Pf00294	5	37.822	117929	117929	0.084058	2	2	2	2	2	8.67839e+06	8.67839e+06	0.0550725	1	1	1	1	1	110304	110304	0.0550725	1	1	1	1	1	18169.8	0	0.0550725	1	1	1	1	1	16750.1	0	0	0	0	0	0
355			AT4G25940.1		Symbols: ENTH/ANTH/VHS superfamily protein chr4:13169792-13172700 REVERSE LENGTH=601		[GO:0000149]; GO:0005515; GO:0005488; GO:0003674_x000D_ [GO:0005545]; GO:0035091; GO:0005543; GO:0008289; GO:0005488; GO:0003674_x000D_ [GO:0005546]; GO:0043168; GO:1902936; GO:0043167; GO:1901981; GO:0005488; GO:0035091; GO:0003674; GO:0005543; GO:0008289_x000D_ [GO:0005794]; GO:0043231; GO:0005737; GO:0012505; GO:0043227; GO:0043229; GO:0110165; GO:0005622; GO:0043226; GO:0005575_x000D_ [GO:000…	Pf07651	9	67.725	17621.1	0	0	0	0	0	0	0	17520.1	0	0	0	0	0	0	0	17427.7	0	0	0	0	0	0	0	18169.8	0	0	0	0	0	0	0	16750.1	0	0	0	0	0	0
356			AT1G06410.1		Symbols: ATTPS7, TPS7, ATTPSA trehalose-phosphatase/synthase 7 chr1:1955413-1958153 FORWARD LENGTH=851	TPS7	[GO:0003824]; GO:0003674_x000D_ [GO:0005829]; GO:0110165; GO:0005737; GO:0005575; GO:0005622_x000D_ [GO:0005992]; GO:0005991; GO:0046351; GO:0005984; GO:0009312; GO:0034637; GO:0009311; GO:0044262; GO:0016051; GO:0044249; GO:0005975; GO:0044237; GO:1901576; GO:0009058; GO:0044238; GO:0071704; GO:0008152; GO:0009987; GO:0008150_x000D_ [GO:0016311]; GO:0006796; GO:0006793; GO:0044237; GO:0008152; G…	Pf00982, Pf02358	12	96.626	17621.1	0	0.0105758	1	1	1	1	1	40685	40685	0.027027	2	2	2	2	2	17427.7	0	0.0105758	1	1	1	1	1	40035.8	40035.8	0.0164512	1	1	1	1	1	16750.1	0	0	0	0	0	0
357			AT1G18540.1		Symbols: Ribosomal protein L6 family protein chr1:6377448-6378548 REVERSE LENGTH=233	RPL6A	[GO:0000027]; GO:0022618; GO:0042255; GO:0042273; GO:0065003; GO:0071826; GO:0022613; GO:0140694; GO:0042254; GO:0022607; GO:0043933; GO:0044085; GO:0070925; GO:0016043; GO:0071840; GO:0006996; GO:0009987; GO:0008150_x000D_ [GO:0002181]; GO:0006412; GO:0034645; GO:0043043; GO:0044267; GO:0010467; GO:0009059; GO:0044249; GO:0044260; GO:0006518; GO:0043604; GO:1901566; GO:0019538; GO:0043170; GO:19…	Pf01159, Pf03868	7	26.136	380945	380945	0.120172	3	1	3	1	5	988590	988590	0.218884	7	2	7	2	7	17427.7	0	0.0987124	4	0	4	0	4	649220	649220	0.2103	6	2	6	2	6	688382	688382	0.296137	10	3	10	3
358			AT3G45530.1		Symbols: Cysteine/Histidine-rich C1 domain family protein chr3:16701133-16703335 REVERSE LENGTH=692	F9K21.110	[GO:0035556]; GO:0007165; GO:0009987; GO:0050794; GO:0007154; GO:0023052; GO:0051716; GO:0008150; GO:0050789; GO:0050896; GO:0065007_x000D_ [GO:0046872]; GO:0043169; GO:0043167; GO:0005488; GO:0003674	Pf03107	7	78.455	17621.1	0	0	0	0	0	0	0	17520.1	0	0	0	0	0	0	0	17427.7	0	0	0	0	0	0	0	18169.8	0	0	0	0	0	0	0	16750.1	0	0	0	0	0	0
359			AT2G36160.1		Symbols: Ribosomal protein S11 family protein chr2:15169925-15171159 FORWARD LENGTH=150	RPS14A	[GO:0000028]; GO:0022618; GO:0042255; GO:0042274; GO:0065003; GO:0071826; GO:0022613; GO:0140694; GO:0042254; GO:0022607; GO:0043933; GO:0044085; GO:0070925; GO:0016043; GO:0071840; GO:0006996; GO:0009987; GO:0008150_x000D_ [GO:0000462]; GO:0030490; GO:0006364; GO:0042274; GO:0016072; GO:0034470; GO:0042254; GO:0022613; GO:0034660; GO:0006396; GO:0044085; GO:0016070; GO:0010467; GO:0071840; GO:00…	Pf00411	1	16.247	17621.1	0	0.16	2	0	2	0	2	474809	474809	0.233333	3	1	3	1	3	1.30431e+06	1.30431e+06	0.16	2	0	2	0	3	18169.8	0	0.16	2	0	2	0	3	111917	111917	0.233333	3	1	3	1
360			AT1G70200.1		Symbols: RNA-binding (RRM/RBD/RNP motifs) family protein chr1:26432514-26434351 REVERSE LENGTH=538		[GO:0006364]; GO:0016072; GO:0034470; GO:0042254; GO:0034660; GO:0006396; GO:0022613; GO:0016070; GO:0010467; GO:0044085; GO:0090304; GO:0043170; GO:0071840; GO:0006139; GO:0071704; GO:0009987; GO:0006725; GO:0034641; GO:0044238; GO:0046483; GO:1901360; GO:0008152; GO:0008150; GO:0044237; GO:0006807_x000D_ [GO:0009409]; GO:0006950; GO:0009266; GO:0050896; GO:0009628; GO:0008150_x000D_ [GO:0009507…		3	60.302	290873	290873	0.0408922	2	2	2	2	2	2.05474e+06	2.05474e+06	0.0408922	2	2	2	2	2	17427.7	0	0	0	0	0	0	0	18169.8	0	0	0	0	0	0	0	16750.1	0	0	0	0	0	0
361			AT5G19370.1		Symbols: rhodanese-like domain-containing protein / PPIC-type PPIASE domain-containing protein chr5:6524247-6526629 REVERSE LENGTH=299		[GO:0003755]; GO:0016859; GO:0140096; GO:0000413; GO:0016853; GO:0003824; GO:0018208; GO:0003674; GO:0018193; GO:0006464; GO:0036211; GO:0044267; GO:0019538; GO:0043412; GO:0044260; GO:0043170; GO:0044238; GO:1901564; GO:0044237; GO:0071704; GO:0008152; GO:0006807; GO:0009987; GO:0008150_x000D_ [GO:0009507]; GO:0009536; GO:0043231; GO:0005737; GO:0043227; GO:0043229; GO:0110165; GO:0005622; GO:00…	Pf00581, Pf13616	4	32.959	17621.1	0	0	0	0	0	0	0	47188.9	47188.9	0	0	0	0	0	0	17427.7	0	0	0	0	0	0	0	18169.8	0	0	0	0	0	0	0	16750.1	0	0	0	0	0	0
362			AT5G35360.1		Symbols: CAC2 acetyl Co-enzyme a carboxylase biotin carboxylase subunit chr5:13584300-13588268 FORWARD LENGTH=537	CAC2	[GO:0003989]; GO:0016421; GO:0016885; GO:0016874; GO:0003824; GO:0003674_x000D_ [GO:0004075]; GO:0016879; GO:0016874; GO:0003824; GO:0003674_x000D_ [GO:0005524]; GO:0032559; GO:0035639; GO:0030554; GO:0032555; GO:0043168; GO:1901265; GO:0017076; GO:0032553; GO:0043167; GO:0097159; GO:1901363; GO:0000166; GO:0097367; GO:0005488; GO:0036094; GO:0003674_x000D_ [GO:0006633]; GO:0006631; GO:0008610; G…	Pf00289, Pf02785, Pf02786	12	58.35	105808	105808	0.0316574	2	2	2	2	2	1.33294e+06	1.33294e+06	0.173184	8	8	8	8	10	17427.7	0	0	0	0	0	0	0	18169.8	0	0	0	0	0	0	0	16750.1	0	0	0	0	0	0
363			AT5G05550.2		Symbols: sequence-specific DNA binding transcription factors chr5:1639529-1640550 REVERSE LENGTH=249	MOP10.9	[GO:0000976]; GO:0001067; GO:1990837; GO:0003676; GO:0003690; GO:0043565; GO:0097159; GO:1901363; GO:0003677; GO:0005488; GO:0003674_x000D_ [GO:0003700]; GO:0140110; GO:0003674; GO:0006355; GO:0010468; GO:1903506; GO:0060255; GO:2001141; GO:0019222; GO:0010556; GO:0031326; GO:0051252; GO:0050789; GO:0009889; GO:0031323; GO:0019219; GO:0065007; GO:0050794; GO:0051171; GO:0080090; GO:0008150_x000D_…	Pf13837	5	28.544	17621.1	0	0	0	0	0	0	0	17520.1	0	0	0	0	0	0	0	17427.7	0	0	0	0	0	0	0	18169.8	0	0	0	0	0	0	0	16750.1	0	0	0	0	0	0
364			AT3G60080.1		Symbols: RING/U-box superfamily protein chr3:22187635-22188555 FORWARD LENGTH=306	T2O9.60	[GO:0006511]; GO:0019941; GO:0043632; GO:0051603; GO:0044265; GO:0006508; GO:0044257; GO:0009057; GO:0044248; GO:0044260; GO:0019538; GO:0030163; GO:0044267; GO:0043170; GO:1901575; GO:0009056; GO:0044237; GO:0044238; GO:1901564; GO:1901565; GO:0071704; GO:0008152; GO:0009987; GO:0006807; GO:0008150_x000D_ [GO:0061630]; GO:0004842; GO:0061659; GO:0019787; GO:0016567; GO:0016740; GO:0140096; GO:00…	Pf13639, Pf14369	3	33.777	17621.1	0	0	0	0	0	0	0	17520.1	0	0	0	0	0	0	0	17427.7	0	0	0	0	0	0	0	18169.8	0	0	0	0	0	0	0	16750.1	0	0	0	0	0	0
365			AT5G56710.1		Symbols: Ribosomal protein L31e family protein chr5:22944003-22944767 REVERSE LENGTH=119	RPL31C	[GO:0002181]; GO:0006412; GO:0034645; GO:0043043; GO:0044267; GO:0010467; GO:0009059; GO:0044249; GO:0044260; GO:0006518; GO:0043604; GO:1901566; GO:0019538; GO:0043170; GO:1901576; GO:0009058; GO:0044237; GO:0043603; GO:1901564; GO:0044271; GO:0044238; GO:0071704; GO:0008152; GO:0009987; GO:0034641; GO:0006807; GO:0008150_x000D_ [GO:0003729]; GO:0003723; GO:0003676; GO:0097159; GO:1901363; GO:00…	Pf01198	2	13.795	17621.1	0	0	0	0	0	0	0	17520.1	0	0	0	0	0	0	0	17427.7	0	0	0	0	0	0	0	18169.8	0	0	0	0	0	0	0	16750.1	0	0	0	0	0	0
366			AT5G18130.1		Symbols: unknown protein; BEST Arabidopsis thaliana protein match is: unknown protein (TAIR:AT3G03870.2); Has 1807 Blast hits to 1807 proteins in 277 species: Archae - 0; Bacteria - 0; Metazoa - 736; Fungi - 347; Plants - 385; Viruses - 0; Other Eukaryotes - 339 (source: NCBI BLink). chr5:5995634-5997165 FORWARD LENGTH=280	MRG7.9	[GO:0016021]; GO:0031224; GO:0110165; GO:0016020; GO:0005575		4	31.41	17621.1	0	0	0	0	0	0	0	17520.1	0	0	0	0	0	0	0	17427.7	0	0	0	0	0	0	0	18169.8	0	0	0	0	0	0	0	16750.1	0	0	0	0	0	0
367			AT1G13930.2_x000D_; AT1G13930.3_x000D_; AT1G13930.1		Symbols: Involved in response to salt stress. Knockout mutants are hypersensitive to salt stress. chr1:4761091-4761558 FORWARD LENGTH=155<|>Symbols: Involved in response to salt stress. Knockout mutants are hypersensitive to salt stress. chr1:4761091-4761558 FORWARD LENGTH=155<|>Symbols: Involved in response to salt stress. Knockout mutants are hypersensitive to salt stress. chr1:4761091-4761558 …		[GO:0003729]; GO:0003723; GO:0003676; GO:0097159; GO:1901363; GO:0005488; GO:0003674_x000D_ [GO:0005886]; GO:0016020; GO:0071944; GO:0110165; GO:0005575_x000D_ [GO:0009408]; GO:0006950; GO:0009266; GO:0050896; GO:0009628; GO:0008150_x000D_ [GO:0009507]; GO:0009536; GO:0043231; GO:0005737; GO:0043227; GO:0043229; GO:0110165; GO:0005622; GO:0043226; GO:0005575_x000D_ [GO:0009570]; GO:0009532; GO:00…		4	16.154	1.37341e+06	1.37341e+06	0.316129	4	4	4	4	5	987513	987513	0.16129	2	2	2	2	3	958463	958463	0	0	0	0	0	0	18169.8	0	0	0	0	0	0	0	361976	361976	0.0903226	1	1	1	1
368			AT3G55170.1_x000D_; AT3G55170.2		Symbols: Ribosomal L29 family protein chr3:20453136-20454293 REVERSE LENGTH=123<|>Symbols: Ribosomal L29 family protein chr3:20453136-20454293 REVERSE LENGTH=123	RPL35C	[GO:0000463]; GO:0000470; GO:0006364; GO:0042273; GO:0016072; GO:0034470; GO:0042254; GO:0022613; GO:0034660; GO:0006396; GO:0044085; GO:0016070; GO:0010467; GO:0071840; GO:0090304; GO:0043170; GO:0009987; GO:0006139; GO:0071704; GO:0008150; GO:0006725; GO:0034641; GO:0044238; GO:0046483; GO:1901360; GO:0008152; GO:0044237; GO:0006807_x000D_ [GO:0003729]; GO:0003723; GO:0003676; GO:0097159; GO:19…	Pf00831	2	14.168	17621.1	0	0	0	0	0	0	0	17520.1	0	0	0	0	0	0	0	17427.7	0	0	0	0	0	0	0	18169.8	0	0.0731707	1	0	1	0	1	16750.1	0	0.097561	1	0	1	0
369			AT5G02450.1		Symbols: Ribosomal protein L36e family protein chr5:533501-534394 FORWARD LENGTH=108	RPL36C	[GO:0002181]; GO:0006412; GO:0034645; GO:0043043; GO:0044267; GO:0010467; GO:0009059; GO:0044249; GO:0044260; GO:0006518; GO:0043604; GO:1901566; GO:0019538; GO:0043170; GO:1901576; GO:0009058; GO:0044237; GO:0043603; GO:1901564; GO:0044271; GO:0044238; GO:0071704; GO:0008152; GO:0009987; GO:0034641; GO:0006807; GO:0008150_x000D_ [GO:0003729]; GO:0003723; GO:0003676; GO:0097159; GO:1901363; GO:00…	Pf01158	2	12.182	937536	937536	0.0925926	1	1	1	1	2	1.14082e+06	1.14082e+06	0.194444	2	2	2	2	3	1.41804e+06	1.41804e+06	0.157407	2	1	2	1	3	1.98864e+06	1.98864e+06	0.157407	2	1	2	1	3	2.15207e+06	2.15207e+06	0.268519	3	2	3	2
370			AT1G62750.1		Symbols: ATSCO1, ATSCO1/CPEF-G, SCO1 Translation elongation factor EFG/EF2 protein chr1:23233622-23236321 REVERSE LENGTH=783	CPEFG	[GO:0003729]; GO:0003723; GO:0003676; GO:0097159; GO:1901363; GO:0005488; GO:0003674_x000D_ [GO:0003746]; GO:0008135; GO:0006414; GO:0003723; GO:0090079; GO:0006412; GO:0034645; GO:0003676; GO:0045182; GO:0043043; GO:0044267; GO:0010467; GO:0009059; GO:0044249; GO:0044260; GO:0097159; GO:1901363; GO:0003674; GO:0006417; GO:0006518; GO:0043604; GO:1901566; GO:0019538; GO:0043170; GO:1901576; GO:00…	Pf00009, Pf00679, Pf03144, Pf03764, Pf14492	12	86.003	17621.1	0	0	0	0	0	0	0	17520.1	0	0	0	0	0	0	0	17427.7	0	0	0	0	0	0	0	18174.9	18174.9	0.0255428	1	1	1	1	1	16750.1	0	0	0	0	0	0
371			AT3G02200.2		Symbols: Proteasome component (PCI) domain protein chr3:406692-408919 FORWARD LENGTH=417	F14P3.15	[GO:0000502]; GO:0140535; GO:1905369; GO:0032991; GO:1905368; GO:0005575; GO:1902494_x000D_ [GO:0001732]; GO:0022618; GO:0002183; GO:0065003; GO:0071826; GO:0022613; GO:0006413; GO:0002181; GO:0022607; GO:0043933; GO:0044085; GO:0044237; GO:0006412; GO:0016043; GO:0071840; GO:0008152; GO:0009987; GO:0034645; GO:0043043; GO:0044267; GO:0010467; GO:0008150; GO:0009059; GO:0044249; GO:0044260; GO:00…	Pf01399, Pf18005	7	46.755	17621.1	0	0	0	0	0	0	0	17520.1	0	0	0	0	0	0	0	17427.7	0	0	0	0	0	0	0	18169.8	0	0	0	0	0	0	0	16750.1	0	0	0	0	0	0
372			AT4G35260.1		Symbols: IDH1, IDH-I isocitrate dehydrogenase 1 chr4:16774494-16776233 REVERSE LENGTH=367	IDH1	[GO:0004449]; GO:0004448; GO:0016616; GO:0016614; GO:0016491; GO:0003824; GO:0003674_x000D_ [GO:0005739]; GO:0043231; GO:0005737; GO:0043227; GO:0043229; GO:0110165; GO:0005622; GO:0043226; GO:0005575_x000D_ [GO:0006099]; GO:0044238; GO:0009060; GO:0008152; GO:0045333; GO:0008150; GO:0015980; GO:0006091; GO:0044237; GO:0009987_x000D_ [GO:0006102]; GO:0072350; GO:1902652; GO:0019752; GO:0006066; G…	Pf00180	5	39.602	17621.1	0	0	0	0	0	0	0	17520.1	0	0	0	0	0	0	0	17427.7	0	0	0	0	0	0	0	109838	109838	0	0	0	0	0	0	16750.1	0	0	0	0	0	0
373			AT2G41680.1		Symbols: NTRC NADPH-dependent thioredoxin reductase C chr2:17376349-17379028 REVERSE LENGTH=529	NTRC	[GO:0004791]; GO:0016209; GO:0047134; GO:0003674; GO:0098869; GO:0015035; GO:0016668; GO:1990748; GO:0015036; GO:0140096; GO:0016667; GO:0009987; GO:0098754; GO:0097237; GO:0003824; GO:0016491; GO:0008150; GO:0009636; GO:0070887; GO:0042221; GO:0051716; GO:0050896_x000D_ [GO:0005737]; GO:0110165; GO:0005622; GO:0005575_x000D_ [GO:0008047]; GO:0030234; GO:0098772; GO:0050790; GO:0003674; GO:006500…	Pf00070, Pf00085, Pf07992	7	57.913	86267.7	86267.7	0.0302457	2	2	2	2	3	75003.6	75003.6	0.0132325	1	1	1	1	1	234312	234312	0.0132325	1	1	1	1	2	196692	196692	0.0132325	1	1	1	1	1	16750.1	0	0	0	0	0	0
374			AT1G60420.1		Symbols: DC1 domain-containing protein chr1:22261978-22264243 FORWARD LENGTH=578		[GO:0005829]; GO:0110165; GO:0005737; GO:0005575; GO:0005622_x000D_ [GO:0009860]; GO:0000904; GO:0003006; GO:0009932; GO:0048588; GO:0048868; GO:0000902; GO:0048468; GO:0022414; GO:0032502; GO:0009826; GO:0016049; GO:0048589; GO:0048856; GO:0009856; GO:0009653; GO:0048869; GO:0030154; GO:0008150; GO:0000003; GO:0060560; GO:0009987; GO:0040007; GO:0044706; GO:0032501_x000D_ [GO:0010183]; GO:002241…	Pf03107, Pf13905	9	65.129	251645	251645	0.0778547	4	4	4	4	5	472747	472747	0.126298	7	7	7	7	7	46477.3	46477.3	0	0	0	0	0	0	18169.8	0	0	0	0	0	0	0	16750.1	0	0	0	0	0	0
375			AT2G20450.1		Symbols: Ribosomal protein L14 chr2:8813923-8815071 FORWARD LENGTH=134	RPL14A	[GO:0003723]; GO:0003676; GO:0097159; GO:1901363; GO:0005488; GO:0003674_x000D_ [GO:0003729]; GO:0003723; GO:0003676; GO:0097159; GO:1901363; GO:0005488; GO:0003674_x000D_ [GO:0003735]; GO:0005198; GO:0003674_x000D_ [GO:0005773]; GO:0043231; GO:0005737; GO:0043227; GO:0043229; GO:0110165; GO:0005622; GO:0043226; GO:0005575_x000D_ [GO:0005783]; GO:0043231; GO:0005737; GO:0012505; GO:0043227; GO:00…	Pf01929	4	15.497	98172.8	98172.8	0.0746269	1	0	1	0	1	593834	593834	0.126866	2	1	2	1	2	17427.7	0	0.0746269	1	0	1	0	1	241093	241093	0.0746269	1	0	1	0	2	446885	446885	0.216418	4	2	4	2
376			AT1G64550.1		Symbols: ATGCN3, GCN3 general control non-repressible 3 chr1:23968850-23973369 FORWARD LENGTH=715	ABCF3	[GO:0005524]; GO:0032559; GO:0035639; GO:0030554; GO:0032555; GO:0043168; GO:1901265; GO:0017076; GO:0032553; GO:0043167; GO:0097159; GO:1901363; GO:0000166; GO:0097367; GO:0005488; GO:0036094; GO:0003674_x000D_ [GO:0005829]; GO:0110165; GO:0005737; GO:0005575; GO:0005622_x000D_ [GO:0042626]; GO:0015399; GO:0140657; GO:0022804; GO:0003674; GO:0022857; GO:0005215; GO:0055085; GO:0006810; GO:000998…	Pf00005, Pf12848	2	79.594	17621.1	0	0	0	0	0	0	0	17520.1	0	0	0	0	0	0	0	17427.7	0	0	0	0	0	0	0	18169.8	0	0	0	0	0	0	0	16750.1	0	0	0	0	0	0
377			AT3G17820.1	AT1G48470.1	Symbols: ATGSKB6, GLN1.3, GLN1;3 glutamine synthetase 1.3 chr3:6097503-6099408 FORWARD LENGTH=354	GLN1-3	[GO:0003735]; GO:0005198; GO:0003674_x000D_ [GO:0004356]; GO:0016211; GO:0016880; GO:0016879; GO:0016874; GO:0003824; GO:0003674_x000D_ [GO:0005524]; GO:0032559; GO:0035639; GO:0030554; GO:0032555; GO:0043168; GO:1901265; GO:0017076; GO:0032553; GO:0043167; GO:0097159; GO:1901363; GO:0000166; GO:0097367; GO:0005488; GO:0036094; GO:0003674_x000D_ [GO:0005737]; GO:0110165; GO:0005622; GO:0005575_x0…	Pf00120, Pf03951	3	38.57	34283.3	34283.3	0	0	0	0	0	0	17520.1	0	0	0	0	0	0	0	765230	765230	0.0310734	1	1	1	1	1	368150	368150	0.0310734	1	1	1	1	1	29217.5	29217.5	0	0	0	0	0
378			AT1G78870.1		Symbols: UBC35, UBC13A ubiquitin-conjugating enzyme 35 chr1:29650589-29652203 FORWARD LENGTH=154				1	17.337	17621.1	0	0	0	0	0	0	0	17520.1	0	0	0	0	0	0	0	17427.7	0	0	0	0	0	0	0	18169.8	0	0	0	0	0	0	0	16750.1	0	0	0	0	0	0
379			AT2G45810.1	AT4G00660.2_x000D_ AT4G00660.1	Symbols: DEA(D/H)-box RNA helicase family protein chr2:18859836-18862318 FORWARD LENGTH=528	RH6	[GO:0000932]; GO:0036464; GO:0035770; GO:0005737; GO:0043232; GO:0099080; GO:0110165; GO:0005622; GO:0043228; GO:0043229; GO:0005575; GO:0043226_x000D_ [GO:0003676]; GO:0097159; GO:1901363; GO:0005488; GO:0003674_x000D_ [GO:0003724]; GO:0004386; GO:0008186; GO:0140098; GO:0140640; GO:0140657; GO:0003824; GO:0003674_x000D_ [GO:0003729]; GO:0003723; GO:0003676; GO:0097159; GO:1901363; GO:0005488; G…	Pf00270, Pf00271	6	60.383	27893.1	27893.1	0.0189394	1	0	1	0	1	35071.8	35071.8	0	0	0	0	0	0	17427.7	0	0	0	0	0	0	0	682626	682626	0	0	0	0	0	0	16750.1	0	0	0	0	0	0
380			AT5G49710.3		Symbols: unknown protein; BEST Arabidopsis thaliana protein match is: unknown protein (TAIR:AT4G24590.1); Has 35333 Blast hits to 34131 proteins in 2444 species: Archae - 798; Bacteria - 22429; Metazoa - 974; Fungi - 991; Plants - 531; Viruses - 0; Other Eukaryotes - 9610 (source: NCBI BLink). chr5:20195561-20197188 FORWARD LENGTH=235				4	26.514	17621.1	0	0	0	0	0	0	0	17520.1	0	0	0	0	0	0	0	17427.7	0	0	0	0	0	0	0	18169.8	0	0	0	0	0	0	0	16750.1	0	0	0	0	0	0
381			AT2G42590.3		Symbols: GRF9, GF14 MU general regulatory factor 9 chr2:17732164-17733775 REVERSE LENGTH=276	GRF9	[GO:0005509]; GO:0046872; GO:0043169; GO:0043167; GO:0005488; GO:0003674_x000D_ [GO:0005634]; GO:0043231; GO:0043227; GO:0043229; GO:0043226; GO:0005622; GO:0110165; GO:0005575_x000D_ [GO:0005737]; GO:0110165; GO:0005622; GO:0005575_x000D_ [GO:0005829]; GO:0110165; GO:0005737; GO:0005575; GO:0005622_x000D_ [GO:0005886]; GO:0016020; GO:0071944; GO:0110165; GO:0005575_x000D_ [GO:0048528]; GO:004836…	Pf00244	3	30.949	17621.1	0	0.0362319	1	0	1	0	1	17520.1	0	0.0362319	1	0	1	0	1	52019.7	52019.7	0	0	0	0	0	0	18169.8	0	0	0	0	0	0	0	16750.1	0	0	0	0	0	0
382			AT3G06730.1		Symbols: TRX P, TRX z Thioredoxin z chr3:2124276-2125845 FORWARD LENGTH=183	CITRX	[GO:0009507]; GO:0009536; GO:0043231; GO:0005737; GO:0043227; GO:0043229; GO:0110165; GO:0005622; GO:0043226; GO:0005575_x000D_ [GO:0009579]; GO:0005622; GO:0110165; GO:0005575_x000D_ [GO:0009657]; GO:0006996; GO:0016043; GO:0071840; GO:0009987; GO:0008150_x000D_ [GO:0015035]; GO:0015036; GO:0140096; GO:0016667; GO:0003824; GO:0016491; GO:0003674_x000D_ [GO:0015036]; GO:0016667; GO:0016491; GO:00…	Pf00085	4	20.657	17621.1	0	0	0	0	0	0	0	99220.3	99220.3	0.0601093	1	1	1	1	1	17427.7	0	0	0	0	0	0	0	543717	543717	0.0601093	1	1	1	1	1	16750.1	0	0	0	0	0	0
383			AT5G35630.3_x000D_; AT5G35630.1_x000D_; AT5G35630.2		Symbols: GS2, GLN2, ATGSL1 glutamine synthetase 2 chr5:13831220-13833239 FORWARD LENGTH=430<|>Symbols: GS2, GLN2, ATGSL1 glutamine synthetase 2 chr5:13831220-13833239 FORWARD LENGTH=430<|>Symbols: GS2, GLN2, ATGSL1 glutamine synthetase 2 chr5:13831220-13833239 FORWARD LENGTH=430	GLN2	[GO:0003729]; GO:0003723; GO:0003676; GO:0097159; GO:1901363; GO:0005488; GO:0003674_x000D_ [GO:0004356]; GO:0016211; GO:0016880; GO:0016879; GO:0016874; GO:0003824; GO:0003674_x000D_ [GO:0005524]; GO:0032559; GO:0035639; GO:0030554; GO:0032555; GO:0043168; GO:1901265; GO:0017076; GO:0032553; GO:0043167; GO:0097159; GO:1901363; GO:0000166; GO:0097367; GO:0005488; GO:0036094; GO:0003674_x000D_ [GO…	Pf00120, Pf03951	13	47.381	1.21464e+06	1.21464e+06	0.172093	7	7	7	7	8	570600	570600	0.0953488	3	3	3	3	3	1.46437e+07	1.46437e+07	0.153488	12	12	12	12	17	6.81085e+06	6.81085e+06	0.134884	10	10	10	10	13	59018.3	59018.3	0.0325581	1	1	1	1
384			AT4G20130.1		Symbols: PTAC14 plastid transcriptionally active 14 chr4:10878914-10881697 FORWARD LENGTH=483	PTAC14	[GO:0000427]; GO:0000428; GO:0009536; GO:0030880; GO:0043231; GO:0005737; GO:0061695; GO:0140535; GO:0043227; GO:0043229; GO:0110165; GO:0005622; GO:1990234; GO:0032991; GO:0043226; GO:0005575; GO:1902494_x000D_ [GO:0009416]; GO:0009314; GO:0009628; GO:0050896; GO:0008150_x000D_ [GO:0009508]; GO:0005694; GO:0042646; GO:0043232; GO:0009295; GO:0009532; GO:0043228; GO:0043229; GO:0110165; GO:000953…	Pf00856, Pf09273	3	55.575	17621.1	0	0	0	0	0	0	0	17520.1	0	0	0	0	0	0	0	27226.7	27226.7	0	0	0	0	0	0	59858.9	59858.9	0	0	0	0	0	0	16750.1	0	0	0	0	0	0
385	ü		cont_P10599		Thioredoxin OS=Homo sapiens GN=TXN PE=1 SV=3	TXN	[GO:0000122]; GO:0006357; GO:0045892; GO:0006355; GO:1903507; GO:0010468; GO:1903506; GO:1902679; GO:0060255; GO:2001141; GO:0010558; GO:0031327; GO:0051253; GO:0019222; GO:0010556; GO:0031326; GO:0051252; GO:0009890; GO:0010605; GO:0031324; GO:0045934; GO:0050789; GO:0009889; GO:0031323; GO:0019219; GO:0009892; GO:0048523; GO:0051172; GO:0065007; GO:0050794; GO:0051171; GO:0080090; GO:0048519; G…	Pf00085	2	11.73	260386	260386	0.209524	2	2	2	2	2	17520.1	0	0	0	0	0	0	0	2.65911e+06	2.65911e+06	0.209524	2	2	2	2	4	574518	574518	0.209524	2	2	2	2	3	956094	956094	0.209524	2	2	2	2
386			AT4G27000.1		Symbols: ATRBP45C RNA-binding (RRM/RBD/RNP motifs) family protein chr4:13554983-13557763 REVERSE LENGTH=415	RBP45C	[GO:0003723]; GO:0003676; GO:0097159; GO:1901363; GO:0005488; GO:0003674_x000D_ [GO:0003729]; GO:0003723; GO:0003676; GO:0097159; GO:1901363; GO:0005488; GO:0003674_x000D_ [GO:0005634]; GO:0043231; GO:0043227; GO:0043229; GO:0043226; GO:0005622; GO:0110165; GO:0005575_x000D_ [GO:0005829]; GO:0110165; GO:0005737; GO:0005575; GO:0005622_x000D_ [GO:0006397]; GO:0006396; GO:0016071; GO:0016070; GO:00…	Pf00076	4	44.944	17621.1	0	0	0	0	0	0	0	106333	106333	0.0216867	1	1	1	1	1	17427.7	0	0	0	0	0	0	0	18169.8	0	0	0	0	0	0	0	16750.1	0	0	0	0	0	0
387			AT3G44340.1		Symbols: CEF clone eighty-four chr3:16011923-16019873 REVERSE LENGTH=1096	CEF	[GO:0000139]; GO:0098588; GO:0005794; GO:0031090; GO:0043231; GO:0005737; GO:0012505; GO:0016020; GO:0043227; GO:0043229; GO:0110165; GO:0005622; GO:0043226; GO:0005575_x000D_ [GO:0000149]; GO:0005515; GO:0005488; GO:0003674_x000D_ [GO:0005789]; GO:0031090; GO:0042175; GO:0098827; GO:0016020; GO:0043227; GO:0012505; GO:0031984; GO:0005783; GO:0110165; GO:0043226; GO:0043229; GO:0043231; GO:000573…	Pf00626, Pf04810, Pf04811, Pf04815, Pf08033	11	117.615	17621.1	0	0	0	0	0	0	0	17520.1	0	0	0	0	0	0	0	17427.7	0	0	0	0	0	0	0	18169.8	0	0	0	0	0	0	0	16750.1	0	0	0	0	0	0
388			AT2G20140.1		Symbols: AAA-type ATPase family protein chr2:8692736-8694837 FORWARD LENGTH=443	RPT2B	[GO:0000502]; GO:0140535; GO:1905369; GO:0032991; GO:1905368; GO:0005575; GO:1902494_x000D_ [GO:0005524]; GO:0032559; GO:0035639; GO:0030554; GO:0032555; GO:0043168; GO:1901265; GO:0017076; GO:0032553; GO:0043167; GO:0097159; GO:1901363; GO:0000166; GO:0097367; GO:0005488; GO:0036094; GO:0003674_x000D_ [GO:0005634]; GO:0043231; GO:0043227; GO:0043229; GO:0043226; GO:0005622; GO:0110165; GO:000557…	Pf00004, Pf16450, Pf17862	12	49.316	107425	107425	0.0541761	2	2	2	2	2	204039	204039	0.0677201	3	3	3	3	3	70539.1	70539.1	0	0	0	0	0	0	18169.8	0	0	0	0	0	0	0	16750.1	0	0	0	0	0	0
389			AT2G44120.2		Symbols: Ribosomal protein L30/L7 family protein chr2:18249227-18250417 REVERSE LENGTH=247		[GO:0000463]; GO:0000470; GO:0006364; GO:0042273; GO:0016072; GO:0034470; GO:0042254; GO:0022613; GO:0034660; GO:0006396; GO:0044085; GO:0016070; GO:0010467; GO:0071840; GO:0090304; GO:0043170; GO:0009987; GO:0006139; GO:0071704; GO:0008150; GO:0006725; GO:0034641; GO:0044238; GO:0046483; GO:1901360; GO:0008152; GO:0044237; GO:0006807_x000D_ [GO:0003729]; GO:0003723; GO:0003676; GO:0097159; GO:19…	Pf00327, Pf08079	4	28.502	85162.3	85162.3	0.0769231	2	0	2	0	2	155292	155292	0.0364372	1	1	1	1	1	113622	113622	0.121457	3	1	3	1	4	180819	180819	0.0728745	2	1	2	1	3	203576	203576	0.202429	6	1	6	1
390			AT1G67090.1		Symbols: RBCS1A ribulose bisphosphate carboxylase small chain 1A chr1:25048465-25049249 REVERSE LENGTH=180	RBCS-1A	[GO:0003729]; GO:0003723; GO:0003676; GO:0097159; GO:1901363; GO:0005488; GO:0003674_x000D_ [GO:0009409]; GO:0006950; GO:0009266; GO:0050896; GO:0009628; GO:0008150_x000D_ [GO:0009507]; GO:0009536; GO:0043231; GO:0005737; GO:0043227; GO:0043229; GO:0110165; GO:0005622; GO:0043226; GO:0005575_x000D_ [GO:0009535]; GO:0055035; GO:0009534; GO:0042170; GO:0042651; GO:0031976; GO:0009507; GO:0031090; G…	Pf00101, Pf12338	8	20.203	516244	516244	0.1	1	1	1	1	1	4.58045e+06	4.58045e+06	0.255556	4	3	4	3	5	2.80925e+06	2.80925e+06	0.0833333	2	0	2	0	3	1.07929e+07	1.07929e+07	0.255556	5	3	5	3	6	96630.7	96630.7	0.0444444	1	0	1	0
391			AT1G77710.1		Symbols: CONTAINS InterPro DOMAIN/s: Ubiquitin-like, Ufm1 (InterPro:IPR005375); Has 244 Blast hits to 244 proteins in 106 species: Archae - 0; Bacteria - 0; Metazoa - 149; Fungi - 0; Plants - 47; Viruses - 0; Other Eukaryotes - 48 (source: NCBI BLink). chr1:29206750-29207895 FORWARD LENGTH=93		[GO:0005634]; GO:0043231; GO:0043227; GO:0043229; GO:0043226; GO:0005622; GO:0110165; GO:0005575_x000D_ [GO:0005737]; GO:0110165; GO:0005622; GO:0005575_x000D_ [GO:0071569]; GO:0032446; GO:0070647; GO:0006464; GO:0036211; GO:0044267; GO:0019538; GO:0043412; GO:0044260; GO:0043170; GO:0044238; GO:1901564; GO:0044237; GO:0071704; GO:0008152; GO:0006807; GO:0009987; GO:0008150_x000D_ [GO:1990592]; G…	Pf03671	2	9.922	17621.1	0	0	0	0	0	0	0	17520.1	0	0	0	0	0	0	0	17427.7	0	0	0	0	0	0	0	18169.8	0	0	0	0	0	0	0	16750.1	0	0	0	0	0	0
392			AT3G22660.1		Symbols: rRNA processing protein-related chr3:8016237-8017118 REVERSE LENGTH=293	EBP2	[GO:0003723]; GO:0003676; GO:0097159; GO:1901363; GO:0005488; GO:0003674_x000D_ [GO:0003924]; GO:0017111; GO:0016462; GO:0016818; GO:0016817; GO:0016787; GO:0003824; GO:0003674_x000D_ [GO:0005730]; GO:0043232; GO:0031981; GO:0043228; GO:0043229; GO:0070013; GO:0005634; GO:0043226; GO:0005622; GO:0043233; GO:0043231; GO:0110165; GO:0031974; GO:0043227; GO:0005575_x000D_ [GO:0006364]; GO:0016072; G…	Pf05890	5	33.185	17621.1	0	0	0	0	0	0	0	17520.1	0	0	0	0	0	0	0	348134	348134	0	0	0	0	0	0	18169.8	0	0	0	0	0	0	0	388672	388672	0.0307167	1	1	1	1
393			AT2G37600.2_x000D_; AT2G37600.1		Symbols: Ribosomal protein L36e family protein chr2:15774410-15775203 REVERSE LENGTH=113<|>Symbols: Ribosomal protein L36e family protein chr2:15774410-15775203 REVERSE LENGTH=113	RPL36A	[GO:0002181]; GO:0006412; GO:0034645; GO:0043043; GO:0044267; GO:0010467; GO:0009059; GO:0044249; GO:0044260; GO:0006518; GO:0043604; GO:1901566; GO:0019538; GO:0043170; GO:1901576; GO:0009058; GO:0044237; GO:0043603; GO:1901564; GO:0044271; GO:0044238; GO:0071704; GO:0008152; GO:0009987; GO:0034641; GO:0006807; GO:0008150_x000D_ [GO:0003735]; GO:0005198; GO:0003674_x000D_ [GO:0005840]; GO:004323…	Pf01158	6	12.728	1.47544e+06	1.47544e+06	0.079646	1	1	1	1	1	2.14042e+06	2.14042e+06	0.079646	1	1	1	1	1	2.51731e+06	2.51731e+06	0.141593	2	1	2	1	2	2.35964e+06	2.35964e+06	0.141593	2	1	2	1	2	4.49481e+06	4.49481e+06	0.150442	2	1	2	1
394			AT2G25280.1		Symbols: CONTAINS InterPro DOMAIN/s: UPF0103/Mediator of ErbB2-driven cell motility (Memo), related (InterPro:IPR002737); Has 1074 Blast hits to 1072 proteins in 474 species: Archae - 213; Bacteria - 366; Metazoa - 159; Fungi - 135; Plants - 54; Viruses - 0; Other Eukaryotes - 147 (source: NCBI BLink). chr2:10762639-10764631 REVERSE LENGTH=291			Pf01875	5	32.623	17621.1	0	0	0	0	0	0	0	17520.1	0	0	0	0	0	0	0	17427.7	0	0	0	0	0	0	0	18169.8	0	0	0	0	0	0	0	16750.1	0	0	0	0	0	0
395			AT3G13580.2_x000D_; AT3G13580.3_x000D_; AT3G13580.1		Symbols: Ribosomal protein L30/L7 family protein chr3:4433809-4435109 FORWARD LENGTH=244<|>Symbols: Ribosomal protein L30/L7 family protein chr3:4433809-4435109 FORWARD LENGTH=244<|>Symbols: Ribosomal protein L30/L7 family protein chr3:4433809-4435109 FORWARD LENGTH=244	RPL7D	[GO:0000463]; GO:0000470; GO:0006364; GO:0042273; GO:0016072; GO:0034470; GO:0042254; GO:0022613; GO:0034660; GO:0006396; GO:0044085; GO:0016070; GO:0010467; GO:0071840; GO:0090304; GO:0043170; GO:0009987; GO:0006139; GO:0071704; GO:0008150; GO:0006725; GO:0034641; GO:0044238; GO:0046483; GO:1901360; GO:0008152; GO:0044237; GO:0006807_x000D_ [GO:0003723]; GO:0003676; GO:0097159; GO:1901363; GO:00…	Pf00327, Pf08079	5	28.415	17621.1	0	0.0409836	1	0	1	0	1	17520.1	0	0	0	0	0	0	0	17427.7	0	0.0491803	1	0	1	0	1	18169.8	0	0	0	0	0	0	0	56060.4	56060.4	0.127049	3	0	3	0
396			ATCG00670.1		Symbols: CLPP1, PCLPP plastid-encoded CLP P chrC:69910-71882 REVERSE LENGTH=196	clpP	[GO:0004176]; GO:0008233; GO:0140657; GO:0016787; GO:0140096; GO:0006508; GO:0003674; GO:0003824; GO:0019538; GO:0043170; GO:0044238; GO:1901564; GO:0071704; GO:0008152; GO:0006807; GO:0008150_x000D_ [GO:0004252]; GO:0004175; GO:0008236; GO:0008233; GO:0017171; GO:0016787; GO:0140096; GO:0006508; GO:0003824; GO:0019538; GO:0003674; GO:0043170; GO:0044238; GO:1901564; GO:0071704; GO:0008152; GO:00…	Pf00574	2	22.083	17621.1	0	0	0	0	0	0	0	17520.1	0	0	0	0	0	0	0	17427.7	0	0	0	0	0	0	0	103108	103108	0	0	0	0	0	0	16750.1	0	0	0	0	0	0
397			AT2G01250.1		Symbols: Ribosomal protein L30/L7 family protein chr2:132943-134264 REVERSE LENGTH=242	RPL7B	[GO:0000463]; GO:0000470; GO:0006364; GO:0042273; GO:0016072; GO:0034470; GO:0042254; GO:0022613; GO:0034660; GO:0006396; GO:0044085; GO:0016070; GO:0010467; GO:0071840; GO:0090304; GO:0043170; GO:0009987; GO:0006139; GO:0071704; GO:0008150; GO:0006725; GO:0034641; GO:0044238; GO:0046483; GO:1901360; GO:0008152; GO:0044237; GO:0006807_x000D_ [GO:0003723]; GO:0003676; GO:0097159; GO:1901363; GO:00…	Pf00327, Pf08079	18	28.153	377909	377909	0.14876	4	2	4	2	4	930047	930047	0	0	0	0	0	0	1.49946e+06	1.49946e+06	0.157025	4	2	4	2	5	1.476e+06	1.476e+06	0.0702479	2	1	2	1	3	2.31005e+06	2.31005e+06	0.264463	7	3	7	3
398			AT3G15950.1		Symbols: NAI2 DNA topoisomerase-related chr3:5397783-5402610 REVERSE LENGTH=772	NAI2	[GO:0005777]; GO:0042579; GO:0043231; GO:0005737; GO:0043227; GO:0043229; GO:0110165; GO:0005622; GO:0043226; GO:0005575_x000D_ [GO:0005788]; GO:0070013; GO:0005783; GO:0043233; GO:0043229; GO:0043231; GO:0005737; GO:0012505; GO:0031974; GO:0043226; GO:0005622; GO:0043227; GO:0110165; GO:0005575_x000D_ [GO:0009506]; GO:0005911; GO:0055044; GO:0070161; GO:0110165; GO:0030054; GO:0005575_x000D_ [GO…		20	84.965	47938.5	47938.5	0.0336788	2	2	2	2	2	297344	297344	0.0336788	2	2	2	2	2	1.46185e+06	1.46185e+06	0.0816062	7	7	7	7	10	908250	908250	0.0945596	6	6	6	6	10	16750.1	0	0	0	0	0	0
399			AT3G56130.1		Symbols: biotin/lipoyl attachment domain-containing protein chr3:20826852-20829007 FORWARD LENGTH=281		[GO:0009507]; GO:0009536; GO:0043231; GO:0005737; GO:0043227; GO:0043229; GO:0110165; GO:0005622; GO:0043226; GO:0005575_x000D_ [GO:0045717]; GO:0031327; GO:0042304; GO:0045922; GO:0051055; GO:0009890; GO:0031324; GO:0031326; GO:0019217; GO:0046890; GO:0045833; GO:0062014; GO:0009889; GO:0009892; GO:0031323; GO:0048523; GO:0010565; GO:0019216; GO:0062012; GO:0019222; GO:0048519; GO:0050794; GO:00…	Pf00364	4	29.558	193816	193816	0.0711744	1	1	1	1	1	311035	311035	0.0711744	1	1	1	1	1	300461	300461	0	0	0	0	0	0	18169.8	0	0	0	0	0	0	0	16750.1	0	0	0	0	0	0
400			AT1G31330.1		Symbols: PSAF photosystem I subunit F chr1:11215011-11215939 REVERSE LENGTH=221	PSAF	[GO:0003729]; GO:0003723; GO:0003676; GO:0097159; GO:1901363; GO:0005488; GO:0003674_x000D_ [GO:0009507]; GO:0009536; GO:0043231; GO:0005737; GO:0043227; GO:0043229; GO:0110165; GO:0005622; GO:0043226; GO:0005575_x000D_ [GO:0009534]; GO:0031976; GO:0009507; GO:0009579; GO:0031984; GO:0009536; GO:0005622; GO:0110165; GO:0043227; GO:0043229; GO:0043231; GO:0005737; GO:0005575; GO:0043226_x000D_ [GO…	Pf02507	5	24.158	17621.1	0	0.0316742	1	1	1	1	1	17520.1	0	0	0	0	0	0	0	17427.7	0	0	0	0	0	0	0	18169.8	0	0	0	0	0	0	0	880278	880278	0.176471	4	4	4	4
401			ATCG00120.1		Symbols: ATPA ATP synthase subunit alpha chrC:9938-11461 REVERSE LENGTH=507	atpA	[GO:0003729]; GO:0003723; GO:0003676; GO:0097159; GO:1901363; GO:0005488; GO:0003674_x000D_ [GO:0005524]; GO:0032559; GO:0035639; GO:0030554; GO:0032555; GO:0043168; GO:1901265; GO:0017076; GO:0032553; GO:0043167; GO:0097159; GO:1901363; GO:0000166; GO:0097367; GO:0005488; GO:0036094; GO:0003674_x000D_ [GO:0005739]; GO:0043231; GO:0005737; GO:0043227; GO:0043229; GO:0110165; GO:0005622; GO:004322…	Pf00006, Pf00306, Pf02874	10	55.294	893570	893570	0.110454	5	5	5	5	5	706047	706047	0.120316	5	5	5	5	5	121476	121476	0.025641	1	1	1	1	1	226460	226460	0.0493097	2	2	2	2	2	505191	505191	0.112426	5	5	5	5
402			AT4G11420.1		Symbols: EIF3A, ATEIF3A-1, EIF3A-1, ATTIF3A1, TIF3A1 eukaryotic translation initiation factor 3A chr4:6947834-6952053 REVERSE LENGTH=987	TIF3A1	[GO:0001732]; GO:0022618; GO:0002183; GO:0065003; GO:0071826; GO:0022613; GO:0006413; GO:0002181; GO:0022607; GO:0043933; GO:0044085; GO:0044237; GO:0006412; GO:0016043; GO:0071840; GO:0008152; GO:0009987; GO:0034645; GO:0043043; GO:0044267; GO:0010467; GO:0008150; GO:0009059; GO:0044249; GO:0044260; GO:0006518; GO:0043604; GO:1901566; GO:0019538; GO:0043170; GO:1901576; GO:0009058; GO:0043603; G…	Pf01399	27	114.229	28861.6	28861.6	0	0	0	0	0	0	84180.2	84180.2	0.0202634	1	1	1	1	1	44436.7	44436.7	0.00911854	1	1	1	1	1	25282.8	25282.8	0	0	0	0	0	0	16750.1	0	0	0	0	0	0
403			AT3G54210.1		Symbols: Ribosomal protein L17 family protein chr3:20067672-20068385 REVERSE LENGTH=211	RPL17	[GO:0003735]; GO:0005198; GO:0003674_x000D_ [GO:0005840]; GO:0043232; GO:0043228; GO:0043229; GO:0043226; GO:0005622; GO:0110165; GO:0005575_x000D_ [GO:0006412]; GO:0034645; GO:0043043; GO:0044267; GO:0010467; GO:0009059; GO:0044249; GO:0044260; GO:0006518; GO:0043604; GO:1901566; GO:0019538; GO:0043170; GO:1901576; GO:0009058; GO:0044237; GO:0043603; GO:1901564; GO:0044271; GO:0044238; GO:007170…	Pf01196	4	23.467	17621.1	0	0	0	0	0	0	0	224593	224593	0.0616114	1	1	1	1	1	93053.4	93053.4	0	0	0	0	0	0	378235	378235	0.042654	1	1	1	1	1	138081	138081	0.042654	1	1	1	1
404			AT3G49010.1_x000D_; AT3G49010.2_x000D_; AT3G49010.3		Symbols: ATBBC1, BBC1, RSU2 breast basic conserved 1 chr3:18166971-18168047 REVERSE LENGTH=206<|>Symbols: ATBBC1, BBC1, RSU2 breast basic conserved 1 chr3:18166971-18168047 REVERSE LENGTH=206<|>Symbols: ATBBC1, BBC1, RSU2 breast basic conserved 1 chr3:18166971-18168047 REVERSE LENGTH=206	RPL13B	[GO:0003723]; GO:0003676; GO:0097159; GO:1901363; GO:0005488; GO:0003674_x000D_ [GO:0003729]; GO:0003723; GO:0003676; GO:0097159; GO:1901363; GO:0005488; GO:0003674_x000D_ [GO:0003735]; GO:0005198; GO:0003674_x000D_ [GO:0005618]; GO:0030312; GO:0110165; GO:0071944; GO:0005575_x000D_ [GO:0005730]; GO:0043232; GO:0031981; GO:0043228; GO:0043229; GO:0070013; GO:0005634; GO:0043226; GO:0005622; GO:00…	Pf01294	11	23.752	287968	287968	0.038835	1	0	1	0	1	4.44016e+06	4.44016e+06	0.0776699	2	0	2	0	2	972633	972633	0.0776699	2	0	2	0	2	1.40305e+06	1.40305e+06	0.038835	1	0	1	0	1	2.63627e+06	2.63627e+06	0.223301	5	3	5	3
405			AT3G48750.1		Symbols: CDKA;1, CDC2AAT, CDK2, CDC2, CDC2A, CDKA1 cell division control 2 chr3:18072238-18074296 FORWARD LENGTH=294	CDKA-1	[GO:0000082]; GO:0044772; GO:0044843; GO:0044770; GO:1903047; GO:0022402; GO:0000278; GO:0009987; GO:0007049; GO:0008150_x000D_ [GO:0000307]; GO:1902554; GO:1902911; GO:0061695; GO:1990234; GO:1902494; GO:0032991; GO:0005575_x000D_ [GO:0000911]; GO:0000910; GO:0022402; GO:0051301; GO:0009987; GO:0007049; GO:0008150_x000D_ [GO:0004672]; GO:0016301; GO:0016773; GO:0140096; GO:0006468; GO:0016772; G…	Pf00069	7	34.009	320662	320662	0.153061	4	4	4	4	4	23072.5	23072.5	0.0306122	1	1	1	1	1	157292	157292	0	0	0	0	0	0	18169.8	0	0	0	0	0	0	0	16750.1	0	0	0	0	0	0
406			AT2G38040.2_x000D_; AT2G38040.1		Symbols: CAC3 acetyl Co-enzyme a carboxylase carboxyltransferase alpha subunit chr2:15917612-15920749 FORWARD LENGTH=769<|>Symbols: CAC3 acetyl Co-enzyme a carboxylase carboxyltransferase alpha subunit chr2:15917612-15920749 FORWARD LENGTH=769	CAC3	[GO:0003989]; GO:0016421; GO:0016885; GO:0016874; GO:0003824; GO:0003674_x000D_ [GO:0005524]; GO:0032559; GO:0035639; GO:0030554; GO:0032555; GO:0043168; GO:1901265; GO:0017076; GO:0032553; GO:0043167; GO:0097159; GO:1901363; GO:0000166; GO:0097367; GO:0005488; GO:0036094; GO:0003674_x000D_ [GO:0006633]; GO:0006631; GO:0008610; GO:0072330; GO:0032787; GO:0044255; GO:0006629; GO:1901576; GO:004639…	Pf03255	24	85.253	153532	153532	0.0741222	4	4	4	4	4	17520.1	0	0.0156047	1	1	1	1	1	309275	309275	0.0494148	4	4	4	4	4	307663	307663	0.0442133	3	3	3	3	3	72443.5	72443.5	0.0117035	1	1	1	1
407			AT3G11450.1		Symbols: DnaJ domain ;Myb-like DNA-binding domain chr3:3605459-3607402 REVERSE LENGTH=647		[GO:0003677]; GO:0003676; GO:0097159; GO:1901363; GO:0005488; GO:0003674_x000D_ [GO:0005634]; GO:0043231; GO:0043227; GO:0043229; GO:0043226; GO:0005622; GO:0110165; GO:0005575_x000D_ [GO:0006342]; GO:0031497; GO:0045814; GO:0070828; GO:0006333; GO:0022607; GO:0006323; GO:0010629; GO:0040029; GO:0006325; GO:0016043; GO:0044085; GO:0071103; GO:0010468; GO:0010605; GO:0051276; GO:0071840; GO:006025…	Pf00226, Pf00249	2	73.945	17621.1	0	0	0	0	0	0	0	17520.1	0	0	0	0	0	0	0	55838.7	55838.7	0.0123648	1	1	1	1	1	55291.3	55291.3	0.0123648	1	1	1	1	1	16750.1	0	0	0	0	0	0
408			AT1G15270.1		Symbols: Translation machinery associated TMA7 chr1:5250833-5252020 REVERSE LENGTH=64		[GO:0002181]; GO:0006412; GO:0034645; GO:0043043; GO:0044267; GO:0010467; GO:0009059; GO:0044249; GO:0044260; GO:0006518; GO:0043604; GO:1901566; GO:0019538; GO:0043170; GO:1901576; GO:0009058; GO:0044237; GO:0043603; GO:1901564; GO:0044271; GO:0044238; GO:0071704; GO:0008152; GO:0009987; GO:0034641; GO:0006807; GO:0008150_x000D_ [GO:0003729]; GO:0003723; GO:0003676; GO:0097159; GO:1901363; GO:00…	Pf09072	2	6.974	6.84756e+06	6.84756e+06	0.328125	2	2	2	2	2	5.35951e+06	5.35951e+06	0.1875	1	1	1	1	1	536240	536240	0.1875	1	1	1	1	1	757180	757180	0	0	0	0	0	0	6.11267e+07	6.11267e+07	0.328125	2	2	2	2
409			AT2G34640.1		Symbols: PTAC12, HMR plastid transcriptionally active 12 chr2:14582061-14584345 REVERSE LENGTH=527	PTAC12	[GO:0000427]; GO:0000428; GO:0009536; GO:0030880; GO:0043231; GO:0005737; GO:0061695; GO:0140535; GO:0043227; GO:0043229; GO:0110165; GO:0005622; GO:1990234; GO:0032991; GO:0043226; GO:0005575; GO:1902494_x000D_ [GO:0005634]; GO:0043231; GO:0043227; GO:0043229; GO:0043226; GO:0005622; GO:0110165; GO:0005575_x000D_ [GO:0006355]; GO:0010468; GO:1903506; GO:0060255; GO:2001141; GO:0019222; GO:001055…		6	60.857	17621.1	0	0	0	0	0	0	0	17520.1	0	0	0	0	0	0	0	33268.5	33268.5	0	0	0	0	0	0	103362	103362	0	0	0	0	0	0	16750.1	0	0	0	0	0	0
410			AT4G19006.1		Symbols: Proteasome component (PCI) domain protein chr4:10409349-10411347 REVERSE LENGTH=386	RPN9B	[GO:0000502]; GO:0140535; GO:1905369; GO:0032991; GO:1905368; GO:0005575; GO:1902494_x000D_ [GO:0005198]; GO:0003674_x000D_ [GO:0005634]; GO:0043231; GO:0043227; GO:0043229; GO:0043226; GO:0005622; GO:0110165; GO:0005575_x000D_ [GO:0005829]; GO:0110165; GO:0005737; GO:0005575; GO:0005622_x000D_ [GO:0006511]; GO:0019941; GO:0043632; GO:0051603; GO:0044265; GO:0006508; GO:0044257; GO:0009057; GO:00…	Pf01399	9	43.993	17621.1	0	0	0	0	0	0	0	51453	51453	0	0	0	0	0	0	49226.3	49226.3	0	0	0	0	0	0	20865.1	20865.1	0	0	0	0	0	0	16750.1	0	0	0	0	0	0
411			AT5G54430.1		Symbols: ATPHOS32, PHOS32 Adenine nucleotide alpha hydrolases-like superfamily protein chr5:22097563-22099693 REVERSE LENGTH=242	PHOS32	[GO:0002238]; GO:0010033; GO:0043207; GO:0009620; GO:0042221; GO:0009605; GO:0009607; GO:0051707; GO:0050896; GO:0044419; GO:0008150_x000D_ [GO:0005524]; GO:0032559; GO:0035639; GO:0030554; GO:0032555; GO:0043168; GO:1901265; GO:0017076; GO:0032553; GO:0043167; GO:0097159; GO:1901363; GO:0000166; GO:0097367; GO:0005488; GO:0036094; GO:0003674_x000D_ [GO:0005634]; GO:0043231; GO:0043227; GO:004322…	Pf00582	4	26.186	17621.1	0	0	0	0	0	0	0	17520.1	0	0	0	0	0	0	0	17427.7	0	0	0	0	0	0	0	18169.8	0	0	0	0	0	0	0	16750.1	0	0	0	0	0	0
412			AT3G58660.1		Symbols: Ribosomal protein L1p/L10e family chr3:21701574-21702914 FORWARD LENGTH=446	T20N10_10	[GO:0000470]; GO:0006364; GO:0042273; GO:0016072; GO:0034470; GO:0042254; GO:0022613; GO:0034660; GO:0006396; GO:0044085; GO:0016070; GO:0010467; GO:0071840; GO:0090304; GO:0043170; GO:0009987; GO:0006139; GO:0071704; GO:0008150; GO:0006725; GO:0034641; GO:0044238; GO:0046483; GO:1901360; GO:0008152; GO:0044237; GO:0006807_x000D_ [GO:0003723]; GO:0003676; GO:0097159; GO:1901363; GO:0005488; GO:00…	Pf00687	6	49.939	841551	841551	0.0852018	5	5	5	5	6	502147	502147	0.044843	2	2	2	2	3	17427.7	0	0	0	0	0	0	0	18169.8	0	0	0	0	0	0	0	34958.7	34958.7	0	0	0	0	0
413			AT5G09900.1		Symbols: EMB2107, RPN5A, MSA 26S proteasome regulatory subunit, putative (RPN5) chr5:3089462-3092434 REVERSE LENGTH=442	RPN5A	[GO:0005737]; GO:0110165; GO:0005622; GO:0005575_x000D_ [GO:0008541]; GO:0032991; GO:0005838; GO:0005575; GO:0022624; GO:0000502; GO:0005622; GO:0140535; GO:1905369; GO:0110165; GO:1905368; GO:1902494_x000D_ [GO:0031595]; GO:0000502; GO:0140513; GO:0031981; GO:0140535; GO:1905369; GO:0032991; GO:0005634; GO:0070013; GO:1905368; GO:0005575; GO:0043231; GO:0043233; GO:0043229; GO:1902494; GO:004322…	Pf01399, Pf18098	15	50.805	83469.6	83469.6	0.0158371	1	1	1	1	1	120968	120968	0	0	0	0	0	0	21695.2	21695.2	0	0	0	0	0	0	20922.9	20922.9	0	0	0	0	0	0	125969	125969	0	0	0	0	0
414			AT3G13760.1		Symbols: Cysteine/Histidine-rich C1 domain family protein chr3:4517517-4519475 FORWARD LENGTH=652		[GO:0046872]; GO:0043169; GO:0043167; GO:0005488; GO:0003674	Pf03107	5	75.439	17621.1	0	0	0	0	0	0	0	17520.1	0	0	0	0	0	0	0	14992	14992	0	0	0	0	0	0	18169.8	0	0	0	0	0	0	0	16750.1	0	0	0	0	0	0
415			AT2G34430.1		Symbols: LHB1B1, LHCB1.4 light-harvesting chlorophyll-protein complex II subunit B1 chr2:14524818-14525618 FORWARD LENGTH=266	Lhb1B1	[GO:0009416]; GO:0009314; GO:0009628; GO:0050896; GO:0008150_x000D_ [GO:0009507]; GO:0009536; GO:0043231; GO:0005737; GO:0043227; GO:0043229; GO:0110165; GO:0005622; GO:0043226; GO:0005575_x000D_ [GO:0009522]; GO:0009521; GO:0098796; GO:0034357; GO:0032991; GO:0016020; GO:0009579; GO:0005575; GO:0110165; GO:0005622_x000D_ [GO:0009523]; GO:0009521; GO:0098796; GO:0034357; GO:0032991; GO:0016020; G…	Pf00504	2	28.152	17621.1	0	0.0300752	1	0	1	0	1	17520.1	0	0	0	0	0	0	0	17427.7	0	0.0300752	1	0	1	0	1	18169.8	0	0	0	0	0	0	0	2.17568e+06	2.17568e+06	0.120301	3	1	3	1
416			AT5G28840.1_x000D_; AT5G28840.2		Symbols: GME GDP-D-mannose 3',5'-epimerase chr5:10862472-10864024 REVERSE LENGTH=377<|>Symbols: GME GDP-D-mannose 3',5'-epimerase chr5:10862472-10864024 REVERSE LENGTH=377		[GO:0005829]; GO:0110165; GO:0005737; GO:0005575; GO:0005622_x000D_ [GO:0019853]; GO:0019852; GO:0042364; GO:0046364; GO:0046394; GO:1901336; GO:0005996; GO:0006767; GO:0019752; GO:1901334; GO:0009110; GO:0016051; GO:0044283; GO:0016053; GO:0018130; GO:1901362; GO:0005975; GO:0044281; GO:0006766; GO:0043436; GO:0046483; GO:1901360; GO:0044249; GO:1901576; GO:0009058; GO:0006082; GO:0044238; GO:00…	Pf01370	13	42.731	2.00604e+06	2.00604e+06	0.318302	13	13	13	13	14	2.21948e+06	2.21948e+06	0.31565	11	11	11	11	16	3.13475e+06	3.13475e+06	0.236074	9	9	9	9	10	3.18314e+06	3.18314e+06	0.281167	11	11	11	11	15	138225	138225	0.0583554	2	2	2	2
417			AT4G09320.1		Symbols: NDPK1 Nucleoside diphosphate kinase family protein chr4:5923424-5924366 FORWARD LENGTH=169				6	18.802	89454.2	89454.2	0.0473373	1	1	1	1	1	17520.1	0	0	0	0	0	0	0	424517	424517	0.0473373	1	1	1	1	1	173646	173646	0.0473373	1	1	1	1	1	16750.1	0	0	0	0	0	0
418			AT1G10200.1		Symbols: WLIM1 GATA type zinc finger transcription factor family protein chr1:3346677-3347763 REVERSE LENGTH=190	WLIM1	[GO:0003729]; GO:0003723; GO:0003676; GO:0097159; GO:1901363; GO:0005488; GO:0003674_x000D_ [GO:0005737]; GO:0110165; GO:0005622; GO:0005575_x000D_ [GO:0005886]; GO:0016020; GO:0071944; GO:0110165; GO:0005575_x000D_ [GO:0015629]; GO:0005856; GO:0043232; GO:0043228; GO:0043229; GO:0043226; GO:0005622; GO:0110165; GO:0005575_x000D_ [GO:0046872]; GO:0043169; GO:0043167; GO:0005488; GO:0003674_x000D_…	Pf00412	7	21.026	1.91246e+06	1.91246e+06	0.2	4	4	4	4	5	1.04344e+06	1.04344e+06	0.157895	3	3	3	3	3	375049	375049	0.0368421	1	1	1	1	1	456697	456697	0.0894737	2	2	2	2	2	16750.1	0	0.0789474	1	1	1	1
419			AT1G09620.1		Symbols: ATP binding;leucine-tRNA ligases;aminoacyl-tRNA ligases;nucleotide binding;ATP binding;aminoacyl-tRNA ligases chr1:3113077-3116455 REVERSE LENGTH=1091		[GO:0002161]; GO:0052689; GO:0140101; GO:0106074; GO:0016788; GO:0140098; GO:0006399; GO:0006450; GO:0016787; GO:0140640; GO:0034660; GO:0065008; GO:0003824; GO:0016070; GO:0065007; GO:0003674; GO:0090304; GO:0008150; GO:0006139; GO:0043170; GO:0006725; GO:0034641; GO:0044238; GO:0046483; GO:1901360; GO:0071704; GO:0044237; GO:0006807; GO:0008152; GO:0009987_x000D_ [GO:0004823]; GO:0004812; GO:00…	Pf00133, Pf08264	11	123.372	17621.1	0	0	0	0	0	0	0	17596.2	17596.2	0	0	0	0	0	0	17427.7	0	0	0	0	0	0	0	11039.2	11039.2	0	0	0	0	0	0	16750.1	0	0	0	0	0	0
420			AT5G20160.2		Symbols: Ribosomal protein L7Ae/L30e/S12e/Gadd45 family protein chr5:6804075-6805102 REVERSE LENGTH=160		[GO:0000398]; GO:0000377; GO:0006397; GO:0000375; GO:0006396; GO:0016071; GO:0008380; GO:0016070; GO:0010467; GO:0090304; GO:0043170; GO:0006139; GO:0071704; GO:0006725; GO:0034641; GO:0044238; GO:0046483; GO:1901360; GO:0008152; GO:0044237; GO:0006807; GO:0008150; GO:0009987_x000D_ [GO:0000470]; GO:0006364; GO:0042273; GO:0016072; GO:0034470; GO:0042254; GO:0022613; GO:0034660; GO:0006396; GO:00…	Pf01248	1	17.622	17621.1	0	0	0	0	0	0	0	17520.1	0	0	0	0	0	0	0	17427.7	0	0	0	0	0	0	0	18169.8	0	0	0	0	0	0	0	16750.1	0	0	0	0	0	0
421			AT5G17990.1		Symbols: TRP1, pat1 tryptophan biosynthesis 1 chr5:5957330-5959681 FORWARD LENGTH=444	PAT1	[GO:0000162]; GO:0006568; GO:0009073; GO:0046219; GO:1901607; GO:0006586; GO:0009072; GO:1901605; GO:0016053; GO:0019438; GO:1901362; GO:1901566; GO:0042401; GO:0042435; GO:0008652; GO:0006576; GO:0042430; GO:0006520; GO:0006725; GO:1901360; GO:0006082; GO:0044249; GO:0044283; GO:1901576; GO:1901564; GO:0009309; GO:0018130; GO:0044271; GO:0046394; GO:0044106; GO:0034641; GO:0046483; GO:0019752; G…	Pf00591, Pf02885	4	46.491	17621.1	0	0	0	0	0	0	0	17520.1	0	0	0	0	0	0	0	17427.7	0	0	0	0	0	0	0	18169.8	0	0	0	0	0	0	0	16750.1	0	0	0	0	0	0
422			AT5G15450.1		Symbols: APG6, CLPB3, CLPB-P casein lytic proteinase B3 chr5:5014399-5018255 REVERSE LENGTH=968	CLPB3	[GO:0005524]; GO:0032559; GO:0035639; GO:0030554; GO:0032555; GO:0043168; GO:1901265; GO:0017076; GO:0032553; GO:0043167; GO:0097159; GO:1901363; GO:0000166; GO:0097367; GO:0005488; GO:0036094; GO:0003674_x000D_ [GO:0005737]; GO:0110165; GO:0005622; GO:0005575_x000D_ [GO:0009408]; GO:0006950; GO:0009266; GO:0050896; GO:0009628; GO:0008150_x000D_ [GO:0009507]; GO:0009536; GO:0043231; GO:0005737; G…	Pf00004, Pf02861, Pf07724, Pf10431, Pf17871	12	108.876	17621.1	0	0	0	0	0	0	0	17520.1	0	0	0	0	0	0	0	30326.2	30326.2	0	0	0	0	0	0	25828.1	25828.1	0	0	0	0	0	0	16750.1	0	0	0	0	0	0
423			AT5G53480.1		Symbols: ARM repeat superfamily protein chr5:21714016-21716709 FORWARD LENGTH=870	KPNB1	[GO:0005634]; GO:0043231; GO:0043227; GO:0043229; GO:0043226; GO:0005622; GO:0110165; GO:0005575_x000D_ [GO:0005737]; GO:0110165; GO:0005622; GO:0005575_x000D_ [GO:0006606]; GO:0006886; GO:0017038; GO:0034504; GO:0051170; GO:0072594; GO:0015031; GO:0046907; GO:0034613; GO:0033365; GO:0006913; GO:0045184; GO:0071702; GO:0071705; GO:0006810; GO:0051641; GO:0051649; GO:0008104; GO:0070727; GO:005116…	Pf03810, Pf13513	10	96.197	122124	122124	0	0	0	0	0	0	17520.1	0	0	0	0	0	0	0	22936.2	22936.2	0	0	0	0	0	0	18169.8	0	0	0	0	0	0	0	16750.1	0	0	0	0	0	0
424			AT2G32900.1		Symbols: ATZW10 centromere/kinetochore protein, putative (ZW10) chr2:13953807-13957470 FORWARD LENGTH=742	ZW10	[GO:0005634]; GO:0043231; GO:0043227; GO:0043229; GO:0043226; GO:0005622; GO:0110165; GO:0005575_x000D_ [GO:0005789]; GO:0031090; GO:0042175; GO:0098827; GO:0016020; GO:0043227; GO:0012505; GO:0031984; GO:0005783; GO:0110165; GO:0043226; GO:0043229; GO:0043231; GO:0005737; GO:0005575; GO:0005622_x000D_ [GO:0005819]; GO:0043232; GO:0015630; GO:0043228; GO:0043229; GO:0005856; GO:0043226; GO:000562…	Pf06248	16	83.881	17621.1	0	0	0	0	0	0	0	17520.1	0	0	0	0	0	0	0	10672.2	10672.2	0	0	0	0	0	0	63652	63652	0	0	0	0	0	0	16750.1	0	0	0	0	0	0
425			AT4G29410.1_x000D_; AT4G29410.2		Symbols: Ribosomal L28e protein family chr4:14468439-14469964 REVERSE LENGTH=143<|>Symbols: Ribosomal L28e protein family chr4:14468439-14469964 REVERSE LENGTH=143	RPL28C	[GO:0000976]; GO:0001067; GO:1990837; GO:0003676; GO:0003690; GO:0043565; GO:0097159; GO:1901363; GO:0003677; GO:0005488; GO:0003674_x000D_ [GO:0003729]; GO:0003723; GO:0003676; GO:0097159; GO:1901363; GO:0005488; GO:0003674_x000D_ [GO:0003735]; GO:0005198; GO:0003674_x000D_ [GO:0005840]; GO:0043232; GO:0043228; GO:0043229; GO:0043226; GO:0005622; GO:0110165; GO:0005575_x000D_ [GO:0005886]; GO:00…	Pf01778	5	15.901	116819	116819	0	0	0	0	0	0	172915	172915	0.111888	1	1	1	1	1	343385	343385	0.111888	1	1	1	1	1	426067	426067	0.111888	1	1	1	1	1	615199	615199	0.181818	2	2	2	2
426			AT2G28460.1		Symbols: Cysteine/Histidine-rich C1 domain family protein chr2:12166655-12168817 FORWARD LENGTH=720		[GO:0046872]; GO:0043169; GO:0043167; GO:0005488; GO:0003674	Pf03107	5	82.85	17621.1	0	0	0	0	0	0	0	17520.1	0	0	0	0	0	0	0	17427.7	0	0	0	0	0	0	0	18169.8	0	0	0	0	0	0	0	16750.1	0	0	0	0	0	0
427			AT1G70850.3_x000D_; AT1G70850.1	AT1G70840.1	Symbols: MLP34 MLP-like protein 34 chr1:26715429-26716744 REVERSE LENGTH=316<|>Symbols: MLP34 MLP-like protein 34 chr1:26715429-26716744 REVERSE LENGTH=316	MLP34	[GO:0006952]; GO:0006950; GO:0050896; GO:0008150	Pf00407	4	35.548	28644.9	28644.9	0.0601266	2	2	2	2	2	17520.1	0	0	0	0	0	0	0	17427.7	0	0.0316456	1	0	1	0	1	18169.8	0	0	0	0	0	0	0	16750.1	0	0	0	0	0	0
428			AT3G56650.1		Symbols: Mog1/PsbP/DUF1795-like photosystem II reaction center PsbP family protein chr3:20984807-20985913 FORWARD LENGTH=262	PPD6	[GO:0005509]; GO:0046872; GO:0043169; GO:0043167; GO:0005488; GO:0003674_x000D_ [GO:0009507]; GO:0009536; GO:0043231; GO:0005737; GO:0043227; GO:0043229; GO:0110165; GO:0005622; GO:0043226; GO:0005575_x000D_ [GO:0009534]; GO:0031976; GO:0009507; GO:0009579; GO:0031984; GO:0009536; GO:0005622; GO:0110165; GO:0043227; GO:0043229; GO:0043231; GO:0005737; GO:0005575; GO:0043226_x000D_ [GO:0009543]; G…	Pf01789	4	28.612	17621.1	0	0	0	0	0	0	0	17520.1	0	0	0	0	0	0	0	122803	122803	0.0381679	1	1	1	1	1	18169.8	0	0.0381679	1	1	1	1	1	16750.1	0	0	0	0	0	0
429			AT3G01340.1_x000D_; AT3G01340.2		Symbols: Transducin/WD40 repeat-like superfamily protein chr3:127557-128465 REVERSE LENGTH=302<|>Symbols: Transducin/WD40 repeat-like superfamily protein chr3:127557-128465 REVERSE LENGTH=302	SEC13A	[GO:0005198]; GO:0003674_x000D_ [GO:0005783]; GO:0043231; GO:0005737; GO:0012505; GO:0043227; GO:0043229; GO:0110165; GO:0005622; GO:0043226; GO:0005575_x000D_ [GO:0005794]; GO:0043231; GO:0005737; GO:0012505; GO:0043227; GO:0043229; GO:0110165; GO:0005622; GO:0043226; GO:0005575_x000D_ [GO:0005829]; GO:0110165; GO:0005737; GO:0005575; GO:0005622_x000D_ [GO:0006606]; GO:0006886; GO:0017038; GO:00…	Pf00400	3	32.61	68933.4	68933.4	0	0	0	0	0	0	17520.1	0	0	0	0	0	0	0	17427.7	0	0	0	0	0	0	0	18169.8	0	0	0	0	0	0	0	16750.1	0	0	0	0	0	0
430			AT4G32250.2_x000D_; AT4G32250.1_x000D_; AT4G32250.3		Symbols: Protein kinase superfamily protein chr4:15570285-15572528 REVERSE LENGTH=611<|>Symbols: Protein kinase superfamily protein chr4:15570285-15572528 REVERSE LENGTH=611<|>Symbols: Protein kinase superfamily protein chr4:15570285-15572528 REVERSE LENGTH=611		[GO:0004672]; GO:0016301; GO:0016773; GO:0140096; GO:0006468; GO:0016772; GO:0016310; GO:0003824; GO:0006464; GO:0016740; GO:0006796; GO:0003674; GO:0036211; GO:0044267; GO:0006793; GO:0019538; GO:0043412; GO:0044260; GO:0044237; GO:0043170; GO:0044238; GO:1901564; GO:0008152; GO:0009987; GO:0071704; GO:0006807; GO:0008150_x000D_ [GO:0005524]; GO:0032559; GO:0035639; GO:0030554; GO:0032555; GO:00…	Pf07714	14	68.114	17621.1	0	0	0	0	0	0	0	17520.1	0	0	0	0	0	0	0	45245.7	45245.7	0	0	0	0	0	0	18169.8	0	0	0	0	0	0	0	16750.1	0	0	0	0	0	0
431			AT5G58040.1		Symbols: ATFIP1[V], FIPS5, ATFIPS5, FIP1[V] homolog of yeast FIP1 [V] chr5:23488865-23494000 FORWARD LENGTH=1196	FIPS5	[GO:0003723]; GO:0003676; GO:0097159; GO:1901363; GO:0005488; GO:0003674_x000D_ [GO:0005634]; GO:0043231; GO:0043227; GO:0043229; GO:0043226; GO:0005622; GO:0110165; GO:0005575_x000D_ [GO:0006397]; GO:0006396; GO:0016071; GO:0016070; GO:0010467; GO:0090304; GO:0043170; GO:0006139; GO:0071704; GO:0006725; GO:0034641; GO:0044238; GO:0046483; GO:1901360; GO:0008152; GO:0044237; GO:0006807; GO:000815…	Pf05182	12	133.358	94231.1	94231.1	0.0351171	4	4	4	4	4	67096.3	67096.3	0.0100334	1	1	1	1	1	15563.7	15563.7	0	0	0	0	0	0	10000.4	10000.4	0	0	0	0	0	0	28256.3	28256.3	0.0192308	2	2	2	2
432			AT5G44340.1	cont_E1BJK2	Symbols: TUB4 tubulin beta chain 4 chr5:17859442-17860994 REVERSE LENGTH=444	TUBB4	[GO:0000226]; GO:0007010; GO:0007017; GO:0006996; GO:0009987; GO:0016043; GO:0008150; GO:0071840_x000D_ [GO:0000278]; GO:0007049; GO:0009987; GO:0008150_x000D_ [GO:0003729]; GO:0003723; GO:0003676; GO:0097159; GO:1901363; GO:0005488; GO:0003674_x000D_ [GO:0003924]; GO:0017111; GO:0016462; GO:0016818; GO:0016817; GO:0016787; GO:0003824; GO:0003674_x000D_ [GO:0005200]; GO:0005198; GO:0007010; GO:00…	Pf00091, Pf03953	6	49.791	812168	812168	0.128378	5	2	5	2	7	978690	978690	0.171171	8	2	8	2	10	453327	453327	0.0990991	4	1	4	1	5	120674	120674	0.101351	4	1	4	1	6	221874	221874	0.0608108	3	1	3	1
433			AT3G57890.2		Symbols: Tubulin binding cofactor C domain-containing protein chr3:21438271-21441695 FORWARD LENGTH=609		[GO:0000902]; GO:0009653; GO:0032502; GO:0048856; GO:0008150_x000D_ [GO:0000922]; GO:0110165; GO:0005819; GO:0005575; GO:0043232; GO:0015630; GO:0043228; GO:0043229; GO:0005856; GO:0043226; GO:0005622_x000D_ [GO:0005815]; GO:0110165; GO:0015630; GO:0005575; GO:0005856; GO:0043232; GO:0043228; GO:0043229; GO:0043226; GO:0005622_x000D_ [GO:0005829]; GO:0110165; GO:0005737; GO:0005575; GO:0005622	Pf07986	6	66.987	17621.1	0	0	0	0	0	0	0	19074.8	19074.8	0	0	0	0	0	0	17427.7	0	0	0	0	0	0	0	18169.8	0	0	0	0	0	0	0	16750.1	0	0	0	0	0	0
434			AT1G33120.1_x000D_; AT1G33140.1		Symbols: Ribosomal protein L6 family chr1:12010986-12012223 FORWARD LENGTH=194<|>Symbols: PGY2 Ribosomal protein L6 family chr1:12023360-12024502 FORWARD LENGTH=194	RPL9B; RPL9C	[GO:0002181]; GO:0006412; GO:0034645; GO:0043043; GO:0044267; GO:0010467; GO:0009059; GO:0044249; GO:0044260; GO:0006518; GO:0043604; GO:1901566; GO:0019538; GO:0043170; GO:1901576; GO:0009058; GO:0044237; GO:0043603; GO:1901564; GO:0044271; GO:0044238; GO:0071704; GO:0008152; GO:0009987; GO:0034641; GO:0006807; GO:0008150_x000D_ [GO:0003729]; GO:0003723; GO:0003676; GO:0097159; GO:1901363; GO:00…	Pf00347	13	22.004	186528	186528	0	0	0	0	0	0	3.76671e+06	3.76671e+06	0.175258	4	1	4	1	4	809116	809116	0.0515464	1	0	1	0	1	6.92693e+06	6.92693e+06	0.340206	7	4	7	4	7	2.93212e+06	2.93212e+06	0.319588	6	3	6	3
435			AT1G08830.2_x000D_; AT1G08830.1		Symbols: CSD1 copper/zinc superoxide dismutase 1 chr1:2827700-2829053 FORWARD LENGTH=152<|>Symbols: CSD1 copper/zinc superoxide dismutase 1 chr1:2827700-2829053 FORWARD LENGTH=152	CSD1	[GO:0004784]; GO:0016209; GO:0016721; GO:0019430; GO:0003674; GO:0098869; GO:0016491; GO:0006801; GO:0071451; GO:1990748; GO:0003824; GO:0072593; GO:0000303; GO:0071450; GO:0009987; GO:0098754; GO:0097237; GO:0044237; GO:0000305; GO:0034614; GO:0008150; GO:0009636; GO:0070887; GO:0008152; GO:0000302; GO:0010035; GO:0034599; GO:1901701; GO:0042221; GO:0051716; GO:0006979; GO:1901700; GO:0062197; G…	Pf00080	2	15.088	1.53986e+06	1.53986e+06	0.25	3	3	3	3	4	1.21755e+06	1.21755e+06	0.184211	2	2	2	2	2	1.1849e+06	1.1849e+06	0.25	3	3	3	3	3	161238	161238	0.184211	2	2	2	2	2	16750.1	0	0	0	0	0	0
436			AT4G16520.1_x000D_; AT4G16520.2		Symbols: ATG8F Ubiquitin-like superfamily protein chr4:9306882-9308113 REVERSE LENGTH=121<|>Symbols: ATG8F Ubiquitin-like superfamily protein chr4:9306882-9308113 REVERSE LENGTH=121	ATG8F	[GO:0000421]; GO:0005774; GO:0005776; GO:0098588; GO:0005773; GO:0031090; GO:0043231; GO:0005737; GO:0016020; GO:0043227; GO:0043229; GO:0110165; GO:0005622; GO:0043226; GO:0005575_x000D_ [GO:0005874]; GO:0099513; GO:0015630; GO:0099512; GO:0005856; GO:0099081; GO:0043232; GO:0099080; GO:0043228; GO:0043229; GO:0110165; GO:0043226; GO:0005622; GO:0005575_x000D_ [GO:0006914]; GO:0044248; GO:006191…	Pf02991	2	13.753	17621.1	0	0	0	0	0	0	0	17520.1	0	0	0	0	0	0	0	116925	116925	0	0	0	0	0	0	18169.8	0	0	0	0	0	0	0	16750.1	0	0	0	0	0	0
437			AT5G47930.1		Symbols: Zinc-binding ribosomal protein family protein chr5:19406423-19407329 REVERSE LENGTH=84	RPS27D	[GO:0000028]; GO:0022618; GO:0042255; GO:0042274; GO:0065003; GO:0071826; GO:0022613; GO:0140694; GO:0042254; GO:0022607; GO:0043933; GO:0044085; GO:0070925; GO:0016043; GO:0071840; GO:0006996; GO:0009987; GO:0008150_x000D_ [GO:0003723]; GO:0003676; GO:0097159; GO:1901363; GO:0005488; GO:0003674_x000D_ [GO:0003729]; GO:0003723; GO:0003676; GO:0097159; GO:1901363; GO:0005488; GO:0003674_x000D_ [GO…	Pf01667	2	9.484	17621.1	0	0	0	0	0	0	0	17520.1	0	0	0	0	0	0	0	17427.7	0	0	0	0	0	0	0	18169.8	0	0	0	0	0	0	0	16750.1	0	0.0952381	1	1	1	1
438			AT3G48500.2		Symbols: PDE312, PTAC10 Nucleic acid-binding, OB-fold-like protein chr3:17962209-17965408 FORWARD LENGTH=697				10	82.395	17621.1	0	0.0114778	1	1	1	1	1	17520.1	0	0	0	0	0	0	0	22764.4	22764.4	0.0215208	1	1	1	1	1	200885	200885	0.0545194	3	3	3	3	3	16750.1	0	0	0	0	0	0
439			AT3G05727.1		Symbols: S locus-related glycoprotein 1 (SLR1) binding pollen coat protein family chr3:1693616-1693934 FORWARD LENGTH=80		[GO:0005576]; GO:0110165; GO:0005575_x000D_ [GO:0031640]; GO:0001906; GO:0044419; GO:0009987; GO:0008150_x000D_ [GO:0050832]; GO:0009620; GO:0098542; GO:0051707; GO:0006952; GO:0043207; GO:0044419; GO:0006950; GO:0009605; GO:0009607; GO:0008150; GO:0050896		2	9.142	6.08123e+06	6.08123e+06	0.2	2	2	2	2	3	659857	659857	0.1	1	1	1	1	1	4.39624e+06	4.39624e+06	0.2	2	2	2	2	3	18169.8	0	0.1	1	1	1	1	1	471071	471071	0.1	1	1	1	1
440			AT1G49760.1_x000D_; AT1G49760.2		Symbols: PAB8, PABP8 poly(A) binding protein 8 chr1:18416740-18419753 FORWARD LENGTH=671<|>Symbols: PAB8 poly(A) binding protein 8 chr1:18416740-18419753 FORWARD LENGTH=671	PAB8	[GO:0003723]; GO:0003676; GO:0097159; GO:1901363; GO:0005488; GO:0003674_x000D_ [GO:0003729]; GO:0003723; GO:0003676; GO:0097159; GO:1901363; GO:0005488; GO:0003674_x000D_ [GO:0003730]; GO:0003729; GO:0003723; GO:0003676; GO:0097159; GO:1901363; GO:0005488; GO:0003674_x000D_ [GO:0005737]; GO:0110165; GO:0005622; GO:0005575_x000D_ [GO:0005829]; GO:0110165; GO:0005737; GO:0005575; GO:0005622_x000D_…	Pf00076, Pf00658	5	72.733	168882	168882	0.0655738	4	3	4	3	5	215734	215734	0.0655738	4	3	4	3	5	17427.7	0	0.0104322	1	0	1	0	2	18169.8	0	0.0104322	1	0	1	0	2	16750.1	0	0.0104322	1	0	1	0
441			AT1G64790.1		Symbols: ILA ILITYHIA chr1:24065232-24081908 REVERSE LENGTH=2610				28	284.599	21287.4	21287.4	0.0103448	3	3	3	3	3	5696.79	5696.79	0.00306513	1	1	1	1	1	16004.3	16004.3	0.00613027	2	2	2	2	2	12029.2	12029.2	0.00306513	1	1	1	1	1	16750.1	0	0	0	0	0	0
442			AT4G34090.3		Symbols: unknown protein; FUNCTIONS IN: molecular_function unknown; INVOLVED IN: biological_process unknown; EXPRESSED IN: 22 plant structures; EXPRESSED DURING: 13 growth stages; BEST Arabidopsis thaliana protein match is: unknown protein (TAIR:AT2G23370.1). chr4:16328051-16330110 REVERSE LENGTH=390		[GO:0009507]; GO:0009536; GO:0043231; GO:0005737; GO:0043227; GO:0043229; GO:0110165; GO:0005622; GO:0043226; GO:0005575_x000D_ [GO:0009570]; GO:0009532; GO:0009507; GO:0110165; GO:0009536; GO:0005575; GO:0043231; GO:0005737; GO:0043227; GO:0043229; GO:0005622; GO:0043226		5	43.936	45450.3	45450.3	0	0	0	0	0	0	17520.1	0	0	0	0	0	0	0	73468.3	73468.3	0	0	0	0	0	0	48320.2	48320.2	0	0	0	0	0	0	16750.1	0	0	0	0	0	0
443			AT5G66040.1		Symbols: STR16 sulfurtransferase protein 16 chr5:26410557-26411139 FORWARD LENGTH=120	STR16	[GO:0004792]; GO:0016783; GO:0016782; GO:0016740; GO:0003824; GO:0003674_x000D_ [GO:0009507]; GO:0009536; GO:0043231; GO:0005737; GO:0043227; GO:0043229; GO:0110165; GO:0005622; GO:0043226; GO:0005575	Pf00581	2	12.668	780810	780810	0.116667	1	1	1	1	1	593157	593157	0.116667	1	1	1	1	1	696549	696549	0.116667	1	1	1	1	1	213802	213802	0.116667	1	1	1	1	1	136524	136524	0	0	0	0	0
444			AT5G37600.1	AT5G16570.1	Symbols: ATGSR1, GLN1;1, GSR 1, ATGLN1;1 glutamine synthase clone R1 chr5:14933574-14935656 REVERSE LENGTH=356	GLN1-1	[GO:0004356]; GO:0016211; GO:0016880; GO:0016879; GO:0016874; GO:0003824; GO:0003674_x000D_ [GO:0005524]; GO:0032559; GO:0035639; GO:0030554; GO:0032555; GO:0043168; GO:1901265; GO:0017076; GO:0032553; GO:0043167; GO:0097159; GO:1901363; GO:0000166; GO:0097367; GO:0005488; GO:0036094; GO:0003674_x000D_ [GO:0005618]; GO:0030312; GO:0110165; GO:0071944; GO:0005575_x000D_ [GO:0005737]; GO:0110165; G…	Pf00120, Pf03951	3	39.09	17621.1	0	0	0	0	0	0	0	17520.1	0	0	0	0	0	0	0	112724	112724	0	0	0	0	0	0	18169.8	0	0	0	0	0	0	0	16750.1	0	0	0	0	0	0
445			AT3G46630.1		Symbols: Protein of unknown function (DUF3223) chr3:17181138-17182346 REVERSE LENGTH=207	F12A12.150	[GO:0003729]; GO:0003723; GO:0003676; GO:0097159; GO:1901363; GO:0005488; GO:0003674_x000D_ [GO:0009507]; GO:0009536; GO:0043231; GO:0005737; GO:0043227; GO:0043229; GO:0110165; GO:0005622; GO:0043226; GO:0005575_x000D_ [GO:0009658]; GO:0009657; GO:0006996; GO:0016043; GO:0071840; GO:0009987; GO:0008150_x000D_ [GO:1901259]; GO:0006364; GO:0016072; GO:0034470; GO:0042254; GO:0034660; GO:0006396; G…	Pf11523	3	24.176	45055.3	45055.3	0.0386473	1	1	1	1	1	17520.1	0	0	0	0	0	0	0	164244	164244	0	0	0	0	0	0	18169.8	0	0	0	0	0	0	0	16750.1	0	0	0	0	0	0
446			AT3G48530.1		Symbols: KING1 SNF1-related protein kinase regulatory subunit gamma 1 chr3:17987559-17989592 FORWARD LENGTH=424	KING1	[GO:0005524]; GO:0032559; GO:0035639; GO:0030554; GO:0032555; GO:0043168; GO:1901265; GO:0017076; GO:0032553; GO:0043167; GO:0097159; GO:1901363; GO:0000166; GO:0097367; GO:0005488; GO:0036094; GO:0003674_x000D_ [GO:0005975]; GO:0044238; GO:0071704; GO:0008152; GO:0008150_x000D_ [GO:0006633]; GO:0006631; GO:0008610; GO:0072330; GO:0032787; GO:0044255; GO:0006629; GO:1901576; GO:0046394; GO:001975…	Pf00571	10	47.392	17621.1	0	0	0	0	0	0	0	34006.3	34006.3	0	0	0	0	0	0	72437.9	72437.9	0	0	0	0	0	0	35874.9	35874.9	0.0188679	1	1	1	1	1	299843	299843	0	0	0	0	0
447			AT2G38230.1		Symbols: ATPDX1.1, PDX1.1 pyridoxine biosynthesis 1.1 chr2:16011475-16012404 FORWARD LENGTH=309	PDX11	[GO:0003824]; GO:0003674_x000D_ [GO:0005829]; GO:0110165; GO:0005737; GO:0005575; GO:0005622_x000D_ [GO:0006520]; GO:0019752; GO:0044238; GO:1901564; GO:0043436; GO:0008152; GO:0006807; GO:0071704; GO:0006082; GO:0008150; GO:0044237; GO:0044281; GO:0009987_x000D_ [GO:0008615]; GO:0008614; GO:0019438; GO:0042819; GO:1901617; GO:0006725; GO:0042816; GO:1901615; GO:0044249; GO:0042364; GO:0072525; G…	Pf01680	7	32.841	17621.1	0	0.0226537	1	0	1	0	1	61160.9	61160.9	0.0226537	1	0	1	0	1	453827	453827	0.0744337	3	0	3	0	3	590979	590979	0.168285	5	1	5	1	5	16750.1	0	0	0	0	0	0
448			AT2G24500.1		Symbols: FZF Zinc finger protein 622 chr2:10401259-10402805 REVERSE LENGTH=395	REIL2	[GO:0000976]; GO:0001067; GO:1990837; GO:0003676; GO:0003690; GO:0043565; GO:0097159; GO:1901363; GO:0003677; GO:0005488; GO:0003674_x000D_ [GO:0003700]; GO:0140110; GO:0003674; GO:0006355; GO:0010468; GO:1903506; GO:0060255; GO:2001141; GO:0019222; GO:0010556; GO:0031326; GO:0051252; GO:0050789; GO:0009889; GO:0031323; GO:0019219; GO:0065007; GO:0050794; GO:0051171; GO:0080090; GO:0008150_x000D_…	Pf12171, Pf12756	3	44.958	17621.1	0	0	0	0	0	0	0	17520.1	0	0	0	0	0	0	0	17427.7	0	0	0	0	0	0	0	18169.8	0	0	0	0	0	0	0	16750.1	0	0	0	0	0	0
449			AT5G25754.1_x000D_; AT5G25757.1		Symbols: RNA polymerase I-associated factor PAF67 chr5:8953564-8955511 FORWARD LENGTH=514<|>Symbols: RNA polymerase I-associated factor PAF67 chr5:8965515-8967460 REVERSE LENGTH=514		[GO:0001732]; GO:0022618; GO:0002183; GO:0065003; GO:0071826; GO:0022613; GO:0006413; GO:0002181; GO:0022607; GO:0043933; GO:0044085; GO:0044237; GO:0006412; GO:0016043; GO:0071840; GO:0008152; GO:0009987; GO:0034645; GO:0043043; GO:0044267; GO:0010467; GO:0008150; GO:0009059; GO:0044249; GO:0044260; GO:0006518; GO:0043604; GO:1901566; GO:0019538; GO:0043170; GO:1901576; GO:0009058; GO:0043603; G…	Pf10255	13	60.144	25529.6	25529.6	0	0	0	0	0	0	204158	204158	0.0155642	1	1	1	1	1	141690	141690	0.0175097	1	1	1	1	1	67913.9	67913.9	0	0	0	0	0	0	16750.1	0	0	0	0	0	0
450			AT2G47610.1		Symbols: Ribosomal protein L7Ae/L30e/S12e/Gadd45 family protein chr2:19529854-19531401 FORWARD LENGTH=257	RPL7AA	[GO:0000470]; GO:0006364; GO:0042273; GO:0016072; GO:0034470; GO:0042254; GO:0022613; GO:0034660; GO:0006396; GO:0044085; GO:0016070; GO:0010467; GO:0071840; GO:0090304; GO:0043170; GO:0009987; GO:0006139; GO:0071704; GO:0008150; GO:0006725; GO:0034641; GO:0044238; GO:0046483; GO:1901360; GO:0008152; GO:0044237; GO:0006807_x000D_ [GO:0003723]; GO:0003676; GO:0097159; GO:1901363; GO:0005488; GO:00…	Pf01248	15	29.111	1.35979e+06	1.35979e+06	0.11284	3	2	3	2	3	2.14363e+06	2.14363e+06	0.0505837	1	1	1	1	2	1.90634e+07	1.90634e+07	0.151751	4	1	4	1	4	8.52684e+06	8.52684e+06	0.198444	5	1	5	1	6	3.1127e+06	3.1127e+06	0.194553	6	2	6	2
451			AT1G53310.1_x000D_; AT1G53310.3_x000D_; AT1G53310.2		Symbols: ATPPC1, PEPC1, ATPEPC1, PPC1 phosphoenolpyruvate carboxylase 1 chr1:19884261-19888070 REVERSE LENGTH=967<|>Symbols: ATPPC1, PEPC1, ATPEPC1, PPC1 phosphoenolpyruvate carboxylase 1 chr1:19884261-19888070 REVERSE LENGTH=967<|>Symbols: ATPPC1, PEPC1, ATPEPC1, PPC1 phosphoenolpyruvate carboxylase 1 chr1:19884261-19888070 REVERSE LENGTH=967	PPC1	[GO:0005737]; GO:0110165; GO:0005622; GO:0005575_x000D_ [GO:0005829]; GO:0110165; GO:0005737; GO:0005575; GO:0005622_x000D_ [GO:0006099]; GO:0044238; GO:0009060; GO:0008152; GO:0045333; GO:0008150; GO:0015980; GO:0006091; GO:0044237; GO:0009987_x000D_ [GO:0008964]; GO:0004611; GO:0016831; GO:0016830; GO:0016829; GO:0003824; GO:0003674_x000D_ [GO:0009507]; GO:0009536; GO:0043231; GO:0005737; GO:00…	Pf00311	17	110.217	17621.1	0	0.0268873	2	1	2	1	2	16917.6	16917.6	0.016546	1	0	1	0	1	17427.7	0	0.0103413	1	1	1	1	1	76823.7	76823.7	0.0506722	4	3	4	3	5	16750.1	0	0	0	0	0	0
452			AT2G04030.1		Symbols: CR88, EMB1956, HSP90.5, Hsp88.1, AtHsp90.5 Chaperone protein htpG family protein chr2:1281983-1285909 FORWARD LENGTH=780	HSP90-5	[GO:0005524]; GO:0032559; GO:0035639; GO:0030554; GO:0032555; GO:0043168; GO:1901265; GO:0017076; GO:0032553; GO:0043167; GO:0097159; GO:1901363; GO:0000166; GO:0097367; GO:0005488; GO:0036094; GO:0003674_x000D_ [GO:0005739]; GO:0043231; GO:0005737; GO:0043227; GO:0043229; GO:0110165; GO:0005622; GO:0043226; GO:0005575_x000D_ [GO:0005774]; GO:0098588; GO:0005773; GO:0031090; GO:0043231; GO:000573…	Pf00183, Pf02518	31	88.608	17621.1	0	0	0	0	0	0	0	862239	862239	0	0	0	0	0	0	41899.9	41899.9	0	0	0	0	0	0	188406	188406	0.0410256	3	3	3	3	3	16750.1	0	0	0	0	0	0
453			AT5G16130.1		Symbols: Ribosomal protein S7e family protein chr5:5268984-5269912 FORWARD LENGTH=190	RPS7C	[GO:0003729]; GO:0003723; GO:0003676; GO:0097159; GO:1901363; GO:0005488; GO:0003674_x000D_ [GO:0003735]; GO:0005198; GO:0003674_x000D_ [GO:0005730]; GO:0043232; GO:0031981; GO:0043228; GO:0043229; GO:0070013; GO:0005634; GO:0043226; GO:0005622; GO:0043233; GO:0043231; GO:0110165; GO:0031974; GO:0043227; GO:0005575_x000D_ [GO:0005829]; GO:0110165; GO:0005737; GO:0005575; GO:0005622_x000D_ [GO:000…	Pf01251	3	22.047	17621.1	0	0	0	0	0	0	0	79384.1	79384.1	0	0	0	0	0	0	17427.7	0	0	0	0	0	0	0	331103	331103	0.0421053	1	1	1	1	1	152862	152862	0.0473684	1	0	1	0
454			AT1G43800.1		Symbols: Plant stearoyl-acyl-carrier-protein desaturase family protein chr1:16577662-16579549 FORWARD LENGTH=391	S-ACP-DES6	[GO:0006631]; GO:0032787; GO:0044255; GO:0019752; GO:0006629; GO:0044237; GO:0043436; GO:0044238; GO:0071704; GO:0008152; GO:0009987; GO:0006082; GO:0008150; GO:0044281_x000D_ [GO:0006633]; GO:0006631; GO:0008610; GO:0072330; GO:0032787; GO:0044255; GO:0006629; GO:1901576; GO:0046394; GO:0019752; GO:0044237; GO:0044238; GO:0071704; GO:0009058; GO:0016053; GO:0043436; GO:0008152; GO:0009987; GO:00…	Pf03405	5	44.127	17621.1	0	0	0	0	0	0	0	142238	142238	0.0230179	1	1	1	1	1	17427.7	0	0	0	0	0	0	0	32547.5	32547.5	0	0	0	0	0	0	16750.1	0	0	0	0	0	0
455			AT1G74050.1		Symbols: Ribosomal protein L6 family protein chr1:27847256-27848680 REVERSE LENGTH=233	RPL6C	[GO:0000027]; GO:0022618; GO:0042255; GO:0042273; GO:0065003; GO:0071826; GO:0022613; GO:0140694; GO:0042254; GO:0022607; GO:0043933; GO:0044085; GO:0070925; GO:0016043; GO:0071840; GO:0006996; GO:0009987; GO:0008150_x000D_ [GO:0002181]; GO:0006412; GO:0034645; GO:0043043; GO:0044267; GO:0010467; GO:0009059; GO:0044249; GO:0044260; GO:0006518; GO:0043604; GO:1901566; GO:0019538; GO:0043170; GO:19…	Pf01159, Pf03868	19	26.091	1.81907e+06	1.81907e+06	0.2103	6	4	6	4	7	3.77784e+06	3.77784e+06	0.261803	8	3	8	3	8	3.19173e+06	3.19173e+06	0.193133	7	3	7	3	7	2.99784e+06	2.99784e+06	0.248927	7	3	7	3	7	5.57965e+06	5.57965e+06	0.257511	9	2	9	2
456			AT4G29940.1		Symbols: PRHA pathogenesis related homeodomain protein A chr4:14648346-14652710 REVERSE LENGTH=796	PRH	[GO:0003677]; GO:0003676; GO:0097159; GO:1901363; GO:0005488; GO:0003674_x000D_ [GO:0003682]; GO:0005488; GO:0003674_x000D_ [GO:0003700]; GO:0140110; GO:0003674; GO:0006355; GO:0010468; GO:1903506; GO:0060255; GO:2001141; GO:0019222; GO:0010556; GO:0031326; GO:0051252; GO:0050789; GO:0009889; GO:0031323; GO:0019219; GO:0065007; GO:0050794; GO:0051171; GO:0080090; GO:0008150_x000D_ [GO:0005634]; G…	Pf00046, Pf00628	18	90.601	17621.1	0	0	0	0	0	0	0	1.50377e+06	1.50377e+06	0	0	0	0	0	0	192474	192474	0	0	0	0	0	0	133218	133218	0.0100503	1	1	1	1	1	16750.1	0	0	0	0	0	0
457			AT5G17020.1		Symbols: XPO1A, ATCRM1, ATXPO1, XPO1, HIT2 exportin 1A chr5:5594904-5602467 FORWARD LENGTH=1075	XPO1	[GO:0000055]; GO:0000054; GO:0031503; GO:0033750; GO:0051168; GO:0051656; GO:0042254; GO:0051179; GO:0051640; GO:0006913; GO:0051234; GO:0022613; GO:0008150; GO:0051641; GO:0051169; GO:0044085; GO:0009987; GO:0046907; GO:0071840; GO:0006810; GO:0051649_x000D_ [GO:0000056]; GO:0000054; GO:0031503; GO:0033750; GO:0051168; GO:0051656; GO:0042254; GO:0051179; GO:0051640; GO:0006913; GO:0051234; GO:00…	Pf03810, Pf08389, Pf08767, Pf18777, Pf18784, Pf18787	10	123.164	33879.6	33879.6	0.0102326	1	1	1	1	1	17469.3	17469.3	0	0	0	0	0	0	17427.7	0	0	0	0	0	0	0	18169.8	0	0	0	0	0	0	0	9217.18	9217.18	0	0	0	0	0
458			AT5G02790.1		Symbols: GSTL3 Glutathione S-transferase family protein chr5:632877-634858 FORWARD LENGTH=235	GSTL3	[GO:0004364]; GO:0016765; GO:0016740; GO:0003824; GO:0003674_x000D_ [GO:0005829]; GO:0110165; GO:0005737; GO:0005575; GO:0005622_x000D_ [GO:0006749]; GO:0006518; GO:0006575; GO:0006790; GO:0043603; GO:1901564; GO:0044237; GO:0034641; GO:0006807; GO:0071704; GO:0008152; GO:0009987; GO:0008150_x000D_ [GO:0009636]; GO:0042221; GO:0050896; GO:0008150_x000D_ [GO:0010731]; GO:0006464; GO:0036211; GO:00…	Pf13410, Pf13417	3	27.073	17621.1	0	0	0	0	0	0	0	17520.1	0	0	0	0	0	0	0	17427.7	0	0	0	0	0	0	0	18169.8	0	0	0	0	0	0	0	16750.1	0	0	0	0	0	0
459			AT2G45820.1		Symbols: Remorin family protein chr2:18863147-18864576 REVERSE LENGTH=190	DBP	[GO:0005886]; GO:0016020; GO:0071944; GO:0110165; GO:0005575_x000D_ [GO:0009506]; GO:0005911; GO:0055044; GO:0070161; GO:0110165; GO:0030054; GO:0005575_x000D_ [GO:0009751]; GO:0014070; GO:1901700; GO:0010033; GO:0042221; GO:0050896; GO:0008150_x000D_ [GO:0051607]; GO:0009615; GO:0140546; GO:0051707; GO:0098542; GO:0043207; GO:0044419; GO:0006952; GO:0009605; GO:0009607; GO:0008150; GO:0006950; G…	Pf03763, Pf03766	8	20.955	262174	262174	0	0	0	0	0	0	17520.1	0	0	0	0	0	0	0	17427.7	0	0	0	0	0	0	0	18169.8	0	0	0	0	0	0	0	399151	399151	0.131579	3	3	3	3
460			AT2G39730.1		Symbols: RCA rubisco activase chr2:16570951-16573345 REVERSE LENGTH=474	RCA	[GO:0003729]; GO:0003723; GO:0003676; GO:0097159; GO:1901363; GO:0005488; GO:0003674_x000D_ [GO:0005524]; GO:0032559; GO:0035639; GO:0030554; GO:0032555; GO:0043168; GO:1901265; GO:0017076; GO:0032553; GO:0043167; GO:0097159; GO:1901363; GO:0000166; GO:0097367; GO:0005488; GO:0036094; GO:0003674_x000D_ [GO:0005618]; GO:0030312; GO:0110165; GO:0071944; GO:0005575_x000D_ [GO:0005634]; GO:0043231; G…	Pf00004	27	51.948	9.56012e+06	9.56012e+06	0.263713	15	15	15	15	22	1.03646e+07	1.03646e+07	0.364979	17	17	17	17	26	1.09113e+07	1.09113e+07	0.175105	10	10	10	10	14	1.04656e+07	1.04656e+07	0.196203	11	11	12	12	17	258527	258527	0.0400844	3	3	3	3
461			AT1G13440.1		Symbols: GAPC-2, GAPC2 glyceraldehyde-3-phosphate dehydrogenase C2 chr1:4608465-4610494 REVERSE LENGTH=338	GAPC2	[GO:0003677]; GO:0003676; GO:0097159; GO:1901363; GO:0005488; GO:0003674_x000D_ [GO:0004365]; GO:0043891; GO:0016620; GO:0016903; GO:0016491; GO:0003824; GO:0003674_x000D_ [GO:0005507]; GO:0046914; GO:0046872; GO:0043169; GO:0043167; GO:0005488; GO:0003674_x000D_ [GO:0005618]; GO:0030312; GO:0110165; GO:0071944; GO:0005575_x000D_ [GO:0005634]; GO:0043231; GO:0043227; GO:0043229; GO:0043226; GO:00…	Pf00044, Pf02800	24	36.89	3.00297e+07	3.00297e+07	0.423077	20	18	20	18	42	1.55982e+07	1.55982e+07	0.443787	20	18	20	18	45	2.13099e+07	2.13099e+07	0.491124	20	18	20	18	37	1.21457e+07	1.21457e+07	0.488166	19	17	19	17	34	628133	628133	0.198225	8	8	8	8
462			AT4G27160.1		Symbols: AT2S3, SESA3 seed storage albumin 3 chr4:13611836-13612330 FORWARD LENGTH=164	AT2S3	[GO:0043424]; GO:0019901; GO:0019900; GO:0019899; GO:0005515; GO:0005488; GO:0003674_x000D_ [GO:0045735]; GO:0003674	Pf00234	3	18.75	17621.1	0	0	0	0	0	0	0	1.65824e+06	1.65824e+06	0.213415	3	3	3	3	4	137126	137126	0.0426829	1	0	1	0	1	3.15834e+06	3.15834e+06	0.20122	3	2	3	2	5	16750.1	0	0	0	0	0	0
463			AT4G36880.1		Symbols: CP1 cysteine proteinase1 chr4:17374692-17376180 REVERSE LENGTH=376		[GO:0008234]; GO:0008233; GO:0016787; GO:0140096; GO:0006508; GO:0003824; GO:0019538; GO:0003674; GO:0043170; GO:0044238; GO:1901564; GO:0071704; GO:0008152; GO:0006807; GO:0008150	Pf00112, Pf08246	5	41.613	1.00963e+06	1.00963e+06	0.0984043	5	5	5	5	5	415284	415284	0.0558511	2	2	2	2	2	1.98581e+06	1.98581e+06	0.0984043	5	5	5	5	5	946449	946449	0.0984043	5	5	5	5	5	16750.1	0	0	0	0	0	0
464			AT4G38630.1		Symbols: RPN10, MCB1, ATMCB1, MBP1 regulatory particle non-ATPase 10 chr4:18057357-18059459 REVERSE LENGTH=386	RPN10	[GO:0000502]; GO:0140535; GO:1905369; GO:0032991; GO:1905368; GO:0005575; GO:1902494_x000D_ [GO:0001653]; GO:0038023; GO:0060089; GO:0003674_x000D_ [GO:0005634]; GO:0043231; GO:0043227; GO:0043229; GO:0043226; GO:0005622; GO:0110165; GO:0005575_x000D_ [GO:0005829]; GO:0110165; GO:0005737; GO:0005575; GO:0005622_x000D_ [GO:0006974]; GO:0033554; GO:0006950; GO:0051716; GO:0050896; GO:0009987; GO:00…	Pf02809, Pf13519	4	40.732	40669.5	40669.5	0.0414508	1	1	1	1	1	91280	91280	0.0181347	1	1	1	1	1	17427.7	0	0	0	0	0	0	0	18169.8	0	0	0	0	0	0	0	16750.1	0	0	0	0	0	0
465			AT1G63000.1		Symbols: NRS/ER, UER1 nucleotide-rhamnose synthase/epimerase-reductase chr1:23342510-23343859 FORWARD LENGTH=301	NRS/ER	[GO:0005829]; GO:0110165; GO:0005737; GO:0005575; GO:0005622_x000D_ [GO:0005886]; GO:0016020; GO:0071944; GO:0110165; GO:0005575_x000D_ [GO:0008830]; GO:0016857; GO:0016854; GO:0016853; GO:0003824; GO:0003674_x000D_ [GO:0008831]; GO:0016616; GO:0016614; GO:0016491; GO:0003824; GO:0003674_x000D_ [GO:0009506]; GO:0005911; GO:0055044; GO:0070161; GO:0110165; GO:0030054; GO:0005575_x000D_ [GO:0010253…	Pf04321	5	33.576	204214	204214	0.0863787	3	2	3	2	3	75006.2	75006.2	0	0	0	0	0	0	17427.7	0	0.0299003	1	1	1	1	1	18169.8	0	0.0265781	1	0	1	0	1	16750.1	0	0	0	0	0	0
466			AT4G21800.1_x000D_; AT4G21800.2		Symbols: QQT2 P-loop containing nucleoside triphosphate hydrolases superfamily protein chr4:11573289-11574976 FORWARD LENGTH=379<|>Symbols: QQT2 P-loop containing nucleoside triphosphate hydrolases superfamily protein chr4:11573289-11574976 FORWARD LENGTH=379	QQT2	[GO:0003924]; GO:0017111; GO:0016462; GO:0016818; GO:0016817; GO:0016787; GO:0003824; GO:0003674_x000D_ [GO:0005525]; GO:0032561; GO:0035639; GO:0019001; GO:0032555; GO:0043168; GO:1901265; GO:0017076; GO:0032553; GO:0043167; GO:0097159; GO:1901363; GO:0000166; GO:0097367; GO:0005488; GO:0036094; GO:0003674_x000D_ [GO:0005634]; GO:0043231; GO:0043227; GO:0043229; GO:0043226; GO:0005622; GO:011016…	Pf03029	3	42.524	17621.1	0	0	0	0	0	0	0	115708	115708	0	0	0	0	0	0	17427.7	0	0	0	0	0	0	0	18169.8	0	0	0	0	0	0	0	16750.1	0	0	0	0	0	0
467			AT2G36145.1		Symbols: unknown protein; FUNCTIONS IN: molecular_function unknown; INVOLVED IN: biological_process unknown; LOCATED IN: chloroplast thylakoid membrane, chloroplast stroma, chloroplast; EXPRESSED IN: 19 plant structures; EXPRESSED DURING: 13 growth stages; Has 49 Blast hits to 49 proteins in 17 species: Archae - 0; Bacteria - 0; Metazoa - 0; Fungi - 0; Plants - 49; Viruses - 0; Other Eukaryotes -…		[GO:0009507]; GO:0009536; GO:0043231; GO:0005737; GO:0043227; GO:0043229; GO:0110165; GO:0005622; GO:0043226; GO:0005575_x000D_ [GO:0009535]; GO:0055035; GO:0009534; GO:0042170; GO:0042651; GO:0031976; GO:0009507; GO:0031090; GO:0009526; GO:0034357; GO:0009579; GO:0031984; GO:0009536; GO:0016020; GO:0043227; GO:0031967; GO:0005622; GO:0110165; GO:0043229; GO:0043231; GO:0005737; GO:0043226; GO:00…		2	19.896	17621.1	0	0	0	0	0	0	0	17520.1	0	0	0	0	0	0	0	17427.7	0	0	0	0	0	0	0	18169.8	0	0	0	0	0	0	0	16750.1	0	0	0	0	0	0
468			AT5G66570.1		Symbols: PSBO-1, OEE1, OEE33, OE33, PSBO1, MSP-1 PS II oxygen-evolving complex 1 chr5:26568744-26570124 FORWARD LENGTH=332	PSBO1	[GO:0003729]; GO:0003723; GO:0003676; GO:0097159; GO:1901363; GO:0005488; GO:0003674_x000D_ [GO:0008266]; GO:0008187; GO:0003727; GO:0003723; GO:0003676; GO:0097159; GO:1901363; GO:0005488; GO:0003674_x000D_ [GO:0009507]; GO:0009536; GO:0043231; GO:0005737; GO:0043227; GO:0043229; GO:0110165; GO:0005622; GO:0043226; GO:0005575_x000D_ [GO:0009534]; GO:0031976; GO:0009507; GO:0009579; GO:0031984; G…	Pf01716	6	35.121	17621.1	0	0	0	0	0	0	0	17520.1	0	0	0	0	0	0	0	17427.7	0	0	0	0	0	0	0	18169.8	0	0	0	0	0	0	0	60401.6	60401.6	0.0361446	1	1	1	1
469			AT3G18420.1		Symbols: Protein prenylyltransferase superfamily protein chr3:6324771-6325721 REVERSE LENGTH=316	SG1	[GO:0009507]; GO:0009536; GO:0043231; GO:0005737; GO:0043227; GO:0043229; GO:0110165; GO:0005622; GO:0043226; GO:0005575_x000D_ [GO:0009535]; GO:0055035; GO:0009534; GO:0042170; GO:0042651; GO:0031976; GO:0009507; GO:0031090; GO:0009526; GO:0034357; GO:0009579; GO:0031984; GO:0009536; GO:0016020; GO:0043227; GO:0031967; GO:0005622; GO:0110165; GO:0043229; GO:0043231; GO:0005737; GO:0043226; GO:00…	Pf13174, Pf14559	7	35.609	17621.1	0	0	0	0	0	0	0	17520.1	0	0	0	0	0	0	0	72792.1	72792.1	0	0	0	0	0	0	18169.8	0	0	0	0	0	0	0	16750.1	0	0	0	0	0	0
470			AT4G05160.1		Symbols: AMP-dependent synthetase and ligase family protein chr4:2664451-2666547 FORWARD LENGTH=544	4CLL7	[GO:0004321]; GO:0016408; GO:0016747; GO:0016746; GO:0016740; GO:0003824; GO:0003674_x000D_ [GO:0005524]; GO:0032559; GO:0035639; GO:0030554; GO:0032555; GO:0043168; GO:1901265; GO:0017076; GO:0032553; GO:0043167; GO:0097159; GO:1901363; GO:0000166; GO:0097367; GO:0005488; GO:0036094; GO:0003674_x000D_ [GO:0005777]; GO:0042579; GO:0043231; GO:0005737; GO:0043227; GO:0043229; GO:0110165; GO:000562…	Pf00501, Pf13193	7	59.812	76825.9	76825.9	0	0	0	0	0	0	17520.1	0	0	0	0	0	0	0	17427.7	0	0	0	0	0	0	0	18169.8	0	0	0	0	0	0	0	93092	93092	0	0	0	0	0
471			AT4G20360.1		Symbols: ATRAB8D, ATRABE1B, RABE1b RAB GTPase homolog E1B chr4:10990036-10991466 FORWARD LENGTH=476	TUFA	[GO:0003729]; GO:0003723; GO:0003676; GO:0097159; GO:1901363; GO:0005488; GO:0003674_x000D_ [GO:0003746]; GO:0008135; GO:0006414; GO:0003723; GO:0090079; GO:0006412; GO:0034645; GO:0003676; GO:0045182; GO:0043043; GO:0044267; GO:0010467; GO:0009059; GO:0044249; GO:0044260; GO:0097159; GO:1901363; GO:0003674; GO:0006417; GO:0006518; GO:0043604; GO:1901566; GO:0019538; GO:0043170; GO:1901576; GO:00…	Pf00009, Pf03143, Pf03144	18	51.598	4.03566e+06	4.03566e+06	0.266807	14	13	14	13	18	4.43381e+06	4.43381e+06	0.0672269	3	3	3	3	4	6.29687e+06	6.29687e+06	0.138655	8	7	8	7	13	1.02004e+07	1.02004e+07	0.142857	8	7	8	7	11	123286	123286	0.0378151	2	2	2	2
472			AT1G29930.1	AT1G29910.1_x000D_ AT1G29920.1	Symbols: CAB1, AB140, CAB140, LHCB1.3 chlorophyll A/B binding protein 1 chr1:10478071-10478874 FORWARD LENGTH=267	LHCB1.3	[GO:0003729]; GO:0003723; GO:0003676; GO:0097159; GO:1901363; GO:0005488; GO:0003674_x000D_ [GO:0009416]; GO:0009314; GO:0009628; GO:0050896; GO:0008150_x000D_ [GO:0009507]; GO:0009536; GO:0043231; GO:0005737; GO:0043227; GO:0043229; GO:0110165; GO:0005622; GO:0043226; GO:0005575_x000D_ [GO:0009522]; GO:0009521; GO:0098796; GO:0034357; GO:0032991; GO:0016020; GO:0009579; GO:0005575; GO:0110165; G…	Pf00504	5	28.223	1.0573e+06	1.0573e+06	0.0749064	2	1	2	1	2	513177	513177	0	0	0	0	0	0	1.05096e+06	1.05096e+06	0.0749064	2	1	2	1	2	317581	317581	0	0	0	0	0	0	7.12979e+07	7.12979e+07	0.161049	4	2	4	2
473			AT2G02740.1		Symbols: ATWHY3, PTAC11, WHY3 ssDNA-binding transcriptional regulator chr2:769389-770993 FORWARD LENGTH=268	WHY3	[GO:0003677]; GO:0003676; GO:0097159; GO:1901363; GO:0005488; GO:0003674_x000D_ [GO:0003697]; GO:0003677; GO:0003676; GO:0097159; GO:1901363; GO:0005488; GO:0003674_x000D_ [GO:0003729]; GO:0003723; GO:0003676; GO:0097159; GO:1901363; GO:0005488; GO:0003674_x000D_ [GO:0006281]; GO:0006259; GO:0006974; GO:0044260; GO:0090304; GO:0033554; GO:0043170; GO:0044237; GO:0006139; GO:0006950; GO:0051716; G…	Pf08536	8	29.709	17621.1	0	0	0	0	0	0	0	17520.1	0	0	0	0	0	0	0	17427.7	0	0	0	0	0	0	0	18169.8	0	0	0	0	0	0	0	16750.1	0	0	0	0	0	0
474			AT4G25550.1		Symbols: Cleavage/polyadenylation specificity factor, 25kDa subunit chr4:13048519-13050873 FORWARD LENGTH=200	CFIS2	[GO:0003729]; GO:0003723; GO:0003676; GO:0097159; GO:1901363; GO:0005488; GO:0003674_x000D_ [GO:0005829]; GO:0110165; GO:0005737; GO:0005575; GO:0005622_x000D_ [GO:0005849]; GO:0140513; GO:0032991; GO:0005634; GO:0005575; GO:0043231; GO:0043227; GO:0043229; GO:0043226; GO:0005622; GO:0110165_x000D_ [GO:0006364]; GO:0016072; GO:0034470; GO:0042254; GO:0034660; GO:0006396; GO:0022613; GO:0016070; G…	Pf13869	3	22.815	17621.1	0	0	0	0	0	0	0	132860	132860	0	0	0	0	0	0	17427.7	0	0	0	0	0	0	0	50027.2	50027.2	0.06	1	1	1	1	1	16750.1	0	0	0	0	0	0
475			AT1G78380.1		Symbols: ATGSTU19, GST8, GSTU19 glutathione S-transferase TAU 19 chr1:29486659-29487819 REVERSE LENGTH=219	GSTU19	[GO:0004364]; GO:0016765; GO:0016740; GO:0003824; GO:0003674_x000D_ [GO:0004601]; GO:0016209; GO:0016684; GO:0003674; GO:0098869; GO:0016491; GO:1990748; GO:0003824; GO:0009987; GO:0098754; GO:0097237; GO:0008150; GO:0009636; GO:0070887; GO:0042221; GO:0051716; GO:0050896_x000D_ [GO:0005737]; GO:0110165; GO:0005622; GO:0005575_x000D_ [GO:0005774]; GO:0098588; GO:0005773; GO:0031090; GO:0043231; G…	Pf02798, Pf13410	4	25.634	31415.6	31415.6	0.0547945	1	1	1	1	1	536076	536076	0	0	0	0	0	0	577852	577852	0	0	0	0	0	0	672125	672125	0.0410959	1	1	1	1	1	16750.1	0	0	0	0	0	0
476			AT3G11630.1		Symbols: Thioredoxin superfamily protein chr3:3672189-3673937 FORWARD LENGTH=266	BAS1	[GO:0004601]; GO:0016209; GO:0016684; GO:0003674; GO:0098869; GO:0016491; GO:1990748; GO:0003824; GO:0009987; GO:0098754; GO:0097237; GO:0008150; GO:0009636; GO:0070887; GO:0042221; GO:0051716; GO:0050896_x000D_ [GO:0009409]; GO:0006950; GO:0009266; GO:0050896; GO:0009628; GO:0008150_x000D_ [GO:0009507]; GO:0009536; GO:0043231; GO:0005737; GO:0043227; GO:0043229; GO:0110165; GO:0005622; GO:004322…	Pf00578, Pf10417	2	29.074	402507	402507	0.0977444	3	1	3	1	5	197332	197332	0.105263	3	2	3	2	4	219287	219287	0.0714286	2	0	2	0	3	125798	125798	0.0714286	2	0	2	0	2	16750.1	0	0	0	0	0	0
477			AT4G15802.1		Symbols: HSBP, AtHSBP heat shock factor binding protein chr4:8986864-8988339 REVERSE LENGTH=86	HSBP	[GO:0003714]; GO:0003712; GO:0045892; GO:0140110; GO:0006355; GO:1903507; GO:0003674; GO:0010468; GO:1903506; GO:1902679; GO:0060255; GO:2001141; GO:0010558; GO:0031327; GO:0051253; GO:0019222; GO:0010556; GO:0031326; GO:0051252; GO:0009890; GO:0010605; GO:0031324; GO:0045934; GO:0050789; GO:0009889; GO:0031323; GO:0019219; GO:0009892; GO:0048523; GO:0051172; GO:0065007; GO:0050794; GO:0051171; G…	Pf06825	2	9.341	17621.1	0	0	0	0	0	0	0	17520.1	0	0	0	0	0	0	0	17427.7	0	0	0	0	0	0	0	18169.8	0	0	0	0	0	0	0	16750.1	0	0	0	0	0	0
478			AT5G12250.1	cont_E1BJK2	Symbols: TUB6 beta-6 tubulin chr5:3961317-3962971 REVERSE LENGTH=449	TUBB6	[GO:0000226]; GO:0007010; GO:0007017; GO:0006996; GO:0009987; GO:0016043; GO:0008150; GO:0071840_x000D_ [GO:0000278]; GO:0007049; GO:0009987; GO:0008150_x000D_ [GO:0003729]; GO:0003723; GO:0003676; GO:0097159; GO:1901363; GO:0005488; GO:0003674_x000D_ [GO:0003924]; GO:0017111; GO:0016462; GO:0016818; GO:0016817; GO:0016787; GO:0003824; GO:0003674_x000D_ [GO:0005200]; GO:0005198; GO:0007010; GO:00…	Pf00091, Pf03953	6	50.553	129458	129458	0.14922	6	2	6	2	7	430067	430067	0.193764	10	3	10	3	12	63145.7	63145.7	0.0601336	3	1	3	1	4	78517.4	78517.4	0.0601336	3	1	3	1	5	16750.1	0	0.077951	3	0	3	0
479			AT5G02240.1		Symbols: NAD(P)-binding Rossmann-fold superfamily protein chr5:451502-452984 FORWARD LENGTH=253		[GO:0005774]; GO:0098588; GO:0005773; GO:0031090; GO:0043231; GO:0005737; GO:0016020; GO:0043227; GO:0043229; GO:0110165; GO:0005622; GO:0043226; GO:0005575_x000D_ [GO:0005829]; GO:0110165; GO:0005737; GO:0005575; GO:0005622_x000D_ [GO:0005886]; GO:0016020; GO:0071944; GO:0110165; GO:0005575_x000D_ [GO:0009507]; GO:0009536; GO:0043231; GO:0005737; GO:0043227; GO:0043229; GO:0110165; GO:0005622; G…	Pf13460	4	27.086	17621.1	0	0	0	0	0	0	0	17520.1	0	0	0	0	0	0	0	55990.2	55990.2	0.0632411	1	1	1	1	1	18169.8	0	0	0	0	0	0	0	16750.1	0	0	0	0	0	0
480			AT5G19820.1		Symbols: emb2734 ARM repeat superfamily protein chr5:6695731-6701247 REVERSE LENGTH=1116	emb2734	[GO:0005618]; GO:0030312; GO:0110165; GO:0071944; GO:0005575_x000D_ [GO:0005634]; GO:0043231; GO:0043227; GO:0043229; GO:0043226; GO:0005622; GO:0110165; GO:0005575_x000D_ [GO:0005737]; GO:0110165; GO:0005622; GO:0005575_x000D_ [GO:0005829]; GO:0110165; GO:0005737; GO:0005575; GO:0005622_x000D_ [GO:0006606]; GO:0006886; GO:0017038; GO:0034504; GO:0051170; GO:0072594; GO:0015031; GO:0046907; GO:00…	Pf02985, Pf13646, Pf18808, Pf18829	10	123.746	17621.1	0	0	0	0	0	0	0	17520.1	0	0	0	0	0	0	0	17427.7	0	0	0	0	0	0	0	18169.8	0	0	0	0	0	0	0	16750.1	0	0	0	0	0	0
481			AT2G19730.3_x000D_; AT2G19730.2_x000D_; AT2G19730.1		Symbols: Ribosomal L28e protein family chr2:8511752-8512995 FORWARD LENGTH=143<|>Symbols: Ribosomal L28e protein family chr2:8511752-8512995 FORWARD LENGTH=143<|>Symbols: Ribosomal L28e protein family chr2:8511752-8512995 FORWARD LENGTH=143	RPL28A	[GO:0003729]; GO:0003723; GO:0003676; GO:0097159; GO:1901363; GO:0005488; GO:0003674_x000D_ [GO:0003735]; GO:0005198; GO:0003674_x000D_ [GO:0005618]; GO:0030312; GO:0110165; GO:0071944; GO:0005575_x000D_ [GO:0005634]; GO:0043231; GO:0043227; GO:0043229; GO:0043226; GO:0005622; GO:0110165; GO:0005575_x000D_ [GO:0005654]; GO:0110165; GO:0031981; GO:0005575; GO:0070013; GO:0005634; GO:0043233; GO:00…	Pf01778	7	15.886	925412	925412	0.244755	3	3	3	3	3	1.3358e+06	1.3358e+06	0.174825	2	2	2	2	2	2.13105e+06	2.13105e+06	0.181818	2	2	2	2	2	4.14566e+06	4.14566e+06	0.314685	6	6	7	7	7	4.47489e+06	4.47489e+06	0.384615	7	7	7	7
482			AT1G71270.1		Symbols: POK, TTD8, ATVPS52 Vps52 / Sac2 family chr1:26863736-26869817 FORWARD LENGTH=707	VPS52	[GO:0000139]; GO:0098588; GO:0005794; GO:0031090; GO:0043231; GO:0005737; GO:0012505; GO:0016020; GO:0043227; GO:0043229; GO:0110165; GO:0005622; GO:0043226; GO:0005575_x000D_ [GO:0000938]; GO:0099023; GO:0005794; GO:0031410; GO:0032991; GO:0043231; GO:0005737; GO:0012505; GO:0097708; GO:0005575; GO:0043227; GO:0043229; GO:0110165; GO:0005622; GO:0031982; GO:0043226_x000D_ [GO:0005794]; GO:004323…	Pf04129	8	80.887	17621.1	0	0	0	0	0	0	0	17520.1	0	0	0	0	0	0	0	17427.7	0	0	0	0	0	0	0	18169.8	0	0	0	0	0	0	0	16750.1	0	0	0	0	0	0
483			AT2G16950.1		Symbols: TRN1, ATTRN1 transportin 1 chr2:7353939-7360637 FORWARD LENGTH=895				10	99.572	17621.1	0	0	0	0	0	0	0	17520.1	0	0	0	0	0	0	0	11199.9	11199.9	0	0	0	0	0	0	14045.9	14045.9	0	0	0	0	0	0	16750.1	0	0	0	0	0	0
484			AT3G04400.1_x000D_; AT2G33370.1_x000D_; AT1G04480.1	AT3G04400.2	Symbols: emb2171 Ribosomal protein L14p/L23e family protein chr3:1167339-1168308 FORWARD LENGTH=140<|>Symbols: Ribosomal protein L14p/L23e family protein chr2:14143718-14144644 REVERSE LENGTH=140<|>Symbols: Ribosomal protein L14p/L23e family protein chr1:1216110-1217257 FORWARD LENGTH=140	BnaC05g02580D; LOC108857250; RPL23A; RPL23B; RPL23C	[GO:0003729]; GO:0003723; GO:0003676; GO:0097159; GO:1901363; GO:0005488; GO:0003674_x000D_ [GO:0003735]; GO:0005198; GO:0003674_x000D_ [GO:0005730]; GO:0043232; GO:0031981; GO:0043228; GO:0043229; GO:0070013; GO:0005634; GO:0043226; GO:0005622; GO:0043233; GO:0043231; GO:0110165; GO:0031974; GO:0043227; GO:0005575_x000D_ [GO:0005840]; GO:0043232; GO:0043228; GO:0043229; GO:0043226; GO:0005622; G…	Pf00238	6	15.017	334846	334846	0	0	0	0	0	0	994783	994783	0.185714	3	3	3	3	4	815979	815979	0	0	0	0	0	0	1.96314e+06	1.96314e+06	0.242857	4	4	4	4	4	2.86055e+06	2.86055e+06	0	0	0	0	0
485			AT5G47210.1		Symbols: Hyaluronan / mRNA binding family chr5:19169222-19171012 REVERSE LENGTH=357	RGGC	[GO:0003723]; GO:0003676; GO:0097159; GO:1901363; GO:0005488; GO:0003674_x000D_ [GO:0003729]; GO:0003723; GO:0003676; GO:0097159; GO:1901363; GO:0005488; GO:0003674_x000D_ [GO:0005634]; GO:0043231; GO:0043227; GO:0043229; GO:0043226; GO:0005622; GO:0110165; GO:0005575_x000D_ [GO:0005737]; GO:0110165; GO:0005622; GO:0005575_x000D_ [GO:0005886]; GO:0016020; GO:0071944; GO:0110165; GO:0005575_x000D_…	Pf04774, Pf09598	9	37.977	806289	806289	0.114846	5	3	5	3	6	386308	386308	0.0868347	2	1	2	1	2	17427.7	0	0	0	0	0	0	0	170980	170980	0	0	0	0	0	0	2.40336e+06	2.40336e+06	0.162465	8	4	8	4
486			AT3G22890.1		Symbols: APS1 ATP sulfurylase 1 chr3:8112837-8114734 FORWARD LENGTH=463	APS1	[GO:0000103]; GO:0006790; GO:0044237; GO:0008152; GO:0009987; GO:0008150_x000D_ [GO:0001887]; GO:0044237; GO:0008152; GO:0009987; GO:0008150_x000D_ [GO:0004020]; GO:0016301; GO:0016773; GO:0016772; GO:0016310; GO:0016740; GO:0006796; GO:0003824; GO:0006793; GO:0003674; GO:0044237; GO:0008152; GO:0009987; GO:0008150_x000D_ [GO:0004781]; GO:0004779; GO:0070566; GO:0016779; GO:0016772; GO:0016740; G…	Pf01747, Pf14306	3	51.427	17621.1	0	0.0215983	1	0	1	0	1	17520.1	0	0	0	0	0	0	0	17427.7	0	0.0237581	1	0	1	0	1	18169.8	0	0.0215983	1	0	1	0	1	51717.5	51717.5	0	0	0	0	0
487			AT3G02520.1		Symbols: GRF7, GF14 NU general regulatory factor 7 chr3:526800-527915 REVERSE LENGTH=265	GRF7	[GO:0005634]; GO:0043231; GO:0043227; GO:0043229; GO:0043226; GO:0005622; GO:0110165; GO:0005575_x000D_ [GO:0005794]; GO:0043231; GO:0005737; GO:0012505; GO:0043227; GO:0043229; GO:0110165; GO:0005622; GO:0043226; GO:0005575_x000D_ [GO:0005886]; GO:0016020; GO:0071944; GO:0110165; GO:0005575_x000D_ [GO:0009506]; GO:0005911; GO:0055044; GO:0070161; GO:0110165; GO:0030054; GO:0005575	Pf00244	4	29.806	82282.7	82282.7	0.0943396	3	0	3	0	3	3.09336e+06	3.09336e+06	0.109434	3	0	3	0	3	2.91007e+06	2.91007e+06	0.0301887	1	0	1	0	1	821569	821569	0.0716981	2	0	2	0	2	16750.1	0	0.0716981	2	0	2	0
488			AT1G20950.1		Symbols: Phosphofructokinase family protein chr1:7297467-7301336 REVERSE LENGTH=614	PFP-ALPHA; PFP-ALPHA1	[GO:0003872]; GO:0008443; GO:0061615; GO:0016773; GO:0019200; GO:0006096; GO:0016772; GO:0016301; GO:0046835; GO:0006090; GO:0006757; GO:0016052; GO:0016740; GO:0016310; GO:0044262; GO:0032787; GO:0006091; GO:0006165; GO:0046031; GO:0046034; GO:0005975; GO:1901575; GO:0003824; GO:0006796; GO:0044237; GO:0019752; GO:0009117; GO:0009132; GO:0046939; GO:0009150; GO:0009179; GO:0008152; GO:0044238; G…	Pf00365	9	67.076	17621.1	0	0	0	0	0	0	0	32042.2	32042.2	0	0	0	0	0	0	18285	18285	0	0	0	0	0	0	21900.7	21900.7	0.0130293	1	1	1	1	1	16750.1	0	0	0	0	0	0
489			AT1G23310.1		Symbols: GGT1, AOAT1, GGAT1 glutamate:glyoxylate aminotransferase chr1:8268720-8271329 REVERSE LENGTH=481	GGAT1	[GO:0001666]; GO:0006950; GO:0036293; GO:0050896; GO:0070482; GO:0008150; GO:0009628_x000D_ [GO:0003729]; GO:0003723; GO:0003676; GO:0097159; GO:1901363; GO:0005488; GO:0003674_x000D_ [GO:0003824]; GO:0003674_x000D_ [GO:0004021]; GO:0047635; GO:0008483; GO:0016769; GO:0016740; GO:0003824; GO:0003674_x000D_ [GO:0005773]; GO:0043231; GO:0005737; GO:0043227; GO:0043229; GO:0110165; GO:0005622; GO:00…	Pf00155	12	53.267	638432	638432	0.024948	1	1	1	1	1	20310.4	20310.4	0.016632	1	1	1	1	1	38782	38782	0.016632	1	1	1	1	1	18169.8	0	0	0	0	0	0	0	16750.1	0	0	0	0	0	0
490			AT5G47880.2_x000D_; AT5G47880.1		Symbols: ERF1-1 eukaryotic release factor 1-1 chr5:19386555-19387865 REVERSE LENGTH=436<|>Symbols: ERF1-1 eukaryotic release factor 1-1 chr5:19386555-19387865 REVERSE LENGTH=436	ERF1-1	[GO:0002184]; GO:0006415; GO:0002181; GO:0032984; GO:0006412; GO:0022411; GO:0043933; GO:0034645; GO:0043043; GO:0044267; GO:0010467; GO:0016043; GO:0009059; GO:0044249; GO:0044260; GO:0006518; GO:0043604; GO:1901566; GO:0019538; GO:0043170; GO:0071840; GO:1901576; GO:0009058; GO:0044237; GO:0043603; GO:1901564; GO:0044271; GO:0044238; GO:0071704; GO:0009987; GO:0008152; GO:0034641; GO:0006807; G…	Pf03463, Pf03464, Pf03465	5	48.693	17621.1	0	0.0252294	1	0	1	0	1	17520.1	0	0	0	0	0	0	0	106504	106504	0	0	0	0	0	0	18169.8	0	0.0252294	1	0	1	0	1	16750.1	0	0	0	0	0	0
491			AT2G22125.1		Symbols: CSI1 binding chr2:9406793-9414223 FORWARD LENGTH=2150	CSI1	[GO:0005737]; GO:0110165; GO:0005622; GO:0005575_x000D_ [GO:0005794]; GO:0043231; GO:0005737; GO:0012505; GO:0043227; GO:0043229; GO:0110165; GO:0005622; GO:0043226; GO:0005575_x000D_ [GO:0005886]; GO:0016020; GO:0071944; GO:0110165; GO:0005575_x000D_ [GO:0008017]; GO:0015631; GO:0008092; GO:0005515; GO:0005488; GO:0003674_x000D_ [GO:0008360]; GO:0022604; GO:0065008; GO:0022603; GO:0065007; GO:00…	Pf00168, Pf00514	21	230.562	7678.41	7678.41	0	0	0	0	0	0	17520.1	0	0	0	0	0	0	0	17427.7	0	0	0	0	0	0	0	18169.8	0	0	0	0	0	0	0	5332.51	5332.51	0.00511628	1	1	1	1
492			AT1G53280.1		Symbols: Class I glutamine amidotransferase-like superfamily protein chr1:19864942-19867341 REVERSE LENGTH=438	DJ1B	[GO:0005634]; GO:0043231; GO:0043227; GO:0043229; GO:0043226; GO:0005622; GO:0110165; GO:0005575_x000D_ [GO:0005829]; GO:0110165; GO:0005737; GO:0005575; GO:0005622_x000D_ [GO:0009507]; GO:0009536; GO:0043231; GO:0005737; GO:0043227; GO:0043229; GO:0110165; GO:0005622; GO:0043226; GO:0005575_x000D_ [GO:0009570]; GO:0009532; GO:0009507; GO:0110165; GO:0009536; GO:0005575; GO:0043231; GO:0005737; G…	Pf01965	3	46.961	17621.1	0	0.0273973	1	1	1	1	1	17520.1	0	0.0251142	1	1	1	1	1	17427.7	0	0	0	0	0	0	0	18169.8	0	0	0	0	0	0	0	16750.1	0	0	0	0	0	0
493			AT5G16470.1		Symbols: zinc finger (C2H2 type) family protein chr5:5379516-5379830 FORWARD LENGTH=104	MBS2	[GO:0003700]; GO:0140110; GO:0003674; GO:0006355; GO:0010468; GO:1903506; GO:0060255; GO:2001141; GO:0019222; GO:0010556; GO:0031326; GO:0051252; GO:0050789; GO:0009889; GO:0031323; GO:0019219; GO:0065007; GO:0050794; GO:0051171; GO:0080090; GO:0008150_x000D_ [GO:0005634]; GO:0043231; GO:0043227; GO:0043229; GO:0043226; GO:0005622; GO:0110165; GO:0005575_x000D_ [GO:0005737]; GO:0110165; GO:000562…		7	11.232	2.3215e+07	2.3215e+07	0.519231	7	7	7	7	10	1.98767e+07	1.98767e+07	0.432692	5	5	5	5	7	777638	777638	0	0	0	0	0	0	1.4563e+06	1.4563e+06	0	0	0	0	0	0	9.59495e+06	9.59495e+06	0.365385	5	5	5	5
494			AT4G27090.1		Symbols: Ribosomal protein L14 chr4:13594104-13595187 REVERSE LENGTH=134	RPL14B	[GO:0003723]; GO:0003676; GO:0097159; GO:1901363; GO:0005488; GO:0003674_x000D_ [GO:0003729]; GO:0003723; GO:0003676; GO:0097159; GO:1901363; GO:0005488; GO:0003674_x000D_ [GO:0003735]; GO:0005198; GO:0003674_x000D_ [GO:0005730]; GO:0043232; GO:0031981; GO:0043228; GO:0043229; GO:0070013; GO:0005634; GO:0043226; GO:0005622; GO:0043233; GO:0043231; GO:0110165; GO:0031974; GO:0043227; GO:0005575_x0…	Pf01929	9	15.496	1.01363e+06	1.01363e+06	0.216418	3	2	3	2	3	3.65307e+06	3.65307e+06	0.223881	3	2	3	2	3	1.90683e+06	1.90683e+06	0.186567	3	2	3	2	3	4.19169e+06	4.19169e+06	0.276119	4	3	4	3	6	3.14035e+06	3.14035e+06	0.335821	7	5	7	5
495			AT1G16210.1		Symbols: unknown protein; CONTAINS InterPro DOMAIN/s: Protein of unknown function DUF1014 (InterPro:IPR010422); Has 16107 Blast hits to 8386 proteins in 1107 species: Archae - 26; Bacteria - 3370; Metazoa - 4013; Fungi - 1516; Plants - 526; Viruses - 120; Other Eukaryotes - 6536 (source: NCBI BLink). chr1:5546352-5547447 REVERSE LENGTH=234			Pf06244	6	26.81	7.84212e+06	7.84212e+06	0.119658	6	6	6	6	9	5.73254e+06	5.73254e+06	0.0811966	2	2	2	2	3	638481	638481	0.034188	1	1	1	1	1	61774.1	61774.1	0	0	0	0	0	0	7.23851e+06	7.23851e+06	0.200855	8	8	8	8
496			AT5G43830.1		Symbols: Aluminium induced protein with YGL and LRDR motifs chr5:17622593-17624239 REVERSE LENGTH=251	MQD19.19	[GO:0005634]; GO:0043231; GO:0043227; GO:0043229; GO:0043226; GO:0005622; GO:0110165; GO:0005575_x000D_ [GO:0005829]; GO:0110165; GO:0005737; GO:0005575; GO:0005622_x000D_ [GO:0042802]; GO:0005515; GO:0005488; GO:0003674	Pf12481	2	27.492	105638	105638	0	0	0	0	0	0	336519	336519	0.139442	2	2	2	2	2	17427.7	0	0	0	0	0	0	0	18169.8	0	0	0	0	0	0	0	16750.1	0	0	0	0	0	0
497			AT4G33480.1		Symbols: unknown protein; FUNCTIONS IN: molecular_function unknown; INVOLVED IN: biological_process unknown; LOCATED IN: chloroplast; EXPRESSED IN: 22 plant structures; EXPRESSED DURING: 13 growth stages; CONTAINS InterPro DOMAIN/s: Protein of unknown function DUF3727 (InterPro:IPR022203); Has 348 Blast hits to 348 proteins in 78 species: Archae - 0; Bacteria - 101; Metazoa - 0; Fungi - 0; Plants…			Pf12527	2	36.605	17621.1	0	0	0	0	0	0	0	17520.1	0	0	0	0	0	0	0	17427.7	0	0	0	0	0	0	0	315081	315081	0.0327381	2	2	2	2	2	16750.1	0	0	0	0	0	0
498			AT3G24430.1		Symbols: HCF101 ATP binding chr3:8868731-8872154 REVERSE LENGTH=532	HCF101	[GO:0005524]; GO:0032559; GO:0035639; GO:0030554; GO:0032555; GO:0043168; GO:1901265; GO:0017076; GO:0032553; GO:0043167; GO:0097159; GO:1901363; GO:0000166; GO:0097367; GO:0005488; GO:0036094; GO:0003674_x000D_ [GO:0009507]; GO:0009536; GO:0043231; GO:0005737; GO:0043227; GO:0043229; GO:0110165; GO:0005622; GO:0043226; GO:0005575_x000D_ [GO:0009570]; GO:0009532; GO:0009507; GO:0110165; GO:000953…	Pf01883, Pf06155, Pf10609	5	57.728	17621.1	0	0	0	0	0	0	0	17520.1	0	0	0	0	0	0	0	17427.7	0	0	0	0	0	0	0	18169.8	0	0	0	0	0	0	0	16750.1	0	0	0	0	0	0
499			AT4G20260.4		Symbols: ATPCAP1, PCAP1 plasma-membrane associated cation-binding protein 1 chr4:10941593-10943227 FORWARD LENGTH=226				9	24.697	102611	102611	0	0	0	0	0	0	17520.1	0	0	0	0	0	0	0	1.77247e+06	1.77247e+06	0.106195	3	3	3	3	3	1.29745e+06	1.29745e+06	0.0752212	2	2	2	2	2	6.18362e+06	6.18362e+06	0.393805	9	9	9	9
500			AT3G44010.1_x000D_; AT4G33865.1_x000D_; AT3G43980.1		Symbols: Ribosomal protein S14p/S29e family protein chr3:15800175-15801132 REVERSE LENGTH=56<|>Symbols: Ribosomal protein S14p/S29e family protein chr4:16233395-16234114 REVERSE LENGTH=56<|>Symbols: Ribosomal protein S14p/S29e family protein chr3:15778555-15779235 REVERSE LENGTH=56	RPS29A; RPS29B; RPS29C	[GO:0003735]; GO:0005198; GO:0003674_x000D_ [GO:0005840]; GO:0043232; GO:0043228; GO:0043229; GO:0043226; GO:0005622; GO:0110165; GO:0005575_x000D_ [GO:0006412]; GO:0034645; GO:0043043; GO:0044267; GO:0010467; GO:0009059; GO:0044249; GO:0044260; GO:0006518; GO:0043604; GO:1901566; GO:0019538; GO:0043170; GO:1901576; GO:0009058; GO:0044237; GO:0043603; GO:1901564; GO:0044271; GO:0044238; GO:007170…	Pf00253	3	6.425	17621.1	0	0	0	0	0	0	0	519701	519701	0.178571	1	1	1	1	1	1.3851e+06	1.3851e+06	0.196429	2	2	2	2	3	1.52982e+07	1.52982e+07	0.5	4	4	4	4	4	3.08117e+06	3.08117e+06	0.5	5	5	5	5
501			AT3G58730.1		Symbols: vacuolar ATP synthase subunit D (VATD) / V-ATPase D subunit / vacuolar proton pump D subunit (VATPD) chr3:21718495-21719280 REVERSE LENGTH=261	VHA-D	[GO:0000325]; GO:0005773; GO:0043231; GO:0005737; GO:0043227; GO:0043229; GO:0110165; GO:0005622; GO:0043226; GO:0005575_x000D_ [GO:0005773]; GO:0043231; GO:0005737; GO:0043227; GO:0043229; GO:0110165; GO:0005622; GO:0043226; GO:0005575_x000D_ [GO:0005774]; GO:0098588; GO:0005773; GO:0031090; GO:0043231; GO:0005737; GO:0016020; GO:0043227; GO:0043229; GO:0110165; GO:0005622; GO:0043226; GO:000557…	Pf01813	5	29.041	17621.1	0	0	0	0	0	0	0	17520.1	0	0	0	0	0	0	0	136051	136051	0	0	0	0	0	0	92895.6	92895.6	0	0	0	0	0	0	37398.1	37398.1	0.0383142	1	1	1	1
502			AT1G20450.1		Symbols: LTI29, LTI45, ERD10 Dehydrin family protein chr1:7088235-7089107 REVERSE LENGTH=260	ERD10	[GO:0001786]; GO:0005543; GO:0072341; GO:0008289; GO:0005488; GO:0003674_x000D_ [GO:0003779]; GO:0008092; GO:0005515; GO:0005488; GO:0003674_x000D_ [GO:0005507]; GO:0046914; GO:0046872; GO:0043169; GO:0043167; GO:0005488; GO:0003674_x000D_ [GO:0005737]; GO:0110165; GO:0005622; GO:0005575_x000D_ [GO:0005829]; GO:0110165; GO:0005737; GO:0005575; GO:0005622_x000D_ [GO:0009409]; GO:0006950; GO:000926…	Pf00257	6	29.53	311788	311788	0.146154	3	3	3	3	4	58580.2	58580.2	0.0538462	1	1	1	1	1	8.5152e+06	8.5152e+06	0.134615	4	4	4	4	7	6.09168e+06	6.09168e+06	0.0884615	3	3	3	3	5	131993	131993	0.25	4	4	4	4
503			AT2G31750.1		Symbols: UGT74D1 UDP-glucosyl transferase 74D1 chr2:13497312-13499870 FORWARD LENGTH=456	UGT74D1	[GO:0008194]; GO:0016757; GO:0016740; GO:0003824; GO:0003674_x000D_ [GO:0009850]; GO:0042445; GO:0044237; GO:0008152; GO:0010817; GO:0009987; GO:0008150; GO:0065008; GO:0065007_x000D_ [GO:0052638]; GO:0035251; GO:0008194; GO:0046527; GO:0016757; GO:0016758; GO:0016740; GO:0003824; GO:0003674_x000D_ [GO:0080043]; GO:0035251; GO:0008194; GO:0046527; GO:0016757; GO:0016758; GO:0016740; GO:0003824; G…	Pf00201	4	51.021	17621.1	0	0	0	0	0	0	0	17520.1	0	0	0	0	0	0	0	90257.2	90257.2	0.0153509	1	0	1	0	1	18169.8	0	0	0	0	0	0	0	16750.1	0	0	0	0	0	0
504			AT5G16840.2		Symbols: BPA1 binding partner of acd11 1 chr5:5536042-5538026 FORWARD LENGTH=260				3	27.305	17621.1	0	0	0	0	0	0	0	555677	555677	0.138462	3	3	3	3	3	17427.7	0	0	0	0	0	0	0	18169.8	0	0	0	0	0	0	0	16750.1	0	0	0	0	0	0
505			AT2G29550.1	cont_E1BJK2	Symbols: TUB7 tubulin beta-7 chain chr2:12644258-12645932 REVERSE LENGTH=449	TUBB7	[GO:0000226]; GO:0007010; GO:0007017; GO:0006996; GO:0009987; GO:0016043; GO:0008150; GO:0071840_x000D_ [GO:0000278]; GO:0007049; GO:0009987; GO:0008150_x000D_ [GO:0003729]; GO:0003723; GO:0003676; GO:0097159; GO:1901363; GO:0005488; GO:0003674_x000D_ [GO:0003924]; GO:0017111; GO:0016462; GO:0016818; GO:0016817; GO:0016787; GO:0003824; GO:0003674_x000D_ [GO:0005200]; GO:0005198; GO:0007010; GO:00…	Pf00091, Pf03953	20	50.714	5.45439e+06	5.45439e+06	0.222717	9	1	9	1	16	6.46477e+06	6.46477e+06	0.262806	12	2	12	2	18	1.25775e+06	1.25775e+06	0.0400891	2	0	2	0	3	1.65686e+06	1.65686e+06	0.0801782	3	0	3	0	5	1.09477e+06	1.09477e+06	0.131403	5	0	5	0
506			AT5G19760.1		Symbols: Mitochondrial substrate carrier family protein chr5:6679591-6681845 REVERSE LENGTH=298	DTC	[GO:0005310]; GO:0046943; GO:0006835; GO:0005342; GO:1905039; GO:0046942; GO:0022857; GO:1903825; GO:0015711; GO:0005215; GO:0055085; GO:0015849; GO:0006820; GO:0071702; GO:0003674; GO:0006810; GO:0009987; GO:0006811; GO:0051234; GO:0008150; GO:0051179_x000D_ [GO:0005618]; GO:0030312; GO:0110165; GO:0071944; GO:0005575_x000D_ [GO:0005739]; GO:0043231; GO:0005737; GO:0043227; GO:0043229; GO:011016…	Pf00153	4	31.891	2.54985e+07	2.54985e+07	0	0	0	0	0	0	3.66358e+06	3.66358e+06	0	0	0	0	0	0	17427.7	0	0	0	0	0	0	0	1.25289e+06	1.25289e+06	0	0	0	0	0	0	1.26743e+07	1.26743e+07	0.057047	2	2	2	2
507			AT3G22230.1		Symbols: Ribosomal L27e protein family chr3:7844136-7844543 REVERSE LENGTH=135	RPL27B	[GO:0003729]; GO:0003723; GO:0003676; GO:0097159; GO:1901363; GO:0005488; GO:0003674_x000D_ [GO:0003735]; GO:0005198; GO:0003674_x000D_ [GO:0005829]; GO:0110165; GO:0005737; GO:0005575; GO:0005622_x000D_ [GO:0005840]; GO:0043232; GO:0043228; GO:0043229; GO:0043226; GO:0005622; GO:0110165; GO:0005575_x000D_ [GO:0006412]; GO:0034645; GO:0043043; GO:0044267; GO:0010467; GO:0009059; GO:0044249; GO:00…	Pf01777	5	15.605	474659	474659	0	0	0	0	0	0	506283	506283	0	0	0	0	0	0	114898	114898	0	0	0	0	0	0	372950	372950	0.0592593	1	0	1	0	1	1.04066e+06	1.04066e+06	0.185185	3	1	3	1
508			AT5G28060.1		Symbols: Ribosomal protein S24e family protein chr5:10069791-10070792 REVERSE LENGTH=133	RPS24B	[GO:0003729]; GO:0003723; GO:0003676; GO:0097159; GO:1901363; GO:0005488; GO:0003674_x000D_ [GO:0003735]; GO:0005198; GO:0003674_x000D_ [GO:0005618]; GO:0030312; GO:0110165; GO:0071944; GO:0005575_x000D_ [GO:0006412]; GO:0034645; GO:0043043; GO:0044267; GO:0010467; GO:0009059; GO:0044249; GO:0044260; GO:0006518; GO:0043604; GO:1901566; GO:0019538; GO:0043170; GO:1901576; GO:0009058; GO:0044237; G…	Pf01282	1	15.41	17621.1	0	0.0827068	1	0	1	0	1	17520.1	0	0	0	0	0	0	0	168165	168165	0.0827068	1	0	1	0	1	529664	529664	0	0	0	1	0	0	138145	138145	0.0827068	2	0	2	0
509			AT2G03680.1_x000D_; AT2G03680.2		Symbols: SPR1, SKU6 spiral1 chr2:1121398-1121850 FORWARD LENGTH=119<|>Symbols: SPR1, SKU6 spiral1 chr2:1121398-1121850 FORWARD LENGTH=119	SPR1	[GO:0005876]; GO:0005874; GO:0005819; GO:0099513; GO:0015630; GO:0043232; GO:0099512; GO:0005856; GO:0043228; GO:0043229; GO:0099081; GO:0043226; GO:0005622; GO:0099080; GO:0110165; GO:0005575_x000D_ [GO:0009524]; GO:0110165; GO:0005737; GO:0005575; GO:0005622_x000D_ [GO:0009574]; GO:0110165; GO:0005737; GO:0015630; GO:0005575; GO:0005622; GO:0005856; GO:0043232; GO:0043228; GO:0043229; GO:004322…		1	11.913	409771	409771	0.142857	1	1	1	1	1	1.67785e+06	1.67785e+06	0.142857	1	1	1	1	2	17427.7	0	0	0	0	0	0	0	18169.8	0	0	0	0	0	0	0	132635	132635	0.142857	1	1	1	1
510			AT2G23350.1		Symbols: PAB4, PABP4 poly(A) binding protein 4 chr2:9943209-9946041 FORWARD LENGTH=662	PAB4	[GO:0003723]; GO:0003676; GO:0097159; GO:1901363; GO:0005488; GO:0003674_x000D_ [GO:0003729]; GO:0003723; GO:0003676; GO:0097159; GO:1901363; GO:0005488; GO:0003674_x000D_ [GO:0003730]; GO:0003729; GO:0003723; GO:0003676; GO:0097159; GO:1901363; GO:0005488; GO:0003674_x000D_ [GO:0005634]; GO:0043231; GO:0043227; GO:0043229; GO:0043226; GO:0005622; GO:0110165; GO:0005575_x000D_ [GO:0005737]; GO:01…	Pf00076, Pf00658	7	71.607	225970	225970	0.0861027	6	5	6	5	7	589423	589423	0.0800604	5	4	5	4	6	47835.7	47835.7	0.0287009	2	1	2	1	3	41449.3	41449.3	0.0287009	2	1	2	1	3	18937.5	18937.5	0.0241692	2	1	2	1
511			AT1G68010.1	AT1G68010.2	Symbols: HPR, ATHPR1 hydroxypyruvate reductase chr1:25493418-25495720 FORWARD LENGTH=386	HPR	[GO:0003729]; GO:0003723; GO:0003676; GO:0097159; GO:1901363; GO:0005488; GO:0003674_x000D_ [GO:0005777]; GO:0042579; GO:0043231; GO:0005737; GO:0043227; GO:0043229; GO:0110165; GO:0005622; GO:0043226; GO:0005575_x000D_ [GO:0008266]; GO:0008187; GO:0003727; GO:0003723; GO:0003676; GO:0097159; GO:1901363; GO:0005488; GO:0003674_x000D_ [GO:0008465]; GO:0016616; GO:0016614; GO:0016491; GO:0003824; G…	Pf00389, Pf02826	7	42.221	17621.1	0	0	0	0	0	0	0	17520.1	0	0	0	0	0	0	0	162895	162895	0	0	0	0	0	0	18169.8	0	0	0	0	0	0	0	16750.1	0	0	0	0	0	0
512			AT5G46430.1_x000D_; AT5G46430.2		Symbols: Ribosomal protein L32e chr5:18833429-18834409 FORWARD LENGTH=133<|>Symbols: Ribosomal protein L32e chr5:18833429-18834409 FORWARD LENGTH=133	RPL32B	[GO:0003729]; GO:0003723; GO:0003676; GO:0097159; GO:1901363; GO:0005488; GO:0003674_x000D_ [GO:0003735]; GO:0005198; GO:0003674_x000D_ [GO:0005829]; GO:0110165; GO:0005737; GO:0005575; GO:0005622_x000D_ [GO:0005840]; GO:0043232; GO:0043228; GO:0043229; GO:0043226; GO:0005622; GO:0110165; GO:0005575_x000D_ [GO:0006412]; GO:0034645; GO:0043043; GO:0044267; GO:0010467; GO:0009059; GO:0044249; GO:00…	Pf01655	2	15.465	177637	177637	0	0	0	0	0	0	17520.1	0	0	0	0	0	0	0	17427.7	0	0	0	0	0	0	0	18169.8	0	0	0	0	0	0	0	16750.1	0	0	0	0	0	0
513			AT3G59990.4_x000D_; AT3G59990.2_x000D_; AT3G59990.3_x000D_; AT3G59990.1		Symbols: MAP2B methionine aminopeptidase 2B chr3:22155921-22158551 REVERSE LENGTH=439<|>Symbols: MAP2B methionine aminopeptidase 2B chr3:22155921-22158551 REVERSE LENGTH=439<|>Symbols: MAP2B methionine aminopeptidase 2B chr3:22155921-22158551 REVERSE LENGTH=439<|>Symbols: MAP2B methionine aminopeptidase 2B chr3:22155921-22158551 REVERSE LENGTH=439	MAP2B	[GO:0005737]; GO:0110165; GO:0005622; GO:0005575_x000D_ [GO:0016485]; GO:0006508; GO:0051604; GO:0019538; GO:0010467; GO:0043170; GO:0044238; GO:1901564; GO:0071704; GO:0008152; GO:0006807; GO:0008150_x000D_ [GO:0046872]; GO:0043169; GO:0043167; GO:0005488; GO:0003674_x000D_ [GO:0070006]; GO:0004177; GO:0008235; GO:0008238; GO:0008237; GO:0008233; GO:0016787; GO:0140096; GO:0006508; GO:0003824; G…	Pf00557	7	49.029	17621.1	0	0	0	0	0	0	0	1.51541e+06	1.51541e+06	0	0	0	0	0	0	792304	792304	0.0751708	4	4	4	4	4	1.34928e+06	1.34928e+06	0.0979499	5	5	5	5	5	16750.1	0	0	0	0	0	0
514			AT5G61780.1		Symbols: Tudor2, AtTudor2, TSN2 TUDOR-SN protein 2 chr5:24822012-24826641 FORWARD LENGTH=985	TSN2	[GO:0000932]; GO:0036464; GO:0035770; GO:0005737; GO:0043232; GO:0099080; GO:0110165; GO:0005622; GO:0043228; GO:0043229; GO:0005575; GO:0043226_x000D_ [GO:0003723]; GO:0003676; GO:0097159; GO:1901363; GO:0005488; GO:0003674_x000D_ [GO:0003729]; GO:0003723; GO:0003676; GO:0097159; GO:1901363; GO:0005488; GO:0003674_x000D_ [GO:0004518]; GO:0016788; GO:0090305; GO:0016787; GO:0090304; GO:0003824; G…	Pf00565, Pf00567	10	107.675	17621.1	0	0.0213198	2	0	2	0	2	17520.1	0	0.0101523	1	0	1	0	2	51313.2	51313.2	0.0304569	3	0	3	0	3	17731.8	17731.8	0.0284264	3	1	3	1	3	21449	21449	0.0213198	2	0	2	0
515			AT3G59920.1		Symbols: ATGDI2, GDI2 RAB GDP dissociation inhibitor 2 chr3:22135157-22138221 FORWARD LENGTH=444	GDI2	[GO:0005093]; GO:0005092; GO:0030695; GO:0060589; GO:0030234; GO:0098772; GO:0050790; GO:0003674; GO:0065009; GO:0065007; GO:0008150_x000D_ [GO:0005096]; GO:0008047; GO:0030695; GO:0030234; GO:0060589; GO:0098772; GO:0050790; GO:0003674; GO:0065009; GO:0065007; GO:0008150_x000D_ [GO:0005737]; GO:0110165; GO:0005622; GO:0005575_x000D_ [GO:0005829]; GO:0110165; GO:0005737; GO:0005575; GO:0005622_x0…	Pf00996	5	49.507	26392.5	26392.5	0	0	0	0	0	0	17520.1	0	0	0	0	0	0	0	17427.7	0	0	0	0	0	0	0	18169.8	0	0	0	0	0	0	0	16750.1	0	0	0	0	0	0
516			AT1G02150.1		Symbols: Tetratricopeptide repeat (TPR)-like superfamily protein chr1:408779-410433 FORWARD LENGTH=524		[GO:0003729]; GO:0003723; GO:0003676; GO:0097159; GO:1901363; GO:0005488; GO:0003674_x000D_ [GO:0005739]; GO:0043231; GO:0005737; GO:0043227; GO:0043229; GO:0110165; GO:0005622; GO:0043226; GO:0005575_x000D_ [GO:0009507]; GO:0009536; GO:0043231; GO:0005737; GO:0043227; GO:0043229; GO:0110165; GO:0005622; GO:0043226; GO:0005575	Pf01535, Pf13812	5	59.845	17621.1	0	0.0324427	2	2	2	2	3	150673	150673	0.0438931	2	2	2	2	2	17427.7	0	0.0152672	1	1	1	1	1	32585	32585	0.0152672	1	1	1	1	1	37117.5	37117.5	0.0152672	1	1	1	1
517			AT2G02680.1		Symbols: Cysteine/Histidine-rich C1 domain family protein chr2:745775-748573 FORWARD LENGTH=649		[GO:0035556]; GO:0007165; GO:0009987; GO:0050794; GO:0007154; GO:0023052; GO:0051716; GO:0008150; GO:0050789; GO:0050896; GO:0065007_x000D_ [GO:0046872]; GO:0043169; GO:0043167; GO:0005488; GO:0003674	Pf03107	6	74.214	17621.1	0	0	0	0	0	0	0	17520.1	0	0	0	0	0	0	0	17427.7	0	0	0	0	0	0	0	18169.8	0	0	0	0	0	0	0	16750.1	0	0	0	0	0	0
518			AT1G33240.1		Symbols: AT-GTL1, AT-GTL2, GTL1 GT-2-like 1 chr1:12051859-12054320 REVERSE LENGTH=669				5	74.166	17621.1	0	0	0	0	0	0	0	17520.1	0	0	0	0	0	0	0	765949	765949	0.0597907	5	4	5	4	8	1.63056e+06	1.63056e+06	0.0702541	6	5	6	5	8	16750.1	0	0	0	0	0	0
519			AT5G51070.1		Symbols: ERD1, CLPD, SAG15 Clp ATPase chr5:20764479-20768481 FORWARD LENGTH=945	CLPD	[GO:0005524]; GO:0032559; GO:0035639; GO:0030554; GO:0032555; GO:0043168; GO:1901265; GO:0017076; GO:0032553; GO:0043167; GO:0097159; GO:1901363; GO:0000166; GO:0097367; GO:0005488; GO:0036094; GO:0003674_x000D_ [GO:0009507]; GO:0009536; GO:0043231; GO:0005737; GO:0043227; GO:0043229; GO:0110165; GO:0005622; GO:0043226; GO:0005575_x000D_ [GO:0009570]; GO:0009532; GO:0009507; GO:0110165; GO:000953…	Pf00004, Pf02861, Pf07724, Pf10431, Pf17871	8	103.171	17621.1	0	0.0116402	1	0	1	0	2	17520.1	0	0.0116402	1	0	1	0	1	15751.7	15751.7	0.0116402	1	0	1	0	2	18169.8	0	0.0116402	1	0	1	0	2	16750.1	0	0.0116402	1	0	1	0
520			AT3G49430.1_x000D_; AT3G49430.3		Symbols: SRp34a, SR34a, At-SR34a SER/ARG-rich protein 34A chr3:18332668-18334829 FORWARD LENGTH=300<|>Symbols: SRp34a, SR34a, At-SR34a SER/ARG-rich protein 34A chr3:18332668-18334829 FORWARD LENGTH=300	SR34A	[GO:0000398]; GO:0000377; GO:0006397; GO:0000375; GO:0006396; GO:0016071; GO:0008380; GO:0016070; GO:0010467; GO:0090304; GO:0043170; GO:0006139; GO:0071704; GO:0006725; GO:0034641; GO:0044238; GO:0046483; GO:1901360; GO:0008152; GO:0044237; GO:0006807; GO:0008150; GO:0009987_x000D_ [GO:0003676]; GO:0097159; GO:1901363; GO:0005488; GO:0003674_x000D_ [GO:0003723]; GO:0003676; GO:0097159; GO:190136…	Pf00076	5	33.579	1.08635e+06	1.08635e+06	0.133333	4	4	4	4	5	3.33928e+06	3.33928e+06	0.173333	5	5	5	5	6	1.31913e+06	1.31913e+06	0.103333	3	2	3	2	3	1.81552e+06	1.81552e+06	0.0766667	2	2	2	2	2	16750.1	0	0	0	0	0	0
521			AT1G47830.1		Symbols: SNARE-like superfamily protein chr1:17613346-17614784 REVERSE LENGTH=142	AP17	[GO:0006886]; GO:0015031; GO:0046907; GO:0034613; GO:0045184; GO:0071702; GO:0071705; GO:0006810; GO:0051641; GO:0051649; GO:0008104; GO:0070727; GO:0051234; GO:0009987; GO:0051179; GO:0033036; GO:0008150_x000D_ [GO:0015031]; GO:0045184; GO:0071702; GO:0071705; GO:0008104; GO:0051234; GO:0006810; GO:0033036; GO:0051179; GO:0008150_x000D_ [GO:0016192]; GO:0006810; GO:0051234; GO:0051179; GO:000815…	Pf01217	2	17.056	17621.1	0	0	0	0	0	0	0	17520.1	0	0	0	0	0	0	0	133848	133848	0	0	0	0	0	0	18169.8	0	0	0	0	0	0	0	16750.1	0	0	0	0	0	0
522			AT3G52990.1		Symbols: Pyruvate kinase family protein chr3:19649046-19652237 FORWARD LENGTH=527		[GO:0000287]; GO:0046872; GO:0043169; GO:0043167; GO:0005488; GO:0003674_x000D_ [GO:0003729]; GO:0003723; GO:0003676; GO:0097159; GO:1901363; GO:0005488; GO:0003674_x000D_ [GO:0004743]; GO:0016773; GO:0006096; GO:0016772; GO:0006090; GO:0006757; GO:0016052; GO:0016740; GO:0032787; GO:0006091; GO:0006165; GO:0046031; GO:0046034; GO:0005975; GO:1901575; GO:0003824; GO:0019752; GO:0044237; GO:000911…	Pf00224, Pf02887	10	57.459	28601.8	28601.8	0.0151803	1	0	1	0	1	97387.6	97387.6	0	0	0	0	0	0	215694	215694	0.0151803	1	0	1	0	2	165065	165065	0.0151803	1	0	1	0	2	16750.1	0	0	0	0	0	0
523			AT3G54470.1		Symbols: uridine 5'-monophosphate synthase / UMP synthase (PYRE-F) (UMPS) chr3:20168285-20170245 REVERSE LENGTH=476	PYRE-F	[GO:0004588]; GO:0016763; GO:0016757; GO:0016740; GO:0003824; GO:0003674_x000D_ [GO:0004590]; GO:0016831; GO:0016830; GO:0016829; GO:0003824; GO:0003674_x000D_ [GO:0005829]; GO:0110165; GO:0005737; GO:0005575; GO:0005622_x000D_ [GO:0006207]; GO:0019856; GO:0006206; GO:0046112; GO:0072528; GO:0009112; GO:0072527; GO:0018130; GO:1901362; GO:1901566; GO:0044271; GO:0055086; GO:1901564; GO:0034641; G…	Pf00156, Pf00215	12	51.817	17621.1	0	0	0	0	0	0	0	1.60207e+06	1.60207e+06	0	0	0	0	0	0	126359	126359	0	0	0	0	0	0	270262	270262	0	0	0	0	0	0	16750.1	0	0	0	0	0	0
524			AT2G28000.1		Symbols: CPN60A, CH-CPN60A, SLP chaperonin-60alpha chr2:11926603-11929184 FORWARD LENGTH=586	CPN60A1	[GO:0005524]; GO:0032559; GO:0035639; GO:0030554; GO:0032555; GO:0043168; GO:1901265; GO:0017076; GO:0032553; GO:0043167; GO:0097159; GO:1901363; GO:0000166; GO:0097367; GO:0005488; GO:0036094; GO:0003674_x000D_ [GO:0005739]; GO:0043231; GO:0005737; GO:0043227; GO:0043229; GO:0110165; GO:0005622; GO:0043226; GO:0005575_x000D_ [GO:0006457]; GO:0009987; GO:0008150_x000D_ [GO:0009507]; GO:0009536; G…	Pf00118	21	62.034	673675	673675	0.150171	10	9	10	9	11	2.1654e+06	2.1654e+06	0.298635	18	17	18	17	19	736648	736648	0.0938567	7	6	7	6	8	1.22971e+07	1.22971e+07	0.199659	13	12	13	12	16	16750.1	0	0.0221843	1	1	1	1
525			AT4G33510.1		Symbols: DHS2 3-deoxy-d-arabino-heptulosonate 7-phosphate synthase chr4:16116496-16118549 FORWARD LENGTH=507	DHS2	[GO:0003849]; GO:0016765; GO:0016740; GO:0003824; GO:0003674_x000D_ [GO:0008652]; GO:0006520; GO:0046394; GO:1901566; GO:0019752; GO:0044238; GO:1901564; GO:0016053; GO:1901576; GO:0043436; GO:0008152; GO:0006807; GO:0071704; GO:0006082; GO:0044249; GO:0044283; GO:0009058; GO:0008150; GO:0044237; GO:0044281; GO:0009987_x000D_ [GO:0009073]; GO:0009072; GO:0016053; GO:0019438; GO:1901362; GO:190156…	Pf01474	3	56.113	17621.1	0	0	0	0	0	0	0	17520.1	0	0	0	0	0	0	0	17427.7	0	0	0	0	0	0	0	18169.8	0	0.0216963	1	0	1	0	1	16750.1	0	0	0	0	0	0
526			AT5G22780.1		Symbols: Adaptor protein complex AP-2, alpha subunit chr5:7590100-7597828 REVERSE LENGTH=1013	ALPHAC-AD	[GO:0005886]; GO:0016020; GO:0071944; GO:0110165; GO:0005575_x000D_ [GO:0006886]; GO:0015031; GO:0046907; GO:0034613; GO:0045184; GO:0071702; GO:0071705; GO:0006810; GO:0051641; GO:0051649; GO:0008104; GO:0070727; GO:0051234; GO:0009987; GO:0051179; GO:0033036; GO:0008150_x000D_ [GO:0006898]; GO:0006897; GO:0016192; GO:0006810; GO:0051234; GO:0051179; GO:0008150_x000D_ [GO:0008289]; GO:0005488; G…	Pf01602, Pf02296, Pf02883	9	112.227	13878.4	13878.4	0.0148075	1	1	1	1	1	18223.8	18223.8	0.0148075	1	1	1	1	1	17427.7	0	0	0	0	0	0	0	16979.6	16979.6	0	0	0	0	0	0	16750.1	0	0	0	0	0	0
527			AT4G02350.1		Symbols: SEC15B exocyst complex component sec15B chr4:1038157-1040571 FORWARD LENGTH=787	SEC15B	[GO:0000145]; GO:0099023; GO:0005938; GO:0032991; GO:0005737; GO:0071944; GO:0005575; GO:0110165; GO:0005622_x000D_ [GO:0005618]; GO:0030312; GO:0110165; GO:0071944; GO:0005575_x000D_ [GO:0005829]; GO:0110165; GO:0005737; GO:0005575; GO:0005622_x000D_ [GO:0005856]; GO:0043232; GO:0043228; GO:0043229; GO:0043226; GO:0005622; GO:0110165; GO:0005575_x000D_ [GO:0005886]; GO:0016020; GO:0071944; GO:01…	Pf04091	11	88.315	17621.1	0	0	0	0	0	0	0	17520.1	0	0	0	0	0	0	0	17427.7	0	0	0	0	0	0	0	18169.8	0	0	0	0	0	0	0	9539.82	9539.82	0	0	0	0	0
528			AT4G25080.3_x000D_; AT4G25080.2_x000D_; AT4G25080.1_x000D_; AT4G25080.5		Symbols: CHLM magnesium-protoporphyrin IX methyltransferase chr4:12877015-12878128 FORWARD LENGTH=312<|>Symbols: CHLM magnesium-protoporphyrin IX methyltransferase chr4:12877015-12878128 FORWARD LENGTH=312<|>Symbols: CHLM magnesium-protoporphyrin IX methyltransferase chr4:12877015-12878128 FORWARD LENGTH=312<|>Symbols: CHLM magnesium-protoporphyrin IX methyltransferase chr4:12877015-12878128 FORW…	CHLM	[GO:0008168]; GO:0016741; GO:0016740; GO:0003824; GO:0003674_x000D_ [GO:0009507]; GO:0009536; GO:0043231; GO:0005737; GO:0043227; GO:0043229; GO:0110165; GO:0005622; GO:0043226; GO:0005575_x000D_ [GO:0009534]; GO:0031976; GO:0009507; GO:0009579; GO:0031984; GO:0009536; GO:0005622; GO:0110165; GO:0043227; GO:0043229; GO:0043231; GO:0005737; GO:0005575; GO:0043226_x000D_ [GO:0009535]; GO:0055035; G…	Pf07109	4	33.775	17621.1	0	0	0	0	0	0	0	17520.1	0	0	0	0	0	0	0	17427.7	0	0	0	0	0	0	0	18169.8	0	0	0	0	0	0	0	96634.5	96634.5	0	0	0	0	0
529			AT5G40690.1		Symbols: CONTAINS InterPro DOMAIN/s: EF-Hand 1, calcium-binding site (InterPro:IPR018247); BEST Arabidopsis thaliana protein match is: unknown protein (TAIR:AT2G41730.1); Has 1807 Blast hits to 1807 proteins in 277 species: Archae - 0; Bacteria - 0; Metazoa - 736; Fungi - 347; Plants - 385; Viruses - 0; Other Eukaryotes - 339 (source: NCBI BLink). chr5:16290770-16291402 FORWARD LENGTH=210	MNF13.25	[GO:0005634]; GO:0043231; GO:0043227; GO:0043229; GO:0043226; GO:0005622; GO:0110165; GO:0005575_x000D_ [GO:0005737]; GO:0110165; GO:0005622; GO:0005575_x000D_ [GO:0008168]; GO:0016741; GO:0016740; GO:0003824; GO:0003674_x000D_ [GO:0032259]; GO:0008152; GO:0008150		4	23.555	17621.1	0	0	0	0	0	0	0	17520.1	0	0	0	0	0	0	0	17427.7	0	0	0	0	0	0	0	18169.8	0	0	0	0	0	0	0	16750.1	0	0	0	0	0	0
530			AT3G57290.1		Symbols: EIF3E, TIF3E1, ATEIF3E-1, INT-6, ATINT6, INT6 eukaryotic translation initiation factor 3E chr3:21196786-21199073 REVERSE LENGTH=441	TIF3E1	[GO:0001732]; GO:0022618; GO:0002183; GO:0065003; GO:0071826; GO:0022613; GO:0006413; GO:0002181; GO:0022607; GO:0043933; GO:0044085; GO:0044237; GO:0006412; GO:0016043; GO:0071840; GO:0008152; GO:0009987; GO:0034645; GO:0043043; GO:0044267; GO:0010467; GO:0008150; GO:0009059; GO:0044249; GO:0044260; GO:0006518; GO:0043604; GO:1901566; GO:0019538; GO:0043170; GO:1901576; GO:0009058; GO:0043603; G…	Pf01399, Pf09440	8	51.717	17621.1	0	0	0	0	0	0	0	26464.6	26464.6	0.0340136	1	1	1	1	1	17427.7	0	0.0340136	1	1	1	1	1	18169.8	0	0.0340136	1	1	1	1	1	16750.1	0	0	0	0	0	0
531			AT5G47940.1		Symbols: unknown protein; Has 1807 Blast hits to 1807 proteins in 277 species: Archae - 0; Bacteria - 0; Metazoa - 736; Fungi - 347; Plants - 385; Viruses - 0; Other Eukaryotes - 339 (source: NCBI BLink). chr5:19409407-19411893 REVERSE LENGTH=749		[GO:0005840]; GO:0043232; GO:0043228; GO:0043229; GO:0043226; GO:0005622; GO:0110165; GO:0005575		11	82.187	159551	159551	0	0	0	0	0	0	17520.1	0	0	0	0	0	0	0	270859	270859	0	0	0	0	0	0	42009.2	42009.2	0	0	0	0	0	0	21690.8	21690.8	0	0	0	0	0
532			AT5G45600.1		Symbols: GAS41, TAF14B YEATS family protein chr5:18488059-18489666 FORWARD LENGTH=268	TAF14B	[GO:0005634]; GO:0043231; GO:0043227; GO:0043229; GO:0043226; GO:0005622; GO:0110165; GO:0005575_x000D_ [GO:0005737]; GO:0110165; GO:0005622; GO:0005575_x000D_ [GO:0006281]; GO:0006259; GO:0006974; GO:0044260; GO:0090304; GO:0033554; GO:0043170; GO:0044237; GO:0006139; GO:0006950; GO:0051716; GO:0071704; GO:0008152; GO:0009987; GO:0006725; GO:0034641; GO:0044238; GO:0046483; GO:1901360; GO:005089…	Pf03366	3	30.213	17621.1	0	0	0	0	0	0	0	74507.1	74507.1	0.0410448	1	1	1	1	1	17427.7	0	0	0	0	0	0	0	948368	948368	0.0858209	2	2	2	2	2	16750.1	0	0	0	0	0	0
533			AT4G39330.1		Symbols: ATCAD9, CAD9 cinnamyl alcohol dehydrogenase 9 chr4:18291268-18292772 FORWARD LENGTH=360	CAD9	[GO:0008270]; GO:0046914; GO:0046872; GO:0043169; GO:0043167; GO:0005488; GO:0003674_x000D_ [GO:0009809]; GO:0009699; GO:0009808; GO:0009698; GO:0019438; GO:0044550; GO:1901362; GO:0006725; GO:0019748; GO:1901360; GO:0044249; GO:0009058; GO:1901576; GO:0044237; GO:0008152; GO:0071704; GO:0009987; GO:0008150_x000D_ [GO:0016491]; GO:0003824; GO:0003674_x000D_ [GO:0016616]; GO:0016614; GO:0016491; G…	Pf00107, Pf08240	5	38.909	17621.1	0	0	0	0	0	0	0	17520.1	0	0	0	0	0	0	0	17427.7	0	0	0	0	0	0	0	124474	124474	0	0	0	0	0	0	16750.1	0	0	0	0	0	0
534			AT1G13430.1		Symbols: ATST4C, ST4C sulfotransferase 4C chr1:4606530-4607585 FORWARD LENGTH=351	STO9	[GO:0005737]; GO:0110165; GO:0005622; GO:0005575_x000D_ [GO:0008146]; GO:0016782; GO:0016740; GO:0003824; GO:0003674_x000D_ [GO:0009735]; GO:0009725; GO:0009719; GO:0010033; GO:0050896; GO:0042221; GO:0008150_x000D_ [GO:0051923]; GO:0006790; GO:0044237; GO:0008152; GO:0009987; GO:0008150	Pf00685	4	40.641	30902.9	30902.9	0	0	0	0	0	0	17520.1	0	0	0	0	0	0	0	278547	278547	0	0	0	0	0	0	18169.8	0	0	0	0	0	0	0	16750.1	0	0	0	0	0	0
535			AT5G14660.1_x000D_; AT5G14660.2		Symbols: PDF1B, DEF2, ATDEF2 peptide deformylase 1B chr5:4727129-4728671 REVERSE LENGTH=273<|>Symbols: PDF1B, DEF2, ATDEF2 peptide deformylase 1B chr5:4727129-4728671 REVERSE LENGTH=273	PDF1B	[GO:0005739]; GO:0043231; GO:0005737; GO:0043227; GO:0043229; GO:0110165; GO:0005622; GO:0043226; GO:0005575_x000D_ [GO:0006412]; GO:0034645; GO:0043043; GO:0044267; GO:0010467; GO:0009059; GO:0044249; GO:0044260; GO:0006518; GO:0043604; GO:1901566; GO:0019538; GO:0043170; GO:1901576; GO:0009058; GO:0044237; GO:0043603; GO:1901564; GO:0044271; GO:0044238; GO:0071704; GO:0008152; GO:0009987; GO:00…	Pf01327	5	30.591	165838	165838	0.03663	1	1	1	1	1	185345	185345	0.0879121	2	2	2	2	2	36960	36960	0	0	0	0	0	0	18169.8	0	0	0	0	0	0	0	90019	90019	0.0512821	1	1	1	1
536	ü		cont_Q8N1N4.2		Keratin, type II cytoskeletal 78	KRT78	[GO:0005829]; GO:0110165; GO:0005737; GO:0005575; GO:0005622_x000D_ [GO:0045095]; GO:0005882; GO:0099513; GO:0045111; GO:0099512; GO:0005856; GO:0099081; GO:0043232; GO:0099080; GO:0043228; GO:0043229; GO:0110165; GO:0043226; GO:0005622; GO:0005575	Pf00038, Pf16208	21	56.83	17621.1	0	0.0288462	2	0	2	0	3	1.74843e+06	1.74843e+06	0.0173077	2	1	2	1	3	3.41296e+06	3.41296e+06	0.334615	20	18	20	18	26	150732	150732	0.0673077	4	2	4	2	5	972033	972033	0.232692	14	12	14	12
537			AT1G80380.2		Symbols: P-loop containing nucleoside triphosphate hydrolases superfamily protein chr1:30217332-30219784 FORWARD LENGTH=456	GLYK	[GO:0005524]; GO:0032559; GO:0035639; GO:0030554; GO:0032555; GO:0043168; GO:1901265; GO:0017076; GO:0032553; GO:0043167; GO:0097159; GO:1901363; GO:0000166; GO:0097367; GO:0005488; GO:0036094; GO:0003674_x000D_ [GO:0005737]; GO:0110165; GO:0005622; GO:0005575_x000D_ [GO:0008887]; GO:0016301; GO:0016773; GO:0016772; GO:0016310; GO:0016740; GO:0006796; GO:0003824; GO:0006793; GO:0003674; GO:004423…	Pf00485	6	50.986	39801.3	39801.3	0	0	0	0	0	0	17520.1	0	0	0	0	0	0	0	17427.7	0	0	0	0	0	0	0	207716	207716	0	0	0	0	0	0	16750.1	0	0	0	0	0	0
538			AT4G39520.1		Symbols: GTP-binding protein-related chr4:18371329-18374000 REVERSE LENGTH=369	DRG3	[GO:0002181]; GO:0006412; GO:0034645; GO:0043043; GO:0044267; GO:0010467; GO:0009059; GO:0044249; GO:0044260; GO:0006518; GO:0043604; GO:1901566; GO:0019538; GO:0043170; GO:1901576; GO:0009058; GO:0044237; GO:0043603; GO:1901564; GO:0044271; GO:0044238; GO:0071704; GO:0008152; GO:0009987; GO:0034641; GO:0006807; GO:0008150_x000D_ [GO:0003924]; GO:0017111; GO:0016462; GO:0016818; GO:0016817; GO:00…	Pf01926, Pf02824, Pf16897	5	41.118	17621.1	0	0	0	0	0	0	0	34296.9	34296.9	0	0	0	0	0	0	24804.2	24804.2	0	0	0	0	0	0	18169.8	0	0	0	0	0	0	0	16750.1	0	0	0	0	0	0
539			AT2G34560.1		Symbols: P-loop containing nucleoside triphosphate hydrolases superfamily protein chr2:14560266-14562695 FORWARD LENGTH=384	CCP1	[GO:0005524]; GO:0032559; GO:0035639; GO:0030554; GO:0032555; GO:0043168; GO:1901265; GO:0017076; GO:0032553; GO:0043167; GO:0097159; GO:1901363; GO:0000166; GO:0097367; GO:0005488; GO:0036094; GO:0003674_x000D_ [GO:0016787]; GO:0003824; GO:0003674	Pf00004, Pf17862	9	42.846	162057	162057	0.0286458	1	0	1	0	1	17520.1	0	0	0	0	0	0	0	50408.7	50408.7	0	0	0	0	0	0	75620.6	75620.6	0.0286458	1	0	1	0	1	630921	630921	0.114583	4	0	4	0
540			AT4G10480.1		Symbols: Nascent polypeptide-associated complex (NAC), alpha subunit family protein chr4:6478089-6479079 REVERSE LENGTH=212		[GO:0005737]; GO:0110165; GO:0005622; GO:0005575_x000D_ [GO:0005854]; GO:0032991; GO:0005737; GO:0005575; GO:0110165; GO:0005622_x000D_ [GO:0006612]; GO:0006605; GO:0090150; GO:0006886; GO:0045184; GO:0072657; GO:0015031; GO:0046907; GO:0034613; GO:0008104; GO:0051234; GO:0051668; GO:0071702; GO:0071705; GO:0006810; GO:0051641; GO:0051649; GO:0070727; GO:0033036; GO:0051179; GO:0009987; GO:000815…	Pf01849, Pf19026	4	23.157	17621.1	0	0	0	0	0	0	0	17520.1	0	0	0	0	0	0	0	52159	52159	0	0	0	0	0	0	5.32101e+06	5.32101e+06	0.179245	5	5	5	5	8	16750.1	0	0	0	0	0	0
541			AT1G77120.1		Symbols: ADH1, ADH, ATADH, ATADH1 alcohol dehydrogenase 1 chr1:28975509-28977216 FORWARD LENGTH=379	ADH1	[GO:0000166]; GO:0036094; GO:1901265; GO:0005488; GO:0097159; GO:1901363; GO:0003674_x000D_ [GO:0001666]; GO:0006950; GO:0036293; GO:0050896; GO:0070482; GO:0008150; GO:0009628_x000D_ [GO:0004022]; GO:0018455; GO:0016616; GO:0016614; GO:0016491; GO:0003824; GO:0003674_x000D_ [GO:0004024]; GO:0004022; GO:0018455; GO:0016616; GO:0016614; GO:0016491; GO:0003824; GO:0003674_x000D_ [GO:0005829]; GO:01…	Pf00107, Pf08240	3	41.152	68972.7	68972.7	0.0237467	1	1	1	1	1	292932	292932	0.0527704	2	2	2	2	2	108639	108639	0.0474934	2	2	2	2	2	18169.8	0	0	0	0	0	0	0	16750.1	0	0	0	0	0	0
542			AT4G17060.1		Symbols: FIP2 FRIGIDA interacting protein 2 chr4:9593721-9594653 REVERSE LENGTH=310	FIP2	[GO:0005634]; GO:0043231; GO:0043227; GO:0043229; GO:0043226; GO:0005622; GO:0110165; GO:0005575_x000D_ [GO:0005773]; GO:0043231; GO:0005737; GO:0043227; GO:0043229; GO:0110165; GO:0005622; GO:0043226; GO:0005575		3	34.412	17621.1	0	0	0	0	0	0	0	1.60199e+06	1.60199e+06	0	0	0	0	0	0	1.04941e+06	1.04941e+06	0	0	0	0	0	0	1.16683e+06	1.16683e+06	0	0	0	0	0	0	16750.1	0	0	0	0	0	0
543			AT1G56110.1		Symbols: NOP56 homolog of nucleolar protein NOP56 chr1:20984544-20986893 REVERSE LENGTH=522	NOP56	[GO:0005618]; GO:0030312; GO:0110165; GO:0071944; GO:0005575_x000D_ [GO:0005730]; GO:0043232; GO:0031981; GO:0043228; GO:0043229; GO:0070013; GO:0005634; GO:0043226; GO:0005622; GO:0043233; GO:0043231; GO:0110165; GO:0031974; GO:0043227; GO:0005575_x000D_ [GO:0009506]; GO:0005911; GO:0055044; GO:0070161; GO:0110165; GO:0030054; GO:0005575_x000D_ [GO:0030515]; GO:0003723; GO:0003676; GO:0097159; G…	Pf01798, Pf08156	8	58.636	92761	92761	0.0574713	2	2	2	2	2	112566	112566	0.0306513	1	1	1	1	1	60188.9	60188.9	0.0287356	1	1	1	1	1	124107	124107	0.0287356	1	1	1	1	2	16750.1	0	0	0	0	0	0
544			AT3G08510.1_x000D_; AT3G08510.2		Symbols: ATPLC2, PLC2 phospholipase C 2 chr3:2582626-2585556 REVERSE LENGTH=581<|>Symbols: ATPLC2, PLC2 phospholipase C 2 chr3:2582626-2585556 REVERSE LENGTH=581	PLC2	[GO:0004435]; GO:0004629; GO:0004620; GO:0008081; GO:0016298; GO:0042578; GO:0016788; GO:0016787; GO:0003824; GO:0003674_x000D_ [GO:0004629]; GO:0004620; GO:0008081; GO:0016298; GO:0042578; GO:0016788; GO:0016787; GO:0003824; GO:0003674_x000D_ [GO:0005886]; GO:0016020; GO:0071944; GO:0110165; GO:0005575_x000D_ [GO:0009553]; GO:0048229; GO:0007275; GO:0032501; GO:0048856; GO:0008150; GO:0032502_x0…	Pf00168, Pf00387, Pf00388, Pf09279	13	66.081	17621.1	0	0	0	0	0	0	0	17520.1	0	0	0	0	0	0	0	1.68699e+07	1.68699e+07	0	0	0	0	0	0	18169.8	0	0	0	0	0	0	0	925902	925902	0.154905	9	9	9	9
545			AT1G23180.1		Symbols: ARM repeat superfamily protein chr1:8216125-8219515 FORWARD LENGTH=834		[GO:0009507]; GO:0009536; GO:0043231; GO:0005737; GO:0043227; GO:0043229; GO:0110165; GO:0005622; GO:0043226; GO:0005575_x000D_ [GO:0009570]; GO:0009532; GO:0009507; GO:0110165; GO:0009536; GO:0005575; GO:0043231; GO:0005737; GO:0043227; GO:0043229; GO:0005622; GO:0043226	Pf00514	8	91.637	17621.1	0	0	0	0	0	0	0	17520.1	0	0	0	0	0	0	0	17427.7	0	0	0	0	0	0	0	18169.8	0	0	0	0	0	0	0	16750.1	0	0	0	0	0	0
546			AT3G10380.1		Symbols: SEC8, ATSEC8 subunit of exocyst complex 8 chr3:3219922-3228356 REVERSE LENGTH=1053	SEC8	[GO:0000145]; GO:0099023; GO:0005938; GO:0032991; GO:0005737; GO:0071944; GO:0005575; GO:0110165; GO:0005622_x000D_ [GO:0005618]; GO:0030312; GO:0110165; GO:0071944; GO:0005575_x000D_ [GO:0005829]; GO:0110165; GO:0005737; GO:0005575; GO:0005622_x000D_ [GO:0005856]; GO:0043232; GO:0043228; GO:0043229; GO:0043226; GO:0005622; GO:0110165; GO:0005575_x000D_ [GO:0005886]; GO:0016020; GO:0071944; GO:01…	Pf04048	19	116.533	27555.4	27555.4	0.0208927	2	2	2	2	2	34430.4	34430.4	0.00949668	1	1	1	1	1	24966.5	24966.5	0	0	0	0	0	0	18169.8	0	0	0	0	0	0	0	93124.1	93124.1	0.037037	4	4	4	4
547			AT1G53500.1		Symbols: MUM4, RHM2, ATRHM2, ATMUM4 NAD-dependent epimerase/dehydratase family protein chr1:19967157-19969239 REVERSE LENGTH=667	RHM2	[GO:0005829]; GO:0110165; GO:0005737; GO:0005575; GO:0005622_x000D_ [GO:0008460]; GO:0016836; GO:0016835; GO:0016829; GO:0003824; GO:0003674_x000D_ [GO:0009225]; GO:0055086; GO:1901135; GO:0006139; GO:0044281; GO:0071704; GO:0006725; GO:0034641; GO:0044238; GO:0046483; GO:1901360; GO:0008152; GO:0044237; GO:0006807; GO:0008150; GO:0009987_x000D_ [GO:0010192]; GO:0010191; GO:0044249; GO:0044237; G…	Pf04321, Pf16363	7	75.178	45836.5	45836.5	0.053973	4	1	4	1	4	93482.9	93482.9	0.0254873	2	0	2	0	2	27126.2	27126.2	0.0104948	1	0	1	0	1	48145.6	48145.6	0.0104948	1	0	1	0	1	16750.1	0	0	0	0	0	0
548			AT3G14100.1	AT1G54080.2	Symbols: RNA-binding (RRM/RBD/RNP motifs) family protein chr3:4673027-4675950 FORWARD LENGTH=427	UBP1C	[GO:0003729]; GO:0003723; GO:0003676; GO:0097159; GO:1901363; GO:0005488; GO:0003674_x000D_ [GO:0005634]; GO:0043231; GO:0043227; GO:0043229; GO:0043226; GO:0005622; GO:0110165; GO:0005575_x000D_ [GO:0005737]; GO:0110165; GO:0005622; GO:0005575_x000D_ [GO:0006397]; GO:0006396; GO:0016071; GO:0016070; GO:0010467; GO:0090304; GO:0043170; GO:0006139; GO:0071704; GO:0006725; GO:0034641; GO:0044238; G…	Pf00076	2	47.059	17621.1	0	0	0	0	0	0	0	17520.1	0	0	0	0	0	0	0	17427.7	0	0	0	0	0	0	0	18169.8	0	0	0	0	0	0	0	16750.1	0	0	0	0	0	0
549			AT5G56350.1		Symbols: Pyruvate kinase family protein chr5:22820254-22822529 REVERSE LENGTH=498	MCD7.8	[GO:0000287]; GO:0046872; GO:0043169; GO:0043167; GO:0005488; GO:0003674_x000D_ [GO:0004743]; GO:0016773; GO:0006096; GO:0016772; GO:0006090; GO:0006757; GO:0016052; GO:0016740; GO:0032787; GO:0006091; GO:0006165; GO:0046031; GO:0046034; GO:0005975; GO:1901575; GO:0003824; GO:0019752; GO:0044237; GO:0009117; GO:0009132; GO:0046939; GO:0009150; GO:0009179; GO:0008152; GO:0044238; GO:0071704; GO:00…	Pf00224, Pf02887	5	54.376	17621.1	0	0	0	0	0	0	0	17520.1	0	0	0	0	0	0	0	165902	165902	0	0	0	0	0	0	18169.8	0	0	0	0	0	0	0	16750.1	0	0	0	0	0	0
550			AT4G16390.1		Symbols: SVR7 pentatricopeptide (PPR) repeat-containing protein chr4:9257985-9260093 FORWARD LENGTH=702	P67	[GO:0000166]; GO:0036094; GO:1901265; GO:0005488; GO:0097159; GO:1901363; GO:0003674_x000D_ [GO:0003729]; GO:0003723; GO:0003676; GO:0097159; GO:1901363; GO:0005488; GO:0003674_x000D_ [GO:0009507]; GO:0009536; GO:0043231; GO:0005737; GO:0043227; GO:0043229; GO:0110165; GO:0005622; GO:0043226; GO:0005575_x000D_ [GO:0009570]; GO:0009532; GO:0009507; GO:0110165; GO:0009536; GO:0005575; GO:0043231; G…	Pf01535	6	78.192	17621.1	0	0	0	0	0	0	0	85720.5	85720.5	0	0	0	0	0	0	17427.7	0	0	0	0	0	0	0	18169.8	0	0	0	0	0	0	0	16750.1	0	0	0	0	0	0
551			AT3G06860.1		Symbols: MFP2, ATMFP2 multifunctional protein 2 chr3:2161926-2166009 FORWARD LENGTH=725	MFP2	[GO:0003857]; GO:0016616; GO:0016614; GO:0016491; GO:0003824; GO:0003674_x000D_ [GO:0004165]; GO:0016863; GO:0016860; GO:0016853; GO:0003824; GO:0003674_x000D_ [GO:0004300]; GO:0016836; GO:0016835; GO:0016829; GO:0003824; GO:0003674_x000D_ [GO:0005618]; GO:0030312; GO:0110165; GO:0071944; GO:0005575_x000D_ [GO:0005730]; GO:0043232; GO:0031981; GO:0043228; GO:0043229; GO:0070013; GO:0005634; GO:00…	Pf00378, Pf00725, Pf02737	11	78.79	13820.9	13820.9	0	0	0	0	0	0	19670.2	19670.2	0.0110345	1	1	1	1	1	151005	151005	0	0	0	0	0	0	19043.1	19043.1	0.0234483	2	2	2	2	2	16750.1	0	0	0	0	0	0
552			AT2G30520.1		Symbols: RPT2 Phototropic-responsive NPH3 family protein chr2:13002920-13005573 REVERSE LENGTH=593	RPT2	[GO:0005634]; GO:0043231; GO:0043227; GO:0043229; GO:0043226; GO:0005622; GO:0110165; GO:0005575_x000D_ [GO:0005737]; GO:0110165; GO:0005622; GO:0005575_x000D_ [GO:0007165]; GO:0009987; GO:0050794; GO:0007154; GO:0023052; GO:0051716; GO:0008150; GO:0050789; GO:0050896; GO:0065007_x000D_ [GO:0009638]; GO:0009606; GO:0009637; GO:0009605; GO:0009416; GO:0050896; GO:0009314; GO:0008150; GO:0009628_x0…	Pf00651, Pf03000	8	65.813	17621.1	0	0	0	0	0	0	0	17520.1	0	0	0	0	0	0	0	17427.7	0	0	0	0	0	0	0	18169.8	0	0	0	0	0	0	0	1.83103e+06	1.83103e+06	0.107926	7	7	7	7
553			AT5G45620.1		Symbols: Proteasome component (PCI) domain protein chr5:18501590-18503868 FORWARD LENGTH=386	RPN9A	[GO:0000502]; GO:0140535; GO:1905369; GO:0032991; GO:1905368; GO:0005575; GO:1902494_x000D_ [GO:0005198]; GO:0003674_x000D_ [GO:0005634]; GO:0043231; GO:0043227; GO:0043229; GO:0043226; GO:0005622; GO:0110165; GO:0005575_x000D_ [GO:0005829]; GO:0110165; GO:0005737; GO:0005575; GO:0005622_x000D_ [GO:0006511]; GO:0019941; GO:0043632; GO:0051603; GO:0044265; GO:0006508; GO:0044257; GO:0009057; GO:00…	Pf01399	3	44.14	17621.1	0	0	0	0	0	0	0	17520.1	0	0	0	0	0	0	0	17427.7	0	0	0	0	0	0	0	18169.8	0	0	0	0	0	0	0	16750.1	0	0	0	0	0	0
554			AT2G33470.2_x000D_; AT2G33470.1		Symbols: GLTP1 glycolipid transfer protein 1 chr2:14176599-14177950 REVERSE LENGTH=202<|>Symbols: GLTP1, ATGLTP1 glycolipid transfer protein 1 chr2:14176599-14177950 REVERSE LENGTH=202	GLTP1	[GO:0005737]; GO:0110165; GO:0005622; GO:0005575_x000D_ [GO:0005829]; GO:0110165; GO:0005737; GO:0005575; GO:0005622_x000D_ [GO:0005886]; GO:0016020; GO:0071944; GO:0110165; GO:0005575_x000D_ [GO:0016020]; GO:0110165; GO:0005575_x000D_ [GO:0035627]; GO:0006869; GO:0042886; GO:0071702; GO:0010876; GO:0071705; GO:0006810; GO:0033036; GO:0051234; GO:0051179; GO:0008150_x000D_ [GO:0120009]; GO:000686…	Pf08718	3	22.725	17621.1	0	0	0	0	0	0	0	17520.1	0	0	0	0	0	0	0	17427.7	0	0	0	0	0	0	0	18169.8	0	0	0	0	0	0	0	16750.1	0	0	0	0	0	0
555			AT1G09430.1		Symbols: ACLA-3 ATP-citrate lyase A-3 chr1:3042135-3044978 FORWARD LENGTH=424	ACLA-3	[GO:0000166]; GO:0036094; GO:1901265; GO:0005488; GO:0097159; GO:1901363; GO:0003674_x000D_ [GO:0003878]; GO:0046912; GO:0016746; GO:0016740; GO:0003824; GO:0003674_x000D_ [GO:0005524]; GO:0032559; GO:0035639; GO:0030554; GO:0032555; GO:0043168; GO:1901265; GO:0017076; GO:0032553; GO:0043167; GO:0097159; GO:1901363; GO:0000166; GO:0097367; GO:0005488; GO:0036094; GO:0003674_x000D_ [GO:0005829]; G…	Pf08442, Pf16114	3	46.916	17621.1	0	0	0	0	0	0	0	55779.7	55779.7	0	0	0	0	0	0	17427.7	0	0	0	0	0	0	0	65987.4	65987.4	0	0	0	0	0	0	16750.1	0	0	0	0	0	0
556			AT5G23310.1		Symbols: FSD3 Fe superoxide dismutase 3 chr5:7850624-7852241 FORWARD LENGTH=263	FSD3	[GO:0004784]; GO:0016209; GO:0016721; GO:0019430; GO:0003674; GO:0098869; GO:0016491; GO:0006801; GO:0071451; GO:1990748; GO:0003824; GO:0072593; GO:0000303; GO:0071450; GO:0009987; GO:0098754; GO:0097237; GO:0044237; GO:0000305; GO:0034614; GO:0008150; GO:0009636; GO:0070887; GO:0008152; GO:0000302; GO:0010035; GO:0034599; GO:1901701; GO:0042221; GO:0051716; GO:0006979; GO:1901700; GO:0062197; G…	Pf00081, Pf02777	4	30.341	17621.1	0	0	0	0	0	0	0	2.02309e+06	2.02309e+06	0	0	0	0	0	0	17427.7	0	0	0	0	0	0	0	2.84909e+06	2.84909e+06	0.0304183	1	1	1	1	1	16750.1	0	0	0	0	0	0
557			AT4G13940.1		Symbols: HOG1, EMB1395, SAHH1, MEE58, ATSAHH1 S-adenosyl-L-homocysteine hydrolase chr4:8054931-8056676 FORWARD LENGTH=485	SAHH1	[GO:0003729]; GO:0003723; GO:0003676; GO:0097159; GO:1901363; GO:0005488; GO:0003674_x000D_ [GO:0004013]; GO:0016802; GO:0016801; GO:0016787; GO:0003824; GO:0003674_x000D_ [GO:0005773]; GO:0043231; GO:0005737; GO:0043227; GO:0043229; GO:0110165; GO:0005622; GO:0043226; GO:0005575_x000D_ [GO:0005774]; GO:0098588; GO:0005773; GO:0031090; GO:0043231; GO:0005737; GO:0016020; GO:0043227; GO:0043229; G…	Pf00670, Pf05221	17	53.344	228013	228013	0.107216	5	5	5	5	5	464947	464947	0.0659794	3	3	3	3	3	379200	379200	0.0474227	2	2	2	2	2	391117	391117	0.0618557	3	3	3	3	3	21513.3	21513.3	0.0268041	1	1	1	1
558			AT3G56340.1		Symbols: Ribosomal protein S26e family protein chr3:20892309-20893343 REVERSE LENGTH=130	RPS26C	[GO:0003729]; GO:0003723; GO:0003676; GO:0097159; GO:1901363; GO:0005488; GO:0003674_x000D_ [GO:0003735]; GO:0005198; GO:0003674_x000D_ [GO:0005840]; GO:0043232; GO:0043228; GO:0043229; GO:0043226; GO:0005622; GO:0110165; GO:0005575_x000D_ [GO:0006412]; GO:0034645; GO:0043043; GO:0044267; GO:0010467; GO:0009059; GO:0044249; GO:0044260; GO:0006518; GO:0043604; GO:1901566; GO:0019538; GO:0043170; G…	Pf01283	1	14.619	17621.1	0	0	0	0	0	0	0	17520.1	0	0.0692308	1	0	1	0	1	17427.7	0	0	0	0	0	0	0	18169.8	0	0.0692308	1	0	1	0	1	16750.1	0	0	0	0	0	0
559			AT1G48600.2		Symbols: PMEAMT, AtPMEAMT S-adenosyl-L-methionine-dependent methyltransferases superfamily protein chr1:17966074-17969077 FORWARD LENGTH=491	NMT2	[GO:0000234]; GO:0008170; GO:0008757; GO:0008168; GO:0016741; GO:0016740; GO:0003824; GO:0003674_x000D_ [GO:0003729]; GO:0003723; GO:0003676; GO:0097159; GO:1901363; GO:0005488; GO:0003674_x000D_ [GO:0005737]; GO:0110165; GO:0005622; GO:0005575_x000D_ [GO:0006656]; GO:0046470; GO:0046474; GO:1901566; GO:0006650; GO:1901564; GO:0008654; GO:0045017; GO:1901576; GO:0006644; GO:0046486; GO:0006807; G…	Pf08241, Pf13489	5	56.01	17621.1	0	0.0244399	1	1	1	1	1	17520.1	0	0	0	0	0	0	0	39795.8	39795.8	0.0386965	2	0	2	0	2	18169.8	0	0.0549898	3	0	3	0	3	16750.1	0	0	0	0	0	0
560			AT3G11910.1		Symbols: UBP13 ubiquitin-specific protease 13 chr3:3761758-3770290 REVERSE LENGTH=1115	UBP13	[GO:0004197]; GO:0004175; GO:0008234; GO:0008233; GO:0016787; GO:0140096; GO:0006508; GO:0003824; GO:0019538; GO:0003674; GO:0043170; GO:0044238; GO:1901564; GO:0071704; GO:0008152; GO:0006807; GO:0008150_x000D_ [GO:0004843]; GO:0008242; GO:0101005; GO:0008233; GO:0019783; GO:0016787; GO:0140096; GO:0006508; GO:0008234; GO:0003824; GO:0019538; GO:0003674; GO:0043170; GO:0044238; GO:1901564; GO:00…	Pf00443, Pf00917, Pf12436, Pf14533	6	130.567	8487.4	8487.4	0	0	0	0	0	0	9248.56	9248.56	0	0	0	0	0	0	17427.7	0	0	0	0	0	0	0	18169.8	0	0	0	0	0	0	0	16750.1	0	0	0	0	0	0
561			AT4G01800.2		Symbols: AGY1, SECA1 Albino or Glassy Yellow 1 chr4:770926-776134 REVERSE LENGTH=1042	AGY1	[GO:0005524]; GO:0032559; GO:0035639; GO:0030554; GO:0032555; GO:0043168; GO:1901265; GO:0017076; GO:0032553; GO:0043167; GO:0097159; GO:1901363; GO:0000166; GO:0097367; GO:0005488; GO:0036094; GO:0003674_x000D_ [GO:0006605]; GO:0006886; GO:0015031; GO:0046907; GO:0034613; GO:0045184; GO:0071702; GO:0071705; GO:0006810; GO:0051641; GO:0051649; GO:0008104; GO:0070727; GO:0051234; GO:0009987; GO:00…	Pf01043, Pf07516, Pf07517	16	117.341	17621.1	0	0	0	0	0	0	0	17520.1	0	0	0	0	0	0	0	19376.9	19376.9	0	0	0	0	0	0	1.28538e+06	1.28538e+06	0	0	0	0	0	0	16750.1	0	0	0	0	0	0
562			AT5G23540.1		Symbols: Mov34/MPN/PAD-1 family protein chr5:7937772-7939339 FORWARD LENGTH=308	BnaA09g05250D; LOC108848489; RPN11	[GO:0000502]; GO:0140535; GO:1905369; GO:0032991; GO:1905368; GO:0005575; GO:1902494_x000D_ [GO:0004843]; GO:0008242; GO:0101005; GO:0008233; GO:0019783; GO:0016787; GO:0140096; GO:0006508; GO:0008234; GO:0003824; GO:0019538; GO:0003674; GO:0043170; GO:0044238; GO:1901564; GO:0071704; GO:0008152; GO:0006807; GO:0008150_x000D_ [GO:0005634]; GO:0043231; GO:0043227; GO:0043229; GO:0043226; GO:000562…	Pf01398, Pf13012	5	34.332	231904	231904	0.038961	1	1	1	1	1	17520.1	0	0	0	0	0	0	0	74196.7	74196.7	0	0	0	0	0	0	75851.7	75851.7	0	0	0	0	0	0	16750.1	0	0	0	0	0	0
563			AT1G01800.1		Symbols: NAD(P)-binding Rossmann-fold superfamily protein chr1:293396-294888 FORWARD LENGTH=295		[GO:0009505]; GO:0005618; GO:0030312; GO:0110165; GO:0071944; GO:0005575_x000D_ [GO:0016020]; GO:0110165; GO:0005575_x000D_ [GO:0016491]; GO:0003824; GO:0003674	Pf00106	3	31.64	17621.1	0	0	0	0	0	0	0	17520.1	0	0	0	0	0	0	0	17427.7	0	0	0	0	0	0	0	18169.8	0	0	0	0	0	0	0	16750.1	0	0	0	0	0	0
564			AT1G17100.1		Symbols: SOUL heme-binding family protein chr1:5844766-5845539 FORWARD LENGTH=232	AtHBP1	[GO:0005773]; GO:0043231; GO:0005737; GO:0043227; GO:0043229; GO:0110165; GO:0005622; GO:0043226; GO:0005575_x000D_ [GO:0005774]; GO:0098588; GO:0005773; GO:0031090; GO:0043231; GO:0005737; GO:0016020; GO:0043227; GO:0043229; GO:0110165; GO:0005622; GO:0043226; GO:0005575_x000D_ [GO:0020037]; GO:0046906; GO:0097159; GO:1901363; GO:0005488; GO:0003674	Pf04832	3	25.372	17621.1	0	0	0	0	0	0	0	17520.1	0	0	0	0	0	0	0	17427.7	0	0	0	0	0	0	0	87431.2	87431.2	0.0775862	1	1	1	1	1	16750.1	0	0	0	0	0	0
565			AT4G14160.1		Symbols: Sec23/Sec24 protein transport family protein chr4:8167574-8173026 FORWARD LENGTH=773		[GO:0005096]; GO:0008047; GO:0030695; GO:0030234; GO:0060589; GO:0098772; GO:0050790; GO:0003674; GO:0065009; GO:0065007; GO:0008150_x000D_ [GO:0005789]; GO:0031090; GO:0042175; GO:0098827; GO:0016020; GO:0043227; GO:0012505; GO:0031984; GO:0005783; GO:0110165; GO:0043226; GO:0043229; GO:0043231; GO:0005737; GO:0005575; GO:0005622_x000D_ [GO:0005829]; GO:0110165; GO:0005737; GO:0005575; GO:000562…	Pf00626, Pf04810, Pf04811, Pf04815, Pf08033	7	85.323	17621.1	0	0	0	0	0	0	0	17520.1	0	0	0	0	0	0	0	97121.8	97121.8	0	0	0	0	0	0	39876.1	39876.1	0.00905563	1	1	1	1	1	16750.1	0	0	0	0	0	0
566			AT3G23600.1		Symbols: alpha/beta-Hydrolases superfamily protein chr3:8473833-8475655 FORWARD LENGTH=239		[GO:0005634]; GO:0043231; GO:0043227; GO:0043229; GO:0043226; GO:0005622; GO:0110165; GO:0005575_x000D_ [GO:0005737]; GO:0110165; GO:0005622; GO:0005575_x000D_ [GO:0005829]; GO:0110165; GO:0005737; GO:0005575; GO:0005622_x000D_ [GO:0005886]; GO:0016020; GO:0071944; GO:0110165; GO:0005575_x000D_ [GO:0016787]; GO:0003824; GO:0003674_x000D_ [GO:0048046]; GO:0005576; GO:0110165; GO:0005575	Pf01738	5	25.845	1.30426e+06	1.30426e+06	0.129707	3	3	3	3	3	1.74722e+06	1.74722e+06	0.188285	4	4	4	4	5	1.13988e+06	1.13988e+06	0.125523	3	3	3	3	4	880192	880192	0.188285	4	4	4	4	5	59062.3	59062.3	0.041841	1	1	1	1
567			AT4G23850.1	AT1G49430.1	Symbols: LACS4 AMP-dependent synthetase and ligase family protein chr4:12403720-12408263 REVERSE LENGTH=666	LACS4	[GO:0004467]; GO:0015645; GO:0016405; GO:0001676; GO:0016878; GO:0140657; GO:0016877; GO:0006631; GO:0003674; GO:0016874; GO:0032787; GO:0044255; GO:0003824; GO:0019752; GO:0006629; GO:0044237; GO:0043436; GO:0044238; GO:0071704; GO:0008152; GO:0009987; GO:0006082; GO:0008150; GO:0044281_x000D_ [GO:0005524]; GO:0032559; GO:0035639; GO:0030554; GO:0032555; GO:0043168; GO:1901265; GO:0017076; GO:00…	Pf00501	9	74.46	17621.1	0	0	0	0	0	0	0	17520.1	0	0	0	0	0	0	0	17427.7	0	0	0	0	0	0	0	18169.8	0	0	0	0	0	0	0	16750.1	0	0.021021	1	1	1	1
568			AT5G58060.2		Symbols: YKT61, ATYKT61, ATGP1 SNARE-like superfamily protein chr5:23498277-23500128 FORWARD LENGTH=221	YKT61	[GO:0005737]; GO:0110165; GO:0005622; GO:0005575_x000D_ [GO:0005794]; GO:0043231; GO:0005737; GO:0012505; GO:0043227; GO:0043229; GO:0110165; GO:0005622; GO:0043226; GO:0005575_x000D_ [GO:0005829]; GO:0110165; GO:0005737; GO:0005575; GO:0005622_x000D_ [GO:0016021]; GO:0031224; GO:0110165; GO:0016020; GO:0005575_x000D_ [GO:0016192]; GO:0006810; GO:0051234; GO:0051179; GO:0008150_x000D_ [GO:0031982…	Pf00957, Pf13774	3	24.89	17621.1	0	0	0	0	0	0	0	17520.1	0	0	0	0	0	0	0	17427.7	0	0	0	0	0	0	0	18169.8	0	0	0	0	0	0	0	16750.1	0	0	0	0	0	0
569			AT1G44835.2		Symbols: YbaK/aminoacyl-tRNA synthetase-associated domain chr1:16939909-16942337 FORWARD LENGTH=308		[GO:0002161]; GO:0052689; GO:0140101; GO:0106074; GO:0016788; GO:0140098; GO:0006399; GO:0006450; GO:0016787; GO:0140640; GO:0034660; GO:0065008; GO:0003824; GO:0016070; GO:0065007; GO:0003674; GO:0090304; GO:0008150; GO:0006139; GO:0043170; GO:0006725; GO:0034641; GO:0044238; GO:0046483; GO:1901360; GO:0071704; GO:0044237; GO:0006807; GO:0008152; GO:0009987_x000D_ [GO:0004812]; GO:0016875; GO:01…	Pf04073	3	33.789	17621.1	0	0	0	0	0	0	0	45432.8	45432.8	0	0	0	0	0	0	17427.7	0	0	0	0	0	0	0	18169.8	0	0	0	0	0	0	0	16750.1	0	0	0	0	0	0
570			AT5G03290.1		Symbols: IDH-V isocitrate dehydrogenase V chr5:794043-795939 FORWARD LENGTH=374	IDH5	[GO:0000287]; GO:0046872; GO:0043169; GO:0043167; GO:0005488; GO:0003674_x000D_ [GO:0004449]; GO:0004448; GO:0016616; GO:0016614; GO:0016491; GO:0003824; GO:0003674_x000D_ [GO:0005524]; GO:0032559; GO:0035639; GO:0030554; GO:0032555; GO:0043168; GO:1901265; GO:0017076; GO:0032553; GO:0043167; GO:0097159; GO:1901363; GO:0000166; GO:0097367; GO:0005488; GO:0036094; GO:0003674_x000D_ [GO:0005739]; G…	Pf00180	5	40.599	17621.1	0	0	0	0	0	0	0	17520.1	0	0	0	0	0	0	0	27731.8	27731.8	0	0	0	0	0	0	18169.8	0	0	0	0	0	0	0	16750.1	0	0	0	0	0	0
571			AT1G52510.1		Symbols: alpha/beta-Hydrolases superfamily protein chr1:19563039-19565260 REVERSE LENGTH=380		[GO:0003824]; GO:0003674_x000D_ [GO:0009507]; GO:0009536; GO:0043231; GO:0005737; GO:0043227; GO:0043229; GO:0110165; GO:0005622; GO:0043226; GO:0005575_x000D_ [GO:0009570]; GO:0009532; GO:0009507; GO:0110165; GO:0009536; GO:0005575; GO:0043231; GO:0005737; GO:0043227; GO:0043229; GO:0005622; GO:0043226_x000D_ [GO:0009941]; GO:0009526; GO:0009507; GO:0031967; GO:0009536; GO:0031975; GO:0043227; G…	Pf12697	5	41.813	17621.1	0	0	0	0	0	0	0	17520.1	0	0	0	0	0	0	0	17427.7	0	0	0	0	0	0	0	18169.8	0	0	0	0	0	0	0	16750.1	0	0	0	0	0	0
572			AT4G26500.1		Symbols: EMB1374, CPSUFE, ATSUFE, SUFE1 chloroplast sulfur E chr4:13382456-13383571 REVERSE LENGTH=371	SUFE1	[GO:0005739]; GO:0043231; GO:0005737; GO:0043227; GO:0043229; GO:0110165; GO:0005622; GO:0043226; GO:0005575_x000D_ [GO:0008047]; GO:0030234; GO:0098772; GO:0050790; GO:0003674; GO:0065009; GO:0065007; GO:0008150_x000D_ [GO:0009507]; GO:0009536; GO:0043231; GO:0005737; GO:0043227; GO:0043229; GO:0110165; GO:0005622; GO:0043226; GO:0005575_x000D_ [GO:0009570]; GO:0009532; GO:0009507; GO:0110165; G…	Pf01722, Pf02657	4	40.808	17621.1	0	0	0	0	0	0	0	17520.1	0	0	0	0	0	0	0	17427.7	0	0	0	0	0	0	0	18169.8	0	0	0	0	0	0	0	16750.1	0	0	0	0	0	0
573			AT1G67700.2		Symbols: unknown protein; FUNCTIONS IN: molecular_function unknown; INVOLVED IN: biological_process unknown; LOCATED IN: chloroplast, chloroplast envelope; EXPRESSED IN: 22 plant structures; EXPRESSED DURING: 13 growth stages; Has 49 Blast hits to 49 proteins in 20 species: Archae - 0; Bacteria - 0; Metazoa - 0; Fungi - 0; Plants - 44; Viruses - 0; Other Eukaryotes - 5 (source: NCBI BLink). chr1:…	HHL1	[GO:0003729]; GO:0003723; GO:0003676; GO:0097159; GO:1901363; GO:0005488; GO:0003674_x000D_ [GO:0009507]; GO:0009536; GO:0043231; GO:0005737; GO:0043227; GO:0043229; GO:0110165; GO:0005622; GO:0043226; GO:0005575_x000D_ [GO:0009534]; GO:0031976; GO:0009507; GO:0009579; GO:0031984; GO:0009536; GO:0005622; GO:0110165; GO:0043227; GO:0043229; GO:0043231; GO:0005737; GO:0005575; GO:0043226_x000D_ [GO…	Pf20133	6	26.065	1.12729e+06	1.12729e+06	0.0822511	2	2	2	2	2	3.22139e+06	3.22139e+06	0	0	0	0	0	0	591149	591149	0	0	0	0	0	0	1.50644e+06	1.50644e+06	0	0	0	0	0	0	763906	763906	0.147186	4	4	4	4
574			AT1G55490.1_x000D_; AT1G55490.2		Symbols: CPN60B, LEN1 chaperonin 60 beta chr1:20715717-20718673 REVERSE LENGTH=600<|>Symbols: CPN60B, LEN1 chaperonin 60 beta chr1:20715717-20718673 REVERSE LENGTH=600	CPN60B1	[GO:0003729]; GO:0003723; GO:0003676; GO:0097159; GO:1901363; GO:0005488; GO:0003674_x000D_ [GO:0005524]; GO:0032559; GO:0035639; GO:0030554; GO:0032555; GO:0043168; GO:1901265; GO:0017076; GO:0032553; GO:0043167; GO:0097159; GO:1901363; GO:0000166; GO:0097367; GO:0005488; GO:0036094; GO:0003674_x000D_ [GO:0005886]; GO:0016020; GO:0071944; GO:0110165; GO:0005575_x000D_ [GO:0006457]; GO:0009987; G…	Pf00118	25	63.77	702872	702872	0.178333	11	2	11	2	14	1.71442e+06	1.71442e+06	0.173333	10	1	10	1	13	957711	957711	0.201667	12	1	12	1	14	1.99744e+06	1.99744e+06	0.273333	17	4	17	4	22	31586.3	31586.3	0.0583333	3	0	3	0
575			AT3G61240.2_x000D_; AT3G61240.1	AT4G00660.2_x000D_ AT4G00660.1	Symbols: DEA(D/H)-box RNA helicase family protein chr3:22666590-22669154 FORWARD LENGTH=498<|>Symbols: DEA(D/H)-box RNA helicase family protein chr3:22666590-22669154 FORWARD LENGTH=498	RH12	[GO:0000932]; GO:0036464; GO:0035770; GO:0005737; GO:0043232; GO:0099080; GO:0110165; GO:0005622; GO:0043228; GO:0043229; GO:0005575; GO:0043226_x000D_ [GO:0003676]; GO:0097159; GO:1901363; GO:0005488; GO:0003674_x000D_ [GO:0003724]; GO:0004386; GO:0008186; GO:0140098; GO:0140640; GO:0140657; GO:0003824; GO:0003674_x000D_ [GO:0003729]; GO:0003723; GO:0003676; GO:0097159; GO:1901363; GO:0005488; G…	Pf00270, Pf00271	3	56.739	17621.1	0	0.0200803	1	0	1	0	1	17520.1	0	0	0	0	0	0	0	17427.7	0	0	0	0	0	0	0	18169.8	0	0	0	0	0	0	0	16750.1	0	0	0	0	0	0
576			AT1G48860.1		Symbols: RNA 3'-terminal phosphate cyclase/enolpyruvate transferase, alpha/beta chr1:18068892-18071331 REVERSE LENGTH=521	F27K7.11	[GO:0003866]; GO:0016765; GO:0016740; GO:0003824; GO:0003674_x000D_ [GO:0008652]; GO:0006520; GO:0046394; GO:1901566; GO:0019752; GO:0044238; GO:1901564; GO:0016053; GO:1901576; GO:0043436; GO:0008152; GO:0006807; GO:0071704; GO:0006082; GO:0044249; GO:0044283; GO:0009058; GO:0008150; GO:0044237; GO:0044281; GO:0009987_x000D_ [GO:0009073]; GO:0009072; GO:0016053; GO:0019438; GO:1901362; GO:190156…	Pf00275	4	55.796	17621.1	0	0	0	0	0	0	0	17520.1	0	0	0	0	0	0	0	18373.3	18373.3	0	0	0	0	0	0	35550.1	35550.1	0	0	0	0	0	0	16750.1	0	0	0	0	0	0
577			AT3G04840.1		Symbols: Ribosomal protein S3Ae chr3:1329751-1331418 FORWARD LENGTH=262	RPS3AA	[GO:0003729]; GO:0003723; GO:0003676; GO:0097159; GO:1901363; GO:0005488; GO:0003674_x000D_ [GO:0003735]; GO:0005198; GO:0003674_x000D_ [GO:0005829]; GO:0110165; GO:0005737; GO:0005575; GO:0005622_x000D_ [GO:0005886]; GO:0016020; GO:0071944; GO:0110165; GO:0005575_x000D_ [GO:0006412]; GO:0034645; GO:0043043; GO:0044267; GO:0010467; GO:0009059; GO:0044249; GO:0044260; GO:0006518; GO:0043604; GO:19…	Pf01015	2	29.832	17621.1	0	0.0572519	3	0	3	0	3	17520.1	0	0.0267176	1	0	1	0	1	17427.7	0	0.0534351	2	0	2	0	2	18169.8	0	0.0267176	1	0	1	0	1	16750.1	0	0.0343511	3	0	3	0
578			AT1G50200.1		Symbols: ALATS, ACD Alanyl-tRNA synthetase chr1:18591429-18598311 REVERSE LENGTH=1003	ALATS	[GO:0000049]; GO:0003723; GO:0003676; GO:0097159; GO:1901363; GO:0005488; GO:0003674_x000D_ [GO:0002161]; GO:0052689; GO:0140101; GO:0106074; GO:0016788; GO:0140098; GO:0006399; GO:0006450; GO:0016787; GO:0140640; GO:0034660; GO:0065008; GO:0003824; GO:0016070; GO:0065007; GO:0003674; GO:0090304; GO:0008150; GO:0006139; GO:0043170; GO:0006725; GO:0034641; GO:0044238; GO:0046483; GO:1901360; GO:00…	Pf01411, Pf02272, Pf07973	14	110.42	17621.1	0	0	0	0	0	0	0	78295.8	78295.8	0	0	0	0	0	0	17427.7	0	0	0	0	0	0	0	18169.8	0	0	0	0	0	0	0	16750.1	0	0	0	0	0	0
579			AT3G08580.1_x000D_; AT3G08580.2		Symbols: AAC1 ADP/ATP carrier 1 chr3:2605706-2607030 REVERSE LENGTH=381<|>Symbols: AAC1 ADP/ATP carrier 1 chr3:2605706-2607030 REVERSE LENGTH=381	AAC1	[GO:0003729]; GO:0003723; GO:0003676; GO:0097159; GO:1901363; GO:0005488; GO:0003674_x000D_ [GO:0005471]; GO:0005347; GO:0015217; GO:0015301; GO:0000295; GO:0005346; GO:0008514; GO:0015867; GO:0015866; GO:0140323; GO:0015216; GO:0051503; GO:1901505; GO:0008509; GO:0015711; GO:0015868; GO:0015297; GO:0022853; GO:0015215; GO:0015865; GO:0022857; GO:1901264; GO:0015075; GO:0098656; GO:0006820; GO:00…	Pf00153	11	41.449	208459	208459	0.0839895	4	0	4	0	4	648027	648027	0.0629921	3	0	3	0	3	142587	142587	0.0209974	1	0	1	0	1	149087	149087	0.0209974	1	0	1	0	1	1.37337e+07	1.37337e+07	0.209974	11	7	11	7
580			AT5G54740.1		Symbols: SESA5 seed storage albumin 5 chr5:22238640-22239137 REVERSE LENGTH=165	SESA5	[GO:0009555]; GO:0048229; GO:0007275; GO:0032501; GO:0048856; GO:0008150; GO:0032502_x000D_ [GO:0045735]; GO:0003674	Pf00234	3	18.858	17621.1	0	0	0	0	0	0	0	17520.1	0	0	0	0	0	0	0	17427.7	0	0	0	0	0	0	0	18169.8	0	0	0	0	0	0	0	16750.1	0	0	0	0	0	0
581			AT2G27030.3		Symbols: CAM5 calmodulin 5 chr2:11532069-11534176 FORWARD LENGTH=181	CAM5	[GO:0005509]; GO:0046872; GO:0043169; GO:0043167; GO:0005488; GO:0003674_x000D_ [GO:0005774]; GO:0098588; GO:0005773; GO:0031090; GO:0043231; GO:0005737; GO:0016020; GO:0043227; GO:0043229; GO:0110165; GO:0005622; GO:0043226; GO:0005575_x000D_ [GO:0005886]; GO:0016020; GO:0071944; GO:0110165; GO:0005575	Pf13499	6	20.563	727225	727225	0.171271	3	3	3	3	4	352859	352859	0.110497	2	2	2	2	2	152328	152328	0.0441989	1	1	1	1	1	147166	147166	0.0441989	1	1	1	1	1	620577	620577	0.110497	2	2	2	2
582			AT4G04640.1		Symbols: ATPC1 ATPase, F1 complex, gamma subunit protein chr4:2350761-2351882 REVERSE LENGTH=373	ATPC1	[GO:0000275]; GO:0045261; GO:0098800; GO:0005753; GO:0033178; GO:0005622; GO:0045259; GO:0098796; GO:0098798; GO:0005743; GO:0016469; GO:0110165; GO:0032991; GO:0016020; GO:0005739; GO:0019866; GO:0031966; GO:0005575; GO:0043231; GO:0005737; GO:0031090; GO:0031967; GO:0005740; GO:0043227; GO:0043229; GO:0031975; GO:0043226_x000D_ [GO:0006754]; GO:0009152; GO:0009206; GO:0046034; GO:0006164; GO:00…	Pf00231	3	40.886	17621.1	0	0	0	0	0	0	0	17520.1	0	0	0	0	0	0	0	17427.7	0	0	0	0	0	0	0	18169.8	0	0	0	0	0	0	0	120578	120578	0.0294906	1	1	1	1
583			AT5G26210.1		Symbols: AL4 alfin-like 4 chr5:9158566-9160221 REVERSE LENGTH=255	AL4	[GO:0000976]; GO:0001067; GO:1990837; GO:0003676; GO:0003690; GO:0043565; GO:0097159; GO:1901363; GO:0003677; GO:0005488; GO:0003674_x000D_ [GO:0003712]; GO:0140110; GO:0003674; GO:0006355; GO:0010468; GO:1903506; GO:0060255; GO:2001141; GO:0019222; GO:0010556; GO:0031326; GO:0051252; GO:0050789; GO:0009889; GO:0031323; GO:0019219; GO:0065007; GO:0050794; GO:0051171; GO:0080090; GO:0008150_x000D_…	Pf00628, Pf12165	2	28.761	17621.1	0	0	0	0	0	0	0	17520.1	0	0	0	0	0	0	0	82455.5	82455.5	0	0	0	0	0	0	18169.8	0	0	0	0	0	0	0	16750.1	0	0	0	0	0	0
584			AT1G62380.1		Symbols: ACO2, ATACO2 ACC oxidase 2 chr1:23082340-23084068 FORWARD LENGTH=320	ACO2	[GO:0005507]; GO:0046914; GO:0046872; GO:0043169; GO:0043167; GO:0005488; GO:0003674_x000D_ [GO:0005618]; GO:0030312; GO:0110165; GO:0071944; GO:0005575_x000D_ [GO:0005783]; GO:0043231; GO:0005737; GO:0012505; GO:0043227; GO:0043229; GO:0110165; GO:0005622; GO:0043226; GO:0005575_x000D_ [GO:0005794]; GO:0043231; GO:0005737; GO:0012505; GO:0043227; GO:0043229; GO:0110165; GO:0005622; GO:0043226; G…	Pf03171, Pf14226	8	36.16	749598	749598	0.05	2	1	2	1	2	900328	900328	0.10625	3	2	3	2	3	3.77903e+06	3.77903e+06	0.071875	3	2	3	2	4	3.35801e+06	3.35801e+06	0.10625	3	2	3	2	4	157463	157463	0.025	1	1	1	1
585			AT5G02500.1		Symbols: HSC70-1, HSP70-1, AT-HSC70-1, HSC70 heat shock cognate protein 70-1 chr5:554055-556334 REVERSE LENGTH=651	HSP70-1	[GO:0002020]; GO:0019899; GO:0005515; GO:0005488; GO:0003674_x000D_ [GO:0003729]; GO:0003723; GO:0003676; GO:0097159; GO:1901363; GO:0005488; GO:0003674_x000D_ [GO:0005524]; GO:0032559; GO:0035639; GO:0030554; GO:0032555; GO:0043168; GO:1901265; GO:0017076; GO:0032553; GO:0043167; GO:0097159; GO:1901363; GO:0000166; GO:0097367; GO:0005488; GO:0036094; GO:0003674_x000D_ [GO:0005618]; GO:0030312; G…	Pf00012	36	71.313	3.7622e+06	3.7622e+06	0.264209	20	2	20	2	25	5.72422e+06	5.72422e+06	0.304147	22	4	22	4	31	4.08651e+06	4.08651e+06	0.165899	11	1	11	1	16	5.70774e+06	5.70774e+06	0.241167	20	4	20	4	29	1.4399e+06	1.4399e+06	0.211982	13	1	13	1
586			AT5G55670.1		Symbols: RNA-binding (RRM/RBD/RNP motifs) family protein chr5:22544669-22546801 REVERSE LENGTH=710	MDF20.11	[GO:0003676]; GO:0097159; GO:1901363; GO:0005488; GO:0003674_x000D_ [GO:0003723]; GO:0003676; GO:0097159; GO:1901363; GO:0005488; GO:0003674_x000D_ [GO:0005634]; GO:0043231; GO:0043227; GO:0043229; GO:0043226; GO:0005622; GO:0110165; GO:0005575	Pf00076	7	76.386	46596	46596	0	0	0	0	0	0	17520.1	0	0	0	0	0	0	0	242895	242895	0.0183099	1	1	1	1	1	147900	147900	0.0183099	1	1	1	1	2	16750.1	0	0	0	0	0	0
587			AT2G41840.1		Symbols: Ribosomal protein S5 family protein chr2:17460016-17461398 REVERSE LENGTH=285	RPS2C	[GO:0003723]; GO:0003676; GO:0097159; GO:1901363; GO:0005488; GO:0003674_x000D_ [GO:0003729]; GO:0003723; GO:0003676; GO:0097159; GO:1901363; GO:0005488; GO:0003674_x000D_ [GO:0003735]; GO:0005198; GO:0003674_x000D_ [GO:0005730]; GO:0043232; GO:0031981; GO:0043228; GO:0043229; GO:0070013; GO:0005634; GO:0043226; GO:0005622; GO:0043233; GO:0043231; GO:0110165; GO:0031974; GO:0043227; GO:0005575_x0…	Pf00333, Pf03719	9	30.859	30673.8	30673.8	0	0	0	0	0	0	179993	179993	0.0245614	1	0	1	0	1	153124	153124	0.0596491	1	0	1	0	1	367375	367375	0.136842	4	0	4	0	4	67813	67813	0.0280702	1	0	1	0
588			AT4G15550.1		Symbols: IAGLU indole-3-acetate beta-D-glucosyltransferase chr4:8877877-8879301 REVERSE LENGTH=474	UGT75D1	[GO:0008194]; GO:0016757; GO:0016740; GO:0003824; GO:0003674_x000D_ [GO:0009636]; GO:0042221; GO:0050896; GO:0008150_x000D_ [GO:0080043]; GO:0035251; GO:0008194; GO:0046527; GO:0016757; GO:0016758; GO:0016740; GO:0003824; GO:0003674_x000D_ [GO:0080044]; GO:0035251; GO:0008194; GO:0046527; GO:0016757; GO:0016758; GO:0016740; GO:0003824; GO:0003674	Pf00201	6	53.833	17621.1	0	0.0253165	1	1	1	1	1	17520.1	0	0	0	0	0	0	0	17427.7	0	0	0	0	0	0	0	18169.8	0	0	0	0	0	0	0	16750.1	0	0	0	0	0	0
589			AT5G56030.1		Symbols: HSP81-2, ERD8, HSP90.2, AtHsp90.2 heat shock protein 81-2 chr5:22686923-22689433 FORWARD LENGTH=699	HSP90-2	[GO:0005524]; GO:0032559; GO:0035639; GO:0030554; GO:0032555; GO:0043168; GO:1901265; GO:0017076; GO:0032553; GO:0043167; GO:0097159; GO:1901363; GO:0000166; GO:0097367; GO:0005488; GO:0036094; GO:0003674_x000D_ [GO:0005829]; GO:0110165; GO:0005737; GO:0005575; GO:0005622_x000D_ [GO:0005886]; GO:0016020; GO:0071944; GO:0110165; GO:0005575_x000D_ [GO:0006457]; GO:0009987; GO:0008150_x000D_ [GO:003…	Pf00183, Pf02518	33	80.014	1.24445e+06	1.24445e+06	0.153076	10	0	10	0	11	1.74288e+06	1.74288e+06	0.130186	8	0	8	0	9	1.12299e+07	1.12299e+07	0.211731	17	0	17	0	22	9.1458e+06	9.1458e+06	0.197425	18	0	18	0	24	104837	104837	0.0572246	4	0	4	0
[truncated: 1,607 more rows]
[truncated: 167 more columns]

## Sheet: Coverage details
Coverage details
[truncated: 2,198 more rows]

## Sheet: Peptide isoforms
Peptide isoforms
#	Contaminant	Unique	Master protein accessions	Protein accessions	Master protein descriptions	Protein descriptions	Sequence	Modifications	Start in protein(s)	# Protein groups	# Proteins	# PSMs	Score	Samples																Sample areas																QuanInfo	log2(Fold change)
[truncated: 16,302 more rows]
[truncated: 25 more columns]

## Sheet: PSM details
PSM details
[truncated: 104,856 more rows]

## Sheet: Quality control
Quality control

## Sheet: Analysis summary
Analysis summary
[truncated: 6 more rows]
