# Supplementary material for: Plant autophagosomes mature into amphisomes prior to their delivery to the central vacuole
Source: J Cell Biol. 2022 Oct 19;221(12):e202203139. doi: 10.1083/jcb.202203139 (PMC9584626; doi:10.1083/jcb.202203139)
Supplement: Table S3 — shows final list of proteins identified in analysis. [file JCB_202203139_TableS3.xlsx]

## Sheet: 1.mcherry P4_mCh-ATG8E P4
AGI	LogFC	F,statistic	p,value	adjp	number	external_gene_name	description
AT3G12580.1	3.11594	2515.87	3.15886e-05	0.0358847	1	MED37C	Probable mediator of RNA polymerase II transcription subunit 37c [Source:UniProtKB/Swiss-Prot;Acc:Q9LHA8]
AT5G02500.1	3.38276	1452.37	0.000101568	0.0576908	2	MED37E	Probable mediator of RNA polymerase II transcription subunit 37e [Source:UniProtKB/Swiss-Prot;Acc:P22953]
AT3G09440.1	3.02221	586.787	0.000338265	0.0960011	4	HSP70-3	Heat shock protein 70 (Hsp 70) family protein [Source:UniProtKB/TrEMBL;Acc:A0A178VI76]
AT5G02490.1	3.03313	511.371	0.000405929	0.0960011	3	MED37D	Probable mediator of RNA polymerase II transcription subunit 37c [Source:UniProtKB/Swiss-Prot;Acc:P22954]
AT5G45510.1	9.84706	4779.66	0.000479114	0.0960011	5		Probable disease resistance protein At5g45510 [Source:UniProtKB/Swiss-Prot;Acc:Q8VZC7]
AT2G25430.1	10.0293	5074.32	0.000507048	0.0960011	6		Putative clathrin assembly protein At2g25430 [Source:UniProtKB/Swiss-Prot;Acc:Q8LF20]
AT4G13940.1	2.9386	304.543	0.000678255	0.0985035	7	SAHH1	Adenosylhomocysteinase 1 [Source:UniProtKB/Swiss-Prot;Acc:O23255]
mcherry	-0.798163	281.499	0.000894343	0.0985035	8
AT2G28000.1	3.88536	315.004	0.000770855	0.0985035	14	CPN60A1	SLP [Source:UniProtKB/TrEMBL;Acc:A0A178VZW6]
AT2G39730.1	2.65076	290.581	0.000857608	0.0985035	11	RCA	Ribulose bisphosphate carboxylase/oxygenase activase, chloroplastic [Source:UniProtKB/Swiss-Prot;Acc:P10896]
AT4G13670.1	9.96145	2845	0.00110492	0.0985035	9	PTAC5	Protein disulfide isomerase pTAC5, chloroplastic [Source:UniProtKB/Swiss-Prot;Acc:A1A6M1]
AT5G23860.1	2.48699	236.898	0.00112302	0.0985035	12	TUBB8	Tubulin beta chain [Source:UniProtKB/TrEMBL;Acc:A0A178UKM5]
AT4G32285.1	10.0348	2752.99	0.00113549	0.0985035	13		Probable clathrin assembly protein At4g32285 [Source:UniProtKB/Swiss-Prot;Acc:Q8S9J8]
AT2G29550.1	2.37233	223.315	0.00121395	0.0985035	10	TUBB7	Tubulin beta-7 chain [Source:UniProtKB/Swiss-Prot;Acc:P29515]
AT5G62690.1	2.44478	200.708	0.00139726	0.102076	16	TUBB3	Tubulin beta-2 chain [Source:UniProtKB/Swiss-Prot;Acc:Q56YW9]
AT4G24690.1	8.46352	1860.02	0.00143769	0.102076	15	NBR1	Protein NBR1 homolog [Source:UniProtKB/Swiss-Prot;Acc:Q9SB64]
AT1G03290.1	7.01123	1019.82	0.0015324	0.1024	17		ELKS/Rab6-interacting/CAST family protein [Source:UniProtKB/TrEMBL;Acc:Q9ZVT0]
AT4G23940.1	2.57347	164.325	0.00181778	0.114722	18	FTSHI1	Probable inactive ATP-dependent zinc metalloprotease FTSHI 1, chloroplastic [Source:UniProtKB/Swiss-Prot;Acc:O22993]
AT3G57990.1	8.11374	1070.78	0.00248638	0.133474	31		Uncharacterized protein At3g57990 [Source:UniProtKB/TrEMBL;Acc:Q9M2P9]
AT5G45490.1	7.13955	936.254	0.00267421	0.133474	24		Probable disease resistance protein At5g45490 [Source:UniProtKB/Swiss-Prot;Acc:Q9FHI7]
AT1G35160.2	2.558	174.002	0.00267893	0.133474	39	GF14 PHI	GF14 protein phi chain [Source:UniProtKB/TrEMBL;Acc:F4HWQ5]
AT2G36880.1	2.08342	107.509	0.00316886	0.133474	38	METK3	S-adenosylmethionine synthase [Source:UniProtKB/TrEMBL;Acc:A0A178VXF8]
AT2G43950.1	5.83289	428.876	0.00339734	0.133474	41	OEP37	Outer envelope pore protein 37, chloroplastic [Source:UniProtKB/Swiss-Prot;Acc:O80565]
AT5G42080.1	7.40088	733.479	0.00340298	0.133474	44	DRP1A	RSW9 [Source:UniProtKB/TrEMBL;Acc:A0A178UEJ4]
AT5G61500.1	8.9571	701.416	0.00353147	0.133474	21	ATG3	Autophagy-related protein 3 [Source:UniProtKB/TrEMBL;Acc:A0A178UM04]
AT1G14830.1	6.76818	684.448	0.00360391	0.133474	33	DRP1C	DRP1C [Source:UniProtKB/TrEMBL;Acc:A0A178W4V6]
AT5G45500.1	7.33092	677.327	0.0036353	0.133474	29		RNI-like superfamily protein [Source:UniProtKB/TrEMBL;Acc:Q9FHI6]
AT4G31490.1	6.65821	616.195	0.00393185	0.133474	20		Coatomer subunit beta-2 [Source:UniProtKB/Swiss-Prot;Acc:Q9SV20]
AT4G31480.1	6.65821	616.195	0.00393185	0.133474	46		Coatomer, beta subunit [Source:TAIR;Acc:AT4G31480]
ATCG01280.1	2.91839	90.11	0.00398847	0.133474	42	ycf2-B	Protein Ycf2 [Source:UniProtKB/TrEMBL;Acc:A0A1B1W513]
AT4G34660.1	8.71768	585.984	0.00409916	0.133474	40	SH3P2	SH3 domain-containing protein 2 [Source:UniProtKB/Swiss-Prot;Acc:Q8VWF1]
AT2G19650.1	5.61471	348.918	0.0041057	0.133474	47		Cysteine/Histidine-rich C1 domain family protein [Source:UniProtKB/TrEMBL;Acc:Q9ZUM8]
AT1G79990.1	6.53916	546.006	0.0043464	0.133474	28		Coatomer subunit beta' [Source:UniProtKB/TrEMBL;Acc:A0A178WGE9]
AT2G40060.1	9.36851	527.619	0.00447156	0.133474	30	CLC2	Clathrin light chain [Source:UniProtKB/TrEMBL;Acc:A0A178W0Q3]
AT2G47110.1	1.82811	80.5337	0.00461514	0.133474	34	RPS27AB	UBQ6 [Source:UniProtKB/TrEMBL;Acc:A0A178VYW3]
AT1G78300.1	2.44478	271.133	0.004876	0.133474	32	GRF2	14-3-3-like protein GF14 omega [Source:UniProtKB/Swiss-Prot;Acc:Q01525]
AT3G07110.2	2.48938	75.2929	0.00503568	0.133474	19		Ribosomal protein L13 family protein [Source:UniProtKB/TrEMBL;Acc:F4JD96]
AT5G09900.1	5.35755	273.496	0.00513315	0.133474	25	EMB2107	26S proteasome regulatory subunit, putative (RPN5) [Source:UniProtKB/TrEMBL;Acc:B3H6B0]
AT5G19510.1	5.35755	273.496	0.00513315	0.133474	35		Elongation factor 1-beta 2 [Source:UniProtKB/Swiss-Prot;Acc:Q9SCX3]
AT1G03630.1	5.35755	273.496	0.00513315	0.133474	37	PORC	Protochlorophyllide reductase C, chloroplastic [Source:UniProtKB/Swiss-Prot;Acc:O48741]
AT3G12780.1	5.35755	273.496	0.00513315	0.133474	43	PGK1	Phosphoglycerate kinase [Source:UniProtKB/TrEMBL;Acc:A0A178V5M8]
AT3G17970.1	5.35755	273.496	0.00513315	0.133474	45	OEP64	Outer envelope protein 64, chloroplastic [Source:UniProtKB/Swiss-Prot;Acc:Q9LVH5]
AT1G21170.1	2.77529	72.7232	0.00526716	0.133474	26	SEC5B	Exocyst complex component SEC5 [Source:TAIR;Acc:AT1G21170]
AT4G12780.1	8.61839	425.598	0.00534287	0.133474	23	AUXI1	Auxilin-related protein 1 [Source:UniProtKB/Swiss-Prot;Acc:Q9SU08]
AT4G32250.2	6.91886	412.25	0.00548575	0.133474	27		AT4g32250/F10M6_110 [Source:UniProtKB/TrEMBL;Acc:Q8RWX4]
AT2G01600.1	6.26679	409.038	0.0055214	0.133474	22		Putative clathrin assembly protein At2g01600 [Source:UniProtKB/Swiss-Prot;Acc:Q8LBH2]
AT3G49490.1	6.26679	408.963	0.00552224	0.133474	36		Uncharacterized protein T9C5.90 [Source:UniProtKB/TrEMBL;Acc:Q9SCK9]
AT5G64580.1	2.00972	65.165	0.00606921	0.134613	51	FTSHI4	Probable inactive ATP-dependent zinc metalloprotease FTSHI 4, chloroplastic [Source:UniProtKB/Swiss-Prot;Acc:F4KF14]
AT5G44340.1	2.00972	65.165	0.00606921	0.134613	57	TUBB4	Tubulin beta-4 chain [Source:UniProtKB/Swiss-Prot;Acc:P24636]
AT3G46740.1	6.10852	343.454	0.00638095	0.134613	53	TOC75-3	Protein TOC75-3, chloroplastic [Source:UniProtKB/Swiss-Prot;Acc:Q9STE8]
AT5G38480.1	2.40808	60.7793	0.00663907	0.134613	55	GRF3	RCI1 [Source:UniProtKB/TrEMBL;Acc:A0A178UA42]
AT5G64330.1	2.07039	59.7777	0.0067825	0.134613	58	RPT3	Root phototropism protein 3 [Source:UniProtKB/Swiss-Prot;Acc:Q9FMF5]
AT3G46220.1	5.04439	199.888	0.00684027	0.134613	48		E3 UFM1-protein ligase-like protein [Source:UniProtKB/TrEMBL;Acc:F4J7Z6]
AT5G57460.1	5.04439	199.888	0.00684027	0.134613	49		At5g57460 [Source:UniProtKB/TrEMBL;Acc:Q9FKM4]
AT1G30630.1	5.04439	199.888	0.00684027	0.134613	50		Coatomer subunit epsilon-1 [Source:UniProtKB/Swiss-Prot;Acc:Q9SA78]
AT1G20110.1	5.04439	199.888	0.00684027	0.134613	52	FREE1	Protein FREE1 [Source:UniProtKB/Swiss-Prot;Acc:Q9ASS2]
AT3G18190.1	5.04439	199.888	0.00684027	0.134613	54	CCT4	T-complex protein 1 subunit delta [Source:UniProtKB/Swiss-Prot;Acc:Q9LV21]
AT1G73380.1	7.13955	313.976	0.00687286	0.134613	56		Uncharacterized protein At1g73380 [Source:UniProtKB/TrEMBL;Acc:Q9FX33]
AT4G12770.1	8.69	300.639	0.00712416	0.13717	59		Auxilin-related protein 2 [Source:UniProtKB/Swiss-Prot;Acc:Q0WQ57]
AT3G08530.1	12.0199	284.801	0.00745034	0.138747	66	CHC2	Clathrin heavy chain 2 [Source:UniProtKB/Swiss-Prot;Acc:Q0WLB5]
AT5G64940.2	5.93074	281.836	0.00751509	0.138747	79	ATATH13	Protein ACTIVITY OF BC1 COMPLEX KINASE 8, chloroplastic [Source:UniProtKB/Swiss-Prot;Acc:Q93Y08]
AT1G10290.1	2.47003	54.7056	0.00760033	0.138747	63	DRP2A	DRP2A [Source:UniProtKB/TrEMBL;Acc:A0A178WBB3]
AT3G11130.1	12.0199	263.376	0.0079481	0.138747	80	CHC1	Clathrin heavy chain 1 [Source:UniProtKB/Swiss-Prot;Acc:Q0WNJ6]
AT2G20760.1	8.98014	260.851	0.00801165	0.138747	68		Clathrin light chain 1 [Source:UniProtKB/Swiss-Prot;Acc:Q9SKU1]
AT1G52360.2	4.59694	50.4237	0.00843611	0.138747	61		Coatomer subunit beta' [Source:UniProtKB/TrEMBL;Acc:F4ICX0]
AT1G09010.1	9.20212	233.711	0.00877326	0.138747	75	EBM	Mannosylglycoprotein endo-beta-mannosidase [Source:UniProtKB/Swiss-Prot;Acc:Q75W54]
AT3G05530.1	2.32193	119.173	0.00881748	0.138747	77	RPT5A	26S proteasome regulatory subunit 6A homolog A [Source:UniProtKB/Swiss-Prot;Acc:Q9SEI2]
AT3G02520.1	2.2303	48.5474	0.00885469	0.138747	67	GRF7	14-3-3-like protein GF14 nu [Source:UniProtKB/Swiss-Prot;Acc:Q96300]
AT4G25940.1	6.47573	230.123	0.00888613	0.138747	65		Putative clathrin assembly protein At4g25940 [Source:UniProtKB/Swiss-Prot;Acc:Q8VYT2]
AT3G26240.1	6.47573	230.123	0.00888613	0.138747	69		Cysteine/Histidine-rich C1 domain family protein [Source:UniProtKB/TrEMBL;Acc:Q9LTL7]
AT4G34450.1	6.47573	230.123	0.00888613	0.138747	83		Coatomer subunit gamma [Source:UniProtKB/Swiss-Prot;Acc:Q0WW26]
AT3G10380.1	2.17632	47.7243	0.00904997	0.138747	76	SEC8	SEC8 [Source:UniProtKB/TrEMBL;Acc:A0A178VA38]
AT3G61670.1	1.84327	142.974	0.00920418	0.138747	82		Extra-large G-like protein, putative (DUF3133) [Source:UniProtKB/TrEMBL;Acc:Q9M371]
AT5G49910.1	4.49825	47.0126	0.00922498	0.138747	78	HSP70-7	Heat shock 70 kDa protein 7, chloroplastic [Source:UniProtKB/Swiss-Prot;Acc:Q9LTX9]
AT4G35090.1	4.81762	46.8889	0.00925601	0.138747	74	CAT2	catalase 2 [Source:TAIR;Acc:AT4G35090]
AT3G43230.1	4.64386	128.283	0.0102562	0.138747	60		RING/FYVE/PHD-type zinc finger family protein [Source:UniProtKB/TrEMBL;Acc:Q9LXL1]
AT4G27120.2	4.64386	128.283	0.0102562	0.138747	62		DDRGK domain-containing protein 1 [Source:UniProtKB/Swiss-Prot;Acc:Q94C53]
AT1G30580.1	4.64386	128.283	0.0102562	0.138747	70	YchF1	Obg-like ATPase 1 [Source:UniProtKB/TrEMBL;Acc:A0A178WF69]
AT3G16640.1	4.64386	128.283	0.0102562	0.138747	71	TCTP1	Translationally-controlled tumor protein 1 [Source:UniProtKB/Swiss-Prot;Acc:P31265]
AT4G28710.1	4.64386	128.283	0.0102562	0.138747	72	XI-H	Myosin-14 [Source:UniProtKB/Swiss-Prot;Acc:F4JM19]
AT2G42950.1	4.64386	128.283	0.0102562	0.138747	73		At2g42950 [Source:UniProtKB/TrEMBL;Acc:Q8GY73]
AT1G65180.1	4.64386	128.283	0.0102562	0.138747	81		Cysteine/Histidine-rich C1 domain family protein [Source:UniProtKB/TrEMBL;Acc:Q9S9J8]
AT3G56190.1	4.64386	128.283	0.0102562	0.138747	84	ASNAP2	At3g56190 [Source:UniProtKB/TrEMBL;Acc:Q29Q46]
AT1G56070.1	2.17477	43.2444	0.0102594	0.138747	64	LOS1	Elongation factor 2 [Source:UniProtKB/Swiss-Prot;Acc:Q9ASR1]
AT5G19620.1	5.49185	173.534	0.0112179	0.146477	85	OEP80	Outer envelope protein 80, chloroplastic [Source:UniProtKB/Swiss-Prot;Acc:Q9C5J8]
AT2G44140.1	5.49185	173.534	0.0112179	0.146477	86	ATG4A	Cysteine protease ATG4a [Source:UniProtKB/Swiss-Prot;Acc:Q8S929]
AT4G34870.1	5.49185	173.534	0.0112179	0.146477	87	CYP18-4	Peptidyl-prolyl cis-trans isomerase [Source:UniProtKB/TrEMBL;Acc:A0A178UWH6]
AT1G12310.1	2.25239	39.0906	0.0116596	0.150514	88	CML13	Probable calcium-binding protein CML13 [Source:UniProtKB/Swiss-Prot;Acc:Q94AZ4]
AT3G15980.3	4.33628	38.095	0.0120457	0.152265	100		Coatomer subunit beta' [Source:UniProtKB/TrEMBL;Acc:F4J1E5]
AT5G43900.3	6.18982	157.685	0.0121397	0.152265	110	MYA2	Myosin 2 [Source:UniProtKB/TrEMBL;Acc:F4K7C5]
AT1G47550.1	1.54597	226.354	0.0122179	0.152265	98	SEC3A	Exocyst complex component sec3A [Source:UniProtKB/TrEMBL;Acc:F4HTA1]
AT4G24280.1	4.54844	36.6209	0.0126602	0.152265	111	HSP70-6	Heat shock 70 kDa protein 6, chloroplastic [Source:UniProtKB/Swiss-Prot;Acc:Q9STW6]
AT4G02880.1	7.70736	149.133	0.0127106	0.152265	91		unknown protein; BEST Arabidopsis thaliana protein match is: unknown protein (TAIR:AT1G03290.2); Ha. [Source:TAIR;Acc:AT4G02880]
AT2G45170.2	10.7756	148.869	0.0127292	0.152265	89	ATG8E	Autophagy-related protein 8e [Source:UniProtKB/Swiss-Prot;Acc:Q8S926]
AT5G12370.1	4.01792	36.2342	0.0128305	0.152265	105	SEC10a	Exocyst complex component SEC10a [Source:UniProtKB/Swiss-Prot;Acc:X5JA13]
AT4G20890.1	2.32193	34.6824	0.0135564	0.152265	93	TUBB9	Tubulin beta chain [Source:UniProtKB/TrEMBL;Acc:A0A178UU99]
AT3G09200.1	1.365	138.782	0.0139822	0.152265	106	RPP0B	60S acidic ribosomal protein P0-2 [Source:UniProtKB/Swiss-Prot;Acc:Q42112]
AT2G47610.1	1.40018	33.8012	0.0140014	0.152265	94	RPL7AA	60S ribosomal protein L7a-1 [Source:UniProtKB/Swiss-Prot;Acc:P49692]
AT1G65580.1	6.02237	128.628	0.0143569	0.152265	97	IP5P15	Type II inositol polyphosphate 5-phosphatase 15 [Source:UniProtKB/Swiss-Prot;Acc:Q84W55]
AT1G53750.1	6.02237	128.628	0.0143569	0.152265	114	RPT1A	RPT1A [Source:UniProtKB/TrEMBL;Acc:A0A178W3N8]
AT5G52580.1	8.52748	126.786	0.0145284	0.152265	92		RabGAP/TBC domain-containing protein [Source:UniProtKB/TrEMBL;Acc:F4KG91]
AT4G28470.1	5.20945	126.406	0.0145643	0.152265	90	RPN1B	26S proteasome non-ATPase regulatory subunit 2 homolog B [Source:UniProtKB/Swiss-Prot;Acc:Q6XJG8]
AT1G22300.1	5.20945	126.406	0.0145643	0.152265	102	GRF10	GRF10 [Source:UniProtKB/TrEMBL;Acc:A0A178W0Z4]
AT2G41620.1	5.20945	126.406	0.0145643	0.152265	108	NUP93A	Nuclear pore complex protein NUP93A [Source:UniProtKB/Swiss-Prot;Acc:O22224]
AT3G27500.1	5.20945	126.406	0.0145643	0.152265	112		Cysteine/Histidine-rich C1 domain family protein [Source:UniProtKB/TrEMBL;Acc:Q9LT62]
AT3G03960.1	5.20945	126.401	0.0145648	0.152265	95	CCT8	T-complex protein 1 subunit theta [Source:UniProtKB/Swiss-Prot;Acc:Q94K05]
AT2G20140.1	5.20945	126.401	0.0145648	0.152265	101	RPT2B	RPT2b [Source:UniProtKB/TrEMBL;Acc:A0A178VM16]
AT2G38040.2	4.01792	32.4302	0.0147466	0.152265	99	CAC3	Acetyl-coenzyme A carboxylase carboxyl transferase subunit alpha, chloroplastic [Source:UniProtKB/Swiss-Prot;Acc:Q9LD43]
AT5G12250.1	1.80177	32.1222	0.0149237	0.152265	103	TUBB6	Tubulin beta chain [Source:UniProtKB/TrEMBL;Acc:A0A178UPR2]
AT1G20010.1	1.65368	32.025	0.0149803	0.152265	104	TUBB5	Tubulin beta-5 chain [Source:UniProtKB/Swiss-Prot;Acc:P29513]
AT5G53860.4	1.63005	31.7232	0.0151586	0.152265	107	emb2737	Embryo defective 2737 [Source:UniProtKB/TrEMBL;Acc:F4JYQ8]
AT2G06850.1	1.74543	46.9067	0.0152802	0.152265	109	XTH4	Xyloglucan endotransglucosylase/hydrolase protein 4 [Source:UniProtKB/Swiss-Prot;Acc:Q39099]
AT5G48760.2	1.74543	46.9067	0.0152802	0.152265	113	RPL13AD	60S ribosomal protein L13a-4 [Source:UniProtKB/Swiss-Prot;Acc:Q9FKC0]
AT1G02780.1	1.74543	218.927	0.0152802	0.152265	96	RPL19A	60S ribosomal protein L19-1 [Source:UniProtKB/Swiss-Prot;Acc:Q9SRX2]
AT2G32240.1	9.18239	112.065	0.0160802	0.157517	119		FUNCTIONS IN: molecular_function unknown; INVOLVED IN: response to cadmium ion; LOCATED IN: plasma membrane; EXPRESSED IN: 25 plant structures; EXPRESSED DURING: 13 growth stages; CONTAINS InterPro DOMAIN/s: Prefoldin (InterPro:IPR009053); BEST Arab /.../s thaliana protein match is: unknown protein (TAIR:AT1G05320.3); Ha. [Source:TAIR;Acc:AT2G32240]
AT5G19770.1	1.08597	30.0416	0.0162241	0.157517	115	TUBA3	Tubulin alpha chain [Source:UniProtKB/TrEMBL;Acc:A0A178UTQ9]
AT3G51890.1	8.23362	110.627	0.0162518	0.157517	127		Clathrin light chain 3 [Source:UniProtKB/Swiss-Prot;Acc:F4J5M9]
AT5G35630.3	3.7866	28.9945	0.016956	0.157517	134	GLN2	Glutamine synthetase, chloroplastic/mitochondrial [Source:UniProtKB/Swiss-Prot;Acc:Q43127]
AT1G44770.1	7.62205	103.788	0.0171264	0.157517	128		At1g44770 [Source:UniProtKB/TrEMBL;Acc:Q84WK2]
AT4G02350.1	5.83289	102.673	0.0172789	0.157517	118	SEC15B	Exocyst complex component SEC15B [Source:UniProtKB/Swiss-Prot;Acc:F4JHH5]
AT2G44060.2	5.83289	102.673	0.0172789	0.157517	121		At2g44060 [Source:UniProtKB/TrEMBL;Acc:O80576]
AT5G28540.1	1.09271	27.948	0.0177473	0.157517	125	MED37A	Mediator of RNA polymerase II transcription subunit 37a [Source:UniProtKB/Swiss-Prot;Acc:Q9LKR3]
AT1G64520.1	4.08746	68.6327	0.0185317	0.157517	116	RPN12A	RPN12a [Source:UniProtKB/TrEMBL;Acc:A0A178WH62]
AT4G11380.2	4.08746	68.6327	0.0185317	0.157517	120		Beta-adaptin-like protein [Source:UniProtKB/TrEMBL;Acc:F4JNZ8]
AT2G09990.1	4.08746	68.6327	0.0185317	0.157517	122	RPS16A	40S ribosomal protein S16-1 [Source:UniProtKB/Swiss-Prot;Acc:Q9SK22]
AT5G22355.1	4.08746	68.6327	0.0185317	0.157517	123		Cysteine/Histidine-rich C1 domain family protein [Source:UniProtKB/TrEMBL;Acc:Q9FMR6]
AT5G23040.1	4.08746	68.6327	0.0185317	0.157517	124	CPP1	Protein CHAPERONE-LIKE PROTEIN OF POR1, chloroplastic [Source:UniProtKB/Swiss-Prot;Acc:Q9FN50]
AT5G54740.1	4.08746	68.6327	0.0185317	0.157517	126	SESA5	SESA5 [Source:UniProtKB/TrEMBL;Acc:A0A178UNV4]
AT4G38740.1	4.08746	68.6327	0.0185317	0.157517	129	CYP18-3	Peptidyl-prolyl cis-trans isomerase [Source:UniProtKB/TrEMBL;Acc:A0A178V2S8]
AT3G03250.1	4.08746	68.6327	0.0185317	0.157517	130	UGP	UTP--glucose-1-phosphate uridylyltransferase [Source:UniProtKB/TrEMBL;Acc:A0A1I9LT02]
AT2G14720.1	4.08746	68.6327	0.0185317	0.157517	131	VSR4	Vacuolar-sorting receptor 4 [Source:UniProtKB/Swiss-Prot;Acc:Q56ZQ3]
AT3G59770.3	4.08746	68.6327	0.0185317	0.157517	132	SAC9	SacI homology domain-containing protein / WW domain-containing protein [Source:UniProtKB/TrEMBL;Acc:F4J9G0]
AT4G24590.1	4.08746	68.6327	0.0185317	0.157517	133		unknown protein; BEST Arabidopsis thaliana protein match is: unknown protein (TAIR:AT5G49710.3); Ha. [Source:TAIR;Acc:AT4G24590]
AT5G45900.1	7.7879	93.9765	0.0185804	0.157517	117	ATG7	Ubiquitin-like modifier-activating enzyme atg7 [Source:UniProtKB/Swiss-Prot;Acc:Q94CD5]
AT1G20620.1	4.23095	26.6377	0.0188334	0.15848	135	CAT3	catalase 3 [Source:TAIR;Acc:AT1G20620]
AT3G26650.1	8.37938	89.8367	0.0192795	0.158952	151	GAPA1	Glyceraldehyde-3-phosphate dehydrogenase GAPA1, chloroplastic [Source:UniProtKB/Swiss-Prot;Acc:P25856]
AT1G59610.1	2.79481	26.0977	0.0193156	0.158952	149	DRP2B	Dynamin-2B [Source:UniProtKB/Swiss-Prot;Acc:Q9LQ55]
AT1G76850.1	3.16993	25.8811	0.0195151	0.158952	136	SEC5A	Exocyst complex component SEC5A [Source:UniProtKB/Swiss-Prot;Acc:Q8S3U9]
AT5G20490.1	4.64386	24.662	0.0207087	0.158952	137	XI-K	Myosin-17 [Source:UniProtKB/Swiss-Prot;Acc:F4K5J1]
AT5G30510.1	4.85798	81.3324	0.0209156	0.158952	145	RPS1	30S ribosomal protein S1, chloroplastic [Source:UniProtKB/Swiss-Prot;Acc:Q93VC7]
AT1G01510.1	4.85798	81.2343	0.0209363	0.158952	138	AN	C-terminal binding protein AN [Source:UniProtKB/Swiss-Prot;Acc:O23702]
AT3G52280.1	4.85798	81.2343	0.0209363	0.158952	140	GTE6	General transcription factor group E6 [Source:UniProtKB/TrEMBL;Acc:F4J6V6]
AT1G05010.1	4.85798	81.2343	0.0209363	0.158952	142	ACO4	1-aminocyclopropane-1-carboxylate oxidase 4 [Source:UniProtKB/Swiss-Prot;Acc:Q06588]
AT5G05000.1	4.85798	81.2343	0.0209363	0.158952	147	TOC34	Translocase of chloroplast 34, chloroplastic [Source:UniProtKB/Swiss-Prot;Acc:Q38906]
AT1G56330.1	4.85798	81.2343	0.0209363	0.158952	148	SAR1B	SAR1B [Source:UniProtKB/TrEMBL;Acc:A0A178WM97]
AT1G73030.1	4.85798	81.2343	0.0209363	0.158952	153	CHMP1B	VPS46.2 [Source:UniProtKB/TrEMBL;Acc:A0A178W5G8]
AT2G22125.1	3.70044	24.127	0.0212735	0.158952	154	CSI1	Protein CELLULOSE SYNTHASE INTERACTIVE 1 [Source:UniProtKB/Swiss-Prot;Acc:F4IIM1]
AT1G06460.1	5.61471	79.0407	0.0214106	0.158952	143	ACD32.1	Alpha-crystallin domain 32.1 [Source:UniProtKB/TrEMBL;Acc:Q208N7]
AT3G50590.1	5.61471	79.0407	0.0214106	0.158952	144		Transducin/WD40 repeat-like superfamily protein [Source:UniProtKB/TrEMBL;Acc:F4J0P2]
AT3G60190.1	5.61471	79.0407	0.0214106	0.158952	146	DRP1E	Dynamin-related protein 1E [Source:UniProtKB/Swiss-Prot;Acc:Q9FNX5]
AT2G20580.1	5.61471	78.9442	0.021432	0.158952	139	RPN1A	26S proteasome non-ATPase regulatory subunit 2 homolog [Source:UniProtKB/TrEMBL;Acc:A0A178VZC8]
AT3G15730.1	5.61471	78.9442	0.021432	0.158952	141	PLDALPHA1	Phospholipase D alpha 1 [Source:UniProtKB/Swiss-Prot;Acc:Q38882]
AT3G13920.1	4.27798	23.9686	0.021446	0.158952	152	EIF4A1	Eukaryotic translation initiation factor 4A1 [Source:UniProtKB/TrEMBL;Acc:A0A1I9LSZ7]
AT4G36130.1	1.39046	23.8759	0.0215481	0.158952	150	RPL8C	60S ribosomal protein L8-3 [Source:UniProtKB/Swiss-Prot;Acc:Q42064]
AT4G25630.1	2.66297	23.4598	0.0220169	0.161363	155	MED36A	Mediator of RNA polymerase II transcription subunit 36a [Source:UniProtKB/Swiss-Prot;Acc:Q94AH9]
AT5G59920.1	6.47573	71.6266	0.023206	0.168987	156	ULI3	Cysteine/Histidine-rich C1 domain family protein [Source:UniProtKB/TrEMBL;Acc:Q8W2D2]
AT4G01850.1	1.69599	21.4922	0.0244981	0.17726	157	SAM2	S-adenosylmethionine synthase [Source:UniProtKB/TrEMBL;Acc:A0A178V3V9]
AT5G07350.2	3.70044	20.9106	0.0253272	0.181228	159	Tudor1	TUDOR-SN protein 1 [Source:TAIR;Acc:AT5G07350]
AT3G16290.1	1.61073	20.8845	0.0253656	0.181228	158	FTSHI2	Probable inactive ATP-dependent zinc metalloprotease FTSHI 2, chloroplastic [Source:UniProtKB/Swiss-Prot;Acc:A8MPR5]
AT1G71820.1	1.9102	20.3839	0.0261214	0.185462	160	SEC6	SEC6 [Source:UniProtKB/TrEMBL;Acc:F4IA34]
AT4G13170.1	3.40599	19.8109	0.0270362	0.185802	169	RPL13AC	60S ribosomal protein L13a-3 [Source:UniProtKB/Swiss-Prot;Acc:Q9SVR0]
AT3G57150.1	3.51096	19.7113	0.0272011	0.185802	164	CBF5	Uncharacterized protein At3g57150 (Fragment) [Source:UniProtKB/TrEMBL;Acc:C0SVF3]
AT4G29380.1	6.33985	58.7703	0.0272685	0.185802	165	VPS15	Serine/threonine-protein kinase VPS15 [Source:UniProtKB/Swiss-Prot;Acc:Q9M0E5]
AT3G17390.1	1.61073	19.6463	0.0273095	0.185802	168	METK4	S-adenosylmethionine synthase [Source:UniProtKB/TrEMBL;Acc:A0A178VIP8]
AT3G62870.1	1.34395	19.6376	0.0273242	0.185802	162	RPL7AB	60S ribosomal protein L7a-2 [Source:UniProtKB/Swiss-Prot;Acc:Q9LZH9]
AT2G02740.1	5.93074	57.9497	0.0275824	0.185802	163	WHY3	Single-stranded DNA-binding protein WHY3, chloroplastic [Source:UniProtKB/Swiss-Prot;Acc:Q66GR6]
AT1G21630.1	5.35755	57.7978	0.0276413	0.185802	161		Calcium-binding EF hand family protein [Source:UniProtKB/TrEMBL;Acc:F4HY32]
AT1G65930.1	5.35755	57.7978	0.0276413	0.185802	166	CICDH	Isocitrate dehydrogenase [NADP] [Source:UniProtKB/TrEMBL;Acc:A0A178W7K0]
AT1G57720.1	5.35755	57.7978	0.0276413	0.185802	167		Probable elongation factor 1-gamma 2 [Source:UniProtKB/Swiss-Prot;Acc:Q9FVT2]
AT1G67090.1	2.03953	73.5831	0.0281612	0.185995	170	RBCS-1A	Ribulose bisphosphate carboxylase small chain [Source:UniProtKB/TrEMBL;Acc:A0A178WD57]
AT5G08680.1	2.03953	73.5567	0.0281612	0.185995	171		ATP synthase subunit beta-3, mitochondrial [Source:UniProtKB/Swiss-Prot;Acc:Q9C5A9]
AT1G36730.1	2.03953	73.5831	0.0281612	0.185995	172		Probable eukaryotic translation initiation factor 5-1 [Source:UniProtKB/Swiss-Prot;Acc:Q9C8F1]
AT1G08360.1	1.54597	18.6717	0.0290318	0.188821	174	RPL10AA	60S ribosomal protein L10a-1 [Source:UniProtKB/Swiss-Prot;Acc:Q8VZB9]
AT1G04820.1	1.03505	18.6514	0.0290698	0.188821	173	TUBA4	Tubulin alpha-2 chain [Source:UniProtKB/Swiss-Prot;Acc:B9DGT7]
AT1G08800.2	6.96578	54.284	0.0290877	0.188821	175	MYOB1	Myosin-binding protein 1 [Source:UniProtKB/Swiss-Prot;Acc:F4HXQ7]
AT3G23820.1	3.29278	18.3872	0.0295709	0.190492	209	GAE6	UDP-glucuronate 4-epimerase 6 [Source:UniProtKB/Swiss-Prot;Acc:Q9LIS3]
AT5G39320.1	1.37851	42.1549	0.0298734	0.190492	197	UGD4	UDP-glucose 6-dehydrogenase 4 [Source:UniProtKB/Swiss-Prot;Acc:Q9FM01]
AT4G20850.1	2.59756	18.0073	0.0303187	0.190492	188	TPP2	Tripeptidyl-peptidase 2 [Source:UniProtKB/Swiss-Prot;Acc:F4JVN6]
AT3G04340.1	1.36624	17.9931	0.0303473	0.190492	194	FTSHI5	Probable inactive ATP-dependent zinc metalloprotease FTSHI 5, chloroplastic [Source:UniProtKB/Swiss-Prot;Acc:F4J3N2]
AT4G16520.1	9.44501	51.3192	0.0304452	0.190492	196	ATG8F	Ubiquitin-like superfamily protein [Source:TAIR;Acc:AT4G16520]
AT4G02510.1	4.27798	17.6223	0.031111	0.190492	202	TOC159	Translocase of chloroplast 159, chloroplastic [Source:UniProtKB/Swiss-Prot;Acc:O81283]
AT4G32410.1	3.42999	17.5718	0.0312175	0.190492	181	CESA1	Cellulose synthase A catalytic subunit 1 [UDP-forming] [Source:UniProtKB/Swiss-Prot;Acc:O48946]
AT1G42970.1	4.20256	17.5037	0.0313623	0.190492	186	GAPB	Glyceraldehyde-3-phosphate dehydrogenase GAPB, chloroplastic [Source:UniProtKB/Swiss-Prot;Acc:P25857]
AT3G09840.1	1.46467	17.4239	0.0315335	0.190492	198	CDC48A	CDC48A [Source:UniProtKB/TrEMBL;Acc:A0A384KA82]
AT5G27850.1	1.22239	103.154	0.0317027	0.190492	199	RPL18C	60S ribosomal protein L18-3 [Source:UniProtKB/Swiss-Prot;Acc:Q940B0]
AT2G26250.1	1.11818	18.1744	0.031751	0.190492	187	FDH	3-ketoacyl-CoA synthase [Source:UniProtKB/TrEMBL;Acc:A0A178VYA3]
AT5G61780.1	3.54432	17.2639	0.0318816	0.190492	203	TSN2	Ribonuclease TUDOR 2 [Source:UniProtKB/Swiss-Prot;Acc:Q9FLT0]
AT1G75780.1	1.74193	16.7133	0.0331329	0.190492	185	TUBB1	Tubulin beta-1 chain [Source:UniProtKB/Swiss-Prot;Acc:P12411]
AT3G51460.1	2.02748	16.5955	0.0334119	0.190492	191	SAC7	RHD4 [Source:UniProtKB/TrEMBL;Acc:A0A178VA55]
AT1G61520.3	1.53842	16.4587	0.033741	0.190492	182	LHCA3	Chlorophyll a-b binding protein, chloroplastic [Source:UniProtKB/TrEMBL;Acc:A0A178W5Y6]
AT4G17140.3	5.72792	45.0599	0.0338295	0.190492	210		Pleckstrin homology (PH) domain-containing protein [Source:UniProtKB/TrEMBL;Acc:F4JNE2]
AT3G18420.1	5.72792	44.9642	0.0338878	0.190492	189	SG1	protein SLOW GREEN 1, chloroplastic [Source:UniProtKB/Swiss-Prot;Acc:Q9LS48]
AT1G29820.2	7.13955	44.2131	0.0343526	0.190492	208		Magnesium transporter CorA-like family protein [Source:UniProtKB/TrEMBL;Acc:F4I348]
AT3G24830.1	1.365	15.9321	0.0350627	0.190492	184	RPL13AB	60S ribosomal protein L13a-2 [Source:UniProtKB/Swiss-Prot;Acc:Q9LRX8]
AT3G45530.1	4.39232	42.8183	0.0352544	0.190492	183		Cysteine/Histidine-rich C1 domain family protein [Source:UniProtKB/TrEMBL;Acc:Q9M1F4]
AT2G18110.1	4.39232	42.8183	0.0352544	0.190492	192		Elongation factor 1-delta 2 [Source:UniProtKB/Swiss-Prot;Acc:Q9SI20]
AT1G24020.2	4.39232	42.8183	0.0352544	0.190492	204	MLP423	MLP-like protein 423 [Source:UniProtKB/Swiss-Prot;Acc:Q93VR4]
AT3G07000.1	4.39232	42.8183	0.0352544	0.190492	206		At3g07000 [Source:UniProtKB/TrEMBL;Acc:Q9M8Z9]
AT4G28210.1	4.39232	42.8183	0.0352544	0.190492	207	emb1923	At4g28210 [Source:UniProtKB/TrEMBL;Acc:Q9M0I6]
AT1G62030.1	4.39232	42.8183	0.0352544	0.190492	211		Cysteine/Histidine-rich C1 domain family protein [Source:UniProtKB/TrEMBL;Acc:O80707]
AT1G10390.2	4.39232	42.8183	0.0352544	0.190492	212	NUP98A	Nuclear pore complex protein NUP98A [Source:UniProtKB/Swiss-Prot;Acc:Q8RY25]
AT3G49430.1	4.39232	42.7882	0.0352744	0.190492	177	SR34A	Serine/arginine-rich splicing factor SR34A [Source:UniProtKB/Swiss-Prot;Acc:A2RVS6]
AT5G53480.1	4.39232	42.7882	0.0352744	0.190492	178	KPNB1	Importin subunit beta-1 [Source:UniProtKB/Swiss-Prot;Acc:Q9FJD4]
AT4G24820.2	4.39232	42.7882	0.0352744	0.190492	179	RPN7	26S proteasome non-ATPase regulatory subunit 6 homolog [Source:UniProtKB/Swiss-Prot;Acc:Q93Y35]
AT2G32730.1	4.39232	42.7882	0.0352744	0.190492	180	RPN2A	26S proteasome non-ATPase regulatory subunit 1 homolog A [Source:UniProtKB/Swiss-Prot;Acc:O48844]
AT4G25080.3	4.39232	42.7882	0.0352744	0.190492	190	CHLM	magnesium-protoporphyrin IX methyltransferase [Source:TAIR;Acc:AT4G25080]
AT3G16400.2	4.39232	42.7882	0.0352744	0.190492	195	NSP1	Nitrile-specifier protein 1 [Source:UniProtKB/Swiss-Prot;Acc:Q9SDM9]
AT4G04910.1	4.39232	42.7882	0.0352744	0.190492	200	NSF	NSF [Source:UniProtKB/TrEMBL;Acc:A0A178UTB9]
AT3G57410.1	4.39232	42.7882	0.0352744	0.190492	201	VLN3	Villin-3 [Source:UniProtKB/Swiss-Prot;Acc:O81645]
AT3G61710.1	4.39232	42.7882	0.0352744	0.190492	205	ATG6	Beclin-1-like protein [Source:UniProtKB/Swiss-Prot;Acc:Q9M367]
AT1G54270.1	3.7866	15.7489	0.035544	0.190492	176	TIF4A-2	eIF4A-2 [Source:UniProtKB/TrEMBL;Acc:A0A178W4U1]
AT2G27530.1	2.02106	15.7468	0.0355495	0.190492	193	RPL10AB	60S ribosomal protein L10a-2 [Source:UniProtKB/Swiss-Prot;Acc:P59230]
AT5G49830.2	3.29278	15.4724	0.0362925	0.193198	214	EXO84B	Exocyst complex component 84B [Source:UniProtKB/TrEMBL;Acc:F4K7F5]
AT4G16720.1	1.74193	15.3994	0.0364949	0.193198	215	RPL15A	Ribosomal protein L15 [Source:UniProtKB/TrEMBL;Acc:A0A178V5T1]
AT1G62380.1	3.16993	15.3743	0.0365649	0.193198	213	ACO2	1-aminocyclopropane-1-carboxylate oxidase 2 [Source:UniProtKB/Swiss-Prot;Acc:Q41931]
AT1G55490.1	3.47947	15.1611	0.0371694	0.195337	219	CPN60B1	LEN1 [Source:UniProtKB/TrEMBL;Acc:A0A178W724]
AT3G13470.1	3.35484	14.8524	0.0380758	0.195337	216	CPN60B2	Chaperonin 60 subunit beta 2, chloroplastic [Source:UniProtKB/Swiss-Prot;Acc:Q9LJE4]
AT4G29940.1	5.04439	38.8073	0.0381662	0.195337	217	PRH	Pathogenesis-related homeodomain protein [Source:UniProtKB/Swiss-Prot;Acc:P48785]
AT1G09640.1	5.04439	38.8073	0.0381662	0.195337	220		Probable elongation factor 1-gamma 1 [Source:UniProtKB/Swiss-Prot;Acc:O04487]
AT5G45480.1	5.04439	38.8073	0.0381662	0.195337	221		Transmembrane protein, putative (DUF594) [Source:UniProtKB/TrEMBL;Acc:Q9FHI8]
AT1G30230.2	5.04439	38.8073	0.0381662	0.195337	222		Translation elongation factor EF1B/ribosomal protein S6 family protein [Source:UniProtKB/TrEMBL;Acc:A8MRC4]
AT1G14850.1	5.04439	38.759	0.0382045	0.195337	218	NUP155	NUP155 [Source:UniProtKB/TrEMBL;Acc:A0A178WJ50]
AT4G10840.1	3.40599	14.7632	0.0383453	0.195337	223	KLCR1	Protein KINESIN LIGHT CHAIN-RELATED 1 [Source:UniProtKB/Swiss-Prot;Acc:O81629]
AT1G20970.1	6.02237	38.1356	0.0387067	0.195851	225		FUNCTIONS IN: molecular_function unknown; INVOLVED IN: biological_process unknown; LOCATED IN: plasma membrane, vacuole; EXPRESSED IN: guard cell, cultured cell; BEST Arabidopsis thaliana protein match is: proton pump interactor 1 (TAIR:AT4G27500.1). [Source:TAIR;Acc:AT1G20970]
AT3G59950.1	6.02237	38.0328	0.038791	0.195851	224	ATG4B	Cysteine protease [Source:UniProtKB/TrEMBL;Acc:A0A178VJJ3]
AT3G53750.1	1.16636	14.2851	0.0398468	0.200292	226	ACT1	Actin-3 [Source:UniProtKB/Swiss-Prot;Acc:P0CJ47]
AT2G33120.2	3.03562	13.9694	0.0408963	0.203764	227	SAR1	AT2G33120 protein [Source:UniProtKB/TrEMBL;Acc:B9DH97]
AT5G06530.1	3.03562	13.9694	0.0408963	0.203764	228	ABCG22	ABC transporter G family member 22 [Source:UniProtKB/Swiss-Prot;Acc:Q93YS4]
AT5G52640.1	3.09686	13.7422	0.0416818	0.205659	231	HSP90-1	Heat shock protein 90-1 [Source:UniProtKB/Swiss-Prot;Acc:P27323]
AT4G23850.1	3.51096	13.707	0.0418058	0.205659	230	LACS4	Long chain acyl-CoA synthetase 4 [Source:UniProtKB/Swiss-Prot;Acc:Q9T0A0]
AT1G80410.2	3.51096	13.7031	0.0418197	0.205659	229	EMB2753	Tetratricopeptide repeat (TPR)-containing protein [Source:UniProtKB/TrEMBL;Acc:F4HS68]
AT1G62020.1	3.31079	13.4665	0.0426713	0.208942	232		Coatomer subunit alpha [Source:UniProtKB/TrEMBL;Acc:A0A178WAY4]
ATCG00490.1	1.40439	13.172	0.0437746	0.213425	233	RBCL	Ribulose bisphosphate carboxylase large chain [Source:UniProtKB/Swiss-Prot;Acc:O03042]
AT2G34560.1	1.05184	19.3557	0.0457829	0.220508	238		AT2G34560 protein [Source:UniProtKB/TrEMBL;Acc:B9DGC0]
AT3G16460.1	3.60881	12.6002	0.0460657	0.220508	237	JAL34	Jacalin-related lectin 34 [Source:UniProtKB/Swiss-Prot;Acc:O04310]
AT3G54110.1	1.65711	13.1549	0.0461388	0.220508	236	PUMP1	UCP1 [Source:UniProtKB/TrEMBL;Acc:A0A178V8U1]
AT2G42740.1	1.65711	13.1573	0.0461388	0.220508	235	RPL11A	60S ribosomal protein L11-1 [Source:UniProtKB/Swiss-Prot;Acc:P42795]
AT5G26742.2	2.558	12.5687	0.046198	0.220508	234	RH3	RH3 [Source:UniProtKB/TrEMBL;Acc:A0A178UT03]
AT1G02500.2	1.55141	12.4686	0.046623	0.221605	239	SAM1	S-adenosylmethionine synthase [Source:UniProtKB/TrEMBL;Acc:A0A178WES1]
AT4G27440.1	3.09686	12.2014	0.0477915	0.226213	240	PORB	Protochlorophyllide reductase B, chloroplastic [Source:UniProtKB/Swiss-Prot;Acc:P21218]
AT2G18020.1	1.22239	11.8461	0.049427	0.229052	244	RPL8A	EMB2296 [Source:UniProtKB/TrEMBL;Acc:A0A178VSS0]
AT5G10450.4	1.87447	115.592	0.049601	0.229052	242	GRF6	G-box regulating factor 6 [Source:TAIR;Acc:AT5G10450]
AT1G53440.1	1.87447	115.592	0.049601	0.229052	246		Probable LRR receptor-like serine/threonine-protein kinase At1g53440 [Source:UniProtKB/Swiss-Prot;Acc:C0LGG9]
AT5G55660.1	1.87447	19.2657	0.049601	0.229052	241		DEK domain-containing chromatin associated protein [Source:UniProtKB/TrEMBL;Acc:F4K4Y5]
AT5G65430.3	1.87447	19.2657	0.049601	0.229052	243	GRF8	General regulatory factor 8 [Source:UniProtKB/TrEMBL;Acc:F4KHY7]
AT1G71500.1	1.87447	19.2657	0.049601	0.229052	245		Rieske (2Fe-2S) domain-containing protein [Source:UniProtKB/TrEMBL;Acc:Q9C9I7]
AT3G47520.1	1.22239	11.7117	0.0500717	0.230289	247	MDH	Malate dehydrogenase, chloroplastic [Source:UniProtKB/Swiss-Prot;Acc:Q9SN86]
AT1G72730.1	3.70044	11.5698	0.0507684	0.232552	248	TIF4A-3	Eukaryotic initiation factor 4A-3 [Source:UniProtKB/Swiss-Prot;Acc:Q9CAI7]
AT3G06860.1	6.53916	26.8763	0.0512197	0.233677	249	MFP2	Peroxisomal fatty acid beta-oxidation multifunctional protein MFP2 [Source:UniProtKB/Swiss-Prot;Acc:Q9ZPI5]
AT1G79560.1	1.1048	11.4238	0.0515029	0.234029	250	FTSH12	AT1G79560 protein [Source:UniProtKB/TrEMBL;Acc:B9DHQ6]
AT3G05060.1	2.88753	11.2141	0.0525915	0.238024	251	NOP5-2	Probable nucleolar protein 5-2 [Source:UniProtKB/Swiss-Prot;Acc:Q9MAB3]
AT2G41840.1	3.16993	11.0997	0.0532027	0.238643	254	RPS2C	40S ribosomal protein S2-3 [Source:UniProtKB/Swiss-Prot;Acc:P49688]
AT1G66580.1	2.12433	11.0855	0.0532794	0.238643	253	RPL10C	60S ribosomal protein L10-3 [Source:UniProtKB/Swiss-Prot;Acc:Q93W22]
AT3G53560.1	1.26628	11.0709	0.0533585	0.238643	252		Tetratricopeptide repeat (TPR)-like superfamily protein [Source:UniProtKB/TrEMBL;Acc:Q9LFG3]
AT2G27710.2	1.3356	28.6443	0.0549706	0.244181	281	RPP2B	AT2G27710 protein [Source:UniProtKB/TrEMBL;Acc:B9DGN3]
AT1G14320.1	1.65368	10.7234	0.0553032	0.244181	265	RPL10A	60S ribosomal protein L10-1 [Source:UniProtKB/Swiss-Prot;Acc:Q93VT9]
AT3G49010.1	1.05733	41.5986	0.0560183	0.244181	258	RPL13B	60S ribosomal protein L13-1 [Source:UniProtKB/Swiss-Prot;Acc:P41127]
AT5G50920.1	3.09245	10.5919	0.0560722	0.244181	275	CLPC1	Chaperone protein ClpC1, chloroplastic [Source:UniProtKB/Swiss-Prot;Acc:Q9FI56]
AT1G78900.1	1.84327	10.4418	0.0569727	0.244181	269	VHA-A	VHA-A [Source:UniProtKB/TrEMBL;Acc:A0A384LM33]
AT3G57330.1	5.20945	23.329	0.0573024	0.244181	255	ACA11	Putative calcium-transporting ATPase 11, plasma membrane-type [Source:UniProtKB/Swiss-Prot;Acc:Q9M2L4]
AT5G24350.2	5.20945	23.329	0.0573024	0.244181	264		CONTAINS InterPro DOMAIN/s: Secretory pathway Sec39 (InterPro:IPR013244); Ha. [Source:TAIR;Acc:AT5G24350]
AT4G18480.1	5.20945	23.329	0.0573024	0.244181	278	CHLI1	Magnesium-chelatase subunit ChlI-1, chloroplastic [Source:UniProtKB/Swiss-Prot;Acc:P16127]
AT5G23890.1	5.20945	23.329	0.0573024	0.244181	284		GPI-anchored adhesin-like protein [Source:UniProtKB/TrEMBL;Acc:Q9FF91]
AT1G74050.1	0.694708	10.844	0.0575728	0.244181	268	RPL6C	60S ribosomal protein L6-3 [Source:UniProtKB/Swiss-Prot;Acc:Q9C9C5]
AT3G09630.1	0.694708	11.2451	0.0575728	0.244181	256	RPL4A	60S ribosomal protein L4-1 [Source:UniProtKB/Swiss-Prot;Acc:Q9SF40]
AT2G21390.1	3.09245	10.2396	0.0582267	0.244181	266		Coatomer subunit alpha-2 [Source:UniProtKB/Swiss-Prot;Acc:Q9SJT9]
AT4G20360.1	2.85244	10.2304	0.0582849	0.244181	257	TUFA	Elongation factor Tu, chloroplastic [Source:UniProtKB/Swiss-Prot;Acc:P17745]
AT1G59870.1	2.85244	10.2304	0.0582849	0.244181	274	ABCG36	ABC transporter G family member 36 [Source:UniProtKB/Swiss-Prot;Acc:Q9XIE2]
AT5G09870.1	3.0199	10.1844	0.0585778	0.244181	272	CESA5	Cellulose synthase A catalytic subunit 5 [UDP-forming] [Source:UniProtKB/Swiss-Prot;Acc:Q8L778]
AT5G56030.1	3.38014	10.0811	0.0592441	0.244181	267	HSP81-2	Heat shock protein 81-2 [Source:UniProtKB/TrEMBL;Acc:F4K6B6]
AT1G33970.1	5.93074	22.0907	0.0598225	0.244181	282	IAN9	Immune-associated nucleotide-binding protein 9 [Source:UniProtKB/Swiss-Prot;Acc:F4HT21]
AT1G65260.1	2.72247	9.89011	0.0605124	0.244181	262	VIPP1	Membrane-associated protein VIPP1, chloroplastic [Source:UniProtKB/Swiss-Prot;Acc:O80796]
ATCG00480.1	0.924449	19.5077	0.0607631	0.244181	260	ATPB	ATP synthase subunit beta, chloroplastic [Source:UniProtKB/Swiss-Prot;Acc:P19366]
AT3G57070.1	4.64386	21.4553	0.0612134	0.244181	259		Glutaredoxin family protein [Source:UniProtKB/TrEMBL;Acc:Q9M1J3]
AT1G12840.1	4.64386	21.4553	0.0612134	0.244181	261	VHA-C	V-type proton ATPase subunit C [Source:UniProtKB/Swiss-Prot;Acc:Q9SDS7]
AT5G14540.1	4.64386	21.4553	0.0612134	0.244181	270		AT5G14540 protein [Source:UniProtKB/TrEMBL;Acc:B9DHK3]
AT2G16600.1	4.64386	21.4553	0.0612134	0.244181	273	CYP19-1	Peptidyl-prolyl cis-trans isomerase [Source:UniProtKB/TrEMBL;Acc:A0A178VVJ7]
AT2G21330.1	4.64386	21.4345	0.0612601	0.244181	263	FBA1	Fructose-bisphosphate aldolase 1, chloroplastic [Source:UniProtKB/Swiss-Prot;Acc:Q9SJU4]
AT3G53990.1	4.64386	21.4345	0.0612601	0.244181	271		AT3G53990 protein [Source:UniProtKB/TrEMBL;Acc:Q9M328]
AT4G29060.1	4.64386	21.4345	0.0612601	0.244181	276	emb2726	Elongation factor Ts, mitochondrial [Source:UniProtKB/TrEMBL;Acc:Q9SZD6]
AT5G24710.1	4.64386	21.4345	0.0612601	0.244181	277		Transducin/WD40 repeat-like superfamily protein [Source:UniProtKB/TrEMBL;Acc:F4KIH8]
AT1G08190.1	4.64386	21.4345	0.0612601	0.244181	279	VPS41	Vacuolar protein sorting-associated protein 41 homolog [Source:UniProtKB/Swiss-Prot;Acc:P93043]
AT2G46280.1	4.64386	21.4345	0.0612601	0.244181	280	TIF3I1	Eukaryotic translation initiation factor 3 subunit I [Source:UniProtKB/Swiss-Prot;Acc:Q38884]
AT1G62390.1	4.64386	21.4345	0.0612601	0.244181	283	Phox2	Protein CLMP1 [Source:UniProtKB/Swiss-Prot;Acc:O48802]
AT5G62810.1	4.64386	21.4345	0.0612601	0.244181	285	PEX14	Peroxisomal membrane protein PEX14 [Source:UniProtKB/Swiss-Prot;Acc:Q9FXT6]
AT2G03140.2	7.13955	21.186	0.0618248	0.24557	286		alpha/beta-Hydrolases superfamily protein [Source:TAIR;Acc:AT2G03140]
AT2G18960.1	2.12146	9.55898	0.0628275	0.248683	287	AHA1	Plasma membrane ATPase [Source:UniProtKB/TrEMBL;Acc:A0A178VSN5]
AT2G19730.3	1.16729	9.08039	0.0664611	0.262152	288	RPL28A	60S ribosomal protein L28-1 [Source:UniProtKB/Swiss-Prot;Acc:O82204]
AT5G27770.1	0.871992	10.457	0.0684321	0.263132	293	RPL22C	60S ribosomal protein L22-3 [Source:UniProtKB/Swiss-Prot;Acc:Q9FE58]
AT3G05590.1	1.06413	71.5811	0.0686969	0.263132	298	RPL18B	RPL18 [Source:UniProtKB/TrEMBL;Acc:A0A178V8M9]
AT5G05170.1	1.95606	8.79477	0.0688099	0.263132	312	CESA3	Cellulose synthase A catalytic subunit 3 [UDP-forming] [Source:UniProtKB/Swiss-Prot;Acc:Q941L0]
AT4G09800.1	1.18903	26.0797	0.0696472	0.263132	342	RPS18C	40S ribosomal protein S18 [Source:UniProtKB/Swiss-Prot;Acc:P34788]
AT3G22230.1	1.18903	8.42581	0.0720682	0.263132	335	RPL27B	60S ribosomal protein L27-2 [Source:UniProtKB/Swiss-Prot;Acc:Q8LCL3]
AT3G63260.1	2.66297	8.24753	0.0737414	0.263132	325	ATMRK1	ATMRK1 [Source:UniProtKB/TrEMBL;Acc:O22100]
AT5G64740.1	2.83872	8.15487	0.0746382	0.263132	304	CESA6	Cellulose synthase A catalytic subunit 6 [UDP-forming] [Source:UniProtKB/Swiss-Prot;Acc:Q94JQ6]
AT1G61580.1	0.847997	8.07343	0.0754423	0.263132	315	ARP2	60S ribosomal protein L3-2 [Source:UniProtKB/Swiss-Prot;Acc:P22738]
AT5G57290.1	1.50901	15.6826	0.0764178	0.263132	327	RPP3B	60S acidic ribosomal protein P3-2 [Source:UniProtKB/Swiss-Prot;Acc:Q9LVC9]
AT1G78630.1	1.50901	15.6972	0.0764178	0.263132	330	RPL13	50S ribosomal protein L13, chloroplastic [Source:UniProtKB/Swiss-Prot;Acc:Q9SYL9]
AT1G07940.2	0.809778	7.86087	0.0776147	0.263132	301	A1	Elongation factor 1-alpha 4 [Source:UniProtKB/Swiss-Prot;Acc:Q8GTY0]
AT5G46430.1	2.72247	7.84941	0.0777349	0.263132	310	RPL32B	60S ribosomal protein L32-2 [Source:UniProtKB/Swiss-Prot;Acc:Q9FHG2]
ATCG00130.1	2.72247	7.84311	0.0778013	0.263132	339	ATPF	ATP synthase subunit b, chloroplastic [Source:UniProtKB/Swiss-Prot;Acc:P56759]
AT1G80670.1	3.70044	15.431	0.0791446	0.263132	290	RAE1	Protein RAE1 [Source:UniProtKB/Swiss-Prot;Acc:Q38942]
AT1G79550.2	3.70044	15.431	0.0791446	0.263132	294	PGK3	Phosphoglycerate kinase [Source:UniProtKB/TrEMBL;Acc:A0A178WHC3]
AT4G28300.1	3.70044	15.431	0.0791446	0.263132	305		Formin-like protein (DUF1421) [Source:UniProtKB/TrEMBL;Acc:Q8VZR8]
AT3G48750.1	3.70044	15.431	0.0791446	0.263132	308	CDKA-1	Cyclin-dependent kinase A-1 [Source:UniProtKB/Swiss-Prot;Acc:P24100]
AT5G45730.1	3.70044	15.431	0.0791446	0.263132	313		Cysteine/Histidine-rich C1 domain family protein [Source:UniProtKB/TrEMBL;Acc:F4KEM1]
AT5G17270.1	-3.70044	16.3456	0.0757	0.263132	307		Protein prenylyltransferase superfamily protein [Source:UniProtKB/TrEMBL;Acc:Q9FFI4]
AT1G24510.1	3.70044	15.431	0.0791446	0.263132	316	CCT5	T-complex protein 1 subunit epsilon [Source:UniProtKB/Swiss-Prot;Acc:O04450]
AT3G14310.1	3.70044	15.431	0.0791446	0.263132	322	PME3	Pectinesterase/pectinesterase inhibitor 3 [Source:UniProtKB/Swiss-Prot;Acc:O49006]
AT3G62030.2	3.70044	15.431	0.0791446	0.263132	323	ROC4	Rotamase CYP 4 [Source:UniProtKB/TrEMBL;Acc:F4IX26]
AT3G53930.2	3.70044	15.431	0.0791446	0.263132	328		Protein kinase superfamily protein [Source:UniProtKB/TrEMBL;Acc:A8MR56]
AT5G55220.1	3.70044	15.431	0.0791446	0.263132	329	TIG	Trigger factor-like protein TIG, Chloroplastic [Source:UniProtKB/Swiss-Prot;Acc:Q8S9L5]
AT4G02450.1	3.70044	15.431	0.0791446	0.263132	338	P23-1	Co-chaperone protein p23-1 [Source:UniProtKB/Swiss-Prot;Acc:Q8L7U4]
AT1G17290.1	3.70044	15.3949	0.079288	0.263132	289	ALAAT1	Alanine aminotransferase 1, mitochondrial [Source:UniProtKB/Swiss-Prot;Acc:F4I7I0]
AT1G53310.1	3.70044	15.3949	0.079288	0.263132	291	PPC1	Phosphoenolpyruvate carboxylase 1 [Source:UniProtKB/Swiss-Prot;Acc:Q9MAH0]
AT5G42740.1	3.70044	15.3949	0.079288	0.263132	292	PGIC	Glucose-6-phosphate isomerase [Source:UniProtKB/TrEMBL;Acc:A0A178UPP5]
AT4G13030.1	3.70044	15.3949	0.079288	0.263132	295		P-loop containing nucleoside triphosphate hydrolases superfamily protein [Source:TAIR;Acc:AT4G13030]
AT4G16150.1	3.70044	15.3949	0.079288	0.263132	296
AT2G36460.1	-3.70044	16.3456	0.0757	0.263132	319	FBA6	Fructose-bisphosphate aldolase 6, cytosolic [Source:UniProtKB/Swiss-Prot;Acc:Q9SJQ9]
AT3G17750.1	3.70044	15.3949	0.079288	0.263132	297		AT3g17750/MIG5_4 [Source:UniProtKB/TrEMBL;Acc:Q8RX85]
AT5G23540.1	3.70044	15.3949	0.079288	0.263132	299	RPN11	26S proteasome non-ATPase regulatory subunit 14 homolog [Source:UniProtKB/Swiss-Prot;Acc:Q9LT08]
AT1G20200.1	3.70044	15.3949	0.079288	0.263132	300	RPN3A	26S proteasome non-ATPase regulatory subunit 3 homolog A [Source:UniProtKB/Swiss-Prot;Acc:Q9LNU4]
AT5G22330.1	3.70044	15.3949	0.079288	0.263132	302	RIN1	RuvB-like protein 1 [Source:UniProtKB/Swiss-Prot;Acc:Q9FMR9]
AT3G21720.1	3.70044	15.3949	0.079288	0.263132	303	ICL	Isocitrate lyase [Source:UniProtKB/Swiss-Prot;Acc:P28297]
AT5G40690.1	3.70044	15.3949	0.079288	0.263132	306		At5g40690 [Source:UniProtKB/TrEMBL;Acc:Q9FM29]
AT5G48810.1	3.70044	15.3949	0.079288	0.263132	309	CYTB5-D	Cytochrome B5 isoform D [Source:UniProtKB/Swiss-Prot;Acc:Q9ZWT2]
AT3G11820.1	3.70044	15.3949	0.079288	0.263132	311	SYP121	SYR1 [Source:UniProtKB/TrEMBL;Acc:A0A178VIM4]
AT5G49720.1	3.70044	15.3949	0.079288	0.263132	314	KOR	Endoglucanase 25 [Source:UniProtKB/Swiss-Prot;Acc:Q38890]
AT1G37130.1	3.70044	15.3949	0.079288	0.263132	317	NIA2	Nitrate reductase [NADH] 2 [Source:UniProtKB/Swiss-Prot;Acc:P11035]
AT3G16450.3	3.70044	15.3949	0.079288	0.263132	318	JAL33	Jacalin-related lectin 33 [Source:UniProtKB/Swiss-Prot;Acc:O04311]
AT2G03820.1	3.70044	15.3949	0.079288	0.263132	320		60S ribosomal export protein NMD3 [Source:UniProtKB/TrEMBL;Acc:Q9SI58]
AT5G41770.1	3.70044	15.3949	0.079288	0.263132	321		Crooked neck protein, putative / cell cycle protein [Source:UniProtKB/TrEMBL;Acc:F4JZX8]
AT1G01320.1	3.70044	15.3949	0.079288	0.263132	324		Tetratricopeptide repeat (TPR)-like superfamily protein [Source:UniProtKB/TrEMBL;Acc:F4HS99]
AT3G11830.1	3.70044	15.3949	0.079288	0.263132	326	CCT7	T-complex protein 1 subunit eta [Source:UniProtKB/Swiss-Prot;Acc:Q9SF16]
AT1G76080.1	3.70044	15.3949	0.079288	0.263132	331	CDSP32	CDSP32 [Source:UniProtKB/TrEMBL;Acc:A0A178WHK1]
AT3G18990.1	3.70044	15.3949	0.079288	0.263132	332	VRN1	AP2/B3-like transcriptional factor family protein [Source:UniProtKB/TrEMBL;Acc:A0A1I9LQ83]
AT4G27595.1	3.70044	15.3949	0.079288	0.263132	333		Plant protein of unknown function (DUF827) [Source:TAIR;Acc:AT4G27595]
AT5G20920.1	3.70044	15.3949	0.079288	0.263132	334	EIF2B	Eukaryotic translation initiation factor 2 subunit beta [Source:UniProtKB/Swiss-Prot;Acc:Q41969]
AT1G01300.1	3.70044	15.3949	0.079288	0.263132	336	APF2	Aspartyl protease family protein 2 [Source:UniProtKB/Swiss-Prot;Acc:Q9LNJ3]
AT2G32260.1	3.70044	15.3949	0.079288	0.263132	337	CCT1	Choline-phosphate cytidylyltransferase 1 [Source:UniProtKB/Swiss-Prot;Acc:Q9ZV56]
AT5G08080.3	3.70044	15.3949	0.079288	0.263132	341	SYP132	Syntaxin of plants 132 [Source:UniProtKB/TrEMBL;Acc:F4K9K2]
AT1G10580.1	3.70044	15.3949	0.079288	0.263132	343		At1g10580 [Source:UniProtKB/TrEMBL;Acc:A4FVN8]
AT1G13440.1	1.37011	7.68936	0.0794493	0.263132	340	GAPC2	Glyceraldehyde-3-phosphate dehydrogenase GAPC2, cytosolic [Source:UniProtKB/Swiss-Prot;Acc:Q9FX54]
AT2G03510.1	2.53605	7.43994	0.0822571	0.26579	361		Expressed protein [Source:UniProtKB/TrEMBL;Acc:Q9ZQ87]
AT3G12390.1	2.53605	7.43403	0.0823258	0.26579	344		Nascent polypeptide-associated complex subunit alpha-like protein 1 [Source:UniProtKB/Swiss-Prot;Acc:Q9LHG9]
AT4G30600.1	2.53605	7.43403	0.0823258	0.26579	348		AT4g30600/F17I23_60 [Source:UniProtKB/TrEMBL;Acc:Q9M0A0]
AT3G16420.3	2.53605	7.43403	0.0823258	0.26579	356	PBP1	PYK10-binding protein 1 [Source:UniProtKB/Swiss-Prot;Acc:O04314]
AT3G54300.1	2.53605	7.43403	0.0823258	0.26579	360	VAMP727	Vesicle-associated membrane protein 727 [Source:UniProtKB/Swiss-Prot;Acc:Q9M376]
AT1G14380.3	3.03562	7.40297	0.0826883	0.26579	351	IQD28	At1g14380 [Source:UniProtKB/TrEMBL;Acc:Q8GZ87]
AT5G09810.1	1.30666	7.37685	0.0829952	0.26579	359	ACT7	AtACT7 [Source:UniProtKB/TrEMBL;Acc:A0A178UEW4]
AT3G48870.1	2.62678	7.37557	0.0830102	0.26579	353	CLPC2	Chaperone protein ClpC2, chloroplastic [Source:UniProtKB/Swiss-Prot;Acc:Q9SXJ7]
ATCG00800.1	1.64046	7.34981	0.0833151	0.26579	350	RPS3	30S ribosomal protein S3, chloroplastic [Source:UniProtKB/Swiss-Prot;Acc:P56798]
AT3G58040.1	4.85798	14.192	0.0844066	0.26579	345	SINAT2	E3 ubiquitin-protein ligase [Source:UniProtKB/TrEMBL;Acc:A0A178VHN9]
AT5G16070.1	4.85798	14.192	0.0844066	0.26579	346	CCT6B	T-complex protein 1 subunit zeta 2 [Source:UniProtKB/Swiss-Prot;Acc:Q8L7N0]
AT5G22780.1	4.85798	14.192	0.0844066	0.26579	347	ALPHAC-AD	AP-2 complex subunit alpha-2 [Source:UniProtKB/Swiss-Prot;Acc:Q8LPK4]
AT1G29800.1	4.85798	14.192	0.0844066	0.26579	354		RING/FYVE/PHD-type zinc finger family protein [Source:UniProtKB/TrEMBL;Acc:Q84WW7]
AT2G21830.1	4.85798	14.1809	0.0844573	0.26579	349		Cysteine/Histidine-rich C1 domain family protein [Source:UniProtKB/TrEMBL;Acc:Q9SJ16]
AT1G50660.1	4.85798	14.1809	0.0844573	0.26579	352		Actin cytoskeleton-regulatory complex pan-like protein [Source:UniProtKB/TrEMBL;Acc:Q9LPT5]
AT1G27770.1	4.85798	14.1809	0.0844573	0.26579	358	ACA1	Calcium-transporting ATPase [Source:UniProtKB/TrEMBL;Acc:A0A178WD16]
AT2G04390.1	1.07276	10.0527	0.0844632	0.26579	357	RPS17A	40S ribosomal protein S17-1 [Source:UniProtKB/Swiss-Prot;Acc:P49205]
AT1G67700.2	1.07276	28.9035	0.0844632	0.26579	355	HHL1	Protein HHL1, chloroplastic [Source:UniProtKB/Swiss-Prot;Acc:Q8LDL0]
AT1G01610.1	1.22239	13.353	0.0848277	0.2662	362	GPAT4	GPAT4 [Source:UniProtKB/TrEMBL;Acc:A0A178W9F8]
AT4G38580.1	1.68806	37.7425	0.0863071	0.267882	363	HIPP26	HIPP26 [Source:UniProtKB/TrEMBL;Acc:A0A178V1F5]
AT5G19990.1	1.68806	37.7545	0.0863071	0.267882	364	RPT6A	26S proteasome regulatory subunit 8 homolog A [Source:UniProtKB/Swiss-Prot;Acc:Q9C5U3]
AT5G58290.1	1.68806	37.7545	0.0863071	0.267882	365	RPT3	RPT3 [Source:UniProtKB/TrEMBL;Acc:A0A178UAH2]
AT5G38430.1	1.68806	37.7545	0.0863071	0.267882	366	RBCS-1B	Ribulose bisphosphate carboxylase small chain 1B, chloroplastic [Source:UniProtKB/Swiss-Prot;Acc:P10796]
AT1G08520.1	2.44478	6.92207	0.0886799	0.271651	383	CHLD	Mg-protoporphyrin IX chelatase [Source:UniProtKB/TrEMBL;Acc:A0A178W355]
AT3G09260.1	2.44478	6.92207	0.0886799	0.271651	398	BGLU23	PYK10 [Source:UniProtKB/TrEMBL;Acc:A0A178VCN3]
AT1G48920.1	0.831246	6.62331	0.0928004	0.271651	381	NUCL1	Nucleolin 1 [Source:UniProtKB/Swiss-Prot;Acc:Q9FVQ1]
AT1G31440.1	5.49185	12.4927	0.0930314	0.271651	385	SH3P1	SH3 domain-containing protein 1 [Source:UniProtKB/Swiss-Prot;Acc:Q9C865]
AT1G80030.1	5.49185	12.4927	0.0930314	0.271651	390		Molecular chaperone Hsp40/DnaJ family protein [Source:UniProtKB/TrEMBL;Acc:Q0WN54]
AT4G39350.1	2.66297	6.59477	0.0932116	0.271651	387	CESA2	CESA2 [Source:UniProtKB/TrEMBL;Acc:A0A384LAI4]
AT3G01560.1	5.49185	12.4315	0.0933784	0.271651	371		Proline-rich receptor-like kinase, putative (DUF1421) [Source:UniProtKB/TrEMBL;Acc:F4J3J5]
AT1G28060.1	-3.16993	24.3728	0.095891	0.271651	374	RDM16	Protein RDM16 [Source:UniProtKB/Swiss-Prot;Acc:Q9C7E7]
AT3G05560.2	0.811238	8.54297	0.0934072	0.271651	382	RPL22B	60S ribosomal protein L22-2 [Source:UniProtKB/Swiss-Prot;Acc:Q9M9W1]
AT4G24190.1	2.558	6.53061	0.094148	0.271651	394	HSP90-7	Endoplasmin homolog [Source:UniProtKB/Swiss-Prot;Acc:Q9STX5]
AT3G61820.1	3.16993	23.3027	0.095891	0.271651	367		Eukaryotic aspartyl protease family protein [Source:UniProtKB/TrEMBL;Acc:Q9M356]
ATCG00380.1	3.16993	23.3027	0.095891	0.271651	368	RPS4	30S ribosomal protein S4, chloroplastic [Source:UniProtKB/TrEMBL;Acc:A0A1B1W4U6]
AT1G71410.1	3.16993	23.3027	0.095891	0.271651	369		ARM repeat superfamily protein [Source:UniProtKB/TrEMBL;Acc:Q9C9H8]
AT1G48350.1	3.16993	23.3027	0.095891	0.271651	370	RPL18	Uncharacterized protein At1g48350 [Source:UniProtKB/TrEMBL;Acc:Q0WWC5]
AT5G03300.1	3.16993	23.3027	0.095891	0.271651	372	ADK2	Adenosine kinase 2 [Source:UniProtKB/Swiss-Prot;Acc:Q9LZG0]
ATCG00180.1	3.16993	23.3027	0.095891	0.271651	373	RPOC1	DNA-directed RNA polymerase subunit beta' [Source:UniProtKB/Swiss-Prot;Acc:P56763]
AT2G38810.1	3.16993	23.3027	0.095891	0.271651	375	HTA8	Probable histone H2A variant 2 [Source:UniProtKB/Swiss-Prot;Acc:Q9SII0]
AT4G35450.5	3.16993	23.3027	0.095891	0.271651	376	AKR2	Ankyrin repeat-containing protein 2 [Source:UniProtKB/TrEMBL;Acc:F4JN13]
AT3G55440.1	3.16993	23.3027	0.095891	0.271651	377	CTIMC	Triosephosphate isomerase, cytosolic [Source:UniProtKB/Swiss-Prot;Acc:P48491]
AT3G58510.2	3.16993	23.3027	0.095891	0.271651	378	RH11	DEAD-box ATP-dependent RNA helicase 11 [Source:UniProtKB/Swiss-Prot;Acc:Q8LA13]
AT1G47830.1	3.16993	23.3027	0.095891	0.271651	379	AP17	AP complex subunit sigma [Source:UniProtKB/TrEMBL;Acc:A0A178W398]
AT5G05060.1	3.16993	23.3027	0.095891	0.271651	380		Cystatin/monellin superfamily protein [Source:UniProtKB/TrEMBL;Acc:Q9FF68]
AT4G30160.2	3.16993	23.3027	0.095891	0.271651	384	VLN4	villin 4 [Source:TAIR;Acc:AT4G30160]
AT1G20960.2	3.16993	23.3027	0.095891	0.271651	386	BRR2A	DExH-box ATP-dependent RNA helicase DExH12 [Source:UniProtKB/Swiss-Prot;Acc:Q9SYP1]
AT4G34830.1	3.16993	23.3027	0.095891	0.271651	388	MRL1	Pentatricopeptide repeat-containing protein MRL1, chloroplastic [Source:UniProtKB/Swiss-Prot;Acc:Q0WLC6]
AT1G04170.1	3.16993	23.3027	0.095891	0.271651	389	EIF2 GAMMA	Eukaryotic translation initiation factor 2 gamma subunit [Source:UniProtKB/TrEMBL;Acc:O64490]
AT2G43910.1	3.16993	23.3027	0.095891	0.271651	391	ATHOL1	HOL1 [Source:UniProtKB/TrEMBL;Acc:A0A178VXT1]
AT4G29810.1	3.16993	23.3027	0.095891	0.271651	392	ATMKK2	MAP kinase kinase 2 [Source:TAIR;Acc:AT4G29810]
AT1G25490.1	3.16993	23.3027	0.095891	0.271651	393	PP2AA1	Serine/threonine-protein phosphatase 2A 65 kDa regulatory subunit A alpha isoform [Source:UniProtKB/Swiss-Prot;Acc:Q38845]
AT2G44530.1	3.16993	23.3027	0.095891	0.271651	395	PRS5	Ribose-phosphate pyrophosphokinase 5, chloroplastic [Source:UniProtKB/Swiss-Prot;Acc:O64888]
AT4G16500.1	-3.16993	24.3728	0.095891	0.271651	397	CYS4	Cysteine proteinase inhibitor 4 [Source:UniProtKB/Swiss-Prot;Acc:Q84WT8]
AT4G08520.1	3.16993	23.3027	0.095891	0.271651	396		Coatomer subunit zeta-3 [Source:UniProtKB/Swiss-Prot;Acc:Q8H1F4]
AT3G54470.1	3.16993	23.3027	0.095891	0.271651	399	PYRE-F	Uridine 5'-monophosphate synthase [Source:UniProtKB/Swiss-Prot;Acc:Q42586]
ATCG00780.1	3.16993	23.3027	0.095891	0.271651	400	RPL14	50S ribosomal protein L14, chloroplastic [Source:UniProtKB/Swiss-Prot;Acc:P56792]
AT5G63420.1	3.16993	23.3027	0.095891	0.271651	401	emb2746	Ribonuclease J [Source:UniProtKB/Swiss-Prot;Acc:Q84W56]
AT3G29360.2	0.977974	24.0479	0.0991984	0.278454	403	UGD2	UDP-glucose 6-dehydrogenase 2 [Source:UniProtKB/Swiss-Prot;Acc:Q9LIA8]
AT3G04840.1	0.977974	96.9219	0.0991984	0.278454	405	RPS3AA	40S ribosomal protein S3a-1 [Source:UniProtKB/Swiss-Prot;Acc:Q9CAV0]
AT3G20050.1	2.32193	6.19845	0.0992728	0.278454	402	CCT1	T-complex protein 1 subunit alpha [Source:UniProtKB/Swiss-Prot;Acc:P28769]
AT5G02960.1	2.32193	6.19845	0.0992728	0.278454	404	RPS23B	40S ribosomal protein S23-2 [Source:UniProtKB/Swiss-Prot;Acc:P49201]
AT4G30190.1	1.90903	6.1316	0.100364	0.280822	406	HA2	Plasma membrane ATPase [Source:UniProtKB/TrEMBL;Acc:F4JPJ7]
AT1G05320.1	6.76818	11.2557	0.100656	0.280947	407		FUNCTIONS IN: molecular_function unknown; INVOLVED IN: biological_process unknown; LOCATED IN: cellular_component unknown; EXPRESSED IN: fruit, egg cell; CONTAINS InterPro DOMAIN/s: Prefoldin (InterPro:IPR009053); BEST Arabidopsis thaliana protein m /.../s: unknown protein (TAIR:AT2G32240.1); Ha. [Source:TAIR;Acc:AT1G05320]
AT4G18100.1	1.68806	6.07531	0.101299	0.282049	408	RPL32A	60S ribosomal protein L32-1 [Source:UniProtKB/Swiss-Prot;Acc:P49211]
AT3G19820.2	1.50901	6.01655	0.102292	0.284118	409	DIM	Delta(24)-sterol reductase [Source:UniProtKB/Swiss-Prot;Acc:Q39085]
AT3G19960.2	2.56635	5.99244	0.102705	0.284567	410	ATM1	Myosin 1 [Source:UniProtKB/TrEMBL;Acc:F4JCF9]
AT5G23900.1	1.27009	6.14293	0.103123	0.28503	411	RPL13D	60S ribosomal protein L13 [Source:UniProtKB/TrEMBL;Acc:A0A178UBD6]
AT2G05920.1	0.847997	7.68239	0.103491	0.285354	412	SBT1.8	Subtilisin-like protease SBT1.8 [Source:UniProtKB/Swiss-Prot;Acc:Q9ZUF6]
AT5G40480.1	6.53916	10.7854	0.103932	0.285803	414	GB210	Nuclear pore complex protein GP210 [Source:UniProtKB/Swiss-Prot;Acc:F4KHD8]
AT3G60770.1	1.08406	51.5041	0.104157	0.285803	413	RPS13A	40S ribosomal protein S13-1 [Source:UniProtKB/Swiss-Prot;Acc:P59223]
AT4G28520.1	5.04439	10.5641	0.105556	0.288945	415	CRC	12S seed storage protein CRC [Source:UniProtKB/Swiss-Prot;Acc:Q96318]
AT5G02870.1	0.622299	5.48775	0.112063	0.304619	426	RPL4D	60S ribosomal protein L4-2 [Source:UniProtKB/Swiss-Prot;Acc:P49691]
AT5G15490.1	0.899071	28.0584	0.113707	0.304619	416	UGD3	UDP-glucose 6-dehydrogenase [Source:UniProtKB/TrEMBL;Acc:A0A178UJW9]
AT5G22640.1	1.65711	5.34567	0.114973	0.304619	436	TIC100	Protein TIC 100 [Source:UniProtKB/Swiss-Prot;Acc:Q8LPR8]
AT2G37400.1	1.65711	5.33975	0.115097	0.304619	435		At2g37400 [Source:UniProtKB/TrEMBL;Acc:Q9ZUS6]
AT5G12470.1	1.53842	5.25285	0.116947	0.304619	428	RER4	Protein RETICULATA-RELATED 4, chloroplastic [Source:UniProtKB/Swiss-Prot;Acc:Q94CJ5]
AT1G29150.1	4.08746	9.09725	0.117935	0.304619	420	RPN6	26S proteasome non-ATPase regulatory subunit 11 homolog [Source:UniProtKB/Swiss-Prot;Acc:Q9LP45]
AT2G10940.1	4.08746	9.09725	0.117935	0.304619	421		At2g10940/F15K19.1 [Source:UniProtKB/TrEMBL;Acc:Q9SKI0]
AT2G26890.1	4.08746	9.09725	0.117935	0.304619	427	GRV2	DnaJ homolog subfamily C GRV2 [Source:UniProtKB/Swiss-Prot;Acc:F4IVL6]
AT5G15650.1	-4.08746	9.1347	0.117578	0.304619	424	RGP2	UDP-arabinopyranose mutase 2 [Source:UniProtKB/Swiss-Prot;Acc:Q9LFW1]
AT2G42590.3	4.08746	9.09725	0.117935	0.304619	433	GRF9	General regulatory factor 9 [Source:UniProtKB/TrEMBL;Acc:F4IP55]
AT1G13980.2	4.08746	9.09725	0.117935	0.304619	437	GN	ARF guanine-nucleotide exchange factor GNOM [Source:UniProtKB/Swiss-Prot;Acc:Q42510]
AT1G09740.1	4.08746	9.09725	0.117935	0.304619	439		Adenine nucleotide alpha hydrolases-like superfamily protein [Source:UniProtKB/TrEMBL;Acc:Q84TF6]
AT5G05780.1	4.08746	9.09184	0.117986	0.304619	417	RPN8A	26S proteasome non-ATPase regulatory subunit 7 homolog A [Source:UniProtKB/Swiss-Prot;Acc:O24412]
AT2G41740.1	4.08746	9.09184	0.117986	0.304619	418	VLN2	VLN2 [Source:UniProtKB/TrEMBL;Acc:A0A178VT62]
AT4G05160.1	4.08746	9.09184	0.117986	0.304619	419	4CLL7	4-coumarate--CoA ligase-like 7 [Source:UniProtKB/Swiss-Prot;Acc:Q9M0X9]
AT5G42960.1	4.08746	9.09184	0.117986	0.304619	422	OEP24B	Outer envelope pore protein 24B, chloroplastic [Source:UniProtKB/Swiss-Prot;Acc:Q8H0Y1]
AT2G28800.1	4.08746	9.09184	0.117986	0.304619	423	ALB3	ALB3 [Source:UniProtKB/TrEMBL;Acc:A0A178VUV3]
AT1G09340.1	4.08746	9.09184	0.117986	0.304619	425	CRB	chloroplast RNA binding [Source:TAIR;Acc:AT1G09340]
AT2G28460.1	4.08746	9.09184	0.117986	0.304619	429		Cysteine/Histidine-rich C1 domain family protein [Source:UniProtKB/TrEMBL;Acc:F4IIQ1]
AT3G52140.4	4.08746	9.09184	0.117986	0.304619	430		Clustered mitochondria protein homolog [Source:UniProtKB/TrEMBL;Acc:F4J5R9]
AT4G38550.1	4.08746	9.09184	0.117986	0.304619	431		Arabidopsis phospholipase-like protein (PEARLI 4) family [Source:TAIR;Acc:AT4G38550]
AT5G47940.1	4.08746	9.09184	0.117986	0.304619	432		40S ribosomal protein S27 [Source:UniProtKB/TrEMBL;Acc:Q9FGV5]
AT2G22360.1	4.08746	9.09184	0.117986	0.304619	434	DJA6	Chaperone protein dnaJ A6, chloroplastic [Source:UniProtKB/Swiss-Prot;Acc:Q9SJZ7]
AT4G18070.1	4.08746	9.09184	0.117986	0.304619	438		AT4G18070 protein [Source:UniProtKB/TrEMBL;Acc:Q8VZS7]
AT4G34200.1	4.08746	9.09184	0.117986	0.304619	440	PGDH1	D-3-phosphoglycerate dehydrogenase [Source:UniProtKB/TrEMBL;Acc:A0A178UWV4]
AT4G27160.1	2.2303	5.15555	0.119082	0.30675	441	AT2S3	2S seed storage protein 3 [Source:UniProtKB/Swiss-Prot;Acc:P15459]
AT3G44110.1	1.0435	4.96692	0.123423	0.317213	442	ATJ3	DnaJ protein homolog atj3 [Source:UniProtKB/TrEMBL;Acc:Q0WW92]
AT5G17920.1	2.25239	4.89319	0.125196	0.321044	443	MS1	5-methyltetrahydropteroyltriglutamate--homocysteine methyltransferase 1 [Source:UniProtKB/Swiss-Prot;Acc:O50008]
AT1G01790.1	2.32193	4.75651	0.128606	0.324629	447	KEA1	K(+) efflux antiporter 1, chloroplastic [Source:UniProtKB/Swiss-Prot;Acc:Q9ZTZ7]
AT1G34430.1	2.53605	4.75577	0.128625	0.324629	444	EMB3003	Dihydrolipoyllysine-residue acetyltransferase component 5 of pyruvate dehydrogenase complex, chloroplastic [Source:UniProtKB/Swiss-Prot;Acc:Q9C8P0]
AT5G14660.1	2.53605	4.75577	0.128625	0.324629	445	PDF1B	Peptide deformylase 1B, chloroplastic/mitochondrial [Source:UniProtKB/Swiss-Prot;Acc:Q9FUZ2]
AT5G60790.1	2.53605	4.75577	0.128625	0.324629	448	ABCF1	ABC transporter F family member 1 [Source:UniProtKB/Swiss-Prot;Acc:Q9FJH6]
AT4G04640.1	2.53605	4.75577	0.128625	0.324629	450	ATPC1	ATP synthase gamma chain 1, chloroplastic [Source:UniProtKB/Swiss-Prot;Acc:Q01908]
AT3G58660.1	2.53605	4.75412	0.128667	0.324629	451		Ribosomal protein L1p/L10e family [Source:UniProtKB/TrEMBL;Acc:Q9LXT5]
AT1G47128.1	1.09954	17.276	0.12888	0.324629	446	RD21A	RD21A [Source:UniProtKB/TrEMBL;Acc:A0A178WIH7]
AT1G26630.1	1.09954	17.2767	0.12888	0.324629	449	ELF5A-2	Eukaryotic translation initiation factor 5A-2 [Source:UniProtKB/Swiss-Prot;Acc:Q93VP3]
AT1G10200.1	2.32193	4.61299	0.132367	0.331209	452	WLIM1	WLIM1 [Source:UniProtKB/TrEMBL;Acc:A0A178W4R1]
AT3G55170.1	2.32193	4.61299	0.132367	0.331209	453	RPL35C	60S ribosomal protein L35-3 [Source:UniProtKB/Swiss-Prot;Acc:Q9M3D2]
AT2G01420.2	2.32193	4.61299	0.132367	0.331209	454	PIN4	Auxin efflux carrier component [Source:UniProtKB/TrEMBL;Acc:A0A178VZS2]
AT3G03050.1	3.03562	4.50715	0.135268	0.337723	455	CSLD3	Glycosyltransferase (Fragment) [Source:UniProtKB/TrEMBL;Acc:W8Q6V3]
AT1G55670.1	0.706269	7.86666	0.137003	0.341305	456	PSAG	Photosystem I reaction center subunit V, chloroplastic [Source:UniProtKB/Swiss-Prot;Acc:Q9S7N7]
AT5G16730.1	6.59991	7.15026	0.140449	0.349124	457		WEB family protein At5g16730, chloroplastic [Source:UniProtKB/Swiss-Prot;Acc:Q9LFE4]
AT5G13490.2	0.685267	4.28229	0.14182	0.35014	464	AAC2	ADP,ATP carrier protein 2, mitochondrial [Source:UniProtKB/Swiss-Prot;Acc:P40941]
AT2G41560.1	3.29278	4.25147	0.142762	0.35014	466	ACA4	Calcium-transporting ATPase 4, plasma membrane-type [Source:UniProtKB/Swiss-Prot;Acc:O22218]
AT2G32920.1	2.07039	4.19626	0.144477	0.35014	458	PDIL2-3	Protein disulfide-isomerase 2-3 [Source:UniProtKB/Swiss-Prot;Acc:O48773]
AT3G61860.1	2.07039	4.19562	0.144497	0.35014	461	RS31	RSP31 [Source:UniProtKB/TrEMBL;Acc:A0A178VG60]
AT3G58730.1	2.07039	4.19562	0.144497	0.35014	462	VHA-D	V-type proton ATPase subunit D [Source:UniProtKB/Swiss-Prot;Acc:Q9XGM1]
AT3G63490.1	2.07039	4.19562	0.144497	0.35014	468	RPL1	50S ribosomal protein L1, chloroplastic [Source:UniProtKB/Swiss-Prot;Acc:Q9LY66]
AT5G05210.1	2.07039	4.19562	0.144497	0.35014	469		AT5g05210/K2A11_8 [Source:UniProtKB/TrEMBL;Acc:Q9FLD3]
AT4G35250.1	2.07039	4.19518	0.144511	0.35014	459		HCF244 [Source:UniProtKB/TrEMBL;Acc:A0A178UXV2]
AT1G79940.3	2.07039	4.19518	0.144511	0.35014	463	ERDJ2A	ATERDJ2A [Source:UniProtKB/TrEMBL;Acc:A0A178W1G8]
AT5G66680.1	2.07039	4.19518	0.144511	0.35014	465	OST48	Dolichyl-diphosphooligosaccharide--protein glycosyltransferase 48 kDa subunit [Source:UniProtKB/Swiss-Prot;Acc:Q944K2]
ATCG01310.1	2.07039	4.19518	0.144511	0.35014	467	rpl2-A	50S ribosomal protein L2, chloroplastic [Source:UniProtKB/TrEMBL;Acc:A0A1B1W512]
AT3G14067.1	0.510738	5.17539	0.144556	0.35014	460	SBT1.4	Subtilisin-like protease SBT1.4 [Source:UniProtKB/Swiss-Prot;Acc:Q9LVJ1]
AT1G07890.8	1.47393	57.8473	0.147976	0.351857	470	APX1	MEE6 [Source:UniProtKB/TrEMBL;Acc:A0A178W5I1]
AT2G25670.2	1.47393	7.94759	0.147976	0.351857	472		Expressed protein [Source:UniProtKB/TrEMBL;Acc:Q9SL96]
AT3G44890.1	1.47393	57.8473	0.147976	0.351857	476	RPL9	RPL9 [Source:UniProtKB/TrEMBL;Acc:A0A178VBQ7]
AT3G05970.1	1.47393	57.8473	0.147976	0.351857	479	LACS6	Long chain acyl-CoA synthetase 6, peroxisomal [Source:UniProtKB/Swiss-Prot;Acc:Q8LPS1]
AT1G64790.1	4.39232	6.61952	0.148362	0.351857	471	ILA	Protein ILITYHIA [Source:UniProtKB/Swiss-Prot;Acc:F4I893]
AT5G27640.2	4.39232	6.61952	0.148362	0.351857	473	TIF3B1	Eukaryotic translation initiation factor 3 subunit B [Source:UniProtKB/TrEMBL;Acc:F4K4D5]
AT4G00630.2	4.39232	6.61952	0.148362	0.351857	474	KEA2	K+ efflux antiporter 2 [Source:UniProtKB/TrEMBL;Acc:F4JHE9]
AT4G27780.1	4.39232	6.61952	0.148362	0.351857	475	ACBP2	AtACBP2 [Source:UniProtKB/TrEMBL;Acc:A0A178V3N7]
AT3G06810.1	4.39232	6.61952	0.148362	0.351857	477	IBR3	Probable acyl-CoA dehydrogenase IBR3 [Source:UniProtKB/Swiss-Prot;Acc:Q8RWZ3]
AT5G05010.1	4.39232	6.61952	0.148362	0.351857	478		Coatomer subunit delta [Source:UniProtKB/TrEMBL;Acc:B9DGK9]
AT1G76810.1	0.909235	4.03569	0.149681	0.354245	480		Eukaryotic translation initiation factor 2 (eIF-2) family protein [Source:UniProtKB/TrEMBL;Acc:F4I420]
AT5G62390.1	6.33985	6.51271	0.150076	0.354441	481	BAG7	BAG family molecular chaperone regulator 7 [Source:UniProtKB/Swiss-Prot;Acc:Q9LVA0]
AT5G45470.1	5.49185	6.14864	0.156263	0.368287	482		Transmembrane protein, putative (DUF594) [Source:UniProtKB/TrEMBL;Acc:Q9FHI9]
AT3G08510.1	0.989508	3.83724	0.15659	0.368294	483	PLC2	Phosphoinositide phospholipase C [Source:UniProtKB/TrEMBL;Acc:C0Z2P3]
AT1G18540.1	0.521698	4.04627	0.157871	0.370541	484	RPL6A	60S ribosomal protein L6-1 [Source:UniProtKB/Swiss-Prot;Acc:Q9FZ76]
AT2G27030.3	1.53842	3.76467	0.159259	0.373028	485	CAM5	Calmodulin 5 [Source:UniProtKB/TrEMBL;Acc:F4IVN6]
AT5G62300.2	1.12199	4.16889	0.160073	0.374161	486	RPS20C	40S ribosomal protein S20-1 [Source:UniProtKB/Swiss-Prot;Acc:P49200]
AT3G09500.1	1.44057	3.71642	0.16108	0.375742	487	RPL35A	60S ribosomal protein L35-1 [Source:UniProtKB/Swiss-Prot;Acc:Q9SF53]
AT5G22060.1	0.881356	3.69705	0.161821	0.376692	489	ATJ2	At5g22060 [Source:UniProtKB/TrEMBL;Acc:Q0V7U1]
AT1G43170.9	0.940546	3.6885	0.16215	0.376692	488	ARP1	60S ribosomal protein L3-1 [Source:UniProtKB/Swiss-Prot;Acc:P17094]
AT1G70770.1	0.896495	3.60014	0.165622	0.383972	490		AT1G70770 protein [Source:UniProtKB/TrEMBL;Acc:Q9S791]
AT3G13580.2	1.3356	3.58943	0.166052	0.384186	491	RPL7D	Ribosomal protein L30/L7 family protein [Source:UniProtKB/TrEMBL;Acc:A0A178VHA2]
AT2G37840.1	4.64386	5.50248	0.168765	0.388282	493	ATG1C	Serine/threonine-protein kinase ATG1c [Source:UniProtKB/Swiss-Prot;Acc:F4IRW0]
AT4G19860.1	4.64386	5.50248	0.168765	0.388282	494	LCAT4	Lecithin-cholesterol acyltransferase-like 4 [Source:UniProtKB/Swiss-Prot;Acc:Q71N54]
AT5G65020.1	4.64386	5.49854	0.168848	0.388282	492	ANN2	Annexin D2 [Source:UniProtKB/Swiss-Prot;Acc:Q9XEE2]
AT5G14740.2	0.635844	3.50321	0.169587	0.389193	495	BCA2	Beta carbonic anhydrase 2, chloroplastic [Source:UniProtKB/Swiss-Prot;Acc:P42737]
AT1G33990.1	1.91427	3.45987	0.171414	0.392594	496	MES14	Putative methylesterase 14, chloroplastic [Source:UniProtKB/Swiss-Prot;Acc:Q9FVW3]
AT5G46290.1	1.87447	3.24248	0.181139	0.413427	497	KASI	3-ketoacyl-acyl carrier protein synthase I [Source:UniProtKB/TrEMBL;Acc:F4KHF4]
AT5G54110.1	0.869939	3.24037	0.181238	0.413427	498	PVA41	Vesicle-associated protein 4-1 [Source:UniProtKB/Swiss-Prot;Acc:Q1ECE0]
AT5G35200.1	4.85798	4.86392	0.183529	0.416979	499		Putative clathrin assembly protein At5g35200 [Source:UniProtKB/Swiss-Prot;Acc:Q9LHS0]
AT4G21150.3	4.85798	4.86392	0.183529	0.416979	500	RPN2	Dolichyl-diphosphooligosaccharide--protein glycosyltransferase subunit 2 [Source:UniProtKB/Swiss-Prot;Acc:Q93Z16]
AT5G47930.1	1.76553	3.13521	0.186309	0.420769	501	RPS27D	40S ribosomal protein S27-3 [Source:UniProtKB/Swiss-Prot;Acc:Q8L953]
AT4G23650.1	1.76553	3.13521	0.186309	0.420769	502	CPK3	CPK3 [Source:UniProtKB/TrEMBL;Acc:A0A178V4I3]
AT4G26010.1	1.76553	3.13521	0.186309	0.420769	503		Peroxidase superfamily protein [Source:TAIR;Acc:AT4G26010]
AT2G07698.1	1.94753	3.03174	0.191551	0.431154	505		ATPase, F1 complex, alpha subunit protein [Source:UniProtKB/TrEMBL;Acc:F4IMB5]
AT4G27500.1	2.2303	3.02953	0.191666	0.431154	504	PPI1	Proton pump-interactor 1 [Source:UniProtKB/Swiss-Prot;Acc:O23144]
AT5G56950.1	0.965235	6.84291	0.19242	0.431763	506	NAP1;3	Nucleosome assembly protein 1;3 [Source:UniProtKB/Swiss-Prot;Acc:Q94K07]
AT5G14040.1	0.608421	4.13582	0.192697	0.431763	507	MPT3	Mitochondrial phosphate carrier protein 3, mitochondrial [Source:UniProtKB/Swiss-Prot;Acc:Q9FMU6]
AT5G43745.1	1.19994	2.99301	0.193583	0.432893	508		Putative ion channel POLLUX-like 2 [Source:UniProtKB/Swiss-Prot;Acc:Q940Y9]
AT1G17580.1	5.04439	4.37925	0.19682	0.439268	509	XI-1	Myosin-5 [Source:UniProtKB/Swiss-Prot;Acc:Q39160]
AT4G27170.1	0.977974	2.88474	0.19947	0.440175	513	AT2S4	2S seed storage protein 4 [Source:UniProtKB/Swiss-Prot;Acc:P15460]
AT1G29310.1	1.15754	7.69892	0.199551	0.440175	510		SecY protein transport family protein [Source:UniProtKB/TrEMBL;Acc:Q8RWJ5]
AT3G06720.2	1.15754	7.69892	0.199551	0.440175	511	IMPA1	Importin subunit alpha [Source:UniProtKB/TrEMBL;Acc:A0A178VHS3]
AT4G16143.1	1.15754	7.69892	0.199551	0.440175	512	IMPA2	Importin subunit alpha-2 [Source:UniProtKB/Swiss-Prot;Acc:F4JL11]
AT2G33450.1	1.15754	7.70666	0.199551	0.440175	514	RPL28	PRPL28 [Source:UniProtKB/TrEMBL;Acc:A0A178VYG9]
AT5G09590.1	1.15754	7.70378	0.199551	0.440175	515	HSP70-10	Heat shock 70 kDa protein 10, mitochondrial [Source:UniProtKB/Swiss-Prot;Acc:Q9LDZ0]
AT1G70940.1	1.87447	2.83124	0.202499	0.44495	516	PIN3	Auxin efflux carrier component 3 [Source:UniProtKB/Swiss-Prot;Acc:Q9S7Z8]
AT2G28900.1	1.87447	2.83124	0.202499	0.44495	517	OEP161	Outer envelope pore protein 16-1, chloroplastic [Source:UniProtKB/Swiss-Prot;Acc:Q9ZV24]
AT1G56110.1	5.20945	3.94276	0.210778	0.462247	518	NOP56	At1g56110/T6H22_9 [Source:UniProtKB/TrEMBL;Acc:Q9SGT7]
AT1G07770.1	1.40439	2.63788	0.214173	0.467974	519	RPS15AF	40S ribosomal protein S15a-1 [Source:UniProtKB/Swiss-Prot;Acc:P42798]
AT5G16470.1	0.750972	2.63724	0.214213	0.467974	520	MBS2	Protein METHYLENE BLUE SENSITIVITY 2 [Source:UniProtKB/Swiss-Prot;Acc:Q9FFD8]
AT5G02450.1	0.970854	2.60511	0.216272	0.469381	523	RPL36C	60S ribosomal protein L36-3 [Source:UniProtKB/Swiss-Prot;Acc:Q9LZ57]
AT4G31340.1	1.34395	2.60143	0.21651	0.469381	521		AT4G31340 protein [Source:UniProtKB/TrEMBL;Acc:Q8GUN1]
AT2G37600.2	1.34395	2.60143	0.21651	0.469381	522	RPL36A	60S ribosomal protein L36-1 [Source:UniProtKB/Swiss-Prot;Acc:O80929]
AT4G04460.1	-0.970854	2.60778	0.2161	0.469381	524	APA3	Aspartic proteinase A3 [Source:UniProtKB/Swiss-Prot;Acc:Q9XEC4]
AT3G01500.2	0.721284	16.6327	0.218221	0.472189	525	BCA1	Beta carbonic anhydrase 1, chloroplastic [Source:UniProtKB/Swiss-Prot;Acc:P27140]
AT5G47910.1	1.9349	2.52566	0.221519	0.475706	859	RBOHD	Respiratory burst oxidase homolog protein D [Source:UniProtKB/Swiss-Prot;Acc:Q9FIJ0]
AT1G50250.1	2.32193	2.46937	0.225377	0.475706	784	FTSH1	ATP-dependent zinc metalloprotease FTSH 1, chloroplastic [Source:UniProtKB/Swiss-Prot;Acc:Q39102]
AT1G07670.1	2.32193	2.41464	0.229248	0.475706	709	ECA4	Calcium-transporting ATPase 4, endoplasmic reticulum-type [Source:UniProtKB/Swiss-Prot;Acc:Q9XES1]
AT3G08580.1	0.373289	2.48745	0.232168	0.475706	658	AAC1	AAC1 [Source:UniProtKB/TrEMBL;Acc:A0A384KYV2]
AT1G72150.1	1.44057	2.31767	0.236407	0.475706	532	PATL1	Patellin-1 [Source:UniProtKB/Swiss-Prot;Acc:Q56WK6]
AT4G09650.1	2.07039	2.27744	0.239499	0.475706	689	ATPD	PDE332 [Source:UniProtKB/TrEMBL;Acc:A0A178V1L3]
AT3G19340.1	2.07039	2.27669	0.239557	0.475706	822		Aminopeptidase (DUF3754) [Source:UniProtKB/TrEMBL;Acc:Q8RWC3]
AT5G01590.1	1.64046	2.25183	0.241505	0.475706	750	TIC56	Protein TIC 56, chloroplastic [Source:UniProtKB/Swiss-Prot;Acc:Q7Y1W1]
AT1G76180.2	0.509472	2.23987	0.242452	0.475706	673	ERD14	Dehydrin ERD14 [Source:UniProtKB/Swiss-Prot;Acc:P42763]
AT1G23290.1	0.956931	6.51567	0.243678	0.475706	688	RPL27AB	60S ribosomal protein L27a-2 [Source:UniProtKB/Swiss-Prot;Acc:Q9LR33]
AT1G32050.1	0.956931	6.51609	0.243678	0.475706	797	SCAMP4	Secretory carrier-associated membrane protein 4 [Source:UniProtKB/Swiss-Prot;Acc:Q9C6X2]
AT1G26880.1	0.956931	3.12819	0.243678	0.475706	854	RPL34A	60S ribosomal protein L34-1 [Source:UniProtKB/Swiss-Prot;Acc:Q42351]
AT1G79150.1	-2.32193	1.50284	0.365893	0.475706	538		Binding protein [Source:UniProtKB/TrEMBL;Acc:F4IDJ0]
AT1G52060.1	-3.16993	1.65402	0.348782	0.475706	539	JAL9	Jacalin-related lectin 9 [Source:UniProtKB/Swiss-Prot;Acc:F4IB95]
AT2G47470.1	1.05733	2.17068	0.248068	0.475706	824	PDIL2-1	UNE5 [Source:UniProtKB/TrEMBL;Acc:A0A178W1F8]
AT2G39460.1	0.756729	17.1865	0.248554	0.475706	589	RPL23AA	60S ribosomal protein L23a-1 [Source:UniProtKB/Swiss-Prot;Acc:Q8LD46]
AT5G58420.1	0.756729	2.49575	0.248554	0.475706	782	RPS4D	40S ribosomal protein S4-3 [Source:UniProtKB/Swiss-Prot;Acc:Q8VYK6]
AT1G69250.1	1.65711	2.16075	0.248894	0.475706	668		At1g69250 [Source:UniProtKB/TrEMBL;Acc:Q9LDI9]
AT1G17840.1	1.65711	2.15878	0.249058	0.475706	861	ABCG11	ABC transporter G family member 11 [Source:UniProtKB/Swiss-Prot;Acc:Q8RXN0]
AT5G15200.1	1.22239	12.9915	0.24911	0.475706	527	RPS9B	40S ribosomal protein S9-1 [Source:UniProtKB/Swiss-Prot;Acc:Q9LXG1]
AT1G15690.1	1.22239	12.9915	0.24911	0.475706	544	AVP1	VHP1 [Source:UniProtKB/TrEMBL;Acc:A0A178WA14]
ATCG00500.1	2.02106	2.15159	0.249659	0.475706	602	ACCD	Acetyl-coenzyme A carboxylase carboxyl transferase subunit beta, chloroplastic [Source:UniProtKB/TrEMBL;Acc:A0A1B1W4V3]
AT3G14240.1	0.61193	2.11126	0.253084	0.475706	571	SBT1.5	Subtilisin-like protease SBT1.5 [Source:UniProtKB/Swiss-Prot;Acc:Q9LUM3]
ATCG00120.1	0.616671	15.8667	0.254993	0.475706	645	ATPA	ATP synthase subunit alpha, chloroplastic [Source:UniProtKB/TrEMBL;Acc:A0A1B1W4S8]
AT3G56240.1	-3.16993	1.6547	0.348708	0.475706	550	CCH	Copper transport protein CCH [Source:UniProtKB/Swiss-Prot;Acc:O82089]
ATCG01130.1	1.48393	2.05002	0.25845	0.475706	629	YCF1.2	Ycf1 protein [Source:TAIR;Acc:ATCG01130]
AT3G03060.1	1.87447	2.01966	0.261188	0.475706	656		P-loop containing nucleoside triphosphate hydrolases superfamily protein [Source:UniProtKB/TrEMBL;Acc:Q0WVF7]
AT3G25690.2	1.87447	2.01966	0.261188	0.475706	837	CHUP1	Hydroxyproline-rich glycoprotein family protein [Source:UniProtKB/TrEMBL;Acc:A0A1I9LT48]
AT5G66490.1	1.76553	1.97453	0.265358	0.475706	648		Uncharacterized protein At5g66490/K1F13_15 [Source:UniProtKB/TrEMBL;Acc:Q9FJZ0]
AT4G11150.1	1.76553	1.97453	0.265358	0.475706	823	VHA-E1	V-type proton ATPase subunit E1 [Source:UniProtKB/Swiss-Prot;Acc:Q39258]
AT1G04980.1	1.76553	1.97453	0.265358	0.475706	846	PDIL2-2	Protein disulfide-isomerase like 2-2 [Source:UniProtKB/Swiss-Prot;Acc:Q9MAU6]
AT1G26670.1	1.76553	1.9743	0.265379	0.475706	557	VTI12	VTI1B [Source:UniProtKB/TrEMBL;Acc:A0A178W140]
AT1G50430.1	1.76553	1.9743	0.265379	0.475706	620	DWF5	7-dehydrocholesterol reductase [Source:UniProtKB/Swiss-Prot;Acc:Q9LDU6]
AT3G51550.1	1.76553	1.9743	0.265379	0.475706	759	FER	Receptor-like protein kinase FERONIA [Source:UniProtKB/Swiss-Prot;Acc:Q9SCZ4]
AT5G59250.1	1.76553	1.9743	0.265379	0.475706	773		D-xylose-proton symporter-like 3, chloroplastic [Source:UniProtKB/Swiss-Prot;Acc:Q0WWW9]
AT3G60245.1	1.76553	1.9743	0.265379	0.475706	815	RPL37AC	60S ribosomal protein L37a-2 [Source:UniProtKB/Swiss-Prot;Acc:Q8RXU5]
AT1G70410.1	0.575115	7.6847	0.271703	0.475706	731	BCA4	Beta carbonic anhydrase 4 [Source:UniProtKB/Swiss-Prot;Acc:Q94CE4]
AT5G54600.1	0.683526	23.241	0.272925	0.475706	650	RPL24	SVR8 [Source:UniProtKB/TrEMBL;Acc:A0A178U954]
AT4G34670.1	0.683526	23.2399	0.272925	0.475706	690	RPS3AB	40S ribosomal protein S3a [Source:UniProtKB/TrEMBL;Acc:A0A178UZT1]
AT4G31700.1	1.22239	1.87034	0.275467	0.475706	664	RPS6A	40S ribosomal protein S6-1 [Source:UniProtKB/Swiss-Prot;Acc:O48549]
AT5G02940.1	0.939627	1.84925	0.2776	0.475706	610		Protein of unknown function (DUF1012) [Source:TAIR;Acc:AT5G02940]
AT4G29410.1	0.817136	8.16261	0.281686	0.475706	549	RPL28C	60S ribosomal protein L28-2 [Source:UniProtKB/Swiss-Prot;Acc:Q9M0E2]
AT2G18330.1	1.68806	1.78069	0.28475	0.475706	600		AAA-type ATPase family protein [Source:UniProtKB/TrEMBL;Acc:Q9ZPW5]
AT3G46780.1	1.11718	1.77185	0.285696	0.475706	628	PTAC16	Protein PLASTID TRANSCRIPTIONALLY ACTIVE 16, chloroplastic [Source:UniProtKB/Swiss-Prot;Acc:Q9STF2]
AT4G21980.2	8.8857	2.37017	0.287302	0.475706	772	APG8A	Autophagy-related protein [Source:UniProtKB/TrEMBL;Acc:A8MS84]
AT5G48580.1	1.47393	1.73924	0.289238	0.475706	775	FKBP15-2	Peptidylprolyl isomerase [Source:UniProtKB/TrEMBL;Acc:A0A178UPA7]
AT1G27400.1	0.623437	6.40948	0.295215	0.475706	847	RPL17A	60S ribosomal protein L17-1 [Source:UniProtKB/Swiss-Prot;Acc:Q93VI3]
AT1G16210.1	0.50696	1.90406	0.302216	0.475706	624		Coiled-coil protein [Source:UniProtKB/TrEMBL;Acc:Q8VYC9]
AT3G49910.1	0.970854	1.60327	0.304931	0.475706	717	RPL26A	60S ribosomal protein L26-1 [Source:UniProtKB/Swiss-Prot;Acc:P51414]
AT3G51800.1	0.943416	1.56081	0.310161	0.475706	762	ATG2	metallopeptidase M24 family protein [Source:TAIR;Acc:AT3G51800]
AT4G09000.1	3.03562	1.54462	0.312198	0.475706	769	GRF1	General regulatory factor 1 [Source:UniProtKB/TrEMBL;Acc:F4JJ94]
AT1G69200.1	0.943416	6.23989	0.312663	0.475706	651	FLN2	Fructokinase-like 2, chloroplastic [Source:UniProtKB/Swiss-Prot;Acc:F4I0K2]
AT5G11270.1	-2.32193	1.50284	0.365893	0.475706	578	OCP3	OCP3 [Source:UniProtKB/TrEMBL;Acc:A0A178UCN6]
ATCG00770.1	0.943416	2.51067	0.312663	0.475706	655	RPS8	30S ribosomal protein S8, chloroplastic [Source:UniProtKB/Swiss-Prot;Acc:P56801]
AT1G45000.1	0.943416	2.5105	0.312663	0.475706	657	RPT4B	26S proteasome regulatory subunit S10B homolog B [Source:UniProtKB/Swiss-Prot;Acc:Q9MAK9]
AT3G23450.1	0.943416	2.51067	0.312663	0.475706	704		Transmembrane protein [Source:UniProtKB/TrEMBL;Acc:Q9LW52]
AT4G35060.1	0.943416	6.23509	0.312663	0.475706	738	HIPP25	HIPP25 [Source:UniProtKB/TrEMBL;Acc:A0A178V323]
AT5G59910.1	0.943416	2.51028	0.312663	0.475706	875	HTB4	HTB4 [Source:UniProtKB/TrEMBL;Acc:A0A384KCB6]
AT1G64740.1	0.713696	2.34387	0.314739	0.475706	583	TUBA1	Tubulin alpha-1 chain [Source:UniProtKB/Swiss-Prot;Acc:P11139]
ATCG00280.1	0.713696	37.4761	0.314739	0.475706	715	PSBC	Photosystem II CP43 reaction center protein [Source:UniProtKB/TrEMBL;Acc:A0A1B1W4T4]
AT2G44120.2	0.68147	1.52145	0.31516	0.475706	604		Ribosomal protein L30/L7 family protein [Source:UniProtKB/TrEMBL;Acc:F4IT48]
AT1G19020.1	0.573185	4.9195	0.315677	0.475706	560		CDP-diacylglycerol-glycerol-3-phosphate 3-phosphatidyltransferase [Source:UniProtKB/TrEMBL;Acc:Q8VYY6]
AT2G18040.1	0.573185	4.12888	0.315677	0.475706	740	PIN1	Peptidyl-prolyl cis-trans isomerase Pin1 [Source:UniProtKB/Swiss-Prot;Acc:Q9SL42]
AT4G26130.1	1.50901	1.51632	0.315822	0.475706	691		AT4g26130/F20B18_240 [Source:UniProtKB/TrEMBL;Acc:Q9SZI4]
AT2G45820.1	1.74543	1.48293	0.3202	0.475706	636	DBP	Remorin [Source:UniProtKB/Swiss-Prot;Acc:O80837]
AT1G31330.1	0.616671	1.45669	0.323722	0.475706	776	PSAF	Photosystem I reaction center subunit III, chloroplastic [Source:UniProtKB/Swiss-Prot;Acc:Q9SHE8]
AT4G10340.1	0.616671	1.45662	0.323731	0.475706	849	LHCB5	Chlorophyll a-b binding protein, chloroplastic [Source:UniProtKB/TrEMBL;Acc:A0A178UW55]
AT3G06510.2	1.47393	1.45648	0.32375	0.475706	642	SFR2	Glycosyl hydrolase superfamily protein [Source:TAIR;Acc:AT3G06510]
AT3G62830.1	1.47393	1.45648	0.32375	0.475706	791	UXS2	UDP-glucuronic acid decarboxylase 2 [Source:UniProtKB/Swiss-Prot;Acc:Q9LZI2]
AT3G51600.1	1.37851	1.43802	0.326272	0.475706	572	LTP5	Non-specific lipid-transfer protein 5 [Source:UniProtKB/Swiss-Prot;Acc:Q9XFS7]
AT1G19880.1	-2.32193	1.50226	0.365962	0.475706	596		Regulator of chromosome condensation (RCC1) family protein [Source:UniProtKB/TrEMBL;Acc:F4HQZ1]
AT3G44310.1	1.37851	1.43802	0.326272	0.475706	605	NIT1	NITI [Source:UniProtKB/TrEMBL;Acc:A0A384KJ08]
AT3G27160.1	1.37851	1.43746	0.326348	0.475706	555	GHS1	Ribosomal protein S21 family protein [Source:UniProtKB/TrEMBL;Acc:A0A1I9LRJ3]
AT4G39980.1	1.37851	1.43746	0.326348	0.475706	609	DHS1	Phospho-2-dehydro-3-deoxyheptonate aldolase 1, chloroplastic [Source:UniProtKB/Swiss-Prot;Acc:P29976]
AT3G05220.1	1.37851	1.43715	0.326391	0.475706	547	HIPP34	Heavy metal-associated isoprenylated plant protein 34 [Source:UniProtKB/Swiss-Prot;Acc:Q0WV37]
AT3G10740.1	-2.32193	1.50226	0.365962	0.475706	601	ASD1	Alpha-L-arabinofuranosidase 1 [Source:UniProtKB/TrEMBL;Acc:A0A1I9LPN8]
AT1G48830.1	1.37851	1.43715	0.326391	0.475706	570	RPS7A	40S ribosomal protein S7 [Source:UniProtKB/TrEMBL;Acc:A0A178WGF0]
ATCG01120.1	1.37851	1.43715	0.326391	0.475706	587	RPS15	30S ribosomal protein S15, chloroplastic [Source:UniProtKB/Swiss-Prot;Acc:P56805]
AT4G01100.2	1.37851	1.43715	0.326391	0.475706	684	ADNT1	Adenine nucleotide transporter 1 [Source:UniProtKB/TrEMBL;Acc:F4JHS4]
AT5G46020.1	1.37851	1.43715	0.326391	0.475706	869		28 kDa heat/acid-stable phosphoprotein-like protein [Source:UniProtKB/TrEMBL;Acc:Q9FNM0]
AT2G30870.1	1.37851	1.43641	0.326493	0.475706	530	GSTF10	Glutathione S-transferase F10 [Source:UniProtKB/Swiss-Prot;Acc:P42761]
AT5G51410.2	1.37851	1.43641	0.326493	0.475706	546		Arginine-aspartate-rich RNA binding protein-like [Source:UniProtKB/TrEMBL;Acc:P94088]
AT3G51140.1	1.37851	1.43641	0.326493	0.475706	594		DnaJ (DUF3353) [Source:UniProtKB/TrEMBL;Acc:Q94C78]
AT3G52730.1	1.37851	1.43641	0.326493	0.475706	682		Ubiquinol-cytochrome C reductase UQCRX/QCR9-like family protein [Source:UniProtKB/TrEMBL;Acc:A0A1I9LS87]
AT2G11520.1	1.37851	1.43641	0.326493	0.475706	705	CRCK3	Calmodulin-binding receptor-like cytoplasmic kinase 3 [Source:UniProtKB/Swiss-Prot;Acc:Q9ASQ5]
AT2G47730.1	1.37851	1.43641	0.326493	0.475706	714	GSTF8	Glutathione S-transferase F8, chloroplastic [Source:UniProtKB/Swiss-Prot;Acc:Q96266]
AT1G79530.1	-2.32193	1.50226	0.365962	0.475706	612	GAPCP1	Glyceraldehyde-3-phosphate dehydrogenase GAPCP1, chloroplastic [Source:UniProtKB/Swiss-Prot;Acc:Q9SAJ6]
AT5G25460.1	1.37851	1.43641	0.326493	0.475706	718		At5g25460 [Source:UniProtKB/TrEMBL;Acc:Q94F20]
AT1G56290.1	1.37851	1.43641	0.326493	0.475706	732		CwfJ-like family protein [Source:UniProtKB/TrEMBL;Acc:Q93ZX4]
AT2G23070.1	1.37851	1.43641	0.326493	0.475706	739	CKA4	Casein kinase II subunit alpha-4, chloroplastic [Source:UniProtKB/Swiss-Prot;Acc:O64816]
AT1G79340.1	1.37851	1.43641	0.326493	0.475706	753	AMC4	Metacaspase-4 [Source:UniProtKB/Swiss-Prot;Acc:O64517]
AT1G62660.1	-3.70044	1.72989	0.340863	0.475706	617	BFRUCT3	Acid beta-fructofuranosidase 3, vacuolar [Source:UniProtKB/Swiss-Prot;Acc:Q43348]
AT1G03910.2	1.37851	1.43641	0.326493	0.475706	860	CTN	Cactin [Source:UniProtKB/Swiss-Prot;Acc:F4I2J8]
AT4G36500.1	1.37851	1.43641	0.326493	0.475706	864		Uncharacterized protein At4g36500 [Source:UniProtKB/TrEMBL;Acc:O23231]
AT5G03540.1	5.04439	1.87227	0.327056	0.475706	599	ATEXO70A1	Exocyst subunit Exo70 family protein [Source:UniProtKB/TrEMBL;Acc:F4KGM7]
AT4G05180.1	-3.16993	1.65402	0.348782	0.475706	621	PSBQ2	Oxygen-evolving enhancer protein 3-2, chloroplastic [Source:UniProtKB/Swiss-Prot;Acc:Q41932]
AT3G14415.2	5.04439	1.87227	0.327056	0.475706	611		GOX2 [Source:UniProtKB/TrEMBL;Acc:A0A384L6X3]
AT4G11420.1	5.04439	1.87227	0.327056	0.475706	698	TIF3A1	Eukaryotic translation initiation factor 3 subunit A [Source:UniProtKB/Swiss-Prot;Acc:Q9LD55]
AT1G23310.1	4.85798	1.86267	0.327947	0.475706	562	GGAT1	Glutamate--glyoxylate aminotransferase 1 [Source:UniProtKB/Swiss-Prot;Acc:Q9LR30]
AT4G32260.1	1.79141	1.42284	0.328373	0.475706	857		PDE334 [Source:UniProtKB/TrEMBL;Acc:A0A178V017]
AT3G14420.2	5.35755	1.84658	0.329452	0.475706	646	GLO1	(S)-2-hydroxy-acid oxidase GLO1 [Source:UniProtKB/Swiss-Prot;Acc:Q9LRR9]
AT1G68010.1	5.35755	1.84658	0.329452	0.475706	783	HPR	hydroxypyruvate reductase [Source:TAIR;Acc:AT1G68010]
AT5G41790.1	4.64386	1.83165	0.330864	0.475706	616	CIP1	COP1-interactive protein 1 [Source:UniProtKB/Swiss-Prot;Acc:F4JZY1]
AT3G25680.1	4.64386	1.83165	0.330864	0.475706	745		SLH domain protein [Source:UniProtKB/TrEMBL;Acc:F4JA39]
AT5G18130.1	4.64386	1.83165	0.330864	0.475706	751		Gb [Source:UniProtKB/TrEMBL;Acc:Q9FK57]
AT1G06950.1	1.51937	1.40491	0.330887	0.475706	728	TIC110	Protein TIC110, chloroplastic [Source:UniProtKB/Swiss-Prot;Acc:Q8LPR9]
AT5G58140.1	4.39232	1.79748	0.334146	0.475706	608	PHOT2	Phototropin-2 [Source:UniProtKB/Swiss-Prot;Acc:P93025]
AT1G28490.1	4.39232	1.79748	0.334146	0.475706	630	SYP61	Syntaxin-61 [Source:UniProtKB/Swiss-Prot;Acc:Q946Y7]
AT5G03540.3	4.39232	1.79714	0.334179	0.475706	818	ATEXO70A1	Exocyst subunit Exo70 family protein [Source:UniProtKB/TrEMBL;Acc:F4KGM7]
AT5G67385.1	1.34395	1.37061	0.335802	0.475706	659	SR1IP1	BTB/POZ domain-containing protein SR1IP1 [Source:UniProtKB/Swiss-Prot;Acc:Q66GP0]
AT5G10840.1	1.34395	1.37061	0.335802	0.475706	768	TMN8	Transmembrane 9 superfamily member 8 [Source:UniProtKB/Swiss-Prot;Acc:F4KIB2]
AT1G74690.1	1.34395	1.37061	0.335802	0.475706	845	IQD31	Protein IQ-DOMAIN 31 [Source:UniProtKB/Swiss-Prot;Acc:Q8L4D8]
AT5G03040.2	0.575115	1.36663	0.336381	0.475706	606	iqd2	AT5g03040/F15A17_70 [Source:UniProtKB/TrEMBL;Acc:Q93ZH7]
AT1G62040.2	4.08746	1.7721	0.336633	0.475706	559	ATG8C	Autophagy-related protein [Source:UniProtKB/TrEMBL;Acc:A0A178W309]
AT1G65280.1	4.08746	1.7721	0.336633	0.475706	633		DNAJ heat shock N-terminal domain-containing protein [Source:UniProtKB/TrEMBL;Acc:Q0WVU7]
AT1G22410.1	4.08746	1.7721	0.336633	0.475706	702		Phospho-2-dehydro-3-deoxyheptonate aldolase [Source:UniProtKB/TrEMBL;Acc:Q9SK84]
AT3G03870.2	4.08746	1.7721	0.336633	0.475706	706		F20H23.8 protein [Source:UniProtKB/TrEMBL;Acc:Q9SRW4]
AT5G03940.1	4.08746	1.7721	0.336633	0.475706	733	FFC	SRP54CP [Source:UniProtKB/TrEMBL;Acc:A0A178UD49]
AT3G02260.1	4.08746	1.7721	0.336633	0.475706	770	BIG	Auxin transport protein BIG [Source:UniProtKB/Swiss-Prot;Acc:Q9SRU2]
AT3G60600.1	4.08746	1.7721	0.336633	0.475706	858	PVA11	Vesicle-associated protein 1-1 [Source:UniProtKB/Swiss-Prot;Acc:Q8VZ95]
AT3G15060.1	4.08746	1.77148	0.336694	0.475706	613	RABA1G	Ras-related protein RABA1g [Source:UniProtKB/Swiss-Prot;Acc:Q9LK99]
AT5G16050.1	2.72247	1.35711	0.337774	0.475706	821	GRF5	14-3-3-like protein GF14 upsilon [Source:UniProtKB/Swiss-Prot;Acc:P42645]
AT5G56010.1	6.02237	1.75267	0.338565	0.475706	856	HSP90-3	Heat shock protein 90-3 [Source:UniProtKB/Swiss-Prot;Acc:P51818]
AT2G41770.1	3.70044	1.72856	0.340998	0.475706	554	STL1	Probable glycosyltransferase STELLO1 [Source:UniProtKB/Swiss-Prot;Acc:O22943]
AT3G13930.1	3.70044	1.72856	0.340998	0.475706	591		Dihydrolipoyllysine-residue acetyltransferase component 2 of pyruvate dehydrogenase complex, mitochondrial [Source:UniProtKB/Swiss-Prot;Acc:Q8RWN9]
AT1G17780.2	3.70044	1.72856	0.340998	0.475706	649		unknown protein; BEST Arabidopsis thaliana protein match is: unknown protein (TAIR:AT2G16575.1); Ha. [Source:TAIR;Acc:AT1G17780]
AT4G18820.1	3.70044	1.72856	0.340998	0.475706	707		Protein STICHEL-like 3 [Source:UniProtKB/Swiss-Prot;Acc:F4JRP0]
AT2G31570.1	3.70044	1.72856	0.340998	0.475706	708	GPX2	Probable glutathione peroxidase 2 [Source:UniProtKB/Swiss-Prot;Acc:O04922]
AT4G35570.1	-1.37851	1.44645	0.325115	0.475706	654	HMGB5	High mobility group B protein 5 [Source:UniProtKB/Swiss-Prot;Acc:O49597]
AT1G18450.1	3.70044	1.72856	0.340998	0.475706	711	ARP4	Actin-related protein 4 [Source:UniProtKB/Swiss-Prot;Acc:Q84M92]
AT1G04410.1	3.70044	1.72856	0.340998	0.475706	719	MDH1	Malate dehydrogenase [Source:UniProtKB/TrEMBL;Acc:A0A178W4H0]
AT2G39010.1	3.70044	1.72856	0.340998	0.475706	727	PIP2-6	Probable aquaporin PIP2-6 [Source:UniProtKB/Swiss-Prot;Acc:Q9ZV07]
AT5G09660.1	3.70044	1.72856	0.340998	0.475706	734	PMDH2	Malate dehydrogenase [Source:UniProtKB/TrEMBL;Acc:B3H560]
AT1G10590.2	3.70044	1.72856	0.340998	0.475706	749		Nucleic acid-binding, OB-fold-like protein [Source:UniProtKB/TrEMBL;Acc:Q9XIJ0]
AT1G03860.1	3.70044	1.72856	0.340998	0.475706	774	PHB2	PHB2 [Source:UniProtKB/TrEMBL;Acc:A0A178WBG3]
AT3G07160.1	3.70044	1.72856	0.340998	0.475706	780	ATGSL10	Glucan synthase-like 10 [Source:UniProtKB/TrEMBL;Acc:A0A178V7F9]
AT1G12470.1	3.70044	1.72856	0.340998	0.475706	789	VPS18	Vacuolar sorting protein 18 [Source:UniProtKB/Swiss-Prot;Acc:F4IDS7]
AT1G20760.1	3.70044	1.72856	0.340998	0.475706	798		Calcium-binding EF hand family protein [Source:UniProtKB/TrEMBL;Acc:Q9LM78]
AT3G43300.1	3.70044	1.72856	0.340998	0.475706	803	ATMIN7	HOPM interactor 7 [Source:TAIR;Acc:AT3G43300]
AT1G20696.1	3.70044	1.72856	0.340998	0.475706	813	HMGB3	high mobility group B3 [Source:TAIR;Acc:AT1G20696]
AT4G39520.1	3.70044	1.72856	0.340998	0.475706	817	DRG3	Developmentally-regulated G-protein 3 [Source:UniProtKB/Swiss-Prot;Acc:Q9SVA6]
AT1G01900.1	-3.16993	1.65402	0.348782	0.475706	667	SBTI1.1	SBTI1.1 [Source:UniProtKB/TrEMBL;Acc:A0A178W900]
AT3G20370.1	3.70044	1.72856	0.340998	0.475706	833		AT3g20370/MQC12_13 [Source:UniProtKB/TrEMBL;Acc:Q9LTQ5]
AT2G07360.2	3.70044	1.72856	0.340998	0.475706	836		SH3 domain-containing protein [Source:UniProtKB/TrEMBL;Acc:F4IL68]
AT3G52850.1	3.70044	1.72856	0.340998	0.475706	840	VSR1	Vacuolar-sorting receptor 1 [Source:UniProtKB/Swiss-Prot;Acc:P93026]
AT2G17720.1	3.70044	1.72856	0.340998	0.475706	850	P4H5	Prolyl 4-hydroxylase 5 [Source:UniProtKB/Swiss-Prot;Acc:Q24JN5]
AT2G19830.1	3.70044	1.72856	0.340998	0.475706	853	VPS32.1	Vacuolar protein sorting-associated protein 32 homolog 1 [Source:UniProtKB/Swiss-Prot;Acc:O82197]
AT5G56850.1	3.70044	1.72856	0.340998	0.475706	863		unknown protein; EXPRESSED IN: 21 plant structures; EXPRESSED DURING: 13 growth stages; Ha. [Source:TAIR;Acc:AT5G56850]
AT1G74250.1	-2.32193	1.50226	0.365962	0.475706	674	JJJ1	DNAJ protein JJJ1 homolog [Source:UniProtKB/Swiss-Prot;Acc:Q9C911]
AT4G04614.1	-2.32193	1.50226	0.365962	0.475706	675		At4g04614 [Source:UniProtKB/TrEMBL;Acc:Q1G3K2]
AT4G09900.1	3.70044	1.72856	0.340998	0.475706	873	MES12	Putative methylesterase 12, chloroplastic [Source:UniProtKB/Swiss-Prot;Acc:Q940H7]
AT5G54750.2	3.70044	1.72845	0.341009	0.475706	548		Trafficking protein particle complex subunit [Source:UniProtKB/TrEMBL;Acc:F4K1U5]
AT2G39140.1	3.70044	1.72845	0.341009	0.475706	597	SVR1	Putative ribosomal large subunit pseudouridine synthase SVR1, chloroplastic [Source:UniProtKB/Swiss-Prot;Acc:Q8L960]
AT3G20820.1	3.70044	1.72845	0.341009	0.475706	622		Leucine-rich repeat (LRR) family protein [Source:UniProtKB/TrEMBL;Acc:Q9LT39]
AT5G06830.1	3.70044	1.72845	0.341009	0.475706	679		CDK5RAP3-like protein [Source:UniProtKB/Swiss-Prot;Acc:Q9FG23]
AT3G51580.2	3.70044	1.72845	0.341009	0.475706	722		Transmembrane protein [Source:UniProtKB/TrEMBL;Acc:F4J4F8]
AT5G23630.1	1.65711	1.29214	0.347581	0.475706	809	PDR2	Probable manganese-transporting ATPase PDR2 [Source:UniProtKB/Swiss-Prot;Acc:Q9LT02]
AT5G35180.1	3.16993	1.65014	0.349197	0.475706	542		Protein of unknown function (DUF1336) [Source:TAIR;Acc:AT5G35180]
AT3G11890.2	3.16993	1.65014	0.349197	0.475706	584		F26K24.18 protein [Source:UniProtKB/TrEMBL;Acc:Q9SF10]
AT5G26360.1	3.16993	1.65014	0.349197	0.475706	631	CCT3	T-complex protein 1 subunit gamma [Source:UniProtKB/TrEMBL;Acc:A0A178UHF4]
AT3G19760.1	3.16993	1.65014	0.349197	0.475706	639	EIF4A3	Eukaryotic initiation factor 4A-III homolog [Source:UniProtKB/Swiss-Prot;Acc:Q94A52]
AT5G39500.1	3.16993	1.65014	0.349197	0.475706	752	GNL1	ARF guanine-nucleotide exchange factor GNL1 [Source:UniProtKB/Swiss-Prot;Acc:Q9FLY5]
AT5G35360.1	3.16993	1.65014	0.349197	0.475706	763	CAC2	Acetyl Co-enzyme a carboxylase biotin carboxylase subunit [Source:UniProtKB/TrEMBL;Acc:F4JYE0]
AT1G12920.1	3.16993	1.65014	0.349197	0.475706	764	ERF1-2	Eukaryotic peptide chain release factor subunit 1-2 [Source:UniProtKB/Swiss-Prot;Acc:Q9LPV8]
AT5G47880.2	3.16993	1.65014	0.349197	0.475706	787	ERF1-1	ERF1-1 [Source:UniProtKB/TrEMBL;Acc:A0A178UFY7]
AT1G26850.1	3.16993	1.65014	0.349197	0.475706	788		Probable methyltransferase PMT2 [Source:UniProtKB/Swiss-Prot;Acc:B9DFI7]
AT1G30440.1	3.16993	1.65014	0.349197	0.475706	825		BTB/POZ domain-containing protein At1g30440 [Source:UniProtKB/Swiss-Prot;Acc:Q9S9Q9]
AT5G13630.1	3.16993	1.65014	0.349197	0.475706	848	CHLH	Magnesium-chelatase subunit ChlH, chloroplastic [Source:UniProtKB/Swiss-Prot;Acc:Q9FNB0]
AT4G39850.3	3.16993	1.64962	0.349253	0.475706	528	PXA1	Peroxisomal ABC transporter 1 [Source:UniProtKB/TrEMBL;Acc:F4JJ27]
AT5G59010.1	3.16993	1.64962	0.349253	0.475706	531	BSK5	Serine/threonine-protein kinase BSK5 [Source:UniProtKB/Swiss-Prot;Acc:Q9FIL1]
AT4G13350.2	3.16993	1.64962	0.349253	0.475706	533	NIG	NIG [Source:UniProtKB/TrEMBL;Acc:A0A178V2M7]
AT2G36530.1	3.16993	1.64962	0.349253	0.475706	545	ENO2	LOS2 [Source:UniProtKB/TrEMBL;Acc:A0A178VT47]
AT3G25585.4	3.16993	1.64962	0.349253	0.475706	553	AAPT2	Choline/ethanolaminephosphotransferase 2 [Source:UniProtKB/Swiss-Prot;Acc:O82568]
AT2G30050.1	3.16993	1.64962	0.349253	0.475706	569	SEC13B	Protein transport protein SEC13 homolog B [Source:UniProtKB/Swiss-Prot;Acc:O64740]
AT5G19370.1	3.16993	1.64962	0.349253	0.475706	581		Rhodanese-like/PpiC domain-containing protein 12, chloroplastic [Source:UniProtKB/Swiss-Prot;Acc:Q93WI0]
AT5G10010.1	3.16993	1.64962	0.349253	0.475706	582	HIT4	Protein HEAT INTOLERANT 4 [Source:UniProtKB/Swiss-Prot;Acc:A2RVJ8]
AT4G37800.1	3.16993	1.64962	0.349253	0.475706	586	XTH7	Probable xyloglucan endotransglucosylase/hydrolase protein 7 [Source:UniProtKB/Swiss-Prot;Acc:Q8LER3]
AT2G27730.1	3.16993	1.64962	0.349253	0.475706	592		Uncharacterized protein At2g27730, mitochondrial [Source:UniProtKB/Swiss-Prot;Acc:Q9ZUX4]
AT1G49510.1	3.16993	1.64962	0.349253	0.475706	607	emb1273	At1g49510 [Source:UniProtKB/TrEMBL;Acc:Q9XIB8]
AT2G04030.1	3.16993	1.64962	0.349253	0.475706	615	HSP90-5	HSP90.5 [Source:UniProtKB/TrEMBL;Acc:A0A178VPV7]
AT5G19820.1	3.16993	1.64962	0.349253	0.475706	652	emb2734	ARM repeat superfamily protein [Source:UniProtKB/TrEMBL;Acc:Q93VS8]
AT5G47040.1	3.16993	1.64962	0.349253	0.475706	661	LON2	Lon protease homolog 2, peroxisomal [Source:UniProtKB/Swiss-Prot;Acc:O64948]
AT4G09150.2	3.16993	1.64962	0.349253	0.475706	662		T-complex protein 11 [Source:UniProtKB/TrEMBL;Acc:F4JJB2]
AT3G26420.1	3.16993	1.64962	0.349253	0.475706	663	RZ1A	Glycine-rich RNA-binding protein RZ1A [Source:UniProtKB/Swiss-Prot;Acc:Q9LIN3]
AT3G13300.1	3.16993	1.64962	0.349253	0.475706	670	VCS	Enhancer of mRNA-decapping protein 4 [Source:UniProtKB/Swiss-Prot;Acc:Q9LTT8]
AT1G10670.3	3.16993	1.64962	0.349253	0.475706	671	ACLA-1	ATP-citrate lyase A-1 [Source:UniProtKB/TrEMBL;Acc:F4I5V8]
AT2G33150.1	3.16993	1.64962	0.349253	0.475706	686	PED1	PKT3 [Source:UniProtKB/TrEMBL;Acc:A0A178VRP9]
AT5G19520.1	3.16993	1.64962	0.349253	0.475706	687	MSL9	Mechanosensitive ion channel protein 9 [Source:UniProtKB/Swiss-Prot;Acc:Q84M97]
AT2G45060.1	3.16993	1.64962	0.349253	0.475706	697		Alanine-tRNA ligase [Source:UniProtKB/TrEMBL;Acc:Q94AZ5]
AT3G47700.1	3.16993	1.64962	0.349253	0.475706	699	MAG2	RINT1-like protein MAG2 [Source:UniProtKB/Swiss-Prot;Acc:Q9STU3]
AT2G32900.1	3.16993	1.64962	0.349253	0.475706	710	ZW10	Centromere/kinetochore protein zw10 homolog [Source:UniProtKB/Swiss-Prot;Acc:O48626]
AT4G29010.1	3.16993	1.64962	0.349253	0.475706	720	AIM1	Peroxisomal fatty acid beta-oxidation multifunctional protein AIM1 [Source:UniProtKB/Swiss-Prot;Acc:Q9ZPI6]
AT5G47010.1	3.16993	1.64962	0.349253	0.475706	724	UPF1	Regulator of nonsense transcripts 1 homolog [Source:UniProtKB/Swiss-Prot;Acc:Q9FJR0]
AT3G18080.1	3.16993	1.64962	0.349253	0.475706	725	BGLU44	Beta-glucosidase 44 [Source:UniProtKB/Swiss-Prot;Acc:Q9LV33]
AT5G37670.1	3.16993	1.64962	0.349253	0.475706	730	HSP15.7	15.7 kDa heat shock protein, peroxisomal [Source:UniProtKB/Swiss-Prot;Acc:Q9FHQ3]
AT5G26710.1	3.16993	1.64962	0.349253	0.475706	735		Glutamate--tRNA ligase, cytoplasmic [Source:UniProtKB/Swiss-Prot;Acc:O82462]
AT5G55610.1	3.16993	1.64962	0.349253	0.475706	737		Isopentenyl-diphosphate delta-isomerase [Source:UniProtKB/TrEMBL;Acc:Q9FM77]
AT4G39730.1	-1.22239	13.2249	0.24911	0.475706	723	PLAT1	PLAT1 [Source:UniProtKB/TrEMBL;Acc:A0A178V098]
AT2G30860.1	3.16993	1.64962	0.349253	0.475706	757	GSTF9	GSTF9 [Source:UniProtKB/TrEMBL;Acc:A0A178VP05]
AT2G03640.3	3.16993	1.64962	0.349253	0.475706	778		Nuclear transport factor 2 (NTF2) family protein with RNA binding (RRM-RBD-RNP motifs) domain-containing protein [Source:UniProtKB/TrEMBL;Acc:F4IT98]
AT3G28860.1	3.16993	1.64962	0.349253	0.475706	795	ABCB19	ABC transporter B family member 19 [Source:UniProtKB/Swiss-Prot;Acc:Q9LJX0]
AT2G45140.1	3.16993	1.64962	0.349253	0.475706	796	PVA12	Vesicle-associated protein 1-2 [Source:UniProtKB/Swiss-Prot;Acc:Q9SHC8]
AT2G21410.1	3.16993	1.64962	0.349253	0.475706	802	VHA-A2	V-type proton ATPase subunit a2 [Source:UniProtKB/Swiss-Prot;Acc:Q9SJT7]
AT1G60995.1	3.16993	1.64962	0.349253	0.475706	804		Membralin-like protein At1g60995 [Source:UniProtKB/Swiss-Prot;Acc:Q8GWG6]
AT4G38630.1	3.16993	1.64962	0.349253	0.475706	811	RPN10	RPN10 [Source:UniProtKB/TrEMBL;Acc:A0A178V4I4]
AT5G19690.1	3.16993	1.64962	0.349253	0.475706	814	STT3A	Dolichyl-diphosphooligosaccharide--protein glycosyltransferase subunit STT3A [Source:UniProtKB/Swiss-Prot;Acc:Q93ZY3]
AT2G34160.1	3.16993	1.64962	0.349253	0.475706	819		Uncharacterized protein At2g34160 [Source:UniProtKB/Swiss-Prot;Acc:O22969]
AT1G42550.1	3.16993	1.64962	0.349253	0.475706	820	PMI1	Protein PLASTID MOVEMENT IMPAIRED 1 [Source:UniProtKB/Swiss-Prot;Acc:Q9C8E6]
AT3G53520.4	3.16993	1.64962	0.349253	0.475706	830	UXS1	UDP-glucuronic acid decarboxylase 1 [Source:UniProtKB/TrEMBL;Acc:F4JAG3]
AT4G01050.1	3.16993	1.64962	0.349253	0.475706	832	TROL	thylakoid rhodanese-like [Source:TAIR;Acc:AT4G01050]
AT5G65930.3	3.16993	1.64962	0.349253	0.475706	838	ZWI	Kinesin-like calmodulin-binding protein (ZWICHEL) [Source:UniProtKB/TrEMBL;Acc:F4JXM5]
AT5G11710.1	3.16993	1.64962	0.349253	0.475706	841	EPSIN1	Clathrin interactor EPSIN 1 [Source:UniProtKB/Swiss-Prot;Acc:Q8VY07]
AT1G54780.1	3.16993	1.64962	0.349253	0.475706	843	TLP18.3	TLP18.3 [Source:UniProtKB/TrEMBL;Acc:A0A178WHT4]
AT1G45688.1	3.16993	1.64962	0.349253	0.475706	851		Transmembrane protein [Source:UniProtKB/TrEMBL;Acc:Q9C636]
AT2G32540.1	3.16993	1.64962	0.349253	0.475706	874	CSLB4	Glycosyltransferase (Fragment) [Source:UniProtKB/TrEMBL;Acc:W8Q3D1]
AT5G04530.1	0.770518	1.70396	0.362666	0.475706	643	KCS19	3-ketoacyl-CoA synthase 19 [Source:UniProtKB/Swiss-Prot;Acc:Q9LZ72]
AT4G34980.1	0.526886	1.18544	0.364919	0.475706	626	SBT1.6	Subtilisin-like protease SBT1.6 [Source:UniProtKB/Swiss-Prot;Acc:O49607]
AT5G45620.1	2.32193	1.49897	0.366357	0.475706	536	RPN9A	26S proteasome non-ATPase regulatory subunit 13 homolog A [Source:UniProtKB/Swiss-Prot;Acc:Q8RWF0]
AT1G21600.1	2.32193	1.49897	0.366357	0.475706	540	PTAC6	AT1G21600 protein [Source:UniProtKB/TrEMBL;Acc:Q9XI19]
AT1G51560.1	2.32193	1.49897	0.366357	0.475706	552		Pyridoxamine 5'-phosphate oxidase family protein [Source:UniProtKB/TrEMBL;Acc:Q9C8K8]
AT4G02930.1	2.32193	1.49897	0.366357	0.475706	561	TUFA	Elongation factor Tu, mitochondrial [Source:UniProtKB/Swiss-Prot;Acc:Q9ZT91]
AT1G34220.1	2.32193	1.49897	0.366357	0.475706	576		Regulator of Vps4 activity in the MVB pathway protein [Source:UniProtKB/TrEMBL;Acc:F4HUX0]
AT3G13760.1	2.32193	1.49897	0.366357	0.475706	579		Cysteine/Histidine-rich C1 domain family protein [Source:UniProtKB/TrEMBL;Acc:Q9LIC4]
AT3G21140.1	2.32193	1.49897	0.366357	0.475706	593		Pyridoxamine 5'-phosphate oxidase family protein [Source:UniProtKB/TrEMBL;Acc:Q8L637]
AT3G26618.1	2.32193	1.49897	0.366357	0.475706	625	ERF1-3	ERF1-3 [Source:UniProtKB/TrEMBL;Acc:A0A178VIS2]
AT1G78570.1	2.32193	1.49897	0.366357	0.475706	634	RHM1	Trifunctional UDP-glucose 4,6-dehydratase/UDP-4-keto-6-deoxy-D-glucose 3,5-epimerase/UDP-4-keto-L-rhamnose-reductase RHM1 [Source:UniProtKB/Swiss-Prot;Acc:Q9SYM5]
AT5G49460.1	2.32193	1.49897	0.366357	0.475706	644	ACLB-2	ATP-citrate synthase beta chain protein 2 [Source:UniProtKB/Swiss-Prot;Acc:Q9FGX1]
AT4G25550.1	2.32193	1.49897	0.366357	0.475706	660	CFIS2	Pre-mRNA cleavage factor Im 25 kDa subunit 2 [Source:UniProtKB/Swiss-Prot;Acc:Q8GXS3]
ATCG00790.1	2.32193	1.49897	0.366357	0.475706	680	RPL16	50S ribosomal protein L16, chloroplastic [Source:UniProtKB/Swiss-Prot;Acc:P56793]
AT1G02690.2	2.32193	1.49897	0.366357	0.475706	700	IMPA-6	Importin subunit alpha [Source:UniProtKB/TrEMBL;Acc:F4HXL3]
AT1G07140.1	-2.32193	1.50226	0.365962	0.475706	756	RANBP1A	Ran-binding protein 1 homolog a [Source:UniProtKB/Swiss-Prot;Acc:Q9LMK7]
AT5G11200.2	2.32193	1.49897	0.366357	0.475706	716		DEAD/DEAH box RNA helicase family protein [Source:UniProtKB/TrEMBL;Acc:F4JWF6]
AT3G18520.2	2.32193	1.49897	0.366357	0.475706	721	HDA15	Histone deacetylase [Source:UniProtKB/TrEMBL;Acc:F4J8S1]
AT4G25100.5	2.32193	1.49897	0.366357	0.475706	729	FSD1	Superoxide dismutase [Fe] 1, chloroplastic [Source:UniProtKB/Swiss-Prot;Acc:P21276]
AT3G42050.1	2.32193	1.49897	0.366357	0.475706	743	VHA-H	V-type proton ATPase subunit H [Source:UniProtKB/Swiss-Prot;Acc:Q9LX65]
AT2G42700.2	2.32193	1.49897	0.366357	0.475706	744		FUNCTIONS IN: molecular_function unknown; INVOLVED IN: vesicle-mediated transport, vesicle docking involved in exocytosis; LOCATED IN: cellular_component unknown; EXPRESSED IN: 22 plant structures; EXPRESSED DURING: 14 growth stages; CONTAINS InterP /.../AIN/s: Sec1-like protein (InterPro:IPR001619); Ha. [Source:TAIR;Acc:AT2G42700]
AT3G25800.1	2.32193	1.49897	0.366357	0.475706	747	PP2AA2	Serine/threonine-protein phosphatase 2A 65 kDa regulatory subunit A beta isoform [Source:UniProtKB/Swiss-Prot;Acc:Q38950]
AT1G13320.1	2.32193	1.49897	0.366357	0.475706	748	PP2AA3	Serine/threonine-protein phosphatase 2A 65 kDa regulatory subunit A gamma isoform [Source:UniProtKB/Swiss-Prot;Acc:Q38951]
AT3G52990.1	2.32193	1.49897	0.366357	0.475706	755		Pyruvate kinase [Source:UniProtKB/TrEMBL;Acc:Q94KE3]
AT1G53500.1	2.32193	1.49897	0.366357	0.475706	760	RHM2	RHM2 [Source:UniProtKB/TrEMBL;Acc:A0A178W591]
AT1G76890.2	2.32193	1.49897	0.366357	0.475706	771	GT-2	Trihelix transcription factor GT-2 [Source:UniProtKB/Swiss-Prot;Acc:Q39117]
AT4G01910.1	2.32193	1.49897	0.366357	0.475706	792		Cysteine/Histidine-rich C1 domain family protein [Source:UniProtKB/TrEMBL;Acc:Q9SYI8]
AT1G29970.2	2.32193	1.49897	0.366357	0.475706	812	RPL18AA	60S ribosomal protein L18A-1 [Source:UniProtKB/TrEMBL;Acc:A8MRF3]
AT4G01370.1	2.32193	1.49897	0.366357	0.475706	866	MPK4	Mitogen-activated protein kinase 4 [Source:UniProtKB/Swiss-Prot;Acc:Q39024]
AT3G60240.4	2.32193	1.49897	0.366357	0.475706	870	EIF4G	Eukaryotic translation initiation factor 4G [Source:UniProtKB/Swiss-Prot;Acc:Q76E23]
AT4G08540.1	2.32193	1.49897	0.366357	0.475706	872		DNA-directed RNA polymerase II protein [Source:UniProtKB/TrEMBL;Acc:Q8H1E1]
AT2G27600.1	2.32193	1.49852	0.366411	0.475706	526	SKD1	Protein SUPPRESSOR OF K(+) TRANSPORT GROWTH DEFECT 1 [Source:UniProtKB/Swiss-Prot;Acc:Q9ZNT0]
AT5G25754.1	2.32193	1.49852	0.366411	0.475706	529		Eukaryotic translation initiation factor 3 subunit L [Source:UniProtKB/TrEMBL;Acc:F4JY76]
AT4G28080.1	2.32193	1.49852	0.366411	0.475706	534	TSS	Protein TSS [Source:UniProtKB/Swiss-Prot;Acc:F4JKH6]
AT3G56650.1	2.32193	1.49852	0.366411	0.475706	535	PPD6	PPD6 [Source:UniProtKB/TrEMBL;Acc:A0A384KSV2]
AT1G32060.1	2.32193	1.49852	0.366411	0.475706	537	PRK	Phosphoribulokinase [Source:UniProtKB/TrEMBL;Acc:A0A178WLP9]
AT2G31810.1	2.32193	1.49852	0.366411	0.475706	541		Acetolactate synthase small subunit 2, chloroplastic [Source:UniProtKB/Swiss-Prot;Acc:Q93YZ7]
AT5G44120.3	2.32193	1.49852	0.366411	0.475706	543	CRA1	12S seed storage protein CRA1 [Source:UniProtKB/Swiss-Prot;Acc:P15455]
AT2G39990.1	2.32193	1.49852	0.366411	0.475706	551	TIF3F1	Eukaryotic translation initiation factor 3 subunit F [Source:UniProtKB/Swiss-Prot;Acc:O04202]
AT1G77760.1	2.32193	1.49852	0.366411	0.475706	556	NIA1	Nitrate reductase [Source:UniProtKB/TrEMBL;Acc:A0A178WBR8]
AT4G13780.1	2.32193	1.49852	0.366411	0.475706	558		Methionine--tRNA ligase, cytoplasmic [Source:UniProtKB/Swiss-Prot;Acc:Q9SVN5]
AT1G64550.1	2.32193	1.49852	0.366411	0.475706	563	ABCF3	ABC transporter F family member 3 [Source:UniProtKB/Swiss-Prot;Acc:Q8H0V6]
AT1G60490.1	2.32193	1.49852	0.366411	0.475706	564	ATVPS34	Phosphatidylinositol 3-kinase VPS34 [Source:UniProtKB/Swiss-Prot;Acc:P42339]
AT1G80070.1	2.32193	1.49852	0.366411	0.475706	565	PRP8A	SUS2 [Source:UniProtKB/TrEMBL;Acc:A0A178W7J7]
AT2G40660.1	2.32193	1.49852	0.366411	0.475706	566		Nucleic acid-binding, OB-fold-like protein [Source:UniProtKB/TrEMBL;Acc:Q93VB0]
AT1G17470.2	2.32193	1.49852	0.366411	0.475706	567	DRG1	Developmentally-regulated G-protein 1 [Source:UniProtKB/Swiss-Prot;Acc:Q9LQK0]
AT1G16890.2	2.32193	1.49852	0.366411	0.475706	568	UBC36	Ubiquitin-conjugating enzyme 36 [Source:UniProtKB/TrEMBL;Acc:F4I615]
AT1G55860.1	2.32193	1.49852	0.366411	0.475706	573	UPL1	E3 ubiquitin-protein ligase UPL1 [Source:UniProtKB/Swiss-Prot;Acc:Q8GY23]
AT5G53170.1	2.32193	1.49852	0.366411	0.475706	574	FTSH11	ATP-dependent zinc metalloprotease FTSH 11, chloroplastic/mitochondrial [Source:UniProtKB/Swiss-Prot;Acc:Q9FGM0]
AT3G63460.1	2.32193	1.49852	0.366411	0.475706	575	SEC31B	Protein transport protein SEC31 homolog B [Source:UniProtKB/Swiss-Prot;Acc:Q8L611]
AT1G15730.1	2.32193	1.49852	0.366411	0.475706	577		At1g15730/F7H2_7 [Source:UniProtKB/TrEMBL;Acc:Q9LMR1]
AT3G52100.1	2.32193	1.49852	0.366411	0.475706	580		RING/FYVE/PHD-type zinc finger family protein [Source:UniProtKB/TrEMBL;Acc:F4J5R1]
AT5G49710.3	2.32193	1.49852	0.366411	0.475706	585		RING finger protein [Source:UniProtKB/TrEMBL;Acc:Q0WP38]
AT4G01350.1	2.32193	1.49852	0.366411	0.475706	588		Cysteine/Histidine-rich C1 domain family protein [Source:UniProtKB/TrEMBL;Acc:F4JI14]
AT5G66040.1	2.32193	1.49852	0.366411	0.475706	590	STR16	Thiosulfate sulfurtransferase 16, chloroplastic [Source:UniProtKB/Swiss-Prot;Acc:Q39129]
AT5G56710.1	2.32193	1.49852	0.366411	0.475706	595	RPL31C	60S ribosomal protein L31-3 [Source:UniProtKB/Swiss-Prot;Acc:P51420]
AT4G03230.1	2.32193	1.49852	0.366411	0.475706	598		S-locus lectin protein kinase family protein [Source:TAIR;Acc:AT4G03230]
AT3G12050.1	2.32193	1.49852	0.366411	0.475706	603		Aha1 domain-containing protein [Source:UniProtKB/TrEMBL;Acc:Q9LHL7]
AT1G18070.3	2.32193	1.49852	0.366411	0.475706	614		T10F20.8 protein [Source:UniProtKB/TrEMBL;Acc:Q9LMS7]
AT1G63000.1	2.32193	1.49852	0.366411	0.475706	618	NRS/ER	Bifunctional dTDP-4-dehydrorhamnose 3,5-epimerase/dTDP-4-dehydrorhamnose reductase [Source:UniProtKB/Swiss-Prot;Acc:Q9LQ04]
AT2G47450.1	2.32193	1.49852	0.366411	0.475706	619	CAO	Signal recognition particle 43 kDa protein, chloroplastic [Source:UniProtKB/Swiss-Prot;Acc:O22265]
AT2G27100.1	2.32193	1.49852	0.366411	0.475706	623	SE	SE [Source:UniProtKB/TrEMBL;Acc:A0A178VZD4]
AT2G29190.2	2.32193	1.49852	0.366411	0.475706	627	APUM2	Pumilio homolog 2 [Source:UniProtKB/Swiss-Prot;Acc:Q9ZW06]
AT1G04510.1	2.32193	1.49852	0.366411	0.475706	632	PRP19A	Pre-mRNA-processing factor 19 homolog 1 [Source:UniProtKB/Swiss-Prot;Acc:Q94BR4]
AT4G34490.1	2.32193	1.49852	0.366411	0.475706	635	ATCAP1	cyclase associated protein 1 [Source:TAIR;Acc:AT4G34490]
AT1G53165.3	2.32193	1.49852	0.366411	0.475706	637	ATMAP4K ALPHA1	Protein kinase superfamily protein [Source:UniProtKB/TrEMBL;Acc:F4HPR9]
AT1G70320.1	2.32193	1.49852	0.366411	0.475706	638	UPL2	E3 ubiquitin-protein ligase UPL2 [Source:UniProtKB/Swiss-Prot;Acc:Q8H0T4]
AT3G17850.1	2.32193	1.49852	0.366411	0.475706	640	IREH1	Probable serine/threonine protein kinase IREH1 [Source:UniProtKB/Swiss-Prot;Acc:F4J6F6]
AT2G35390.2	2.32193	1.49852	0.366411	0.475706	641	PRS1	Ribose-phosphate pyrophosphokinase 1, chloroplastic [Source:UniProtKB/Swiss-Prot;Acc:Q42581]
AT1G70200.1	-2.32193	1.50284	0.365893	0.475706	810		RNA-binding (RRM/RBD/RNP motifs) family protein [Source:UniProtKB/TrEMBL;Acc:Q84JK1]
AT1G01960.1	2.32193	1.49852	0.366411	0.475706	647	BIG3	Brefeldin A-inhibited guanine nucleotide-exchange protein 3 [Source:UniProtKB/Swiss-Prot;Acc:Q9LPC5]
AT1G80380.2	2.32193	1.49852	0.366411	0.475706	653	GLYK	D-glycerate 3-kinase, chloroplastic [Source:UniProtKB/Swiss-Prot;Acc:Q944I4]
AT1G74960.3	2.32193	1.49852	0.366411	0.475706	665	KAS2	3-oxoacyl-[acyl-carrier-protein] synthase II, chloroplastic [Source:UniProtKB/Swiss-Prot;Acc:Q9C9P4]
AT3G11910.1	2.32193	1.49852	0.366411	0.475706	666	UBP13	UBP13 [Source:UniProtKB/TrEMBL;Acc:A0A178VEE0]
AT5G19550.1	2.32193	1.49852	0.366411	0.475706	669	ASP2	Aspartate aminotransferase [Source:UniProtKB/TrEMBL;Acc:Q1EBW2]
AT3G57290.1	2.32193	1.49852	0.366411	0.475706	672	TIF3E1	Eukaryotic translation initiation factor 3 subunit E [Source:UniProtKB/TrEMBL;Acc:A0A178VL03]
AT2G45770.2	2.32193	1.49852	0.366411	0.475706	676
AT5G67630.1	2.32193	1.49852	0.366411	0.475706	677		RuvB-like helicase [Source:UniProtKB/TrEMBL;Acc:Q9FJW0]
AT1G35720.1	2.32193	1.49852	0.366411	0.475706	678	ANN1	Annexin [Source:UniProtKB/TrEMBL;Acc:A0A178WGZ8]
AT2G35630.1	2.32193	1.49852	0.366411	0.475706	681	MOR1	Protein MOR1 [Source:UniProtKB/Swiss-Prot;Acc:Q94FN2]
AT4G10560.1	2.32193	1.49852	0.366411	0.475706	683	MEE53	Cysteine/Histidine-rich C1 domain family protein [Source:UniProtKB/TrEMBL;Acc:Q9ZSB4]
AT3G61240.2	2.32193	1.49852	0.366411	0.475706	685	RH12	DEAD-box ATP-dependent RNA helicase 12 [Source:UniProtKB/Swiss-Prot;Acc:Q9M2E0]
AT3G15950.1	2.32193	1.49852	0.366411	0.475706	692	NAI2	TSA1-like protein [Source:UniProtKB/Swiss-Prot;Acc:Q9LSB4]
AT5G14250.1	2.32193	1.49852	0.366411	0.475706	693	CSN3	COP9 signalosome complex subunit 3 [Source:UniProtKB/Swiss-Prot;Acc:Q8W575]
AT3G55770.2	2.32193	1.49852	0.366411	0.475706	694		GATA type zinc finger transcription factor family protein [Source:TAIR;Acc:AT3G55770]
AT4G19006.1	2.32193	1.49852	0.366411	0.475706	695		Proteasome component (PCI) domain protein [Source:TAIR;Acc:AT4G19006]
AT2G40290.1	2.32193	1.49852	0.366411	0.475706	696		Eukaryotic translation initiation factor 2 subunit alpha homolog [Source:UniProtKB/Swiss-Prot;Acc:Q9SIZ2]
AT1G12360.1	2.32193	1.49852	0.366411	0.475706	701	KEU	SNARE-interacting protein KEULE [Source:UniProtKB/Swiss-Prot;Acc:Q9C5X3]
AT2G20280.1	2.32193	1.49852	0.366411	0.475706	703		Zinc finger CCCH domain-containing protein 21 [Source:UniProtKB/Swiss-Prot;Acc:Q9SK74]
AT2G13360.1	2.32193	1.49852	0.366411	0.475706	712	AGT1	Serine--glyoxylate aminotransferase [Source:UniProtKB/Swiss-Prot;Acc:Q56YA5]
AT5G46630.1	2.32193	1.49852	0.366411	0.475706	713		Clathrin adaptor complexes medium subunit family protein [Source:UniProtKB/TrEMBL;Acc:F4KHJ7]
AT2G05170.1	2.32193	1.49852	0.366411	0.475706	726	VPS11	Vacuolar protein-sorting-associated protein 11 homolog [Source:UniProtKB/Swiss-Prot;Acc:Q9SJ40]
AT2G35050.1	2.32193	1.49852	0.366411	0.475706	736		Kinase superfamily with octicosapeptide/Phox/Bem1p domain-containing protein [Source:UniProtKB/TrEMBL;Acc:O64768]
AT4G02570.1	2.32193	1.49852	0.366411	0.475706	741	CUL1	AT4G02570 protein [Source:UniProtKB/TrEMBL;Acc:B9DGE3]
AT2G38020.1	2.32193	1.49852	0.366411	0.475706	742	VCL1	Protein VACUOLELESS1 [Source:UniProtKB/Swiss-Prot;Acc:Q93VQ0]
AT1G14610.1	2.32193	1.49852	0.366411	0.475706	746	TWN2	Valine--tRNA ligase, mitochondrial 1 [Source:UniProtKB/Swiss-Prot;Acc:P93736]
AT2G31670.1	2.32193	1.49852	0.366411	0.475706	754	UP3	Stress-response A/B barrel domain-containing protein UP3 [Source:UniProtKB/Swiss-Prot;Acc:Q9SIP1]
AT1G04690.1	2.32193	1.49852	0.366411	0.475706	758	KAB1	Probable voltage-gated potassium channel subunit beta [Source:UniProtKB/Swiss-Prot;Acc:O23016]
AT2G17390.1	2.32193	1.49852	0.366411	0.475706	761	AKR2B	Ankyrin repeat domain-containing protein 2B [Source:UniProtKB/Swiss-Prot;Acc:Q29Q26]
AT5G58060.2	2.32193	1.49852	0.366411	0.475706	765	YKT61	SNARE-like superfamily protein [Source:UniProtKB/TrEMBL;Acc:F4KDI1]
AT5G17330.1	2.32193	1.49852	0.366411	0.475706	766	GAD1	Glutamate decarboxylase 1 [Source:UniProtKB/Swiss-Prot;Acc:Q42521]
AT5G38880.1	2.32193	1.49852	0.366411	0.475706	767	2005-08-01	AUGMIN subunit 5 [Source:UniProtKB/Swiss-Prot;Acc:Q9FMB4]
AT1G09780.1	2.32193	1.49852	0.366411	0.475706	777	PGM1	IPGAM1 [Source:UniProtKB/TrEMBL;Acc:A0A178W6V9]
AT5G06600.1	2.32193	1.49852	0.366411	0.475706	779	UBP12	Ubiquitin carboxyl-terminal hydrolase 12 [Source:UniProtKB/Swiss-Prot;Acc:Q9FPT1]
AT3G20250.1	2.32193	1.49852	0.366411	0.475706	781	APUM5	Pumilio 5 [Source:UniProtKB/TrEMBL;Acc:A0A178VL84]
AT2G45790.1	2.32193	1.49852	0.366411	0.475706	785	PMM	Phosphomannomutase [Source:UniProtKB/Swiss-Prot;Acc:O80840]
AT3G01340.1	2.32193	1.49852	0.366411	0.475706	786	SEC13A	Protein transport protein SEC13 homolog A [Source:UniProtKB/Swiss-Prot;Acc:Q9SRI1]
AT1G69070.1	2.32193	1.49852	0.366411	0.475706	790		FUNCTIONS IN: molecular_function unknown; INVOLVED IN: biological_process unknown; LOCATED IN: cellular_component unknown; EXPRESSED IN: 23 plant structures; EXPRESSED DURING: 13 growth stages; CONTAINS InterPro DOMAIN/s: Nop14-like protein (InterPr /.../07276); Ha. [Source:TAIR;Acc:AT1G69070]
AT1G31730.1	2.32193	1.49852	0.366411	0.475706	793		AP-4 complex subunit epsilon [Source:UniProtKB/Swiss-Prot;Acc:Q8L7A9]
AT1G27090.1	2.32193	1.49852	0.366411	0.475706	794		Glycine-rich protein [Source:UniProtKB/TrEMBL;Acc:Q9LFX8]
AT3G04260.1	2.32193	1.49852	0.366411	0.475706	799	PTAC3	Plastid transcriptionally active 3 [Source:UniProtKB/TrEMBL;Acc:F4J3M2]
AT1G15290.1	2.32193	1.49852	0.366411	0.475706	800		Tetratricopeptide repeat (TPR)-like superfamily protein [Source:UniProtKB/TrEMBL;Acc:F4HZK4]
AT5G66880.1	2.32193	1.49852	0.366411	0.475706	801	SRK2I	Serine/threonine-protein kinase SRK2I [Source:UniProtKB/Swiss-Prot;Acc:Q39193]
AT4G25890.1	2.32193	1.49852	0.366411	0.475706	805	RPP3A	60S acidic ribosomal protein P3-1 [Source:UniProtKB/Swiss-Prot;Acc:Q9SVZ6]
AT1G10760.1	2.32193	1.49852	0.366411	0.475706	806	GWD1	Alpha-glucan water dikinase 1, chloroplastic [Source:UniProtKB/Swiss-Prot;Acc:Q9SAC6]
AT3G56150.2	2.32193	1.49852	0.366411	0.475706	807	TIF3C1	Eukaryotic translation initiation factor 3 subunit C [Source:UniProtKB/Swiss-Prot;Acc:O49160]
AT3G59920.1	2.32193	1.49852	0.366411	0.475706	808	GDI2	Guanosine nucleotide diphosphate dissociation inhibitor [Source:UniProtKB/TrEMBL;Acc:A0A178VFJ4]
AT1G71270.1	2.32193	1.49852	0.366411	0.475706	816	VPS52	Vacuolar protein sorting-associated protein 52 A [Source:UniProtKB/Swiss-Prot;Acc:Q94KD3]
AT2G37220.1	2.32193	1.49852	0.366411	0.475706	826	CP29B	RNA-binding protein CP29B, chloroplastic [Source:UniProtKB/Swiss-Prot;Acc:Q9ZUU4]
AT5G02240.1	2.32193	1.49852	0.366411	0.475706	827		Uncharacterized protein At5g02240 [Source:UniProtKB/Swiss-Prot;Acc:Q94EG6]
AT5G42190.1	2.32193	1.49852	0.366411	0.475706	828	SKP1B	SKP1-like protein 1B [Source:UniProtKB/Swiss-Prot;Acc:Q9FHW7]
AT2G03440.1	-2.32193	1.50226	0.365962	0.475706	862	NRP1	Nodulin-related protein 1 [Source:UniProtKB/Swiss-Prot;Acc:Q9ZQ80]
AT2G45810.1	2.32193	1.49852	0.366411	0.475706	829	RH6	DEAD-box ATP-dependent RNA helicase 6 [Source:UniProtKB/Swiss-Prot;Acc:Q94BV4]
AT1G09770.1	2.32193	1.49852	0.366411	0.475706	831	CDC5	Cell division cycle 5-like protein [Source:UniProtKB/Swiss-Prot;Acc:P92948]
AT4G03430.1	2.32193	1.49852	0.366411	0.475706	834	STA1	Protein STABILIZED1 [Source:UniProtKB/Swiss-Prot;Acc:Q9ZT71]
AT5G36230.1	2.32193	1.49852	0.366411	0.475706	835		ARM repeat superfamily protein [Source:TAIR;Acc:AT5G36230]
AT4G33070.1	-3.16993	1.6547	0.348708	0.475706	867	PDC1	Pyruvate decarboxylase 1 [Source:UniProtKB/Swiss-Prot;Acc:O82647]
AT5G55070.1	2.32193	1.49852	0.366411	0.475706	839		Dihydrolipoyllysine-residue succinyltransferase component of 2-oxoglutarate dehydrogenase complex 1, mitochondrial [Source:UniProtKB/Swiss-Prot;Acc:Q9FLQ4]
AT1G80480.1	2.32193	1.49852	0.366411	0.475706	842	PTAC17	At1g80480 [Source:UniProtKB/TrEMBL;Acc:Q9M8L6]
AT4G39150.1	2.32193	1.49852	0.366411	0.475706	844		AT4g39150/T22F8_50 [Source:UniProtKB/TrEMBL;Acc:Q9T024]
AT1G06220.1	2.32193	1.49852	0.366411	0.475706	852	CLO	110 kDa U5 small nuclear ribonucleoprotein component CLO [Source:UniProtKB/Swiss-Prot;Acc:Q9LNC5]
AT3G44590.2	2.32193	1.49852	0.366411	0.475706	855	RPP2D	Acidic ribosomal protein P2-like [Source:UniProtKB/TrEMBL;Acc:Q0WRF9]
AT3G17820.1	2.32193	1.49852	0.366411	0.475706	865	GLN1-3	Glutamine synthetase [Source:UniProtKB/TrEMBL;Acc:A0A178VNQ6]
AT2G06530.1	2.32193	1.49852	0.366411	0.475706	868	VPS2.1	VPS2.1 [Source:UniProtKB/TrEMBL;Acc:A0A178VT12]
AT4G31180.1	2.32193	1.49852	0.366411	0.475706	871	IBI1	Aspartate--tRNA ligase 2, cytoplasmic [Source:UniProtKB/Swiss-Prot;Acc:Q9M084]
AT3G44010.1	0.461904	2.69984	0.368125	0.477385	876	RPS29C	Ribosomal protein S14p/S29e family protein [Source:UniProtKB/TrEMBL;Acc:A0A178VAH5]
AT5G08540.1	1.50901	1.13804	0.373166	0.483371	877		Ribosomal RNA small subunit methyltransferase J [Source:UniProtKB/TrEMBL;Acc:Q93VT6]
AT1G58380.1	2.32193	1.0958	0.380824	0.492168	878	RPS2A	At1g59359 [Source:UniProtKB/TrEMBL;Acc:G1JSI6]
AT2G43630.1	2.32193	1.0958	0.380824	0.492168	879		Nucleusenvelope protein [Source:UniProtKB/TrEMBL;Acc:Q8VYY8]
AT5G64040.1	0.358793	11.2068	0.385855	0.498103	880	PSAN	Photosystem I reaction center subunit PSI-N, chloroplast, putative / PSI-N, putative (PSAN) [Source:UniProtKB/TrEMBL;Acc:F4KC80]
AT3G25220.1	1.22239	1.0399	0.39144	0.503785	881	FKBP15-1	Peptidyl-prolyl cis-trans isomerase FKBP15-1 [Source:UniProtKB/Swiss-Prot;Acc:Q38935]
AT2G30490.1	1.22239	1.0399	0.39144	0.503785	883	CYP73A5	Cinnamate-4-hydroxylase [Source:UniProtKB/TrEMBL;Acc:B1GV49]
AT4G24330.1	1.22239	1.03915	0.391587	0.503785	882		At4g24330 [Source:UniProtKB/TrEMBL;Acc:Q9STW1]
AT1G64090.1	0.817136	1.01437	0.396483	0.509507	884	RTNLB3	Reticulon-like protein [Source:UniProtKB/TrEMBL;Acc:F4I596]
AT5G46800.1	0.652077	2.42708	0.403259	0.515881	885	BOU	Mitochondrial carnitine/acylcarnitine carrier-like protein [Source:UniProtKB/Swiss-Prot;Acc:Q93XM7]
AT1G21500.1	0.652077	6.86333	0.403259	0.515881	886		F24J8.11 protein [Source:UniProtKB/TrEMBL;Acc:Q9LPK9]
AT2G37190.1	0.652077	6.86333	0.403259	0.515881	887	RPL12A	60S ribosomal protein L12-1 [Source:UniProtKB/Swiss-Prot;Acc:P50883]
AT3G54890.1	0.652077	2.42708	0.403259	0.515881	888	LHCA1	Chlorophyll a-b binding protein, chloroplastic [Source:UniProtKB/TrEMBL;Acc:A0A178VBT7]
AT1G22530.1	0.283393	1.00735	0.405735	0.518465	889	PATL2	Patellin-2 [Source:UniProtKB/Swiss-Prot;Acc:Q56ZI2]
AT3G07050.1	-0.917538	17.0113	0.409726	0.519474	890	NSN1	Guanine nucleotide-binding protein-like NSN1 [Source:UniProtKB/Swiss-Prot;Acc:Q9M8Z5]
AT3G22660.1	0.917538	1.65821	0.409726	0.519474	891	EBP2	Probable rRNA-processing protein EBP2 homolog [Source:UniProtKB/Swiss-Prot;Acc:Q9LUJ5]
AT4G31880.1	0.917538	16.1464	0.409726	0.519474	892		Transcriptional regulator [Source:UniProtKB/TrEMBL;Acc:Q8GUP3]
AT4G38510.5	0.917538	1.65905	0.409726	0.519474	893		ATPase, V1 complex, subunit B protein [Source:UniProtKB/TrEMBL;Acc:F4JTQ0]
AT3G23390.1	0.917538	1.65905	0.409726	0.519474	894	RPL36AB	60S ribosomal protein L36a [Source:UniProtKB/Swiss-Prot;Acc:O23290]
AT3G54210.1	0.917538	16.1464	0.409726	0.519474	895	RPL17	50S ribosomal protein L17, chloroplastic [Source:UniProtKB/Swiss-Prot;Acc:Q9M385]
AT2G19460.1	-0.917538	1.66572	0.409726	0.519474	896		Protein of unknown function (DUF3511) [Source:TAIR;Acc:AT2G19460]
AT5G22650.1	0.544996	0.948118	0.410187	0.519479	897	HDT2	Histone deacetylase HDT2 [Source:UniProtKB/Swiss-Prot;Acc:Q56WH4]
AT5G38410.1	2.07039	0.92758	0.414628	0.5234	900		Ribulose bisphosphate carboxylase small chain [Source:UniProtKB/TrEMBL;Acc:B3H5S2]
AT5G15090.1	2.07039	0.927405	0.414666	0.5234	898	VDAC3	Mitochondrial outer membrane protein porin 3 [Source:UniProtKB/Swiss-Prot;Acc:Q9SMX3]
AT4G02230.1	2.07039	0.927405	0.414666	0.5234	899	RPL19C	60S ribosomal protein L19-3 [Source:UniProtKB/Swiss-Prot;Acc:P49693]
AT2G31610.1	0.750972	0.916845	0.416987	0.525746	901	RPS3A	40S ribosomal protein S3-1 [Source:UniProtKB/Swiss-Prot;Acc:Q9SIP7]
AT1G06190.1	0.652077	0.90975	0.418561	0.527146	902		Rho termination factor [Source:TAIR;Acc:AT1G06190]
AT5G65220.1	-0.770518	0.902983	0.420073	0.527172	903	RPL29	AT5G65220 protein [Source:UniProtKB/TrEMBL;Acc:B9DH43]
AT5G20290.1	0.770518	0.901511	0.420404	0.527172	906	RPS8A	40S ribosomal protein S8 [Source:UniProtKB/TrEMBL;Acc:A0A178UCD3]
AT5G19760.1	0.770518	0.901359	0.420438	0.527172	904	DTC	Mitochondrial dicarboxylate/tricarboxylate transporter DTC [Source:UniProtKB/Swiss-Prot;Acc:Q9C5M0]
AT3G55360.1	0.770518	0.901359	0.420438	0.527172	905	ECR	TSC13 [Source:UniProtKB/TrEMBL;Acc:A0A178VGP2]
AT1G68560.1	-1.3356	0.875153	0.42641	0.534071	907	XYL1	Alpha-xylosidase 1 [Source:UniProtKB/Swiss-Prot;Acc:Q9S7Y7]
AT2G43030.1	0.438884	1.67327	0.431853	0.540292	908	RPL3A	50S ribosomal protein L3-1, chloroplastic [Source:UniProtKB/Swiss-Prot;Acc:Q9SKX4]
AT2G19480.1	0.353016	0.8485	0.432662	0.540708	909	NAP1;2	Nucleosome assembly protein 1;2 [Source:UniProtKB/Swiss-Prot;Acc:Q9ZUP3]
AT2G43680.1	0.565597	1.50504	0.437031	0.545568	910	IQD14	IQD14 [Source:UniProtKB/TrEMBL;Acc:A0A178VRE6]
AT1G33120.1	0.374396	0.79671	0.445355	0.555349	911	RPL9B	60S ribosomal protein L9-1 [Source:UniProtKB/Swiss-Prot;Acc:P49209]
AT5G15230.1	0.407658	4.92363	0.448916	0.559176	912	GASA4	Gibberellin-regulated protein 4 [Source:UniProtKB/Swiss-Prot;Acc:P46690]
AT1G19870.1	0.579549	0.765572	0.453358	0.564091	913	IQD32	Protein IQ-DOMAIN 32 [Source:UniProtKB/Swiss-Prot;Acc:Q9FXI5]
AT1G15820.1	1.12199	0.759769	0.454883	0.564751	914	LHCB6	Chlorophyll a-b binding protein, chloroplastic [Source:UniProtKB/TrEMBL;Acc:Q9LMQ2]
AT2G16860.1	1.12199	0.759769	0.454883	0.564751	915		Expressed protein [Source:UniProtKB/TrEMBL;Acc:Q9ZVX7]
AT3G09740.1	1.08406	0.744602	0.458917	0.569138	916	SYP71	At3g09740 [Source:UniProtKB/TrEMBL;Acc:Q2HIU8]
AT3G53870.1	0.750972	0.735943	0.461254	0.571412	917	RPS3B	40S ribosomal protein S3-2 [Source:UniProtKB/Swiss-Prot;Acc:Q9M339]
AT5G11900.1	0.652077	0.732262	0.462255	0.572028	918		Translation machinery-associated protein 22 [Source:UniProtKB/TrEMBL;Acc:Q8VZK2]
AT5G23060.1	1.76553	0.72709	0.463669	0.57253	919	CAS	Calcium sensing receptor, chloroplastic [Source:UniProtKB/Swiss-Prot;Acc:Q9FN48]
AT1G04430.2	1.76553	0.72709	0.463669	0.57253	920		Probable methyltransferase PMT8 [Source:UniProtKB/Swiss-Prot;Acc:Q940J9]
AT4G29520.1	0.380604	6.94377	0.464544	0.572988	921		Nucleophosmin [Source:UniProtKB/TrEMBL;Acc:Q9SU93]
AT5G47210.1	0.461904	0.718887	0.46593	0.574074	922	RGGC	RGG repeats nuclear RNA binding protein C [Source:UniProtKB/Swiss-Prot;Acc:Q9LVT8]
AT2G19870.1	1.22239	0.705012	0.469807	0.577888	923		tRNA/rRNA methyltransferase (SpoU) family protein [Source:UniProtKB/TrEMBL;Acc:Q8W497]
AT3G62600.1	1.22239	0.704176	0.470043	0.577888	924	ERDJ3B	DnaJ protein ERDJ3B [Source:UniProtKB/Swiss-Prot;Acc:Q9LZK5]
AT2G36870.1	0.691878	2.1432	0.477162	0.58223	925	XTH32	Probable xyloglucan endotransglucosylase/hydrolase protein 32 [Source:UniProtKB/Swiss-Prot;Acc:Q9SJL9]
AT5G16130.1	0.691878	2.14214	0.477162	0.58223	926	RPS7C	40S ribosomal protein S7-3 [Source:UniProtKB/Swiss-Prot;Acc:Q8LD03]
AT5G54440.1	0.691878	2.14214	0.477162	0.58223	927	TRS130	Trafficking protein particle complex II-specific subunit 130 homolog [Source:UniProtKB/Swiss-Prot;Acc:F4K0C4]
AT3G14600.1	0.691878	2.14125	0.477162	0.58223	928	RPL18AC	60S ribosomal protein L18a-3 [Source:UniProtKB/Swiss-Prot;Acc:Q9LUD4]
AT1G09310.1	0.691878	2.14253	0.477162	0.58223	929		T31J12.3 protein [Source:UniProtKB/TrEMBL;Acc:Q9ZPZ4]
AT3G58680.1	0.691878	2.14214	0.477162	0.58223	930	MBF1B	Multiprotein-bridging factor 1b [Source:UniProtKB/Swiss-Prot;Acc:Q9LXT3]
ATCG00810.1	0.691878	2.1432	0.477162	0.58223	931	RPL22	50S ribosomal protein L22, chloroplastic [Source:UniProtKB/Swiss-Prot;Acc:P56795]
AT3G47470.1	0.447459	1.44186	0.490389	0.597087	933	LHCA4	Chlorophyll a-b binding protein, chloroplastic [Source:UniProtKB/TrEMBL;Acc:A0A178VEE6]
AT1G06760.1	0.447459	1.91264	0.490389	0.597087	932		Histone H1.1 [Source:UniProtKB/Swiss-Prot;Acc:P26568]
AT2G01250.1	0.356935	0.622579	0.494318	0.601226	934	RPL7B	60S ribosomal protein L7-2 [Source:UniProtKB/Swiss-Prot;Acc:P60040]
AT3G08940.2	0.575115	0.6022	0.500804	0.608463	935	LHCB4.2	Chlorophyll a-b binding protein CP29.2, chloroplastic [Source:UniProtKB/Swiss-Prot;Acc:Q9XF88]
AT5G51070.1	0.917538	0.575228	0.509677	0.618582	936	CLPD	Chaperone protein ClpD, chloroplastic [Source:UniProtKB/Swiss-Prot;Acc:P42762]
AT4G26630.1	0.333126	0.561538	0.514313	0.623543	937		DEK domain-containing chromatin associated protein [Source:UniProtKB/TrEMBL;Acc:Q9SUA1]
AT5G39570.1	0.774933	0.54217	0.521033	0.631016	938		Transmembrane protein [Source:UniProtKB/TrEMBL;Acc:Q8L7C5]
AT5G43060.1	0.556393	12.369	0.525693	0.635982	939	RD21B	Probable cysteine protease RD21B [Source:UniProtKB/Swiss-Prot;Acc:Q9FMH8]
AT3G18780.2	1.61382	0.517225	0.529979	0.639713	941	ACT2	Actin-2 [Source:UniProtKB/Swiss-Prot;Acc:Q96292]
AT3G54540.1	0.943416	0.515377	0.530656	0.639713	942	ABCF4	ABC transporter F family member 4 [Source:UniProtKB/Swiss-Prot;Acc:Q9M1H3]
AT2G43460.1	0.943416	0.515377	0.530656	0.639713	943	RPL38A	60S ribosomal protein L38 [Source:UniProtKB/Swiss-Prot;Acc:O22860]
AT5G01530.1	0.370368	1.90409	0.531029	0.639713	940	LHCB4.1	Chlorophyll a-b binding protein CP29.1, chloroplastic [Source:UniProtKB/Swiss-Prot;Acc:Q07473]
AT4G26110.1	0.410088	0.489971	0.540156	0.644717	948	NAP1;1	Nucleosome assembly protein 1;1 [Source:UniProtKB/Swiss-Prot;Acc:Q9SZI2]
AT1G49240.1	1.55141	0.489163	0.540464	0.644717	955	ACT8	Actin-8 [Source:UniProtKB/Swiss-Prot;Acc:Q96293]
AT3G61260.1	1.47393	0.486678	0.541415	0.644717	946		Uncharacterized protein At3g61260 [Source:UniProtKB/Swiss-Prot;Acc:Q9M2D8]
AT1G20220.1	-1.37851	0.486658	0.541423	0.644717	947		Alba DNA/RNA-binding protein [Source:UniProtKB/TrEMBL;Acc:Q944A2]
AT2G21870.1	1.47393	0.486678	0.541415	0.644717	954	MGP1	Probable ATP synthase 24 kDa subunit, mitochondrial [Source:UniProtKB/Swiss-Prot;Acc:Q9SJ12]
AT5G56980.1	1.37851	0.485174	0.541993	0.644717	944	A70	unknown protein; FUNCTIONS IN: molecular_function unknown; INVOLVED IN: biological_process unknown; LOCATED IN: endomembrane system; EXPRESSED IN: 18 plant structures; EXPRESSED DURING: 12 growth stages; BEST Arabidopsis thaliana protein match is: u /.../ protein (TAIR:AT4G26130.1); Ha. [Source:TAIR;Acc:AT5G56980]
AT2G24420.1	1.37851	0.485174	0.541993	0.644717	945		AT2G24420 protein [Source:UniProtKB/TrEMBL;Acc:Q9ZQ26]
AT5G13440.1	1.37851	0.485174	0.541993	0.644717	949	UCR1-2	Cytochrome b-c1 complex subunit Rieske-2, mitochondrial [Source:UniProtKB/Swiss-Prot;Acc:Q9LYR2]
AT4G25340.1	1.37851	0.485174	0.541993	0.644717	950	FKBP53	Peptidyl-prolyl cis-trans isomerase FKBP53 [Source:UniProtKB/Swiss-Prot;Acc:Q93ZG9]
AT5G43470.1	1.37851	0.485174	0.541993	0.644717	951	RPP8	Disease resistance protein RPP8 [Source:UniProtKB/Swiss-Prot;Acc:Q8W4J9]
AT4G36480.2	1.37851	0.485174	0.541993	0.644717	952	LCB1	Long chain base biosynthesis protein 1 [Source:UniProtKB/Swiss-Prot;Acc:Q94IB8]
AT1G61250.1	1.37851	0.485174	0.541993	0.644717	953	SCAMP3	Secretory carrier-associated membrane protein 3 [Source:UniProtKB/Swiss-Prot;Acc:Q9M5P2]
AT5G49930.1	0.956931	0.453185	0.55462	0.654382	964	emb1441	Gb [Source:UniProtKB/TrEMBL;Acc:Q9LTX7]
AT1G13270.1	0.847997	0.556616	0.559946	0.654382	956	MAP1B	Methionine aminopeptidase 1B, chloroplastic [Source:UniProtKB/Swiss-Prot;Acc:Q9FV52]
AT2G18220.1	0.847997	0.556616	0.559946	0.654382	958		Nucleolar complex protein 2 homolog [Source:UniProtKB/Swiss-Prot;Acc:Q9ZPV5]
AT5G47690.3	0.847997	0.556616	0.559946	0.654382	959		Binding protein [Source:UniProtKB/TrEMBL;Acc:B3H5K3]
AT4G03280.1	0.847997	0.556616	0.559946	0.654382	961	PETC	Cytochrome b6-f complex iron-sulfur subunit, chloroplastic [Source:UniProtKB/Swiss-Prot;Acc:Q9ZR03]
AT1G72370.1	0.847997	0.556616	0.559946	0.654382	962	RPSAA	40S ribosomal protein SA [Source:UniProtKB/TrEMBL;Acc:A0A178WNA1]
AT4G27080.2	0.847997	0.556616	0.559946	0.654382	963	ATPDIL5-4	PDI-like 5-4 [Source:UniProtKB/TrEMBL;Acc:F4JIR2]
AT2G25720.1	0.847997	0.556616	0.559946	0.654382	967		At2g25720 [Source:UniProtKB/TrEMBL;Acc:Q9SL91]
AT1G54060.1	0.847997	0.556616	0.559946	0.654382	973	ASIL1	Trihelix transcription factor ASIL1 [Source:UniProtKB/Swiss-Prot;Acc:Q9SYG2]
AT3G45930.1	-0.847997	0.56184	0.559946	0.654382	965		Histone H4 [Source:UniProtKB/TrEMBL;Acc:Q6NR90]
AT5G42570.1	0.565597	0.438533	0.560633	0.654382	976		At5g42570 [Source:UniProtKB/TrEMBL;Acc:Q93XZ7]
AT1G45201.1	1.12199	0.437879	0.560905	0.654382	968	ATTLL1	triacylglycerol lipase-like 1 [Source:TAIR;Acc:AT1G45201]
AT3G51520.1	0.917538	0.436772	0.561366	0.654382	969	DGAT2	Diacylglycerol O-acyltransferase 2 [Source:UniProtKB/Swiss-Prot;Acc:Q9ASU1]
AT2G02790.1	0.917538	0.436772	0.561366	0.654382	974	IQD29	IQ-domain 29 [Source:UniProtKB/TrEMBL;Acc:F4IRA9]
AT5G67360.1	-0.847997	0.56184	0.559946	0.654382	970	SBT1.7	Subtilisin-like protease SBT1.7 [Source:UniProtKB/Swiss-Prot;Acc:O65351]
AT3G23600.1	-0.847997	0.561336	0.559946	0.654382	971		AT3g23600/MDB19_9 [Source:UniProtKB/TrEMBL;Acc:Q9LUG8]
AT1G31970.1	-0.847997	0.56184	0.559946	0.654382	972	RH5	STRS1 [Source:UniProtKB/TrEMBL;Acc:A0A178W5E1]
ATCG00680.1	0.917538	0.436772	0.561366	0.654382	975	PSBB	Photosystem II CP47 reaction center protein [Source:UniProtKB/TrEMBL;Acc:A0A1B1W4X0]
AT3G15356.1	0.917538	0.436772	0.561366	0.654382	977	LEC	Lectin-like protein LEC [Source:UniProtKB/Swiss-Prot;Acc:Q9LJR2]
AT3G44750.1	0.465664	2.15758	0.562791	0.654382	957	HDT1	Histone deacetylase HDT1 [Source:UniProtKB/Swiss-Prot;Acc:Q9FVE6]
AT5G08180.1	0.465664	2.15758	0.562791	0.654382	966		H/ACA ribonucleoprotein complex subunit 2-like protein [Source:UniProtKB/Swiss-Prot;Acc:Q9LEY9]
AT2G21580.1	0.465664	0.563092	0.562791	0.654382	960	RPS25B	40S ribosomal protein S25-2 [Source:UniProtKB/Swiss-Prot;Acc:Q9SIK2]
AT2G35880.1	0.387023	0.420126	0.568407	0.660236	978	WDL4	Protein WVD2-like 4 [Source:UniProtKB/Swiss-Prot;Acc:Q9SJ62]
AT4G21280.1	0.475338	0.411372	0.572195	0.663956	979	PSBQ1	Oxygen-evolving enhancer protein 3-1, chloroplastic [Source:UniProtKB/Swiss-Prot;Acc:Q9XFT3]
AT3G23310.1	0.465664	0.408459	0.573469	0.664756	980		Non-specific serine/threonine protein kinase [Source:UniProtKB/TrEMBL;Acc:Q9LW66]
AT3G45780.2	0.530515	0.406683	0.574248	0.664981	981	PHOT1	RPT1 [Source:UniProtKB/TrEMBL;Acc:A0A178VFT4]
AT1G67730.1	0.817136	0.37237	0.589833	0.682332	982	KCR1	Very-long-chain 3-oxoacyl-CoA reductase 1 [Source:UniProtKB/Swiss-Prot;Acc:Q8L9C4]
AT4G10450.1	-0.400538	1.35766	0.592347	0.683848	983	RPL9D	60S ribosomal protein L9-2 [Source:UniProtKB/Swiss-Prot;Acc:Q9SZX9]
AT3G52930.1	-0.400538	10.4909	0.592347	0.683848	984	FBA8	Fructose-bisphosphate aldolase [Source:UniProtKB/TrEMBL;Acc:A0A178V8L4]
AT5G50000.1	1.22239	0.347652	0.601718	0.693962	985		Protein kinase superfamily protein [Source:UniProtKB/TrEMBL;Acc:Q9FGB1]
AT1G15270.1	0.351472	2.11791	0.616614	0.708981	986		F9L1.21 protein [Source:UniProtKB/TrEMBL;Acc:Q9XI42]
AT3G11510.1	0.351472	0.548223	0.616614	0.708981	987	RPS14B	At3g11510 [Source:UniProtKB/TrEMBL;Acc:Q1H555]
AT2G30620.1	0.351472	2.11777	0.616614	0.708981	988		Histone H1.2 [Source:UniProtKB/Swiss-Prot;Acc:P26569]
AT1G75350.1	0.917538	0.316395	0.617641	0.709444	989	RPL31	50S ribosomal protein L31, chloroplastic [Source:UniProtKB/Swiss-Prot;Acc:Q9FWS4]
AT2G34430.1	0.300866	0.284256	0.635195	0.728352	991	LHB1B1	Chlorophyll a-b binding protein, chloroplastic [Source:UniProtKB/TrEMBL;Acc:Q39142]
AT4G20260.4	0.275634	0.283922	0.635384	0.728352	990	PCAP1	plasma-membrane associated cation-binding protein 1 [Source:TAIR;Acc:AT4G20260]
AT5G57120.1	-0.313158	1.04045	0.637004	0.729472	992		AT5g57120/MUL3_6 [Source:UniProtKB/TrEMBL;Acc:Q9LU74]
AT4G27430.2	0.409113	0.278156	0.638678	0.730652	993	CIP7	COP1-interacting protein 7 [Source:UniProtKB/Swiss-Prot;Acc:O80386]
AT5G42980.1	0.530515	1.23848	0.653629	0.739565	994	TRX3	Thioredoxin H3 [Source:UniProtKB/Swiss-Prot;Acc:Q42403]
AT1G35680.1	0.530515	1.23848	0.653629	0.739565	995	RPL21	50S ribosomal protein L21, chloroplastic [Source:UniProtKB/Swiss-Prot;Acc:P51412]
AT1G13930.2	0.530515	1.23787	0.653629	0.739565	996		At1g13930/F16A14.27 [Source:UniProtKB/TrEMBL;Acc:Q9XI93]
AT3G22190.1	0.530515	1.23848	0.653629	0.739565	997	IQD5	IQD5 [Source:UniProtKB/TrEMBL;Acc:A0A384K8F3]
AT1G24160.2	0.530515	1.23787	0.653629	0.739565	998		F3I6.9 protein [Source:UniProtKB/TrEMBL;Acc:O48683]
AT5G09510.1	0.530515	1.23787	0.653629	0.739565	999	RPS15D	40S ribosomal protein S15-4 [Source:UniProtKB/Swiss-Prot;Acc:Q9FY64]
AT4G33060.1	0.530515	1.23787	0.653629	0.739565	1000	CYP57	Peptidyl-prolyl cis-trans isomerase CYP57 [Source:UniProtKB/Swiss-Prot;Acc:Q6Q152]
AT5G28840.1	-0.530515	1.24527	0.653629	0.739565	1001	GME	GDP-mannose 3,5-epimerase [Source:UniProtKB/Swiss-Prot;Acc:Q93VR3]
AT1G77840.1	0.530515	1.23848	0.653629	0.739565	1002		Probable eukaryotic translation initiation factor 5-2 [Source:UniProtKB/Swiss-Prot;Acc:Q9S825]
AT1G75950.1	0.530515	1.23787	0.653629	0.739565	1003	SKP1A	SKP1-like protein 1A [Source:UniProtKB/Swiss-Prot;Acc:Q39255]
AT2G40510.1	-0.530515	1.24653	0.653629	0.739565	1004	RPS26B	40S ribosomal protein S26 [Source:UniProtKB/TrEMBL;Acc:A0A178VTX1]
AT4G32330.1	0.400538	0.216564	0.677067	0.757258	1018	WDL5	Protein WVD2-like 5 [Source:UniProtKB/Swiss-Prot;Acc:Q94C48]
AT1G80300.1	0.943416	0.207959	0.682973	0.757258	1014	AATP1	ADP,ATP carrier protein 1, chloroplastic [Source:UniProtKB/Swiss-Prot;Acc:Q39002]
AT4G35790.1	0.691878	0.207171	0.683522	0.757258	1017	PLDDELTA	Phospholipase D delta [Source:UniProtKB/Swiss-Prot;Acc:Q9C5Y0]
AT3G23090.1	-0.847997	0.205338	0.684803	0.757258	1008		TPX2 (Targeting protein for Xklp2) protein family [Source:UniProtKB/TrEMBL;Acc:A0A1I9LQY2]
AT3G51880.3	0.917538	0.206295	0.684133	0.757258	1006	HMGB1	high mobility group B1 [Source:TAIR;Acc:AT3G51880]
AT1G20440.1	-0.400538	0.217059	0.676732	0.757258	1010	COR47	RD17 [Source:UniProtKB/TrEMBL;Acc:A0A384KK16]
AT3G03340.1	0.917538	0.206295	0.684133	0.757258	1019	UNE6	LUC7 related protein [Source:UniProtKB/TrEMBL;Acc:A0A1I9LRM4]
AT3G45140.1	0.917538	0.206295	0.684133	0.757258	1025	LOX2	Lipoxygenase 2, chloroplastic [Source:UniProtKB/Swiss-Prot;Acc:P38418]
AT5G27120.1	0.847997	0.204835	0.685156	0.757258	1015	NOP5-1	Probable nucleolar protein 5-1 [Source:UniProtKB/Swiss-Prot;Acc:O04658]
AT1G64650.1	0.847997	0.204679	0.685265	0.757258	1005		At1g64650 [Source:UniProtKB/TrEMBL;Acc:Q6NLR2]
AT1G11910.1	0.847997	0.204679	0.685265	0.757258	1007	APA1	aspartic proteinase A1 [Source:TAIR;Acc:AT1G11910]
AT1G41880.1	0.847997	0.204679	0.685265	0.757258	1009	RPL35AB	60S ribosomal protein L35a-2 [Source:UniProtKB/Swiss-Prot;Acc:Q9FZH0]
AT3G10260.3	0.847997	0.204679	0.685265	0.757258	1011		Reticulon family protein [Source:TAIR;Acc:AT3G10260]
AT2G43160.2	0.847997	0.204679	0.685265	0.757258	1012	EPSIN2	Clathrin interactor EPSIN 2 [Source:UniProtKB/Swiss-Prot;Acc:Q67YI9]
AT2G21490.1	0.847997	0.204679	0.685265	0.757258	1013	LEA	Probable dehydrin LEA [Source:UniProtKB/Swiss-Prot;Acc:Q96261]
AT5G22320.1	-0.847997	0.205338	0.684803	0.757258	1020		AT5g22320/MWD9_11 [Source:UniProtKB/TrEMBL;Acc:Q9FMS0]
AT1G12640.1	0.847997	0.204679	0.685265	0.757258	1016	LPLAT1	Lysophospholipid acyltransferase 1 [Source:UniProtKB/Swiss-Prot;Acc:F4IDU4]
AT1G44575.1	0.847997	0.204679	0.685265	0.757258	1021	PSBS	Photosystem II 22 kDa protein, chloroplastic [Source:UniProtKB/Swiss-Prot;Acc:Q9XF91]
AT5G66570.1	0.847997	0.204679	0.685265	0.757258	1022	PSBO1	Oxygen-evolving enhancer protein 1-1, chloroplastic [Source:UniProtKB/Swiss-Prot;Acc:P23321]
AT2G33630.1	0.847997	0.204679	0.685265	0.757258	1023		At2g33630/F4P9.40 [Source:UniProtKB/TrEMBL;Acc:O22813]
AT1G68830.1	0.847997	0.204679	0.685265	0.757258	1024	STN7	Serine/threonine-protein kinase STN7, chloroplastic [Source:UniProtKB/Swiss-Prot;Acc:Q9S713]
AT2G45960.3	0.847997	0.204679	0.685265	0.757258	1026	PIP1B	Plasma membrane intrinsic protein 1B [Source:UniProtKB/TrEMBL;Acc:A8MRW1]
AT5G28630.1	0.847997	0.204679	0.685265	0.757258	1027		Glycine-rich protein [Source:UniProtKB/TrEMBL;Acc:Q8VXY1]
AT2G46820.1	0.847997	0.204679	0.685265	0.757258	1028	CURT1B	Protein CURVATURE THYLAKOID 1B, chloroplastic [Source:UniProtKB/Swiss-Prot;Acc:Q8LCA1]
AT5G25610.1	0.499571	0.187406	0.697732	0.770285	1029	RD22	BURP domain protein RD22 [Source:UniProtKB/Swiss-Prot;Acc:Q08298]
ATCG00270.1	0.387023	0.260243	0.704976	0.772278	1030	PSBD	Photosystem II D2 protein [Source:UniProtKB/Swiss-Prot;Acc:P56761]
AT2G21660.1	0.387023	0.260243	0.704976	0.772278	1031	RBG7	Glycine-rich RNA-binding protein 7 [Source:UniProtKB/Swiss-Prot;Acc:Q03250]
AT1G76010.1	-0.387023	0.881638	0.704976	0.772278	1032		Alba DNA/RNA-binding protein [Source:UniProtKB/TrEMBL;Acc:Q93VA8]
AT3G56940.1	0.387023	0.87536	0.704976	0.772278	1033	CRD1	Magnesium-protoporphyrin IX monomethyl ester [oxidative] cyclase, chloroplastic [Source:UniProtKB/Swiss-Prot;Acc:Q9M591]
AT1G04270.1	0.387023	0.87536	0.704976	0.772278	1034	RPS15A	40S ribosomal protein S15-1 [Source:UniProtKB/Swiss-Prot;Acc:Q08112]
AT5G03740.1	0.387023	0.260344	0.704976	0.772278	1035	HDT3	HDT3 [Source:UniProtKB/TrEMBL;Acc:A0A178UP12]
AT5G43010.1	0.387023	0.260344	0.704976	0.772278	1036	RPT4A	26S proteasome regulatory subunit 10B homolog A [Source:UniProtKB/Swiss-Prot;Acc:Q9SEI3]
AT2G37270.2	0.387023	0.87536	0.704976	0.772278	1037	RPS5A	40S ribosomal protein S5-1 [Source:UniProtKB/Swiss-Prot;Acc:Q9ZUT9]
AT4G34110.1	-0.530515	0.157781	0.720885	0.784469	1038	PAB2	Polyadenylate-binding protein [Source:UniProtKB/TrEMBL;Acc:A0A178UWB3]
AT5G20010.1	0.530515	0.15772	0.720935	0.784469	1043	RAN1	GTP-binding nuclear protein [Source:UniProtKB/TrEMBL;Acc:A0A178UC18]
AT5G58040.1	-0.530515	0.157781	0.720885	0.784469	1040	FIPS5	FIP1[V]-like protein [Source:UniProtKB/Swiss-Prot;Acc:F4KDH9]
AT5G04550.1	-0.556393	0.162463	0.717059	0.784469	1041		AT5g04550/T32M21_140 [Source:UniProtKB/TrEMBL;Acc:Q9LZ71]
AT4G02770.1	0.530515	0.15772	0.720935	0.784469	1044	PSAD1	Photosystem I reaction center subunit II-1, chloroplastic [Source:UniProtKB/Swiss-Prot;Acc:Q9S7H1]
AT1G10510.1	0.530515	0.157716	0.720938	0.784469	1039	emb2004	RNI-like superfamily protein [Source:UniProtKB/TrEMBL;Acc:Q93ZV8]
AT5G24690.1	0.530515	0.157716	0.720938	0.784469	1042		AT5g24690/MXC17_8 [Source:UniProtKB/TrEMBL;Acc:Q93W02]
AT1G26550.1	0.167457	3.59048	0.731526	0.794468	1045		Peptidyl-prolyl cis-trans isomerase [Source:UniProtKB/TrEMBL;Acc:Q9FE18]
AT2G38750.1	0.167457	0.572226	0.731526	0.794468	1046	ANN4	Annexin D4 [Source:UniProtKB/Swiss-Prot;Acc:Q9ZVJ6]
AT4G30010.1	0.770518	0.139356	0.736641	0.796087	1047		AT4g30010/F6G3_40 [Source:UniProtKB/TrEMBL;Acc:Q9SZV4]
AT3G52300.1	0.565597	0.139211	0.73677	0.796087	1049	ATPQ	ATP synthase subunit d, mitochondrial [Source:UniProtKB/Swiss-Prot;Acc:Q9FT52]
AT3G09900.1	0.304855	1.08262	0.738623	0.796087	1048	RABE1E	Ras-related protein RABE1e [Source:UniProtKB/Swiss-Prot;Acc:Q9SF91]
AT1G19530.1	0.304855	1.08296	0.738623	0.796087	1053		DNA polymerase epsilon catalytic subunit A [Source:UniProtKB/TrEMBL;Acc:Q93WK6]
AT5G16780.1	0.304855	0.220149	0.738623	0.796087	1050	DOT2	MDF [Source:UniProtKB/TrEMBL;Acc:A0A178UP47]
AT3G27830.1	-0.304855	0.220635	0.738623	0.796087	1052	RPL12A	RPL12-A [Source:UniProtKB/TrEMBL;Acc:A0A178VJ19]
AT4G39260.1	0.304855	0.220149	0.738623	0.796087	1051	RBG8	GRP8 [Source:UniProtKB/TrEMBL;Acc:A0A384L218]
AT2G41475.1	-0.304855	1.08618	0.738623	0.796087	1054	ATS3A	Embryo-specific protein ATS3A [Source:UniProtKB/Swiss-Prot;Acc:Q681K2]
AT4G00355.3	-0.530515	0.122702	0.751981	0.808996	1055	ATI2	ATG8-interacting protein 2 [Source:UniProtKB/Swiss-Prot;Acc:Q8VY98]
AT2G21440.1	0.530515	0.122657	0.752024	0.808996	1056		Expressed protein [Source:UniProtKB/TrEMBL;Acc:Q9SJT4]
AT2G30520.1	0.167457	0.117776	0.756749	0.812198	1067	RPT2	Root phototropism protein 2 [Source:UniProtKB/Swiss-Prot;Acc:Q682S0]
AT2G30950.1	0.691878	0.114611	0.759873	0.812198	1057	VAR2	FtsH extracellular protease family [Source:TAIR;Acc:AT2G30950]
ATCG00350.1	0.691878	0.114611	0.759873	0.812198	1062	PSAA	Photosystem I P700 chlorophyll a apoprotein A1 [Source:UniProtKB/Swiss-Prot;Acc:P56766]
AT5G39740.2	-0.251539	0.891481	0.762866	0.812198	1060	RPL5B	RPL5B [Source:UniProtKB/TrEMBL;Acc:A0A178UJU5]
AT3G15190.1	-0.251539	0.891833	0.762866	0.812198	1061	RPS20	PRPS20 [Source:UniProtKB/TrEMBL;Acc:A0A178VMN1]
AT4G24290.2	0.251539	0.119183	0.762866	0.812198	1059		MACPF domain-containing protein At4g24290 [Source:UniProtKB/Swiss-Prot;Acc:Q9STW5]
AT1G09070.1	-0.251539	0.255972	0.762866	0.812198	1063	SRC2	Protein SRC2 homolog [Source:UniProtKB/Swiss-Prot;Acc:O04023]
AT1G79850.1	0.251539	0.25581	0.762866	0.812198	1058	RPS17	30S ribosomal protein S17, chloroplastic [Source:UniProtKB/Swiss-Prot;Acc:P16180]
AT2G45980.1	0.251539	0.887676	0.762866	0.812198	1064	ATI1	ATG8-interacting protein 1 [Source:UniProtKB/Swiss-Prot;Acc:O82775]
AT1G07320.1	0.251539	0.887676	0.762866	0.812198	1065	RPL4	RPL4 [Source:UniProtKB/TrEMBL;Acc:A0A384KN11]
AT5G40450.1	0.251539	0.887676	0.762866	0.812198	1066		unknown protein; FUNCTIONS IN: molecular_function unknown; INVOLVED IN: biological_process unknown; LOCATED IN: chloroplast, plasma membrane; EXPRESSED IN: 24 plant structures; EXPRESSED DURING: 13 growth stages; Ha. [Source:TAIR;Acc:AT5G40450]
AT5G46110.4	0.214125	0.229668	0.781406	0.831159	1068	APE2	Glucose-6-phosphate/phosphate translocator-like protein [Source:UniProtKB/TrEMBL;Acc:A0A219I0W9]
AT2G23350.1	-0.387023	0.083463	0.793673	0.843201	1069	PAB4	Polyadenylate-binding protein 4 [Source:UniProtKB/Swiss-Prot;Acc:O22173]
AT1G23080.1	0.387023	0.0830106	0.794213	0.843201	1070	PIN7	Auxin efflux carrier component 7 [Source:UniProtKB/Swiss-Prot;Acc:Q940Y5]
AT1G57660.1	0.186413	0.868658	0.796179	0.8445	1071	RPL21E	60S ribosomal protein L21-2 [Source:UniProtKB/Swiss-Prot;Acc:Q9FDZ9]
AT5G48680.1	0.186413	0.0773564	0.801095	0.848922	1072		At5g48680 [Source:UniProtKB/TrEMBL;Acc:Q52K85]
AT1G06700.1	0.530515	0.0730728	0.806496	0.853054	1073	PTI11	PTI1-like tyrosine-protein kinase 1 [Source:UniProtKB/Swiss-Prot;Acc:Q8H1G6]
AT4G24680.1	0.530515	0.0730728	0.806496	0.853054	1074	MOS1	modifier of snc1 [Source:TAIR;Acc:AT4G24680]
AT2G38140.1	0.165059	0.230847	0.808311	0.854178	1075	RPS31	30S ribosomal protein S31, chloroplastic [Source:UniProtKB/Swiss-Prot;Acc:O80439]
AT1G20450.1	-0.387023	0.0614222	0.82213	0.867974	1076	ERD10	Dehydrin ERD10 [Source:UniProtKB/Swiss-Prot;Acc:P42759]
AT3G04400.1	0.465664	0.051923	0.836113	0.881917	1077	RPL23A	60S ribosomal protein L23 [Source:UniProtKB/Swiss-Prot;Acc:P49690]
AT3G02080.1	0.165059	0.0491726	0.840414	0.885091	1078	RPS19A	40S ribosomal protein S19-1 [Source:UniProtKB/Swiss-Prot;Acc:Q9SGA6]
AT3G49601.1	-0.113211	0.140188	0.84146	0.885091	1079		Pre-mRNA-splicing factor [Source:UniProtKB/TrEMBL;Acc:B3H6J5]
AT4G23630.1	0.113211	0.222641	0.84146	0.885091	1080	RTNLB1	Reticulon-like protein [Source:UniProtKB/TrEMBL;Acc:A0A178V247]
AT3G17900.1	-0.304855	0.040832	0.854304	0.89777	1081		AT3g17900/MEB5_12 [Source:UniProtKB/TrEMBL;Acc:Q9ASZ4]
AT5G44200.2	0.304855	0.0375291	0.860216	0.903084	1083	CBP20	Nuclear cap-binding protein subunit 2 [Source:UniProtKB/Swiss-Prot;Acc:Q9XFD1]
AT2G40100.1	0.387023	0.0366989	0.861745	0.903084	1082	LHCB4.3	Chlorophyll a-b binding protein, chloroplastic [Source:UniProtKB/TrEMBL;Acc:A0A178VTY4]
AT1G64370.1	0.387023	0.0366989	0.861745	0.903084	1084		Filaggrin-like protein [Source:UniProtKB/TrEMBL;Acc:Q9C7W1]
AT3G25920.1	0.251539	0.0303417	0.874108	0.913552	1086	RPL15	50S ribosomal protein L15, chloroplastic [Source:UniProtKB/Swiss-Prot;Acc:P25873]
AT1G53210.1	0.251539	0.0303224	0.874147	0.913552	1085	NCL	Sodium/calcium exchanger NCL [Source:UniProtKB/Swiss-Prot;Acc:Q8L636]
AT1G05190.1	-0.122857	0.0304108	0.873967	0.913552	1087	RPL6	50S ribosomal protein L6, chloroplastic [Source:UniProtKB/Swiss-Prot;Acc:O23049]
AT4G27090.1	0.0695409	0.0243678	0.887027	0.926161	1088	RPL14B	AT4G27090 protein [Source:UniProtKB/TrEMBL;Acc:B9DHP0]
AT2G20450.1	0.134301	0.0238816	0.888147	0.926479	1089	RPL14A	60S ribosomal protein L14-1 [Source:UniProtKB/Swiss-Prot;Acc:Q9SIM4]
AT1G14670.1	0.304855	0.0224839	0.891435	0.927354	1090	TMN2	Transmembrane 9 superfamily member 2 [Source:UniProtKB/Swiss-Prot;Acc:Q940S0]
AT5G41600.1	0.304855	0.0224839	0.891435	0.927354	1091	RTNLB4	Reticulon-like protein B4 [Source:UniProtKB/Swiss-Prot;Acc:Q9FFS0]
AT2G01970.1	0.304855	0.0224839	0.891435	0.927354	1092	TMN3	Transmembrane 9 superfamily member 3 [Source:UniProtKB/Swiss-Prot;Acc:Q9ZPS7]
AT1G29930.1	0.0730635	0.00110097	0.975859	1	1107	LHCB1.3	Chlorophyll a-b binding protein 1, chloroplastic [Source:UniProtKB/Swiss-Prot;Acc:P04778]
AT1G80930.1	0	0	1	1	1093		At1g80930/F23A5_23 [Source:UniProtKB/TrEMBL;Acc:Q9SAG7]
AT4G21450.1	0	0	1	1	1094		PapD-like superfamily protein [Source:UniProtKB/TrEMBL;Acc:F4JJI7]
AT4G30690.1	0	0	1	1	1095	IF3-4	Translation initiation factor IF3-4, chloroplastic [Source:UniProtKB/Swiss-Prot;Acc:Q94B52]
AT5G57110.1	0	0	1	1	1096	ACA8	Calcium-transporting ATPase [Source:UniProtKB/TrEMBL;Acc:Q0WV19]
AT2G18990.1	0	0	1	1	1097	TXND9	Thioredoxin domain-containing protein 9 homolog [Source:UniProtKB/Swiss-Prot;Acc:O64628]
AT2G04520.1	0	0	1	1	1098		Nucleic acid-binding, OB-fold-like protein [Source:UniProtKB/TrEMBL;Acc:Q9SJB9]
AT3G05727.1	0	0	1	1	1099		Defensin-like protein 204 [Source:UniProtKB/Swiss-Prot;Acc:Q56XB0]
AT4G30720.1	0	0	1	1	1100		FAD/NAD(P)-binding oxidoreductase family protein [Source:UniProtKB/TrEMBL;Acc:F4JQE2]
AT2G17870.1	0	0	1	1	1101	CSP3	Cold shock domain-containing protein 3 [Source:UniProtKB/Swiss-Prot;Acc:Q94C69]
AT5G66420.2	0	0	1	1	1102		AT5G66420 protein [Source:UniProtKB/TrEMBL;Acc:Q9FJZ7]
AT2G34357.1	0	0	1	1	1103		ARM repeat superfamily protein [Source:UniProtKB/TrEMBL;Acc:F4IHU8]
AT5G17630.1	0	0	1	1	1104	XPT	Xylulose 5-phosphate/phosphate translocator, chloroplastic [Source:UniProtKB/Swiss-Prot;Acc:Q9LF61]
AT1G17220.1	0	0	1	1	1105	FUG1	Translation initiation factor IF-2, chloroplastic [Source:UniProtKB/Swiss-Prot;Acc:Q9SHI1]
AT1G56660.1	0	0	1	1	1106		F25P12.91 protein [Source:UniProtKB/TrEMBL;Acc:Q9FXB5]
AT3G01390.2	0	0	1	1	1108	VHA-G1	V-type proton ATPase subunit G [Source:UniProtKB/TrEMBL;Acc:A0A178VL96]
AT1G56580.1	0	0	1	1	1109	SVB	At1g56580/F25P12_18 [Source:UniProtKB/TrEMBL;Acc:Q9FXB0]
AT1G03230.1	0	0	1	1	1110		Eukaryotic aspartyl protease family protein [Source:UniProtKB/TrEMBL;Acc:Q9ZVS5]
AT4G39090.1	0	0	1	1	1111	RD19A	RD19A [Source:UniProtKB/TrEMBL;Acc:A0A178V006]
AT3G25070.1	0	0	1	1	1112	RIN4	RPM1 interacting protein 4 [Source:UniProtKB/TrEMBL;Acc:A0A1I9LMJ4]
AT2G17560.2	0	0	1	1	1113	HMGB4	High mobility group B protein 4 [Source:UniProtKB/Swiss-Prot;Acc:Q42344]
AT5G14320.1	0	0	1	1	1114	RPS13	30S ribosomal protein S13, chloroplastic [Source:UniProtKB/Swiss-Prot;Acc:P42732]
AT4G22010.1	0	0	1	1	1115	sks4	At4g22010 [Source:UniProtKB/TrEMBL;Acc:O65449]
AT1G11400.1	0	0	1	1	1116	PYM	PYM [Source:UniProtKB/TrEMBL;Acc:A0A178W3L1]
AT3G52220.1	0	0	1	1	1117		At3g52220 [Source:UniProtKB/TrEMBL;Acc:Q94JX8]
AT3G53020.1	0	0	1	1	1118	RPL24B	60S ribosomal protein L24-2 [Source:UniProtKB/Swiss-Prot;Acc:P38666]
AT5G22080.1	0	0	1	1	1119		Chaperone DnaJ-domain superfamily protein [Source:UniProtKB/TrEMBL;Acc:Q9C580]
AT3G25580.1	0	0	1	1	1120		Thioredoxin superfamily protein [Source:UniProtKB/TrEMBL;Acc:Q9LSU4]
AT4G02480.1	0	0	1	1	1121		AAA-type ATPase family protein [Source:UniProtKB/TrEMBL;Acc:Q0WM93]
AT4G09980.1	0	0	1	1	1122	EMB1691	EMB1691 [Source:UniProtKB/TrEMBL;Acc:A0A178V0G2]
AT3G26060.2	0	0	1	1	1123	ATPRX Q	Thioredoxin superfamily protein [Source:UniProtKB/TrEMBL;Acc:F4JBC9]
AT1G73230.1	0	0	1	1	1124		Nascent polypeptide-associated complex subunit beta [Source:UniProtKB/Swiss-Prot;Acc:Q9CAT7]
AT1G72440.1	0	0	1	1	1125	EDA25	CCAAT-binding factor [Source:UniProtKB/TrEMBL;Acc:F4IDC2]
AT1G16810.2	0	0	1	1	1126		7-dehydrocholesterol reductase-like protein [Source:UniProtKB/TrEMBL;Acc:Q9FZ43]
AT3G07020.1	0	0	1	1	1127	UGT80A2	Sterol 3-beta-glucosyltransferase UGT80A2 [Source:UniProtKB/Swiss-Prot;Acc:Q9M8Z7]
AT2G24060.1	0	0	1	1	1128	IF3-2	Translation initiation factor IF3-2, chloroplastic [Source:UniProtKB/Swiss-Prot;Acc:O82234]
AT2G05380.1	0	0	1	1	1129	GRP3S	glycine-rich protein 3 short isoform [Source:TAIR;Acc:AT2G05380]
AT3G25520.1	0	0	1	1	1130	ATL5	RPL5A [Source:UniProtKB/TrEMBL;Acc:A0A178V891]
AT1G65010.1	0	0	1	1	1131		Putative WEB family protein At1g65010, chloroplastic [Source:UniProtKB/Swiss-Prot;Acc:F4I8B9]
AT1G02150.1	0	0	1	1	1132		Pentatricopeptide repeat-containing protein At1g02150 [Source:UniProtKB/Swiss-Prot;Acc:Q8LPS6]
AT3G27350.2	0	0	1	1	1133		Transcriptional regulator ATRX-like protein [Source:UniProtKB/TrEMBL;Acc:F4IWH1]
ATCG00900.1	0	0	1	1	1134	RPS7-A	30S ribosomal protein S7, chloroplastic [Source:UniProtKB/TrEMBL;Acc:Q6KGZ1]
ATCG00160.1	0	0	1	1	1135	RPS2	30S ribosomal protein S2, chloroplastic [Source:UniProtKB/Swiss-Prot;Acc:P56797]
AT1G49760.1	0	0	1	1	1136	PAB8	Polyadenylate-binding protein 8 [Source:UniProtKB/Swiss-Prot;Acc:Q9FXA2]

## Sheet: 2. mCh-ATG8E S4_mCh-ATG8E P4
AGI	LogFC	F,statistic	p,value	adjp	number	external_gene_name	description
AT5G05060.1	-5.2936	8104.88	8.81244e-06	0.0150605	1		Cystatin/monellin superfamily protein [Source:UniProtKB/TrEMBL;Acc:Q9FF68]
AT5G10450.4	-1.96683	1379.56	9.64345e-05	0.041498	2	GRF6	G-box regulating factor 6 [Source:TAIR;Acc:AT5G10450]
AT3G03250.1	-3.20716	1874.84	7.17263e-05	0.041498	3	UGP	UTP--glucose-1-phosphate uridylyltransferase [Source:UniProtKB/TrEMBL;Acc:A0A1I9LT02]
AT1G65180.1	-2.65076	1491.07	9.71282e-05	0.041498	4		Cysteine/Histidine-rich C1 domain family protein [Source:UniProtKB/TrEMBL;Acc:Q9S9J8]
AT2G44140.1	-3.79586	1044.96	0.00021926	0.0553592	5	ATG4A	Cysteine protease ATG4a [Source:UniProtKB/Swiss-Prot;Acc:Q8S929]
AT5G28840.1	-3.36923	851.874	0.000226749	0.0553592	6	GME	GDP-mannose 3,5-epimerase [Source:UniProtKB/Swiss-Prot;Acc:Q93VR3]
AT5G51070.1	-2.38827	1141.65	0.000212312	0.0553592	7	CLPD	Chaperone protein ClpD, chloroplastic [Source:UniProtKB/Swiss-Prot;Acc:P42762]
AT2G25430.1	2.43683	507.196	0.000546951	0.0643818	158		Putative clathrin assembly protein At2g25430 [Source:UniProtKB/Swiss-Prot;Acc:Q8LF20]
AT5G13030.1	-4.64386	294.207	0.00656376	0.0643818	9		Selenoprotein O [Source:UniProtKB/TrEMBL;Acc:Q8H126]
AT3G13470.1	-0.950342	92.3552	0.00463968	0.0643818	10	CPN60B2	Chaperonin 60 subunit beta 2, chloroplastic [Source:UniProtKB/Swiss-Prot;Acc:Q9LJE4]
AT3G46740.1	2.9386	454.19	0.000550127	0.0643818	63	TOC75-3	Protein TOC75-3, chloroplastic [Source:UniProtKB/Swiss-Prot;Acc:Q9STE8]
AT3G58140.1	-5.83289	908.348	0.00251737	0.0643818	12		Phenylalanine--tRNA ligase, chloroplastic/mitochondrial [Source:UniProtKB/Swiss-Prot;Acc:Q94K73]
AT4G13430.1	-4.64386	294.207	0.00656376	0.0643818	13	IIL1	3-isopropylmalate dehydratase large subunit, chloroplastic [Source:UniProtKB/Swiss-Prot;Acc:Q94AR8]
AT5G61500.1	-2.77634	329.449	0.00094281	0.0643818	14	ATG3	Autophagy-related protein 3 [Source:UniProtKB/TrEMBL;Acc:A0A178UM04]
AT3G20050.1	-1.69599	101.081	0.00480067	0.0643818	15	CCT1	T-complex protein 1 subunit alpha [Source:UniProtKB/Swiss-Prot;Acc:P28769]
AT1G52360.2	-2.66045	79.7987	0.00556114	0.0643818	16		Coatomer subunit beta' [Source:UniProtKB/TrEMBL;Acc:F4ICX0]
AT1G53310.1	-3.26534	102.519	0.00407502	0.0643818	17	PPC1	Phosphoenolpyruvate carboxylase 1 [Source:UniProtKB/Swiss-Prot;Acc:Q9MAH0]
AT3G59950.1	-3.78015	153.41	0.0024638	0.0643818	18	ATG4B	Cysteine protease [Source:UniProtKB/TrEMBL;Acc:A0A178VJJ3]
AT4G32285.1	2.22102	425.765	0.000682219	0.0643818	135		Probable clathrin assembly protein At4g32285 [Source:UniProtKB/Swiss-Prot;Acc:Q8S9J8]
AT4G34660.1	2.37783	322.976	0.00096669	0.0643818	136	SH3P2	SH3 domain-containing protein 2 [Source:UniProtKB/Swiss-Prot;Acc:Q8VWF1]
AT3G56240.1	-4.64386	294.207	0.00656376	0.0643818	21	CCH	Copper transport protein CCH [Source:UniProtKB/Swiss-Prot;Acc:O82089]
AT5G45900.1	-3.28958	126.392	0.00313908	0.0643818	22	ATG7	Ubiquitin-like modifier-activating enzyme atg7 [Source:UniProtKB/Swiss-Prot;Acc:Q94CD5]
AT5G58490.1	-6.18982	1137.44	0.00207877	0.0643818	23		Cinnamoyl-CoA reductase-like protein [Source:UniProtKB/TrEMBL;Acc:Q9FGH3]
AT2G01600.1	2.17932	387.418	0.00111203	0.0643818	19		Putative clathrin assembly protein At2g01600 [Source:UniProtKB/Swiss-Prot;Acc:Q8LBH2]
AT5G53480.1	-1.87447	73.3263	0.0061742	0.0643818	25	KPNB1	Importin subunit beta-1 [Source:UniProtKB/Swiss-Prot;Acc:Q9FJD4]
AT1G43190.2	-5.61471	765.405	0.00291224	0.0643818	26	PTB3	Polypyrimidine tract-binding protein homolog 3 [Source:UniProtKB/Swiss-Prot;Acc:Q6ICX4]
AT1G04820.1	-1.87027	82.3379	0.0053496	0.0643818	27	TUBA4	Tubulin alpha-2 chain [Source:UniProtKB/Swiss-Prot;Acc:B9DGT7]
AT2G19660.1	-7.01123	2636.33	0.00101603	0.0643818	28		Cysteine/Histidine-rich C1 domain family protein [Source:TAIR;Acc:AT2G19660]
AT4G29940.1	-2.42321	71.6822	0.0063495	0.0643818	29	PRH	Pathogenesis-related homeodomain protein [Source:UniProtKB/Swiss-Prot;Acc:P48785]
AT1G48600.2	-6.65821	985.275	0.00384732	0.0643818	30	NMT2	PMEAMT [Source:UniProtKB/TrEMBL;Acc:A0A178WLJ9]
AT4G24820.2	-1.79751	77.3599	0.00577883	0.0643818	31	RPN7	26S proteasome non-ATPase regulatory subunit 6 homolog [Source:UniProtKB/Swiss-Prot;Acc:Q93Y35]
AT5G03300.1	-2.76081	328.068	0.000838762	0.0643818	32	ADK2	Adenosine kinase 2 [Source:UniProtKB/Swiss-Prot;Acc:Q9LZG0]
AT3G53560.1	3.30581	288.513	0.00111437	0.0643818	46		Tetratricopeptide repeat (TPR)-like superfamily protein [Source:UniProtKB/TrEMBL;Acc:Q9LFG3]
AT1G10290.1	7.67948	3365.19	0.00147219	0.0643818	24	DRP2A	DRP2A [Source:UniProtKB/TrEMBL;Acc:A0A178WBB3]
AT3G63460.1	-5.27053	71.2745	0.00639435	0.0643818	35	SEC31B	Protein transport protein SEC31 homolog B [Source:UniProtKB/Swiss-Prot;Acc:Q8L611]
AT2G32730.1	-2.42786	118.634	0.00339734	0.0643818	36	RPN2A	26S proteasome non-ATPase regulatory subunit 1 homolog A [Source:UniProtKB/Swiss-Prot;Acc:O48844]
AT5G35620.1	-4.64386	294.207	0.00656376	0.0643818	37	EIF(ISO)4E	LSP1 [Source:UniProtKB/TrEMBL;Acc:A0A178UEE3]
AT3G44340.1	-6.47573	1488.5	0.00165326	0.0643818	38	CEF	Protein transport protein Sec24-like CEF [Source:UniProtKB/Swiss-Prot;Acc:Q9M291]
AT5G35170.1	-4.64386	294.207	0.00656376	0.0643818	39		Adenylate kinase 5, chloroplastic [Source:UniProtKB/Swiss-Prot;Acc:Q8VYL1]
AT5G41950.1	-5.35755	616.758	0.00349948	0.0643818	40	HLB1	Protein HLB1 [Source:UniProtKB/Swiss-Prot;Acc:Q9FHY8]
ATCG01280.1	7.56224	2987.83	0.00164185	0.0643818	151	ycf2-B	Protein Ycf2 [Source:UniProtKB/TrEMBL;Acc:A0A1B1W513]
AT4G11380.2	-2.4517	107.038	0.003862	0.0643818	42		Beta-adaptin-like protein [Source:UniProtKB/TrEMBL;Acc:F4JNZ8]
AT3G03960.1	-2.04793	99.0103	0.00425539	0.0643818	43	CCT8	T-complex protein 1 subunit theta [Source:UniProtKB/Swiss-Prot;Acc:Q94K05]
AT2G38230.1	-4.64386	294.207	0.00656376	0.0643818	44	PDX11	Pyridoxal 5'-phosphate synthase subunit PDX1.1 [Source:UniProtKB/Swiss-Prot;Acc:O80448]
AT1G19880.1	-4.64386	294.207	0.00656376	0.0643818	45		Regulator of chromosome condensation (RCC1) family protein [Source:UniProtKB/TrEMBL;Acc:F4HQZ1]
AT4G12780.1	2.59602	153.729	0.00245738	0.0643818	20	AUXI1	Auxilin-related protein 1 [Source:UniProtKB/Swiss-Prot;Acc:Q9SU08]
AT4G35450.5	-2.558	234.438	0.00267893	0.0643818	47	AKR2	Ankyrin repeat-containing protein 2 [Source:UniProtKB/TrEMBL;Acc:F4JN13]
AT2G34470.2	-4.64386	294.207	0.00656376	0.0643818	48	UREG	Urease accessory protein G [Source:UniProtKB/TrEMBL;Acc:F4IHW4]
AT1G30470.1	-5.35755	616.758	0.00349948	0.0643818	49		SIT4 phosphatase-associated family protein [Source:UniProtKB/TrEMBL;Acc:F4I6B2]
AT4G37870.1	-5.35755	616.758	0.00349948	0.0643818	50	PCKA	Phosphoenolpyruvate carboxykinase (ATP)-like protein [Source:UniProtKB/TrEMBL;Acc:Q0WWL8]
AT3G14990.1	-5.35755	616.758	0.00349948	0.0643818	51	DJ1A	Protein DJ-1 homolog A [Source:UniProtKB/Swiss-Prot;Acc:Q9FPF0]
AT1G09620.1	-6.47573	1488.5	0.00165326	0.0643818	52		Leucine--tRNA ligase, cytoplasmic [Source:UniProtKB/Swiss-Prot;Acc:F4I116]
AT1G62020.1	-3.54815	114.609	0.00354675	0.0643818	53		Coatomer subunit alpha [Source:UniProtKB/TrEMBL;Acc:A0A178WAY4]
AT5G09900.1	-1.65368	242.325	0.00138803	0.0643818	54	EMB2107	26S proteasome regulatory subunit, putative (RPN5) [Source:UniProtKB/TrEMBL;Acc:B3H6B0]
AT2G21390.1	-3.28055	116.25	0.00348442	0.0643818	55		Coatomer subunit alpha-2 [Source:UniProtKB/Swiss-Prot;Acc:Q9SJT9]
AT1G20200.1	-2.70895	82.3364	0.00534971	0.0643818	56	RPN3A	26S proteasome non-ATPase regulatory subunit 3 homolog A [Source:UniProtKB/Swiss-Prot;Acc:Q9LNU4]
AT2G43950.1	5.83289	909.435	0.00251481	0.0643818	148	OEP37	Outer envelope pore protein 37, chloroplastic [Source:UniProtKB/Swiss-Prot;Acc:O80565]
AT4G21800.1	-5.04439	463.754	0.00445953	0.0643818	58	QQT2	GPN-loop GTPase QQT2 [Source:UniProtKB/Swiss-Prot;Acc:Q8W586]
AT5G22355.1	-2.51245	248.486	0.00134488	0.0643818	59		Cysteine/Histidine-rich C1 domain family protein [Source:UniProtKB/TrEMBL;Acc:Q9FMR6]
AT1G30580.1	-2.45418	478.645	0.000588476	0.0643818	60	YchF1	Obg-like ATPase 1 [Source:UniProtKB/TrEMBL;Acc:A0A178WF69]
AT4G24690.1	2.05413	148.654	0.00256286	0.0643818	11	NBR1	Protein NBR1 homolog [Source:UniProtKB/Swiss-Prot;Acc:Q9SB64]
AT1G07940.2	-1.97312	81.7861	0.00539433	0.0643818	62	A1	Elongation factor 1-alpha 4 [Source:UniProtKB/Swiss-Prot;Acc:Q8GTY0]
AT4G23630.1	2.558	238.531	0.00267893	0.0643818	118	RTNLB1	Reticulon-like protein [Source:UniProtKB/TrEMBL;Acc:A0A178V247]
AT3G18190.1	-1.55552	125.695	0.00381052	0.0643818	64	CCT4	T-complex protein 1 subunit delta [Source:UniProtKB/Swiss-Prot;Acc:Q9LV21]
AT3G15730.1	-1.97775	81.2297	0.00544012	0.0643818	65	PLDALPHA1	Phospholipase D alpha 1 [Source:UniProtKB/Swiss-Prot;Acc:Q38882]
AT1G63660.1	-5.35755	616.758	0.00349948	0.0643818	66		At1g63660 [Source:UniProtKB/TrEMBL;Acc:Q9CAD1]
AT1G74050.1	-1.10198	105.148	0.0039486	0.0643818	67	RPL6C	60S ribosomal protein L6-3 [Source:UniProtKB/Swiss-Prot;Acc:Q9C9C5]
AT5G38480.1	-1.14886	215.853	0.00413094	0.0643818	68	GRF3	RCI1 [Source:UniProtKB/TrEMBL;Acc:A0A178UA42]
AT3G51800.1	1.92139	142.959	0.00269123	0.0643818	122	ATG2	metallopeptidase M24 family protein [Source:TAIR;Acc:AT3G51800]
AT3G18000.1	-6.87036	1284.73	0.00313846	0.0643818	70	NMT1	XPL1 [Source:UniProtKB/TrEMBL;Acc:A0A178VHS8]
AT3G15360.1	-5.04439	463.754	0.00445953	0.0643818	71	ATHM4	TRX-M4 [Source:UniProtKB/TrEMBL;Acc:A0A178VJ83]
AT4G23940.1	6.96578	1539.82	0.00273116	0.0643818	90	FTSHI1	Probable inactive ATP-dependent zinc metalloprotease FTSHI 1, chloroplastic [Source:UniProtKB/Swiss-Prot;Acc:O22993]
AT1G33990.1	5.61471	787.966	0.00284114	0.0643818	34	MES14	Putative methylesterase 14, chloroplastic [Source:UniProtKB/Swiss-Prot;Acc:Q9FVW3]
AT1G79990.1	-3.29531	118.995	0.00338448	0.0643818	74		Coatomer subunit beta' [Source:UniProtKB/TrEMBL;Acc:A0A178WGE9]
AT1G73380.1	-2.68859	218.081	0.00158475	0.0643818	75		Uncharacterized protein At1g73380 [Source:UniProtKB/TrEMBL;Acc:Q9FX33]
AT3G15980.3	-2.70154	96.3257	0.00440331	0.0643818	76		Coatomer subunit beta' [Source:UniProtKB/TrEMBL;Acc:F4J1E5]
AT5G20890.1	-6.26679	593.288	0.00567703	0.0643818	77	CCT2	T-complex protein 1 subunit beta [Source:UniProtKB/Swiss-Prot;Acc:Q940P8]
AT2G20140.1	-1.84583	97.2223	0.0043529	0.0643818	78	RPT2B	RPT2b [Source:UniProtKB/TrEMBL;Acc:A0A178VM16]
AT3G23820.1	5.61471	787.966	0.00284114	0.0643818	149	GAE6	UDP-glucuronate 4-epimerase 6 [Source:UniProtKB/Swiss-Prot;Acc:Q9LIS3]
AT1G78300.1	-1.81992	99.0285	0.00425442	0.0643818	80	GRF2	14-3-3-like protein GF14 omega [Source:UniProtKB/Swiss-Prot;Acc:Q01525]
mcherry	-1.97655	442.981	0.00064892	0.0643818	81
AT3G02930.1	-9.52552	2610.81	0.00182101	0.0643818	82		WEB family protein At3g02930, chloroplastic [Source:UniProtKB/Swiss-Prot;Acc:Q9M8T5]
AT4G12770.1	2.85711	129.72	0.00303883	0.0643818	100		Auxilin-related protein 2 [Source:UniProtKB/Swiss-Prot;Acc:Q0WQ57]
AT1G06000.1	-6.02237	1022.13	0.00227679	0.0643818	84	UGT89C1	Glycosyltransferase (Fragment) [Source:UniProtKB/TrEMBL;Acc:W8PVE7]
AT3G12580.1	0.440474	107.809	0.00326543	0.0643818	132	MED37C	Probable mediator of RNA polymerase II transcription subunit 37c [Source:UniProtKB/Swiss-Prot;Acc:Q9LHA8]
AT1G22300.1	-1.55873	130.97	0.00300264	0.0643818	86	GRF10	GRF10 [Source:UniProtKB/TrEMBL;Acc:A0A178W0Z4]
AT5G45730.1	-3.26534	147.988	0.0025773	0.0643818	87		Cysteine/Histidine-rich C1 domain family protein [Source:UniProtKB/TrEMBL;Acc:F4KEM1]
AT2G47110.1	-0.71082	223.261	0.00200841	0.0643818	88	RPS27AB	UBQ6 [Source:UniProtKB/TrEMBL;Acc:A0A178VYW3]
AT1G09310.1	-1.79751	77.3599	0.00577883	0.0643818	89		T31J12.3 protein [Source:UniProtKB/TrEMBL;Acc:Q9ZPZ4]
AT5G64040.1	6.76818	1190.83	0.00332669	0.0643818	139	PSAN	Photosystem I reaction center subunit PSI-N, chloroplast, putative / PSI-N, putative (PSAN) [Source:UniProtKB/TrEMBL;Acc:F4KC80]
AT3G59020.2	-6.10852	484.53	0.00663031	0.0643818	91		Importin beta-like SAD2 homolog [Source:UniProtKB/Swiss-Prot;Acc:F4J738]
AT1G64440.1	-4.64386	294.207	0.00656376	0.0643818	92	UGE4	UDP-glucose 4-epimerase 4 [Source:UniProtKB/Swiss-Prot;Acc:Q9C7W7]
AT5G45510.1	-1.44584	69.309	0.00661879	0.0643818	93		Probable disease resistance protein At5g45510 [Source:UniProtKB/Swiss-Prot;Acc:Q8VZC7]
AT4G35260.1	-5.61471	765.405	0.00291224	0.0643818	94	IDH1	Isocitrate dehydrogenase [NAD] regulatory subunit 1, mitochondrial [Source:UniProtKB/Swiss-Prot;Acc:Q8LFC0]
AT5G19510.1	-1.46263	154.862	0.0028866	0.0643818	95		Elongation factor 1-beta 2 [Source:UniProtKB/Swiss-Prot;Acc:Q9SCX3]
AT5G17990.1	-5.04439	463.754	0.00445953	0.0643818	96	PAT1	Anthranilate phosphoribosyltransferase, chloroplastic [Source:UniProtKB/Swiss-Prot;Acc:Q02166]
AT1G20010.1	-2.20066	86.5046	0.00503214	0.0643818	97	TUBB5	Tubulin beta-5 chain [Source:UniProtKB/Swiss-Prot;Acc:P29513]
AT4G16143.1	-1.74193	75.6379	0.00594192	0.0643818	98	IMPA2	Importin subunit alpha-2 [Source:UniProtKB/Swiss-Prot;Acc:F4JL11]
AT1G14830.1	6.76818	1190.36	0.00332771	0.0643818	83	DRP1C	DRP1C [Source:UniProtKB/TrEMBL;Acc:A0A178W4V6]
AT5G64330.1	3.54432	119.801	0.0033561	0.0643818	126	RPT3	Root phototropism protein 3 [Source:UniProtKB/Swiss-Prot;Acc:Q9FMF5]
AT4G38740.1	-2.02106	275.737	0.00324942	0.0643818	101	CYP18-3	Peptidyl-prolyl cis-trans isomerase [Source:UniProtKB/TrEMBL;Acc:A0A178V2S8]
AT2G16600.1	-2.79077	83.0731	0.00529102	0.0643818	102	CYP19-1	Peptidyl-prolyl cis-trans isomerase [Source:UniProtKB/TrEMBL;Acc:A0A178VVJ7]
AT4G11550.1	-6.40939	713.291	0.00492919	0.0643818	103		Cysteine/Histidine-rich C1 domain family protein [Source:UniProtKB/TrEMBL;Acc:Q9LDV7]
AT3G27300.1	-4.64386	294.207	0.00656376	0.0643818	104	G6PD5	Glucose-6-phosphate 1-dehydrogenase [Source:UniProtKB/TrEMBL;Acc:A0A1I9LLZ6]
AT3G09840.1	-1.78022	510.055	0.000531259	0.0643818	105	CDC48A	CDC48A [Source:UniProtKB/TrEMBL;Acc:A0A384KA82]
AT1G08520.1	-1.94753	132.266	0.00296593	0.0643818	106	CHLD	Mg-protoporphyrin IX chelatase [Source:UniProtKB/TrEMBL;Acc:A0A178W355]
AT4G30160.2	-2.66297	715.293	0.00146346	0.0643818	107	VLN4	villin 4 [Source:TAIR;Acc:AT4G30160]
AT2G33120.2	5.35755	642.207	0.00338117	0.0643818	33	SAR1	AT2G33120 protein [Source:UniProtKB/TrEMBL;Acc:B9DH97]
AT5G65720.1	-4.64386	294.207	0.00656376	0.0643818	109	NIFS1	Cysteine desulfurase, mitochondrial [Source:UniProtKB/Swiss-Prot;Acc:O49543]
ATCG00280.1	5.35755	642.207	0.00338117	0.0643818	99	PSBC	Photosystem II CP43 reaction center protein [Source:UniProtKB/TrEMBL;Acc:A0A1B1W4T4]
AT5G06530.1	5.35755	642.207	0.00338117	0.0643818	110	ABCG22	ABC transporter G family member 22 [Source:UniProtKB/Swiss-Prot;Acc:Q93YS4]
AT3G52180.1	-6.53916	846.629	0.00432204	0.0643818	112	DSP4	SEX4 [Source:UniProtKB/TrEMBL;Acc:A0A178VES0]
AT5G50960.1	-4.64386	294.207	0.00656376	0.0643818	113	NBP35	Cytosolic Fe-S cluster assembly factor NBP35 [Source:UniProtKB/TrEMBL;Acc:A0A178UBK9]
AT5G58290.1	-2.01238	166.218	0.00222834	0.0643818	114	RPT3	RPT3 [Source:UniProtKB/TrEMBL;Acc:A0A178UAH2]
AT3G57410.1	-2.37587	78.5924	0.00566695	0.0643818	115	VLN3	Villin-3 [Source:UniProtKB/Swiss-Prot;Acc:O81645]
AT1G35160.2	-1.83432	190.338	0.00188008	0.0643818	116	GF14 PHI	GF14 protein phi chain [Source:UniProtKB/TrEMBL;Acc:F4HWQ5]
AT3G05530.1	-2.03953	79.9357	0.00554934	0.0643818	117	RPT5A	26S proteasome regulatory subunit 6A homolog A [Source:UniProtKB/Swiss-Prot;Acc:Q9SEI2]
AT1G65260.1	5.04439	483.945	0.00430088	0.0643818	41	VIPP1	Membrane-associated protein VIPP1, chloroplastic [Source:UniProtKB/Swiss-Prot;Acc:O80796]
AT2G29550.1	-1.31821	75.9734	0.0059095	0.0643818	119	TUBB7	Tubulin beta-7 chain [Source:UniProtKB/Swiss-Prot;Acc:P29515]
AT4G15550.1	-5.61471	765.405	0.00291224	0.0643818	120	UGT75D1	UDP-glycosyltransferase 75D1 [Source:UniProtKB/Swiss-Prot;Acc:O23406]
AT5G67385.1	5.04439	483.945	0.00430088	0.0643818	79	SR1IP1	BTB/POZ domain-containing protein SR1IP1 [Source:UniProtKB/Swiss-Prot;Acc:Q66GP0]
AT5G10840.1	5.04439	483.945	0.00430088	0.0643818	124	TMN8	Transmembrane 9 superfamily member 8 [Source:UniProtKB/Swiss-Prot;Acc:F4KIB2]
AT2G39730.1	-2.97334	295.427	0.00108162	0.0643818	123	RCA	Ribulose bisphosphate carboxylase/oxygenase activase, chloroplastic [Source:UniProtKB/Swiss-Prot;Acc:P10896]
AT1G53440.1	5.04439	483.945	0.00430088	0.0643818	172		Probable LRR receptor-like serine/threonine-protein kinase At1g53440 [Source:UniProtKB/Swiss-Prot;Acc:C0LGG9]
AT5G24260.1	-6.91886	532.372	0.00616866	0.0643818	125		Dipeptidyl peptidase IV-like protein [Source:UniProtKB/TrEMBL;Acc:Q9FNF6]
AT5G05170.1	2.89947	84.8412	0.00515473	0.0643818	85	CESA3	Cellulose synthase A catalytic subunit 3 [UDP-forming] [Source:UniProtKB/Swiss-Prot;Acc:Q941L0]
AT5G02500.1	0.578415	80.9326	0.00546485	0.0643818	69	MED37E	Probable mediator of RNA polymerase II transcription subunit 37e [Source:UniProtKB/Swiss-Prot;Acc:P22953]
AT5G23860.1	-1.44876	87.4235	0.00496664	0.0643818	128	TUBB8	Tubulin beta chain [Source:UniProtKB/TrEMBL;Acc:A0A178UKM5]
AT3G07000.1	-2.61891	83.6903	0.00524271	0.0643818	129		At3g07000 [Source:UniProtKB/TrEMBL;Acc:Q9M8Z9]
AT5G42890.1	-4.64386	294.207	0.00656376	0.0643818	130	ATSCP2	SCP2 [Source:UniProtKB/TrEMBL;Acc:A0A178UHV6]
AT3G05420.2	-4.64386	294.207	0.00656376	0.0643818	131	ACBP4	acyl-CoA binding protein 4 [Source:TAIR;Acc:AT3G05420]
AT3G43230.1	4.64386	326.709	0.00600515	0.0643818	8		RING/FYVE/PHD-type zinc finger family protein [Source:UniProtKB/TrEMBL;Acc:Q9LXL1]
AT5G55220.1	-3.66588	74.6309	0.00604115	0.0643818	133	TIG	Trigger factor-like protein TIG, Chloroplastic [Source:UniProtKB/Swiss-Prot;Acc:Q8S9L5]
AT3G09880.1	-4.64386	294.207	0.00656376	0.0643818	134	B'BETA	Serine/threonine protein phosphatase 2A 57 kDa regulatory subunit B' beta isoform [Source:UniProtKB/Swiss-Prot;Acc:O04376]
AT4G24290.2	4.64386	326.709	0.00600515	0.0643818	57		MACPF domain-containing protein At4g24290 [Source:UniProtKB/Swiss-Prot;Acc:Q9STW5]
AT4G28710.1	4.64386	326.709	0.00600515	0.0643818	72	XI-H	Myosin-14 [Source:UniProtKB/Swiss-Prot;Acc:F4JM19]
AT5G48300.1	-5.35755	616.758	0.00349948	0.0643818	137	APS1	Glucose-1-phosphate adenylyltransferase small subunit, chloroplastic [Source:UniProtKB/Swiss-Prot;Acc:P55228]
AT3G26060.2	-2.558	234.438	0.00267893	0.0643818	138	ATPRX Q	Thioredoxin superfamily protein [Source:UniProtKB/TrEMBL;Acc:F4JBC9]
AT2G42950.1	4.64386	326.709	0.00600515	0.0643818	73		At2g42950 [Source:UniProtKB/TrEMBL;Acc:Q8GY73]
AT5G20280.1	-5.61471	765.405	0.00291224	0.0643818	140	SPS1	Sucrose-phosphate synthase 1 [Source:UniProtKB/Swiss-Prot;Acc:Q94BT0]
AT1G16350.1	-7.17991	761.468	0.00468819	0.0643818	141		Inosine-5'-monophosphate dehydrogenase 2 [Source:UniProtKB/Swiss-Prot;Acc:Q9SA34]
AT3G52930.1	-2.12433	666.177	0.000314502	0.0643818	142	FBA8	Fructose-bisphosphate aldolase [Source:UniProtKB/TrEMBL;Acc:A0A178V8L4]
AT4G29350.1	-4.64386	294.207	0.00656376	0.0643818	143	PRO2	Profilin-2 [Source:UniProtKB/Swiss-Prot;Acc:Q42418]
AT5G40760.1	-4.64386	294.207	0.00656376	0.0643818	144	G6PD6	G6PD6 [Source:UniProtKB/TrEMBL;Acc:A0A384LPG4]
AT3G53750.1	-1.88482	641.173	0.0003987	0.0643818	145	ACT1	Actin-3 [Source:UniProtKB/Swiss-Prot;Acc:P0CJ47]
AT4G04040.1	-5.04439	463.754	0.00445953	0.0643818	146	PFP-BETA2	Pyrophosphate--fructose 6-phosphate 1-phosphotransferase subunit beta 2 [Source:UniProtKB/Swiss-Prot;Acc:F4JGR5]
AT2G40840.1	-5.83289	908.348	0.00251737	0.0643818	147	DPE2	4-alpha-glucanotransferase DPE2 [Source:UniProtKB/Swiss-Prot;Acc:Q8RXD9]
AT1G07320.1	4.64386	326.709	0.00600515	0.0643818	108	RPL4	RPL4 [Source:UniProtKB/TrEMBL;Acc:A0A384KN11]
AT4G35060.1	4.64386	326.709	0.00600515	0.0643818	111	HIPP25	HIPP25 [Source:UniProtKB/TrEMBL;Acc:A0A178V323]
AT5G48580.1	4.64386	326.709	0.00600515	0.0643818	127	FKBP15-2	Peptidylprolyl isomerase [Source:UniProtKB/TrEMBL;Acc:A0A178UPA7]
AT3G05970.1	4.64386	326.709	0.00600515	0.0643818	150	LACS6	Long chain acyl-CoA synthetase 6, peroxisomal [Source:UniProtKB/Swiss-Prot;Acc:Q8LPS1]
AT3G12780.1	-1.56131	196.013	0.00181201	0.0643818	152	PGK1	Phosphoglycerate kinase [Source:UniProtKB/TrEMBL;Acc:A0A178V5M8]
AT1G53280.1	-4.64386	294.207	0.00656376	0.0643818	153	DJ1B	Protein DJ-1 homolog B [Source:UniProtKB/Swiss-Prot;Acc:Q9MAH3]
AT5G14240.1	-6.18982	1137.44	0.00207877	0.0643818	154		Thioredoxin superfamily protein [Source:UniProtKB/TrEMBL;Acc:Q9LYA5]
AT1G12230.2	-6.26679	593.288	0.00567703	0.0643818	155		Aldolase superfamily protein [Source:UniProtKB/TrEMBL;Acc:F4IC59]
AT4G02450.1	-2.63941	83.2794	0.00527479	0.0643818	156	P23-1	Co-chaperone protein p23-1 [Source:UniProtKB/Swiss-Prot;Acc:Q8L7U4]
AT3G11630.1	-5.61471	765.405	0.00291224	0.0643818	157	BAS1	2-Cys peroxiredoxin BAS1, chloroplastic [Source:UniProtKB/Swiss-Prot;Acc:Q96291]
AT2G35880.1	2.21299	72.4371	0.00626791	0.0643818	61	WDL4	Protein WVD2-like 4 [Source:UniProtKB/Swiss-Prot;Acc:Q9SJ62]
AT1G65930.1	-2.11005	104.975	0.00395669	0.0643818	159	CICDH	Isocitrate dehydrogenase [NADP] [Source:UniProtKB/TrEMBL;Acc:A0A178W7K0]
AT1G18500.1	-5.04439	463.754	0.00445953	0.0643818	160	IPMS1	2-isopropylmalate synthase 1, chloroplastic [Source:UniProtKB/Swiss-Prot;Acc:Q9LPR4]
AT3G27500.1	-2.4126	396.348	0.000746731	0.0643818	161		Cysteine/Histidine-rich C1 domain family protein [Source:UniProtKB/TrEMBL;Acc:Q9LT62]
AT2G27710.2	-1.41163	80.3102	0.00551733	0.0643818	162	RPP2B	AT2G27710 protein [Source:UniProtKB/TrEMBL;Acc:B9DGN3]
AT5G09810.1	-1.93993	110.553	0.00370964	0.0643818	163	ACT7	AtACT7 [Source:UniProtKB/TrEMBL;Acc:A0A178UEW4]
AT1G70830.1	-6.96578	1445.22	0.00286736	0.0643818	164	MLP28	MLP-like protein 28 [Source:UniProtKB/Swiss-Prot;Acc:Q9SSK9]
AT4G34870.1	-1.87447	290.265	0.00110591	0.0643818	165	CYP18-4	Peptidyl-prolyl cis-trans isomerase [Source:UniProtKB/TrEMBL;Acc:A0A178UWH6]
AT3G54470.1	-4.08746	141.716	0.00272078	0.0643818	166	PYRE-F	Uridine 5'-monophosphate synthase [Source:UniProtKB/Swiss-Prot;Acc:Q42586]
AT1G02500.2	-2.16426	79.5276	0.0055846	0.0643818	167	SAM1	S-adenosylmethionine synthase [Source:UniProtKB/TrEMBL;Acc:A0A178WES1]
AT4G39330.1	-5.61471	765.405	0.00291224	0.0643818	168	CAD9	Probable cinnamyl alcohol dehydrogenase 9 [Source:UniProtKB/Swiss-Prot;Acc:P42734]
AT4G31480.1	-2.65694	71.0644	0.00641769	0.0643818	169		Coatomer, beta subunit [Source:TAIR;Acc:AT4G31480]
AT3G46630.1	-4.64386	294.207	0.00656376	0.0643818	170		DCL protein (DUF3223) [Source:UniProtKB/TrEMBL;Acc:Q9SNB5]
AT5G52640.1	-1.26459	314.787	0.000920556	0.0643818	171	HSP90-1	Heat shock protein 90-1 [Source:UniProtKB/Swiss-Prot;Acc:P27323]
AT4G29520.1	6.10852	502.923	0.00644367	0.0643818	121		Nucleophosmin [Source:UniProtKB/TrEMBL;Acc:Q9SU93]
AT4G11260.1	-5.61471	765.405	0.00291224	0.0643818	173	SGT1B	SGT1B [Source:UniProtKB/TrEMBL;Acc:A0A178UX37]
AT1G74100.1	-6.10852	484.914	0.00662628	0.0643818	174	SOT16	Sulfotransferase [Source:UniProtKB/TrEMBL;Acc:M1EU36]
AT2G19650.1	-2.09265	129.019	0.00305947	0.0643818	175		Cysteine/Histidine-rich C1 domain family protein [Source:UniProtKB/TrEMBL;Acc:Q9ZUM8]
AT4G11600.1	-4.64386	294.207	0.00656376	0.0643818	176	GPX6	Probable phospholipid hydroperoxide glutathione peroxidase 6, mitochondrial [Source:UniProtKB/Swiss-Prot;Acc:O48646]
AT1G01960.1	-5.32912	68.5626	0.00670773	0.0647656	177	BIG3	Brefeldin A-inhibited guanine nucleotide-exchange protein 3 [Source:UniProtKB/Swiss-Prot;Acc:Q9LPC5]
AT2G41740.1	-3.41238	68.111	0.0067626	0.0649285	178	VLN2	VLN2 [Source:UniProtKB/TrEMBL;Acc:A0A178VT62]
AT3G08580.1	1.66172	67.0947	0.00688904	0.0654077	179	AAC1	AAC1 [Source:UniProtKB/TrEMBL;Acc:A0A384KYV2]
AT1G09780.1	-5.1127	67.1645	0.00688023	0.0654077	180	PGM1	IPGAM1 [Source:UniProtKB/TrEMBL;Acc:A0A178W6V9]
AT4G13670.1	3.48572	66.1985	0.00700411	0.0658265	181	PTAC5	Protein disulfide isomerase pTAC5, chloroplastic [Source:UniProtKB/Swiss-Prot;Acc:A1A6M1]
AT5G49910.1	-1.16281	66.1518	0.00701019	0.0658265	182	HSP70-7	Heat shock 70 kDa protein 7, chloroplastic [Source:UniProtKB/Swiss-Prot;Acc:Q9LTX9]
AT1G19020.1	5.93074	396.182	0.00773603	0.07108	183		CDP-diacylglycerol-glycerol-3-phosphate 3-phosphatidyltransferase [Source:UniProtKB/TrEMBL;Acc:Q8VYY6]
AT5G64940.2	5.93074	396.182	0.00773603	0.07108	184	ATATH13	Protein ACTIVITY OF BC1 COMPLEX KINASE 8, chloroplastic [Source:UniProtKB/Swiss-Prot;Acc:Q93Y08]
AT3G61670.1	5.93074	396.182	0.00773603	0.07108	185		Extra-large G-like protein, putative (DUF3133) [Source:UniProtKB/TrEMBL;Acc:Q9M371]
AT4G24800.3	-6.71425	403.668	0.00762589	0.07108	186		ECIP1 [Source:UniProtKB/TrEMBL;Acc:A0A384KU64]
AT3G60860.1	-5.93074	381.112	0.00796926	0.071086	187	BIG2	Brefeldin A-inhibited guanine nucleotide-exchange protein 2 [Source:UniProtKB/Swiss-Prot;Acc:Q9LZX8]
AT1G79470.1	-5.93074	380.672	0.00797632	0.071086	188	IMPDH	Inosine-5'-monophosphate dehydrogenase 1 [Source:UniProtKB/Swiss-Prot;Acc:P47996]
AT3G22890.1	-5.93074	381.112	0.00796926	0.071086	189	APS1	ATP sulfurylase 1, chloroplastic [Source:UniProtKB/Swiss-Prot;Acc:Q9LIK9]
AT1G55670.1	2.83872	59.4975	0.00798626	0.071086	190	PSAG	Photosystem I reaction center subunit V, chloroplastic [Source:UniProtKB/Swiss-Prot;Acc:Q9S7N7]
AT3G21220.1	-5.93074	381.112	0.00796926	0.071086	191	MKK5	MKK5 [Source:UniProtKB/TrEMBL;Acc:A0A178VIK5]
AT1G56050.1	-5.93074	381.112	0.00796926	0.071086	192		Obg-like ATPase 1 [Source:UniProtKB/TrEMBL;Acc:F4I3J0]
AT1G25490.1	-3.36923	58.6727	0.00812427	0.0719397	193	PP2AA1	Serine/threonine-protein phosphatase 2A 65 kDa regulatory subunit A alpha isoform [Source:UniProtKB/Swiss-Prot;Acc:Q38845]
AT4G13940.1	-1.22239	56.4044	0.00852671	0.0729416	194	SAHH1	Adenosylhomocysteinase 1 [Source:UniProtKB/Swiss-Prot;Acc:O23255]
AT4G20360.1	-2.56635	53.5018	0.00909648	0.0729416	195	TUFA	Elongation factor Tu, chloroplastic [Source:UniProtKB/Swiss-Prot;Acc:P17745]
AT4G31490.1	-2.70154	53.1316	0.00917406	0.0729416	196		Coatomer subunit beta-2 [Source:UniProtKB/Swiss-Prot;Acc:Q9SV20]
AT1G54270.1	-3.4403	52.5717	0.00929367	0.0729416	197	TIF4A-2	eIF4A-2 [Source:UniProtKB/TrEMBL;Acc:A0A178W4U1]
AT2G20580.1	-1.60446	53.4789	0.00910125	0.0729416	198	RPN1A	26S proteasome non-ATPase regulatory subunit 2 homolog [Source:UniProtKB/TrEMBL;Acc:A0A178VZC8]
AT4G20850.1	1.46467	56.7366	0.00846557	0.0729416	213	TPP2	Tripeptidyl-peptidase 2 [Source:UniProtKB/Swiss-Prot;Acc:F4JVN6]
AT4G32410.1	6.59991	340.725	0.00868303	0.0729416	200	CESA1	Cellulose synthase A catalytic subunit 1 [UDP-forming] [Source:UniProtKB/Swiss-Prot;Acc:O48946]
AT2G31660.1	-5.72792	287.207	0.00989628	0.0729416	201	SAD2	Importin beta-like SAD2 [Source:UniProtKB/Swiss-Prot;Acc:F4IRR2]
AT1G55490.1	-1.01485	52.7325	0.00925904	0.0729416	202	CPN60B1	LEN1 [Source:UniProtKB/TrEMBL;Acc:A0A178W724]
AT1G36160.2	-5.72792	286.992	0.00990195	0.0729416	203	ACC1	Acetyl-CoA carboxylase 1 [Source:UniProtKB/Swiss-Prot;Acc:Q38970]
AT1G30630.1	-3.76618	56.5527	0.00849932	0.0729416	204		Coatomer subunit epsilon-1 [Source:UniProtKB/Swiss-Prot;Acc:Q9SA78]
AT4G01350.1	-4.73335	54.652	0.00886278	0.0729416	205		Cysteine/Histidine-rich C1 domain family protein [Source:UniProtKB/TrEMBL;Acc:F4JI14]
AT1G29820.2	3.96963	53.4929	0.00909833	0.0729416	224		Magnesium transporter CorA-like family protein [Source:UniProtKB/TrEMBL;Acc:F4I348]
AT1G18540.1	-1.05371	50.9093	0.00966579	0.0729416	207	RPL6A	60S ribosomal protein L6-1 [Source:UniProtKB/Swiss-Prot;Acc:Q9FZ76]
AT1G78570.1	-5.41278	54.1332	0.00896685	0.0729416	208	RHM1	Trifunctional UDP-glucose 4,6-dehydratase/UDP-4-keto-6-deoxy-D-glucose 3,5-epimerase/UDP-4-keto-L-rhamnose-reductase RHM1 [Source:UniProtKB/Swiss-Prot;Acc:Q9SYM5]
AT1G75780.1	-2.21066	54.823	0.00882895	0.0729416	209	TUBB1	Tubulin beta-1 chain [Source:UniProtKB/Swiss-Prot;Acc:P12411]
AT3G48530.1	-6.47573	290.784	0.00980299	0.0729416	210	KING1	SNF1-related protein kinase regulatory subunit gamma-1 [Source:UniProtKB/Swiss-Prot;Acc:Q8LBB2]
AT1G61520.3	2.76081	53.049	0.00919155	0.0729416	206	LHCA3	Chlorophyll a-b binding protein, chloroplastic [Source:UniProtKB/TrEMBL;Acc:A0A178W5Y6]
AT2G38040.2	-1.25261	55.1836	0.00875837	0.0729416	212	CAC3	Acetyl-coenzyme A carboxylase carboxyl transferase subunit alpha, chloroplastic [Source:UniProtKB/Swiss-Prot;Acc:Q9LD43]
AT5G01530.1	5.72792	299.652	0.0095802	0.0729416	219	LHCB4.1	Chlorophyll a-b binding protein CP29.1, chloroplastic [Source:UniProtKB/Swiss-Prot;Acc:Q07473]
AT5G01590.1	5.72792	299.652	0.0095802	0.0729416	223	TIC56	Protein TIC 56, chloroplastic [Source:UniProtKB/Swiss-Prot;Acc:Q7Y1W1]
AT5G07350.2	-1.06627	54.3862	0.00891583	0.0729416	215	Tudor1	TUDOR-SN protein 1 [Source:TAIR;Acc:AT5G07350]
AT1G45145.1	-5.72792	286.992	0.00990195	0.0729416	216	TRX5	Thioredoxin H5 [Source:UniProtKB/Swiss-Prot;Acc:Q39241]
AT5G42840.1	-5.72792	286.992	0.00990195	0.0729416	217		CHP-rich zinc finger protein-like [Source:UniProtKB/TrEMBL;Acc:Q9FMN5]
AT2G18110.1	-1.71621	57.1698	0.00854164	0.0729416	218		Elongation factor 1-delta 2 [Source:UniProtKB/Swiss-Prot;Acc:Q9SI20]
AT5G54110.1	5.72792	299.652	0.0095802	0.0729416	226	PVA41	Vesicle-associated protein 4-1 [Source:UniProtKB/Swiss-Prot;Acc:Q1ECE0]
AT5G39320.1	-2.02748	57.1254	0.008395	0.0729416	220	UGD4	UDP-glucose 6-dehydrogenase 4 [Source:UniProtKB/Swiss-Prot;Acc:Q9FM01]
AT3G09440.1	0.64248	51.2061	0.00959742	0.0729416	214	HSP70-3	Heat shock protein 70 (Hsp 70) family protein [Source:UniProtKB/TrEMBL;Acc:A0A178VI76]
AT1G50200.1	-7.13955	360.189	0.00832142	0.0729416	222	ALATS	Alanyl-tRNA synthetase [Source:TAIR;Acc:AT1G50200]
AT5G13490.2	2.2935	50.6312	0.00973063	0.0729416	221	AAC2	ADP,ATP carrier protein 2, mitochondrial [Source:UniProtKB/Swiss-Prot;Acc:P40941]
AT2G26250.1	6.47573	287.279	0.00989438	0.0729416	211	FDH	3-ketoacyl-CoA synthase [Source:UniProtKB/TrEMBL;Acc:A0A178VYA3]
AT1G23190.1	-5.72792	286.992	0.00990195	0.0729416	225	PGM3	Probable phosphoglucomutase, cytoplasmic 1 [Source:UniProtKB/Swiss-Prot;Acc:O49299]
AT4G25940.1	6.47573	287.225	0.0098958	0.0729416	199		Putative clathrin assembly protein At4g25940 [Source:UniProtKB/Swiss-Prot;Acc:Q8VYT2]
AT2G46280.1	-2.36737	51.8957	0.00944184	0.0729416	227	TIF3I1	Eukaryotic translation initiation factor 3 subunit I [Source:UniProtKB/Swiss-Prot;Acc:Q38884]
AT4G34450.1	-3.62887	55.2371	0.00874797	0.0729416	228		Coatomer subunit gamma [Source:UniProtKB/Swiss-Prot;Acc:Q0WW26]
AT1G13440.1	-2.59022	50.1462	0.00984564	0.0729416	229	GAPC2	Glyceraldehyde-3-phosphate dehydrogenase GAPC2, cytosolic [Source:UniProtKB/Swiss-Prot;Acc:Q9FX54]
AT3G01310.1	-5.72792	287.207	0.00989628	0.0729416	230		Phosphoglycerate mutase-like family protein [Source:UniProtKB/TrEMBL;Acc:F4J8C7]
AT3G19910.1	-5.72792	287.207	0.00989628	0.0729416	231	BBR	E3 ubiquitin ligase BIG BROTHER-related [Source:UniProtKB/Swiss-Prot;Acc:Q9LT17]
AT5G17020.1	-6.47573	290.784	0.00980299	0.0729416	232	XPO1	XPO1A [Source:UniProtKB/TrEMBL;Acc:A0A178U9W2]
AT5G42980.1	-2.48938	49.3327	0.0100441	0.0733777	233	TRX3	Thioredoxin H3 [Source:UniProtKB/Swiss-Prot;Acc:Q42403]
AT1G24510.1	-2.48938	49.3207	0.010047	0.0733777	234	CCT5	T-complex protein 1 subunit epsilon [Source:UniProtKB/Swiss-Prot;Acc:O04450]
AT1G02780.1	-1.13289	303.268	0.0102874	0.0741824	235	RPL19A	60S ribosomal protein L19-1 [Source:UniProtKB/Swiss-Prot;Acc:Q9SRX2]
AT5G65430.3	-1.77578	48.7035	0.0102025	0.0741824	236	GRF8	General regulatory factor 8 [Source:UniProtKB/TrEMBL;Acc:F4KHY7]
AT1G53750.1	-1.27225	48.3797	0.0102858	0.0741824	237	RPT1A	RPT1A [Source:UniProtKB/TrEMBL;Acc:A0A178W3N8]
AT4G30190.1	3.70044	47.864	0.010421	0.0748296	238	HA2	Plasma membrane ATPase [Source:UniProtKB/TrEMBL;Acc:F4JPJ7]
AT3G15950.1	-4.7761	47.5589	0.0105025	0.0750992	239	NAI2	TSA1-like protein [Source:UniProtKB/Swiss-Prot;Acc:Q9LSB4]
AT5G19770.1	-1.74291	47.1032	0.0106263	0.0756683	240	TUBA3	Tubulin alpha chain [Source:UniProtKB/TrEMBL;Acc:A0A178UTQ9]
AT2G02560.1	-7.25739	257.065	0.0107723	0.0763896	241	CAND1	Cullin-associated NEDD8-dissociated protein 1 [Source:UniProtKB/Swiss-Prot;Acc:Q8L5Y6]
AT5G38430.1	-2.36119	46.225	0.0108725	0.0767815	242	RBCS-1B	Ribulose bisphosphate carboxylase small chain 1B, chloroplastic [Source:UniProtKB/Swiss-Prot;Acc:P10796]
AT1G05010.1	-1.48187	45.7349	0.0110144	0.0769468	243	ACO4	1-aminocyclopropane-1-carboxylate oxidase 4 [Source:UniProtKB/Swiss-Prot;Acc:Q06588]
AT2G37190.1	-1.66985	45.6783	0.011031	0.0769468	244	RPL12A	60S ribosomal protein L12-1 [Source:UniProtKB/Swiss-Prot;Acc:P50883]
AT5G09590.1	-1.48187	45.7349	0.0110144	0.0769468	245	HSP70-10	Heat shock 70 kDa protein 10, mitochondrial [Source:UniProtKB/Swiss-Prot;Acc:Q9LDZ0]
AT2G27600.1	-4.39232	39.6319	0.0131029	0.077638	246	SKD1	Protein SUPPRESSOR OF K(+) TRANSPORT GROWTH DEFECT 1 [Source:UniProtKB/Swiss-Prot;Acc:Q9ZNT0]
AT5G15490.1	-1.98423	38.7532	0.0134625	0.077638	247	UGD3	UDP-glucose 6-dehydrogenase [Source:UniProtKB/TrEMBL;Acc:A0A178UJW9]
AT4G14980.1	-5.49185	207.041	0.0127103	0.077638	248		Cysteine/Histidine-rich C1 domain family protein [Source:UniProtKB/TrEMBL;Acc:F4JIJ2]
AT3G01090.2	-4.08746	138.723	0.0185317	0.077638	249
AT3G52880.2	-5.49185	207.274	0.0126994	0.077638	250	ATMDAR1	Monodehydroascorbate reductase 1 [Source:UniProtKB/TrEMBL;Acc:F4J849]
AT1G04190.1	-5.20945	141.32	0.0170111	0.077638	251	TPR3	TPR3 [Source:UniProtKB/TrEMBL;Acc:A0A178WLS7]
AT3G45850.1	-4.08746	138.723	0.0185317	0.077638	252		P-loop containing nucleoside triphosphate hydrolases superfamily protein [Source:TAIR;Acc:AT3G45850]
AT4G01850.1	-2.05675	36.6645	0.0143924	0.077638	253	SAM2	S-adenosylmethionine synthase [Source:UniProtKB/TrEMBL;Acc:A0A178V3V9]
AT1G79050.1	-4.08746	138.723	0.0185317	0.077638	254	RECA	RECA1 [Source:UniProtKB/TrEMBL;Acc:A0A178WA75]
AT3G01500.2	-1.03505	40.6353	0.0171277	0.077638	255	BCA1	Beta carbonic anhydrase 1, chloroplastic [Source:UniProtKB/Swiss-Prot;Acc:P27140]
AT1G18270.3	-4.08746	138.723	0.0185317	0.077638	256		Ketose-bisphosphate aldolase class-II family protein [Source:UniProtKB/TrEMBL;Acc:F4IAP5]
AT3G49010.1	-1.38427	32.9228	0.0163778	0.077638	257	RPL13B	60S ribosomal protein L13-1 [Source:UniProtKB/Swiss-Prot;Acc:P41127]
AT1G27970.2	-4.08746	138.723	0.0185317	0.077638	258	NTF2B	Nuclear transport factor 2B [Source:UniProtKB/TrEMBL;Acc:A8MS55]
AT5G17920.1	-0.954771	34.4393	0.0155173	0.077638	259	MS1	5-methyltetrahydropteroyltriglutamate--homocysteine methyltransferase 1 [Source:UniProtKB/Swiss-Prot;Acc:O50008]
AT1G60490.1	-4.27798	29.6564	0.018553	0.077638	260	ATVPS34	Phosphatidylinositol 3-kinase VPS34 [Source:UniProtKB/Swiss-Prot;Acc:P42339]
AT4G33250.1	-4.08746	138.723	0.0185317	0.077638	261	TIF3K1	Eukaryotic translation initiation factor 3 subunit K [Source:UniProtKB/Swiss-Prot;Acc:Q9SZA3]
AT1G56070.1	-1.47083	43.9808	0.0115504	0.077638	262	LOS1	Elongation factor 2 [Source:UniProtKB/Swiss-Prot;Acc:Q9ASR1]
AT5G42740.1	-3.35484	31.2926	0.0174028	0.077638	263	PGIC	Glucose-6-phosphate isomerase [Source:UniProtKB/TrEMBL;Acc:A0A178UPP5]
AT1G74850.1	-4.08746	138.723	0.0185317	0.077638	264	PTAC2	PTAC2 [Source:UniProtKB/TrEMBL;Acc:A0A178WNJ2]
AT3G02520.1	-1.08049	155.974	0.0121382	0.077638	265	GRF7	14-3-3-like protein GF14 nu [Source:UniProtKB/Swiss-Prot;Acc:Q96300]
AT2G23390.1	-5.49185	207.274	0.0126994	0.077638	266		Acyl-CoA [Source:UniProtKB/TrEMBL;Acc:O80456]
AT2G20760.1	1.4179	44.4331	0.0114078	0.077638	270		Clathrin light chain 1 [Source:UniProtKB/Swiss-Prot;Acc:Q9SKU1]
AT2G25280.1	-5.20945	141.344	0.0170088	0.077638	268		AmmeMemoRadiSam system protein B [Source:UniProtKB/TrEMBL;Acc:Q9SIR5]
AT2G18960.1	3.63048	42.7698	0.0119484	0.077638	341	AHA1	Plasma membrane ATPase [Source:UniProtKB/TrEMBL;Acc:A0A178VSN5]
AT5G19620.1	5.49185	213.37	0.0124213	0.077638	328	OEP80	Outer envelope protein 80, chloroplastic [Source:UniProtKB/Swiss-Prot;Acc:Q9C5J8]
AT3G08510.1	7.09803	211.277	0.0125152	0.077638	332	PLC2	Phosphoinositide phospholipase C [Source:UniProtKB/TrEMBL;Acc:C0Z2P3]
AT5G65960.1	-5.20945	141.344	0.0170088	0.077638	272		GTP binding protein [Source:UniProtKB/TrEMBL;Acc:Q8VZ15]
AT3G22640.1	-4.08746	138.723	0.0185317	0.077638	273	PAP85	Vicilin-like seed storage protein At3g22640 [Source:UniProtKB/Swiss-Prot;Acc:Q9LUJ7]
AT1G64750.3	-4.08746	138.723	0.0185317	0.077638	274	ATDSS1(I)	Deletion of SUV3 suppressor 1(I) [Source:UniProtKB/TrEMBL;Acc:F4I886]
AT5G59540.1	-4.08746	138.723	0.0185317	0.077638	275		1-aminocyclopropane-1-carboxylate oxidase homolog 12 [Source:UniProtKB/Swiss-Prot;Acc:Q9LTH7]
AT1G72730.1	-2.93473	33.3643	0.0161186	0.077638	276	TIF4A-3	Eukaryotic initiation factor 4A-3 [Source:UniProtKB/Swiss-Prot;Acc:Q9CAI7]
AT3G45530.1	-1.79751	44.088	0.0115163	0.077638	277		Cysteine/Histidine-rich C1 domain family protein [Source:UniProtKB/TrEMBL;Acc:Q9M1F4]
AT5G03290.1	-5.20945	141.344	0.0170088	0.077638	278	IDH5	Isocitrate dehydrogenase [NAD] catalytic subunit 5, mitochondrial [Source:UniProtKB/Swiss-Prot;Acc:Q945K7]
AT2G30520.1	6.18982	194.431	0.0133354	0.077638	397	RPT2	Root phototropism protein 2 [Source:UniProtKB/Swiss-Prot;Acc:Q682S0]
AT2G44060.2	-1.30666	40.4795	0.0127719	0.077638	280		At2g44060 [Source:UniProtKB/TrEMBL;Acc:O80576]
AT2G36145.1	-4.08746	138.723	0.0185317	0.077638	281		Expressed protein [Source:UniProtKB/TrEMBL;Acc:Q8VXY0]
AT5G02490.1	0.57486	38.8084	0.0134395	0.077638	282	MED37D	Probable mediator of RNA polymerase II transcription subunit 37c [Source:UniProtKB/Swiss-Prot;Acc:P22954]
AT5G15650.1	-5.20945	141.344	0.0170088	0.077638	283	RGP2	UDP-arabinopyranose mutase 2 [Source:UniProtKB/Swiss-Prot;Acc:Q9LFW1]
AT5G09880.1	-4.08746	138.723	0.0185317	0.077638	284		Splicing factor, CC1-like protein [Source:UniProtKB/TrEMBL;Acc:Q93Y25]
AT5G02250.1	-4.08746	138.723	0.0185317	0.077638	285	RNR1	Ribonuclease II, chloroplastic/mitochondrial [Source:UniProtKB/Swiss-Prot;Acc:Q6NQJ6]
AT2G20890.1	-4.08746	138.723	0.0185317	0.077638	286	THF1	THF1 [Source:UniProtKB/TrEMBL;Acc:A0A178VVV5]
AT1G18070.3	-4.54844	42.2296	0.0121339	0.077638	287		T10F20.8 protein [Source:UniProtKB/TrEMBL;Acc:Q9LMS7]
AT3G55440.1	-2.558	35.2826	0.015073	0.077638	288	CTIMC	Triosephosphate isomerase, cytosolic [Source:UniProtKB/Swiss-Prot;Acc:P48491]
AT5G43780.1	-6.18982	192.034	0.0134623	0.077638	289	APS4	ATP sulfurylase 4, chloroplastic [Source:UniProtKB/Swiss-Prot;Acc:Q9S7D8]
AT5G26210.1	-4.08746	138.723	0.0185317	0.077638	290	AL4	AL4 [Source:UniProtKB/TrEMBL;Acc:A0A178U9E8]
AT2G04030.1	-5.1565	35.7732	0.0148249	0.077638	291	HSP90-5	HSP90.5 [Source:UniProtKB/TrEMBL;Acc:A0A178VPV7]
AT3G08740.1	-5.20945	141.32	0.0170111	0.077638	292		Elongation factor P (EF-P) family protein [Source:UniProtKB/TrEMBL;Acc:Q8VZW6]
AT3G26240.1	-1.83261	37.8546	0.0138491	0.077638	293		Cysteine/Histidine-rich C1 domain family protein [Source:UniProtKB/TrEMBL;Acc:Q9LTL7]
AT2G35900.1	-4.08746	138.723	0.0185317	0.077638	294		Mal d 1-associated protein [Source:UniProtKB/TrEMBL;Acc:Q9SJ60]
AT4G19210.1	-4.08746	138.723	0.0185317	0.077638	295	ABCE2	ABC transporter E family member 2 [Source:UniProtKB/Swiss-Prot;Acc:Q8LPJ4]
AT1G06950.1	7.01123	182.891	0.0139733	0.077638	346	TIC110	Protein TIC110, chloroplastic [Source:UniProtKB/Swiss-Prot;Acc:Q8LPR9]
AT3G13580.2	-1.86454	44.99	0.0112364	0.077638	297	RPL7D	Ribosomal protein L30/L7 family protein [Source:UniProtKB/TrEMBL;Acc:A0A178VHA2]
AT4G35090.1	1.41163	37.5078	0.0140036	0.077638	318	CAT2	catalase 2 [Source:TAIR;Acc:AT4G35090]
AT2G19520.1	-4.08746	138.723	0.0185317	0.077638	299	MSI4	NFC4 [Source:UniProtKB/TrEMBL;Acc:A0A178VX04]
AT3G52280.1	-1.9102	32.4311	0.0166754	0.077638	300	GTE6	General transcription factor group E6 [Source:UniProtKB/TrEMBL;Acc:F4J6V6]
AT2G46520.1	-7.09803	199.498	0.0130759	0.077638	301	CAS	Exportin-2 [Source:UniProtKB/Swiss-Prot;Acc:Q9ZPY7]
AT4G24550.2	-5.20945	141.32	0.0170111	0.077638	302	AP4M	AP4M [Source:UniProtKB/TrEMBL;Acc:A0A178UX13]
AT5G08280.1	-6.02237	146.943	0.0165126	0.077638	303	HEMC	Porphobilinogen deaminase, chloroplastic [Source:UniProtKB/Swiss-Prot;Acc:Q43316]
AT1G70320.1	-5.07895	35.8616	0.014781	0.077638	304	UPL2	E3 ubiquitin-protein ligase UPL2 [Source:UniProtKB/Swiss-Prot;Acc:Q8H0T4]
AT3G29360.2	-2.11206	39.8102	0.013032	0.077638	305	UGD2	UDP-glucose 6-dehydrogenase 2 [Source:UniProtKB/Swiss-Prot;Acc:Q9LIA8]
AT1G11750.2	-4.08746	138.723	0.0185317	0.077638	306	CLPP6	ATP-dependent Clp protease proteolytic subunit [Source:UniProtKB/TrEMBL;Acc:F4IAG5]
AT2G02680.1	-5.49185	207.041	0.0127103	0.077638	307		Cysteine/Histidine-rich C1 domain family protein [Source:UniProtKB/TrEMBL;Acc:Q8S8R6]
AT1G73110.1	-6.02237	146.943	0.0165126	0.077638	308		At1g73110/F3N23_39 [Source:UniProtKB/TrEMBL;Acc:Q9AST9]
AT3G45780.2	2.85244	36.0068	0.0147093	0.077638	327	PHOT1	RPT1 [Source:UniProtKB/TrEMBL;Acc:A0A178VFT4]
AT1G17220.1	-2.85244	35.9736	0.0147257	0.077638	310	FUG1	Translation initiation factor IF-2, chloroplastic [Source:UniProtKB/Swiss-Prot;Acc:Q9SHI1]
AT1G78370.1	-4.08746	138.723	0.0185317	0.077638	311	GSTU20	Glutathione S-transferase U20 [Source:UniProtKB/Swiss-Prot;Acc:Q8L7C9]
AT5G48520.1	-4.08746	138.723	0.0185317	0.077638	312		unknown protein; Ha. [Source:TAIR;Acc:AT5G48520]
AT2G31130.1	-4.08746	138.723	0.0185317	0.077638	313		At2g31130/T16B12.6 [Source:UniProtKB/TrEMBL;Acc:O82271]
AT3G10520.1	-4.08746	138.723	0.0185317	0.077638	314	AHB2	Non-symbiotic hemoglobin 2 [Source:UniProtKB/Swiss-Prot;Acc:O24521]
AT1G45000.1	-2.22651	38.4679	0.0135831	0.077638	315	RPT4B	26S proteasome regulatory subunit S10B homolog B [Source:UniProtKB/Swiss-Prot;Acc:Q9MAK9]
AT4G02030.2	-4.08746	138.723	0.0185317	0.077638	316		Vps51/Vps67 family (Components of vesicular transport) protein [Source:UniProtKB/TrEMBL;Acc:F4JH69]
AT3G06720.2	-1.74193	32.5834	0.0165822	0.077638	317	IMPA1	Importin subunit alpha [Source:UniProtKB/TrEMBL;Acc:A0A178VHS3]
AT5G54600.1	2.02748	35.8236	0.0147999	0.077638	309	RPL24	SVR8 [Source:UniProtKB/TrEMBL;Acc:A0A178U954]
AT5G43830.1	-4.08746	138.723	0.0185317	0.077638	319		Aluminum induced protein with YGL and LRDR motifs [Source:UniProtKB/TrEMBL;Acc:Q9FG81]
AT5G64580.1	7.21917	168.881	0.0148497	0.077638	271	FTSHI4	Probable inactive ATP-dependent zinc metalloprotease FTSHI 4, chloroplastic [Source:UniProtKB/Swiss-Prot;Acc:F4KF14]
AT1G70770.1	6.91886	156.514	0.0157368	0.077638	351		AT1G70770 protein [Source:UniProtKB/TrEMBL;Acc:Q9S791]
AT1G09010.1	-2.628	43.6336	0.011662	0.077638	322	EBM	Mannosylglycoprotein endo-beta-mannosidase [Source:UniProtKB/Swiss-Prot;Acc:Q75W54]
AT5G04430.2	-6.40939	128.403	0.0182998	0.077638	323	BTR1	binding to TOMV RNA 1L (long form) [Source:TAIR;Acc:AT5G04430]
AT5G17380.1	-5.20945	141.32	0.0170111	0.077638	324	HACL	2-hydroxyacyl-CoA lyase [Source:UniProtKB/Swiss-Prot;Acc:Q9LF46]
AT5G62690.1	-1.30415	42.4214	0.0120674	0.077638	325	TUBB3	Tubulin beta-2 chain [Source:UniProtKB/Swiss-Prot;Acc:Q56YW9]
AT1G35720.1	-4.44626	43.5297	0.0116958	0.077638	326	ANN1	Annexin [Source:UniProtKB/TrEMBL;Acc:A0A178WGZ8]
AT1G59870.1	6.02237	151.783	0.0161095	0.077638	357	ABCG36	ABC transporter G family member 36 [Source:UniProtKB/Swiss-Prot;Acc:Q9XIE2]
AT5G53860.4	6.02237	151.783	0.0161095	0.077638	359	emb2737	Embryo defective 2737 [Source:UniProtKB/TrEMBL;Acc:F4JYQ8]
AT1G17100.1	-5.20945	141.32	0.0170111	0.077638	329		HBP1 [Source:UniProtKB/TrEMBL;Acc:A0A178W6J0]
AT5G13110.1	-4.08746	138.723	0.0185317	0.077638	330	G6PD2	Glucose-6-phosphate 1-dehydrogenase 2, chloroplastic [Source:UniProtKB/Swiss-Prot;Acc:Q9FY99]
AT1G01800.1	-5.20945	141.344	0.0170088	0.077638	331		AT1G01800 protein [Source:UniProtKB/TrEMBL;Acc:Q94K30]
AT5G14040.1	6.53916	150.57	0.0162084	0.077638	370	MPT3	Mitochondrial phosphate carrier protein 3, mitochondrial [Source:UniProtKB/Swiss-Prot;Acc:Q9FMU6]
AT2G18790.1	-4.08746	138.723	0.0185317	0.077638	333	PHYB	Phytochrome [Source:UniProtKB/TrEMBL;Acc:A0A178W0V4]
AT1G73430.1	-4.08746	138.723	0.0185317	0.077638	334		Sec34-like family protein [Source:UniProtKB/TrEMBL;Acc:F4HQ84]
AT5G12250.1	-1.73361	37.7454	0.0138973	0.077638	335	TUBB6	Tubulin beta chain [Source:UniProtKB/TrEMBL;Acc:A0A178UPR2]
AT1G60070.2	-5.20945	141.32	0.0170111	0.077638	336		AP-1 complex subunit gamma [Source:UniProtKB/TrEMBL;Acc:F4IEP9]
AT1G59610.1	7.8392	150.145	0.0162433	0.077638	365	DRP2B	Dynamin-2B [Source:UniProtKB/Swiss-Prot;Acc:Q9LQ55]
AT5G16390.1	-5.20945	141.344	0.0170088	0.077638	338	BCCP1	Biotin carboxyl carrier protein of acetyl-CoA carboxylase 1, chloroplastic [Source:UniProtKB/Swiss-Prot;Acc:Q42533]
AT5G19990.1	-2.50834	39.8871	0.0130016	0.077638	339	RPT6A	26S proteasome regulatory subunit 8 homolog A [Source:UniProtKB/Swiss-Prot;Acc:Q9C5U3]
AT1G44770.1	-1.52006	34.2248	0.0156341	0.077638	340		At1g44770 [Source:UniProtKB/TrEMBL;Acc:Q84WK2]
AT3G47520.1	1.87447	33.1428	0.0162477	0.077638	269	MDH	Malate dehydrogenase, chloroplastic [Source:UniProtKB/Swiss-Prot;Acc:Q9SN86]
AT3G14930.2	-4.08746	138.723	0.0185317	0.077638	342	HEME1	Uroporphyrinogen decarboxylase 1, chloroplastic [Source:UniProtKB/Swiss-Prot;Acc:Q93ZB6]
AT2G01350.1	-5.20945	141.32	0.0170111	0.077638	343	QPT	QPT [Source:UniProtKB/TrEMBL;Acc:A0A178VX18]
AT5G44340.1	-1.7495	36.9574	0.0142552	0.077638	344	TUBB4	Tubulin beta-4 chain [Source:UniProtKB/Swiss-Prot;Acc:P24636]
AT4G16390.1	-6.18982	192.034	0.0134623	0.077638	345	P67	Pentatricopeptide repeat-containing protein At4g16390, chloroplastic [Source:UniProtKB/Swiss-Prot;Acc:Q8GWE0]
AT5G15230.1	1.63005	32.55	0.0166026	0.077638	279	GASA4	Gibberellin-regulated protein 4 [Source:UniProtKB/Swiss-Prot;Acc:P46690]
AT1G12000.1	-5.20945	141.32	0.0170111	0.077638	347	PFP-BETA1	Pyrophosphate--fructose 6-phosphate 1-phosphotransferase subunit beta 1 [Source:UniProtKB/Swiss-Prot;Acc:Q8W4M5]
AT1G04530.1	-4.08746	138.723	0.0185317	0.077638	348	TPR4	Tetratricopeptide repeat (TPR)-like superfamily protein [Source:UniProtKB/TrEMBL;Acc:Q8VZ31]
AT1G43710.1	-4.08746	138.723	0.0185317	0.077638	349	SDC	SDC1 [Source:UniProtKB/TrEMBL;Acc:A0A178WA97]
AT4G02570.1	-4.15381	32.0761	0.0168963	0.077638	350	CUL1	AT4G02570 protein [Source:UniProtKB/TrEMBL;Acc:B9DGE3]
AT2G41620.1	5.20945	143.106	0.0168491	0.077638	371	NUP93A	Nuclear pore complex protein NUP93A [Source:UniProtKB/Swiss-Prot;Acc:O22224]
AT1G09270.2	-5.20945	141.32	0.0170111	0.077638	352	IMPA4	Importin subunit alpha-4 [Source:UniProtKB/Swiss-Prot;Acc:O80480]
AT2G36880.1	-1.61702	39.3706	0.013208	0.077638	353	METK3	S-adenosylmethionine synthase [Source:UniProtKB/TrEMBL;Acc:A0A178VXF8]
AT5G62790.2	-5.20945	141.32	0.0170111	0.077638	354	DXR	1-deoxy-D-xylulose 5-phosphate reductoisomerase [Source:UniProtKB/TrEMBL;Acc:F4K7T6]
AT5G47940.1	-2.51245	31.9131	0.0169995	0.077638	355		40S ribosomal protein S27 [Source:UniProtKB/TrEMBL;Acc:Q9FGV5]
AT2G38700.1	-4.08746	138.723	0.0185317	0.077638	356	MVD1	Diphosphomevalonate decarboxylase [Source:UniProtKB/TrEMBL;Acc:A0A178VRG6]
AT1G19870.1	3.35484	32.0985	0.0168822	0.077638	267	IQD32	Protein IQ-DOMAIN 32 [Source:UniProtKB/Swiss-Prot;Acc:Q9FXI5]
AT3G22850.1	-4.08746	138.723	0.0185317	0.077638	358		Aluminum induced protein with YGL and LRDR motifs [Source:UniProtKB/TrEMBL;Acc:Q9LIL3]
AT3G04340.1	8.13443	141.95	0.0169535	0.077638	337	FTSHI5	Probable inactive ATP-dependent zinc metalloprotease FTSHI 5, chloroplastic [Source:UniProtKB/Swiss-Prot;Acc:F4J3N2]
AT5G18400.3	-5.20945	141.32	0.0170111	0.077638	360		Anamorsin homolog [Source:UniProtKB/Swiss-Prot;Acc:Q8L7Z3]
AT5G19900.1	-5.20945	141.344	0.0170088	0.077638	361		AT5G19900 protein [Source:UniProtKB/TrEMBL;Acc:B9DF92]
AT5G50920.1	-1.83411	31.4063	0.0173276	0.077638	362	CLPC1	Chaperone protein ClpC1, chloroplastic [Source:UniProtKB/Swiss-Prot;Acc:Q9FI56]
AT1G48130.1	-4.08746	138.723	0.0185317	0.077638	363	PER1	1-Cys peroxiredoxin PER1 [Source:UniProtKB/Swiss-Prot;Acc:O04005]
AT3G02780.1	-4.08746	138.723	0.0185317	0.077638	364	IPP2	Isopentenyl-diphosphate Delta-isomerase II, chloroplastic [Source:UniProtKB/Swiss-Prot;Acc:Q42553]
AT5G23040.1	4.08746	160.488	0.0185317	0.077638	296	CPP1	Protein CHAPERONE-LIKE PROTEIN OF POR1, chloroplastic [Source:UniProtKB/Swiss-Prot;Acc:Q9FN50]
AT2G01530.1	-4.08746	138.723	0.0185317	0.077638	366	MLP329	Uncharacterized protein At2g01530 (Fragment) [Source:UniProtKB/TrEMBL;Acc:C0SV41]
AT1G43670.1	-4.08746	138.723	0.0185317	0.077638	367	CYFBP	Fructose-1,6-bisphosphatase, cytosolic [Source:UniProtKB/Swiss-Prot;Acc:Q9MA79]
AT5G43010.1	-2.7829	35.4534	0.0149858	0.077638	368	RPT4A	26S proteasome regulatory subunit 10B homolog A [Source:UniProtKB/Swiss-Prot;Acc:Q9SEI3]
AT4G26500.1	-5.49185	207.274	0.0126994	0.077638	369	SUFE1	SufE-like protein 1, chloroplastic/mitochondrial [Source:UniProtKB/Swiss-Prot;Acc:Q84W65]
AT5G54740.1	4.08746	160.488	0.0185317	0.077638	298	SESA5	SESA5 [Source:UniProtKB/TrEMBL;Acc:A0A178UNV4]
AT3G17900.1	4.08746	160.488	0.0185317	0.077638	320		AT3g17900/MEB5_12 [Source:UniProtKB/TrEMBL;Acc:Q9ASZ4]
AT5G19220.1	-6.33985	238.455	0.0114095	0.077638	372	ADG2	Glucose-1-phosphate adenylyltransferase large subunit 1, chloroplastic [Source:UniProtKB/Swiss-Prot;Acc:P55229]
AT3G52960.1	-5.20945	141.32	0.0170111	0.077638	373	PRXIIE	Peroxiredoxin-2E, chloroplastic [Source:UniProtKB/Swiss-Prot;Acc:Q949U7]
AT3G24530.1	-4.08746	138.723	0.0185317	0.077638	374		AAA-type ATPase family protein / ankyrin repeat family protein [Source:UniProtKB/TrEMBL;Acc:Q9C5C7]
AT4G14160.1	-5.49185	207.041	0.0127103	0.077638	375		Sec23/Sec24 protein transport family protein [Source:UniProtKB/TrEMBL;Acc:F4JUM1]
AT5G15450.1	-6.91886	154.453	0.0158967	0.077638	376	CLPB3	Chaperone protein ClpB3, chloroplastic [Source:UniProtKB/Swiss-Prot;Acc:Q9LF37]
AT4G08520.1	-3.54432	30.8987	0.0176679	0.077638	377		Coatomer subunit zeta-3 [Source:UniProtKB/Swiss-Prot;Acc:Q8H1F4]
ATCG00490.1	-0.957708	32.3228	0.0167423	0.077638	378	RBCL	Ribulose bisphosphate carboxylase large chain [Source:UniProtKB/Swiss-Prot;Acc:O03042]
AT5G59920.1	-1.81429	35.1124	0.0151608	0.077638	379	ULI3	Cysteine/Histidine-rich C1 domain family protein [Source:UniProtKB/TrEMBL;Acc:Q8W2D2]
AT1G01470.1	-4.08746	138.723	0.0185317	0.077638	380	LEA14	LSR3 [Source:UniProtKB/TrEMBL;Acc:A0A178W160]
AT5G06290.1	-5.20945	141.32	0.0170111	0.077638	381	2-Cys Prx B	2-Cys peroxiredoxin BAS1-like, chloroplastic [Source:UniProtKB/Swiss-Prot;Acc:Q9C5R8]
AT4G14710.5	-4.08746	138.723	0.0185317	0.077638	382	ATARD2	1,2-dihydroxy-3-keto-5-methylthiopentene dioxygenase [Source:UniProtKB/TrEMBL;Acc:F4JIE1]
AT5G05010.1	-4.46877	42.6097	0.0120028	0.077638	383		Coatomer subunit delta [Source:UniProtKB/TrEMBL;Acc:B9DGK9]
AT1G76080.1	-2.02748	35.991	0.0147171	0.077638	384	CDSP32	CDSP32 [Source:UniProtKB/TrEMBL;Acc:A0A178WHK1]
AT1G16880.1	-5.20945	141.344	0.0170088	0.077638	385	ACR11	ACR11 [Source:UniProtKB/TrEMBL;Acc:A0A178WLF3]
AT3G48870.1	-2.08342	39.6472	0.0130968	0.077638	386	CLPC2	Chaperone protein ClpC2, chloroplastic [Source:UniProtKB/Swiss-Prot;Acc:Q9SXJ7]
AT1G10760.1	-4.33628	34.8358	0.0153055	0.077638	387	GWD1	Alpha-glucan water dikinase 1, chloroplastic [Source:UniProtKB/Swiss-Prot;Acc:Q9SAC6]
AT3G56150.2	-4.49825	36.8147	0.0143217	0.077638	388	TIF3C1	Eukaryotic translation initiation factor 3 subunit C [Source:UniProtKB/Swiss-Prot;Acc:O49160]
AT1G30230.2	-1.77578	40.7031	0.0126871	0.077638	389		Translation elongation factor EF1B/ribosomal protein S6 family protein [Source:UniProtKB/TrEMBL;Acc:A8MRC4]
AT1G70200.1	-4.08746	138.723	0.0185317	0.077638	390		RNA-binding (RRM/RBD/RNP motifs) family protein [Source:UniProtKB/TrEMBL;Acc:Q84JK1]
AT3G21790.1	-4.08746	138.723	0.0185317	0.077638	391	UGT71B7	Glycosyltransferase [Source:UniProtKB/TrEMBL;Acc:A0A178VG15]
AT3G56940.1	4.08746	160.488	0.0185317	0.077638	321	CRD1	Magnesium-protoporphyrin IX monomethyl ester [oxidative] cyclase, chloroplastic [Source:UniProtKB/Swiss-Prot;Acc:Q9M591]
AT5G13680.1	-4.08746	138.723	0.0185317	0.077638	393	ELP1	Elongator complex protein 1 [Source:UniProtKB/Swiss-Prot;Acc:Q9FNA4]
AT4G24280.1	-1.17948	31.1099	0.0175249	0.077638	394	HSP70-6	Heat shock 70 kDa protein 6, chloroplastic [Source:UniProtKB/Swiss-Prot;Acc:Q9STW6]
AT1G04080.3	-4.08746	138.723	0.0185317	0.077638	395	PRP39	Tetratricopeptide repeat (TPR)-like superfamily protein [Source:UniProtKB/TrEMBL;Acc:F4I448]
AT3G19810.1	-4.08746	138.723	0.0185317	0.077638	396		Large ribosomal RNA subunit accumulation protein YCED homolog 1, chloroplastic [Source:UniProtKB/Swiss-Prot;Acc:Q9LT27]
AT2G14720.1	4.08746	160.488	0.0185317	0.077638	400	VSR4	Vacuolar-sorting receptor 4 [Source:UniProtKB/Swiss-Prot;Acc:Q56ZQ3]
AT5G19440.1	-4.08746	138.723	0.0185317	0.077638	398		At5g19440 [Source:UniProtKB/TrEMBL;Acc:Q29Q34]
AT3G13920.1	-2.96424	41.0243	0.012567	0.077638	399	EIF4A1	Eukaryotic translation initiation factor 4A1 [Source:UniProtKB/TrEMBL;Acc:A0A1I9LSZ7]
AT3G59770.3	4.08746	160.488	0.0185317	0.077638	402	SAC9	SacI homology domain-containing protein / WW domain-containing protein [Source:UniProtKB/TrEMBL;Acc:F4J9G0]
AT2G30110.1	-5.49185	207.274	0.0126994	0.077638	401	UBA1	UBA1 [Source:UniProtKB/TrEMBL;Acc:A0A178VN59]
AT1G23080.1	4.08746	160.488	0.0185317	0.077638	403	PIN7	Auxin efflux carrier component 7 [Source:UniProtKB/Swiss-Prot;Acc:Q940Y5]
AT2G05380.1	2.13245	29.6196	0.0185804	0.077638	392	GRP3S	glycine-rich protein 3 short isoform [Source:TAIR;Acc:AT2G05380]
AT1G14570.2	-4.08746	138.723	0.0185317	0.077638	404	PUX7	Plant UBX domain-containing protein 7 [Source:UniProtKB/Swiss-Prot;Acc:Q94JZ8]
AT5G16730.1	-4.593	38.8239	0.0134329	0.077638	405		WEB family protein At5g16730, chloroplastic [Source:UniProtKB/Swiss-Prot;Acc:Q9LFE4]
AT5G07010.1	-4.08746	138.723	0.0185317	0.077638	406	SOT15	Sulfotransferase [Source:UniProtKB/TrEMBL;Acc:A0A178UG65]
AT1G54060.1	-2.85244	35.9736	0.0147257	0.077638	407	ASIL1	Trihelix transcription factor ASIL1 [Source:UniProtKB/Swiss-Prot;Acc:Q9SYG2]
AT3G17390.1	-1.64335	35.9718	0.0147266	0.077638	408	METK4	S-adenosylmethionine synthase [Source:UniProtKB/TrEMBL;Acc:A0A178VIP8]
AT5G51110.1	-5.49185	207.041	0.0127103	0.077638	409	ATP1	Probable pterin-4-alpha-carbinolamine dehydratase, chloroplastic [Source:UniProtKB/Swiss-Prot;Acc:Q9LU63]
AT5G20010.1	-2.13245	29.5407	0.0186395	0.0776949	410	RAN1	GTP-binding nuclear protein [Source:UniProtKB/TrEMBL;Acc:A0A178UC18]
AT3G49490.1	3.94486	29.3367	0.0187937	0.0781471	411		Uncharacterized protein T9C5.90 [Source:UniProtKB/TrEMBL;Acc:Q9SCK9]
AT3G46220.1	-2.89224	29.1133	0.0189653	0.078669	412		E3 UFM1-protein ligase-like protein [Source:UniProtKB/TrEMBL;Acc:F4J7Z6]
AT1G64740.1	-2.62544	29.0342	0.0190267	0.0787327	413	TUBA1	Tubulin alpha-1 chain [Source:UniProtKB/Swiss-Prot;Acc:P11139]
AT5G56030.1	-1.82931	28.8425	0.019177	0.0791608	414	HSP81-2	Heat shock protein 81-2 [Source:UniProtKB/TrEMBL;Acc:F4K6B6]
AT4G34490.1	-3.94486	28.7847	0.0192228	0.0791608	415	ATCAP1	cyclase associated protein 1 [Source:TAIR;Acc:AT4G34490]
AT4G18480.1	-1.84583	28.5957	0.0193737	0.0795905	416	CHLI1	Magnesium-chelatase subunit ChlI-1, chloroplastic [Source:UniProtKB/Swiss-Prot;Acc:P16127]
AT3G09630.1	-1.04968	28.2194	0.0196807	0.0806577	417	RPL4A	60S ribosomal protein L4-1 [Source:UniProtKB/Swiss-Prot;Acc:Q9SF40]
AT5G42080.1	4.23095	28.0103	0.019855	0.0810429	418	DRP1A	RSW9 [Source:UniProtKB/TrEMBL;Acc:A0A178UEJ4]
AT1G57720.1	-1.56131	27.9931	0.0198695	0.0810429	419		Probable elongation factor 1-gamma 2 [Source:UniProtKB/Swiss-Prot;Acc:Q9FVT2]
AT1G67090.1	-1.97046	27.7583	0.0200689	0.0816612	420	RBCS-1A	Ribulose bisphosphate carboxylase small chain [Source:UniProtKB/TrEMBL;Acc:A0A178WD57]
AT1G63000.1	-4.08746	27.5439	0.020254	0.0822188	421	NRS/ER	Bifunctional dTDP-4-dehydrorhamnose 3,5-epimerase/dTDP-4-dehydrorhamnose reductase [Source:UniProtKB/Swiss-Prot;Acc:Q9LQ04]
AT1G50500.2	-5.83289	107.326	0.0209751	0.0824057	422	HIT1	Membrane trafficking VPS53 family protein [Source:TAIR;Acc:AT1G50500]
AT3G52750.1	-5.83289	107.326	0.0209751	0.0824057	423	FTSZ2-2	Cell division protein FtsZ homolog 2-2, chloroplastic [Source:UniProtKB/Swiss-Prot;Acc:Q9LXJ0]
AT3G42170.1	-5.83289	107.326	0.0209751	0.0824057	424	HAT	DAYSLEEPER [Source:UniProtKB/TrEMBL;Acc:A0A178VJS5]
AT4G01920.1	-5.83289	107.71	0.0209182	0.0824057	425		AT4g01920/T7B11_18 [Source:UniProtKB/TrEMBL;Acc:Q9SYI9]
AT3G49140.1	-6.96578	107.587	0.0209365	0.0824057	426		Uncharacterized protein At3g49140 [Source:UniProtKB/Swiss-Prot;Acc:Q0WMN5]
AT3G16400.2	-2.14684	26.8175	0.0209047	0.0824057	427	NSP1	Nitrile-specifier protein 1 [Source:UniProtKB/Swiss-Prot;Acc:Q9SDM9]
AT5G55280.1	-5.83289	107.71	0.0209182	0.0824057	428	FTSZ1	Cell division protein FtsZ homolog 1, chloroplastic [Source:UniProtKB/Swiss-Prot;Acc:Q42545]
AT2G41680.1	-5.83289	107.326	0.0209751	0.0824057	429	NTRC	Thioredoxin reductase [Source:UniProtKB/TrEMBL;Acc:A0A178VZE7]
AT4G10340.1	2.9386	27.0733	0.0206713	0.0824057	433	LHCB5	Chlorophyll a-b binding protein, chloroplastic [Source:UniProtKB/TrEMBL;Acc:A0A178UW55]
AT3G02200.2	-5.83289	107.326	0.0209751	0.0824057	431		Eukaryotic translation initiation factor 3 subunit M [Source:UniProtKB/TrEMBL;Acc:Q8W4A0]
AT3G07770.1	-5.83289	107.326	0.0209751	0.0824057	432	HSP90-6	Heat shock protein 90-6, mitochondrial [Source:UniProtKB/Swiss-Prot;Acc:F4JFN3]
AT1G31330.1	2.9386	27.0451	0.0206968	0.0824057	430	PSAF	Photosystem I reaction center subunit III, chloroplastic [Source:UniProtKB/Swiss-Prot;Acc:Q9SHE8]
AT1G70850.3	-5.83289	107.326	0.0209751	0.0824057	434	MLP34	MLP34 [Source:UniProtKB/TrEMBL;Acc:A0A384KEJ8]
AT1G09430.1	-5.83289	107.71	0.0209182	0.0824057	435	ACLA-3	ATP-citrate synthase alpha chain protein 3 [Source:UniProtKB/Swiss-Prot;Acc:O80526]
AT1G06410.1	-6.26679	103.627	0.0215419	0.0844382	436	TPS7	TPS7 [Source:UniProtKB/TrEMBL;Acc:A0A178WH64]
AT2G45170.2	-1.64461	24.062	0.023752	0.0855386	437	ATG8E	Autophagy-related protein 8e [Source:UniProtKB/Swiss-Prot;Acc:Q8S926]
AT4G23850.1	2.66297	25.155	0.0225439	0.0855386	453	LACS4	Long chain acyl-CoA synthetase 4 [Source:UniProtKB/Swiss-Prot;Acc:Q9T0A0]
AT5G64740.1	4.21723	24.8601	0.0228589	0.0855386	452	CESA6	Cellulose synthase A catalytic subunit 6 [UDP-forming] [Source:UniProtKB/Swiss-Prot;Acc:Q94JQ6]
AT1G80070.1	-3.8679	25.1336	0.0225666	0.0855386	440	PRP8A	SUS2 [Source:UniProtKB/TrEMBL;Acc:A0A178W7J7]
AT1G50670.1	-4.85798	88.804	0.0242212	0.0855386	441		F11F12.1 protein [Source:UniProtKB/TrEMBL;Acc:Q9LPT6]
AT3G13760.1	-3.8679	25.1343	0.0225659	0.0855386	442		Cysteine/Histidine-rich C1 domain family protein [Source:UniProtKB/TrEMBL;Acc:Q9LIC4]
AT4G05420.1	-4.85798	88.804	0.0242212	0.0855386	443	DDB1A	DDB1A [Source:UniProtKB/TrEMBL;Acc:A0A178UYD4]
AT5G23120.1	-4.85798	88.804	0.0242212	0.0855386	444	HCF136	photosystem II stability/assembly factor, chloroplast (HCF136) [Source:TAIR;Acc:AT5G23120]
AT2G47610.1	-1.2275	25.4491	0.0222375	0.0855386	445	RPL7AA	60S ribosomal protein L7a-1 [Source:UniProtKB/Swiss-Prot;Acc:P49692]
AT5G16840.2	-4.85798	88.7852	0.0242251	0.0855386	446	BPA1	binding partner of acd11 1 [Source:TAIR;Acc:AT5G16840]
AT5G06120.4	-4.85798	88.7852	0.0242251	0.0855386	447		ARM repeat superfamily protein [Source:UniProtKB/TrEMBL;Acc:F4K2C1]
AT2G34560.1	1.365	24.6189	0.0231224	0.0855386	484		AT2G34560 protein [Source:UniProtKB/TrEMBL;Acc:B9DGC0]
AT3G51890.1	1.57541	24.3651	0.0234057	0.0855386	462		Clathrin light chain 3 [Source:UniProtKB/Swiss-Prot;Acc:F4J5M9]
AT5G02870.1	-1.21031	24.1177	0.0236877	0.0855386	450	RPL4D	60S ribosomal protein L4-2 [Source:UniProtKB/Swiss-Prot;Acc:P49691]
AT3G61650.1	-4.85798	88.804	0.0242212	0.0855386	451	TUBG1	Tubulin gamma-1 chain [Source:UniProtKB/Swiss-Prot;Acc:P38557]
AT3G12390.1	4.85798	88.9968	0.0241814	0.0855386	438		Nascent polypeptide-associated complex subunit alpha-like protein 1 [Source:UniProtKB/Swiss-Prot;Acc:Q9LHG9]
AT1G29310.1	4.85798	88.9968	0.0241814	0.0855386	439		SecY protein transport family protein [Source:UniProtKB/TrEMBL;Acc:Q8RWJ5]
AT3G23310.1	4.85798	88.9968	0.0241814	0.0855386	448		Non-specific serine/threonine protein kinase [Source:UniProtKB/TrEMBL;Acc:Q9LW66]
AT1G52510.1	-4.85798	88.7852	0.0242251	0.0855386	455		Alpha/beta-Hydrolases superfamily protein [Source:UniProtKB/TrEMBL;Acc:Q8VZ57]
AT5G46210.1	-4.85798	88.7852	0.0242251	0.0855386	456	CUL4	Cullin-4 [Source:UniProtKB/Swiss-Prot;Acc:Q8LGH4]
AT3G57180.1	-4.85798	88.804	0.0242212	0.0855386	457
AT5G02790.1	-4.85798	88.7852	0.0242251	0.0855386	458	GSTL3	Glutathione S-transferase L3 [Source:UniProtKB/Swiss-Prot;Acc:Q9LZ06]
ATCG01110.1	-4.85798	88.804	0.0242212	0.0855386	459	NDHH	NAD(P)H-quinone oxidoreductase subunit H, chloroplastic [Source:UniProtKB/Swiss-Prot;Acc:P56753]
AT2G27530.1	-2.0664	25.4654	0.0222208	0.0855386	460	RPL10AB	60S ribosomal protein L10a-2 [Source:UniProtKB/Swiss-Prot;Acc:P59230]
AT1G22920.1	-4.85798	88.7852	0.0242251	0.0855386	461	CSN5A	COP9 signalosome complex subunit 5a [Source:UniProtKB/Swiss-Prot;Acc:Q8LAZ7]
AT4G38580.1	4.85798	88.9968	0.0241814	0.0855386	449	HIPP26	HIPP26 [Source:UniProtKB/TrEMBL;Acc:A0A178V1F5]
AT1G17720.1	-4.85798	88.804	0.0242212	0.0855386	463	PP2AB2	Serine/threonine-protein phosphatase 2A 55 kDa regulatory subunit B [Source:UniProtKB/TrEMBL;Acc:Q0WW19]
AT3G49910.1	-1.09954	25.0084	0.0226996	0.0855386	464	RPL26A	60S ribosomal protein L26-1 [Source:UniProtKB/Swiss-Prot;Acc:P51414]
AT1G29900.1	-4.85798	88.7852	0.0242251	0.0855386	465	CARB	Carbamoyl-phosphate synthase large chain, chloroplastic [Source:UniProtKB/Swiss-Prot;Acc:Q42601]
AT4G34050.1	-4.85798	88.804	0.0242212	0.0855386	466	CCoAOMT1	S-adenosyl-L-methionine-dependent methyltransferases superfamily protein [Source:TAIR;Acc:AT4G34050]
AT3G52990.1	-3.8679	25.1382	0.0225617	0.0855386	467		Pyruvate kinase [Source:UniProtKB/TrEMBL;Acc:Q94KE3]
AT1G53500.1	-4.44626	24.3829	0.0233855	0.0855386	468	RHM2	RHM2 [Source:UniProtKB/TrEMBL;Acc:A0A178W591]
AT4G34090.3	-4.85798	88.7852	0.0242251	0.0855386	469		unknown protein; FUNCTIONS IN: molecular_function unknown; INVOLVED IN: biological_process unknown; LOCATED IN: chloroplast, chloroplast stroma; EXPRESSED IN: 22 plant structures; EXPRESSED DURING: 13 growth stages; BEST Arabidopsis thaliana protein /.../ is: unknown protein (TAIR:AT2G23370.1); Ha. [Source:TAIR;Acc:AT4G34090]
AT1G77120.1	-4.85798	88.7852	0.0242251	0.0855386	470	ADH1	Alcohol dehydrogenase class-P [Source:UniProtKB/Swiss-Prot;Acc:P06525]
AT3G15580.1	-4.85798	88.7852	0.0242251	0.0855386	471	ATG8I	Autophagy-related protein [Source:UniProtKB/TrEMBL;Acc:A0A178VBL7]
AT3G60740.1	-4.85798	88.7852	0.0242251	0.0855386	472	TFCD	TTN1 [Source:UniProtKB/TrEMBL;Acc:A0A178VIF8]
AT4G16720.1	-1.40571	24.1897	0.023605	0.0855386	473	RPL15A	Ribosomal protein L15 [Source:UniProtKB/TrEMBL;Acc:A0A178V5T1]
AT1G78380.1	-4.85798	88.804	0.0242212	0.0855386	474	GSTU19	GSTU19 [Source:UniProtKB/TrEMBL;Acc:A0A178W4K6]
AT5G66880.1	-3.70044	24.5009	0.0232533	0.0855386	475	SRK2I	Serine/threonine-protein kinase SRK2I [Source:UniProtKB/Swiss-Prot;Acc:Q39193]
AT5G14790.1	-4.85798	88.7852	0.0242251	0.0855386	476		ARM repeat superfamily protein [Source:UniProtKB/TrEMBL;Acc:Q9LEQ9]
AT1G71270.1	-3.70044	24.5009	0.0232533	0.0855386	477	VPS52	Vacuolar protein sorting-associated protein 52 A [Source:UniProtKB/Swiss-Prot;Acc:Q94KD3]
AT1G10840.1	-4.85798	88.7852	0.0242251	0.0855386	478	TIF3H1	Eukaryotic translation initiation factor 3 subunit H [Source:UniProtKB/Swiss-Prot;Acc:Q9C5Z2]
AT1G60710.1	-4.85798	88.804	0.0242212	0.0855386	479	ATB2	Probable aldo-keto reductase 4 [Source:UniProtKB/Swiss-Prot;Acc:Q93ZN2]
AT2G27680.1	-4.85798	88.804	0.0242212	0.0855386	480		At2g27680/F15K20.22 [Source:UniProtKB/TrEMBL;Acc:Q9ZUX0]
AT5G04530.1	4.85798	88.9968	0.0241814	0.0855386	454	KCS19	3-ketoacyl-CoA synthase 19 [Source:UniProtKB/Swiss-Prot;Acc:Q9LZ72]
AT5G01410.1	-4.85798	88.7852	0.0242251	0.0855386	482	PDX13	Pyridoxal 5'-phosphate synthase subunit PDX1.3 [Source:UniProtKB/Swiss-Prot;Acc:Q8L940]
AT3G54300.1	4.85798	88.9968	0.0241814	0.0855386	481	VAMP727	Vesicle-associated membrane protein 727 [Source:UniProtKB/Swiss-Prot;Acc:Q9M376]
AT2G03510.1	4.85798	88.9968	0.0241814	0.0855386	483		Expressed protein [Source:UniProtKB/TrEMBL;Acc:Q9ZQ87]
AT1G76810.1	-1.16784	23.2693	0.0247029	0.0870458	485		Eukaryotic translation initiation factor 2 (eIF-2) family protein [Source:UniProtKB/TrEMBL;Acc:F4I420]
AT2G05920.1	4.01792	23.0824	0.0249371	0.0873475	486	SBT1.8	Subtilisin-like protease SBT1.8 [Source:UniProtKB/Swiss-Prot;Acc:Q9ZUF6]
AT3G05590.1	-1.57096	23.0786	0.0249418	0.0873475	487	RPL18B	RPL18 [Source:UniProtKB/TrEMBL;Acc:A0A178V8M9]
AT1G61580.1	-1.15754	23.0812	0.0249386	0.0873475	488	ARP2	60S ribosomal protein L3-2 [Source:UniProtKB/Swiss-Prot;Acc:P22738]
AT5G46430.1	-1.43134	22.9959	0.0250469	0.087536	489	RPL32B	60S ribosomal protein L32-2 [Source:UniProtKB/Swiss-Prot;Acc:Q9FHG2]
AT2G01250.1	-1.9851	22.9092	0.0251577	0.0877439	490	RPL7B	60S ribosomal protein L7-2 [Source:UniProtKB/Swiss-Prot;Acc:P60040]
AT4G20890.1	-1.65614	22.6846	0.0254489	0.0885788	491	TUBB9	Tubulin beta chain [Source:UniProtKB/TrEMBL;Acc:A0A178UU99]
AT4G01800.2	-6.76818	81.2223	0.025917	0.0889441	492	AGY1	Albino or Glassy Yellow 1 [Source:UniProtKB/TrEMBL;Acc:F4JG57]
AT1G62750.1	-6.76818	81.2223	0.025917	0.0889441	493	CPEFG	Elongation factor G, chloroplastic [Source:UniProtKB/Swiss-Prot;Acc:Q9SI75]
AT1G79530.1	-7.73471	81.4018	0.0258737	0.0889441	494	GAPCP1	Glyceraldehyde-3-phosphate dehydrogenase GAPCP1, chloroplastic [Source:UniProtKB/Swiss-Prot;Acc:Q9SAJ6]
AT3G11910.1	-3.60881	22.2557	0.0260223	0.0889441	495	UBP13	UBP13 [Source:UniProtKB/TrEMBL;Acc:A0A178VEE0]
AT3G02260.1	-4.47096	22.3233	0.0259304	0.0889441	496	BIG	Auxin transport protein BIG [Source:UniProtKB/Swiss-Prot;Acc:Q9SRU2]
AT5G06600.1	-3.60881	22.2765	0.025994	0.0889441	497	UBP12	Ubiquitin carboxyl-terminal hydrolase 12 [Source:UniProtKB/Swiss-Prot;Acc:Q9FPT1]
AT3G61710.1	-3.25873	22.3209	0.0259337	0.0889441	498	ATG6	Beclin-1-like protein [Source:UniProtKB/Swiss-Prot;Acc:Q9M367]
AT1G62030.1	-2.2076	22.3263	0.0259263	0.0889441	499		Cysteine/Histidine-rich C1 domain family protein [Source:UniProtKB/TrEMBL;Acc:O80707]
AT1G80480.1	-3.60881	22.2557	0.0260223	0.0889441	500	PTAC17	At1g80480 [Source:UniProtKB/TrEMBL;Acc:Q9M8L6]
AT1G01610.1	5.61471	79.6029	0.0263156	0.0892327	501	GPAT4	GPAT4 [Source:UniProtKB/TrEMBL;Acc:A0A178W9F8]
AT1G06460.1	5.61471	79.6029	0.0263156	0.0892327	502	ACD32.1	Alpha-crystallin domain 32.1 [Source:UniProtKB/TrEMBL;Acc:Q208N7]
AT1G36730.1	-1.19994	23.4208	0.026288	0.0892327	503		Probable eukaryotic translation initiation factor 5-1 [Source:UniProtKB/Swiss-Prot;Acc:Q9C8F1]
AT5G61780.1	-0.878212	22.1444	0.0261748	0.0892327	504	TSN2	Ribonuclease TUDOR 2 [Source:UniProtKB/Swiss-Prot;Acc:Q9FLT0]
AT3G43300.1	-4.21245	21.949	0.0264466	0.0894995	505	ATMIN7	HOPM interactor 7 [Source:TAIR;Acc:AT3G43300]
AT5G60790.1	-2.47294	21.7929	0.0266674	0.0900683	506	ABCF1	ABC transporter F family member 1 [Source:UniProtKB/Swiss-Prot;Acc:Q9FJH6]
AT1G65580.1	3.70044	21.7338	0.0267518	0.0901752	507	IP5P15	Type II inositol polyphosphate 5-phosphatase 15 [Source:UniProtKB/Swiss-Prot;Acc:Q84W55]
AT3G02760.1	-5.61471	76.8605	0.0270238	0.0902024	508		Histidine--tRNA ligase, cytoplasmic [Source:UniProtKB/Swiss-Prot;Acc:F4IYF8]
AT2G45540.2	-5.61471	76.8605	0.0270238	0.0902024	509	BCHC2	BEACH domain-containing protein C2 [Source:UniProtKB/Swiss-Prot;Acc:F4IG73]
AT5G42190.1	-3.51096	21.5647	0.0269961	0.0902024	510	SKP1B	SKP1-like protein 1B [Source:UniProtKB/Swiss-Prot;Acc:Q9FHW7]
AT1G30530.1	-5.61471	76.8605	0.0270238	0.0902024	511	UGT78D1	Glycosyltransferase (Fragment) [Source:UniProtKB/TrEMBL;Acc:W8PVA4]
AT4G09320.1	-5.61471	76.9892	0.0269896	0.0902024	512	NDK1	Nucleoside diphosphate kinase [Source:UniProtKB/TrEMBL;Acc:A0A178UXQ6]
AT1G79550.2	-1.79141	25.8761	0.0274882	0.0906897	513	PGK3	Phosphoglycerate kinase [Source:UniProtKB/TrEMBL;Acc:A0A178WHC3]
AT1G13930.2	-1.79141	25.8806	0.0274882	0.0906897	514		At1g13930/F16A14.27 [Source:UniProtKB/TrEMBL;Acc:Q9XI93]
AT3G48750.1	-1.79141	25.8761	0.0274882	0.0906897	515	CDKA-1	Cyclin-dependent kinase A-1 [Source:UniProtKB/Swiss-Prot;Acc:P24100]
AT3G53930.2	-1.79141	25.8885	0.0274882	0.0906897	516		Protein kinase superfamily protein [Source:UniProtKB/TrEMBL;Acc:A8MR56]
AT1G31730.1	-4.08746	21.3238	0.027351	0.0906897	517		AP-4 complex subunit epsilon [Source:UniProtKB/Swiss-Prot;Acc:Q8L7A9]
AT1G75950.1	-1.79141	25.8806	0.0274882	0.0906897	518	SKP1A	SKP1-like protein 1A [Source:UniProtKB/Swiss-Prot;Acc:Q39255]
AT3G03130.1	-7.67948	74.033	0.0278016	0.0915471	519		LisH domain-like protein [Source:UniProtKB/TrEMBL;Acc:Q9M9N2]
AT5G24350.2	-1.97046	20.986	0.027863	0.0915728	520		CONTAINS InterPro DOMAIN/s: Secretory pathway Sec39 (InterPro:IPR013244); Ha. [Source:TAIR;Acc:AT5G24350]
AT5G20920.1	-1.91427	20.8661	0.0280489	0.0918305	521	EIF2B	Eukaryotic translation initiation factor 2 subunit beta [Source:UniProtKB/Swiss-Prot;Acc:Q41969]
AT4G34200.1	-2.17932	20.8908	0.0280104	0.0918305	522	PGDH1	D-3-phosphoglycerate dehydrogenase [Source:UniProtKB/TrEMBL;Acc:A0A178UWV4]
AT4G29810.1	-2.03953	90.4041	0.0281612	0.0920219	523	ATMKK2	MAP kinase kinase 2 [Source:TAIR;Acc:AT4G29810]
AT5G35360.1	-3.88536	20.7584	0.0282178	0.0920309	524	CAC2	Acetyl Co-enzyme a carboxylase biotin carboxylase subunit [Source:UniProtKB/TrEMBL;Acc:F4JYE0]
AT1G08360.1	-1.79317	20.6778	0.0283453	0.0922707	525	RPL10AA	60S ribosomal protein L10a-1 [Source:UniProtKB/Swiss-Prot;Acc:Q8VZB9]
AT1G09640.1	-1.49476	20.4987	0.0286325	0.0930284	526		Probable elongation factor 1-gamma 1 [Source:UniProtKB/Swiss-Prot;Acc:O04487]
AT1G62380.1	-1.42701	20.0362	0.0293988	0.0951564	527	ACO2	1-aminocyclopropane-1-carboxylate oxidase 2 [Source:UniProtKB/Swiss-Prot;Acc:Q41931]
AT1G20620.1	1.29235	20.0684	0.0293441	0.0951564	528	CAT3	catalase 3 [Source:TAIR;Acc:AT1G20620]
AT2G44120.2	-1.40439	19.9601	0.0295284	0.0953952	529		Ribosomal protein L30/L7 family protein [Source:UniProtKB/TrEMBL;Acc:F4IT48]
AT2G16950.1	-6.33985	66.9756	0.02999	0.0965214	530	TRN1	transportin 1 [Source:TAIR;Acc:AT2G16950]
AT3G48500.2	-6.33985	66.9756	0.02999	0.0965214	531	PDE312	Nucleic acid-binding, OB-fold-like protein [Source:TAIR;Acc:AT3G48500]
AT5G09870.1	3.8679	19.5958	0.0301633	0.0968967	532	CESA5	Cellulose synthase A catalytic subunit 5 [UDP-forming] [Source:UniProtKB/Swiss-Prot;Acc:Q8L778]
AT3G16460.1	2.76081	19.4109	0.0304948	0.0977779	533	JAL34	Jacalin-related lectin 34 [Source:UniProtKB/Swiss-Prot;Acc:O04310]
AT1G80380.2	-3.40599	19.2016	0.0308782	0.0984998	534	GLYK	D-glycerate 3-kinase, chloroplastic [Source:UniProtKB/Swiss-Prot;Acc:Q944I4]
AT4G25100.5	-3.40599	19.1937	0.0308929	0.0984998	535	FSD1	Superoxide dismutase [Fe] 1, chloroplastic [Source:UniProtKB/Swiss-Prot;Acc:P21276]
AT3G44590.2	-3.40599	19.2016	0.0308782	0.0984998	536	RPP2D	Acidic ribosomal protein P2-like [Source:UniProtKB/TrEMBL;Acc:Q0WRF9]
AT5G03040.2	1.79751	19.0332	0.0311929	0.0992712	537	iqd2	AT5g03040/F15A17_70 [Source:UniProtKB/TrEMBL;Acc:Q93ZH7]
AT4G21450.1	5.93074	62.6902	0.0315258	0.0997734	538		PapD-like superfamily protein [Source:UniProtKB/TrEMBL;Acc:F4JJI7]
AT5G12470.1	5.93074	62.6902	0.0315258	0.0997734	539	RER4	Protein RETICULATA-RELATED 4, chloroplastic [Source:UniProtKB/Swiss-Prot;Acc:Q94CJ5]
AT2G02740.1	5.93074	62.6902	0.0315258	0.0997734	540	WHY3	Single-stranded DNA-binding protein WHY3, chloroplastic [Source:UniProtKB/Swiss-Prot;Acc:Q66GR6]
AT1G57660.1	-1.22239	161.185	0.0317027	0.100148	541	RPL21E	60S ribosomal protein L21-2 [Source:UniProtKB/Swiss-Prot;Acc:Q9FDZ9]
AT4G01910.1	-3.51096	18.6478	0.0319353	0.100696	542		Cysteine/Histidine-rich C1 domain family protein [Source:UniProtKB/TrEMBL;Acc:Q9SYI8]
AT5G55670.1	-5.93074	59.5001	0.032793	0.100946	543		RNA-binding (RRM/RBD/RNP motifs) family protein [Source:UniProtKB/TrEMBL;Acc:Q9FM71]
AT4G02930.1	-3.29278	18.3324	0.0325667	0.100946	544	TUFA	Elongation factor Tu, mitochondrial [Source:UniProtKB/Swiss-Prot;Acc:Q9ZT91]
AT1G74090.1	-5.93074	59.5001	0.032793	0.100946	545	SOT18	Sulfotransferase [Source:UniProtKB/TrEMBL;Acc:T1P4U2]
AT1G22530.1	1.1048	18.4313	0.0323665	0.100946	556	PATL2	Patellin-2 [Source:UniProtKB/Swiss-Prot;Acc:Q56ZI2]
AT1G14000.1	-5.93074	59.5001	0.032793	0.100946	547	VIK	At1g14000 [Source:UniProtKB/TrEMBL;Acc:Q9XI87]
AT2G45770.2	-3.94486	18.1987	0.0328413	0.100946	548
AT5G47010.1	-4.36146	18.4122	0.032405	0.100946	549	UPF1	Regulator of nonsense transcripts 1 homolog [Source:UniProtKB/Swiss-Prot;Acc:Q9FJR0]
AT1G01320.1	-2.63941	18.4233	0.0323827	0.100946	550		Tetratricopeptide repeat (TPR)-like superfamily protein [Source:UniProtKB/TrEMBL;Acc:F4HS99]
AT1G79560.1	7.29462	60.3269	0.0324534	0.100946	553	FTSH12	AT1G79560 protein [Source:UniProtKB/TrEMBL;Acc:B9DHQ6]
AT3G11830.1	-2.63941	18.4233	0.0323827	0.100946	552	CCT7	T-complex protein 1 subunit eta [Source:UniProtKB/Swiss-Prot;Acc:Q9SF16]
AT3G16290.1	6.82018	59.9033	0.0326264	0.100946	546	FTSHI2	Probable inactive ATP-dependent zinc metalloprotease FTSHI 2, chloroplastic [Source:UniProtKB/Swiss-Prot;Acc:A8MPR5]
AT2G36250.1	-5.93074	59.5001	0.032793	0.100946	554	FTSZ2-1	Cell division protein FtsZ homolog 2-1, chloroplastic [Source:UniProtKB/Swiss-Prot;Acc:O82533]
AT1G60420.1	-5.93074	59.7906	0.0326728	0.100946	555		Probable nucleoredoxin 1 [Source:UniProtKB/Swiss-Prot;Acc:O80763]
AT3G63260.1	3.51096	18.2086	0.0328207	0.100946	551	ATMRK1	ATMRK1 [Source:UniProtKB/TrEMBL;Acc:O22100]
AT1G80410.2	-1.53343	17.8517	0.0335733	0.10301	557	EMB2753	Tetratricopeptide repeat (TPR)-containing protein [Source:UniProtKB/TrEMBL;Acc:F4HS68]
AT1G55860.1	-4.49825	17.589	0.0341472	0.104098	558	UPL1	E3 ubiquitin-protein ligase UPL1 [Source:UniProtKB/Swiss-Prot;Acc:Q8GY23]
AT5G16070.1	-1.85626	17.5233	0.0342934	0.104098	559	CCT6B	T-complex protein 1 subunit zeta 2 [Source:UniProtKB/Swiss-Prot;Acc:Q8L7N0]
AT5G26360.1	-3.65025	17.5689	0.0341917	0.104098	560	CCT3	T-complex protein 1 subunit gamma [Source:UniProtKB/TrEMBL;Acc:A0A178UHF4]
AT3G57290.1	-3.60881	17.5375	0.0342617	0.104098	561	TIF3E1	Eukaryotic translation initiation factor 3 subunit E [Source:UniProtKB/TrEMBL;Acc:A0A178VL03]
AT2G32900.1	-3.59826	17.6248	0.0340679	0.104098	562	ZW10	Centromere/kinetochore protein zw10 homolog [Source:UniProtKB/Swiss-Prot;Acc:O48626]
AT3G04260.1	-3.60881	17.5375	0.0342617	0.104098	563	PTAC3	Plastid transcriptionally active 3 [Source:UniProtKB/TrEMBL;Acc:F4J3M2]
AT2G03820.1	-3.11974	17.4899	0.0343682	0.10414	564		60S ribosomal export protein NMD3 [Source:UniProtKB/TrEMBL;Acc:Q9SI58]
AT3G51160.1	-4.39232	46.9426	0.0391966	0.104709	565	MUR1	MUR_1 [Source:UniProtKB/TrEMBL;Acc:A0A178V6B0]
AT5G54430.1	-4.39232	46.9426	0.0391966	0.104709	566	ATPHOS32	Adenine nucleotide alpha hydrolases-like superfamily protein [Source:TAIR;Acc:AT5G54430]
AT3G07110.2	-1.67436	16.5428	0.0366173	0.104709	567		Ribosomal protein L13 family protein [Source:UniProtKB/TrEMBL;Acc:F4JD96]
AT1G69250.1	5.35755	53.2899	0.0356329	0.104709	587		At1g69250 [Source:UniProtKB/TrEMBL;Acc:Q9LDI9]
AT2G05710.1	-5.35755	51.8971	0.03635	0.104709	569	ACO3	Aconitate hydratase 3, mitochondrial [Source:UniProtKB/Swiss-Prot;Acc:Q9SIB9]
AT3G58610.2	-5.35755	51.8996	0.0363487	0.104709	570		Ketol-acid reductoisomerase, chloroplastic [Source:UniProtKB/Swiss-Prot;Acc:Q05758]
AT2G37660.1	-4.39232	46.9491	0.0391926	0.104709	571		Uncharacterized protein At2g37660, chloroplastic [Source:UniProtKB/Swiss-Prot;Acc:O80934]
AT3G54110.1	5.35755	53.2587	0.0356485	0.104709	593	PUMP1	UCP1 [Source:UniProtKB/TrEMBL;Acc:A0A178V8U1]
AT2G24500.1	-4.39232	46.9491	0.0391926	0.104709	573	REIL2	Cytoplasmic 60S subunit biogenesis factor REI1 homolog 2 [Source:UniProtKB/Swiss-Prot;Acc:Q9ZQ18]
AT1G01390.1	-4.39232	46.9426	0.0391966	0.104709	574		UDP-Glycosyltransferase superfamily protein [Source:TAIR;Acc:AT1G01390]
AT5G23900.1	-1.11818	16.9915	0.0355199	0.104709	575	RPL13D	60S ribosomal protein L13 [Source:UniProtKB/TrEMBL;Acc:A0A178UBD6]
AT4G29830.1	-4.39232	46.9491	0.0391926	0.104709	576	VIP3	WD repeat-containing protein VIP3 [Source:UniProtKB/Swiss-Prot;Acc:Q9SZQ5]
AT1G12840.1	-1.83188	17.1988	0.0350326	0.104709	577	VHA-C	V-type proton ATPase subunit C [Source:UniProtKB/Swiss-Prot;Acc:Q9SDS7]
AT3G53110.1	-7.09803	51.6408	0.0364857	0.104709	578	RH38	DEAD-box ATP-dependent RNA helicase 38 [Source:UniProtKB/Swiss-Prot;Acc:Q93ZG7]
AT1G17840.1	5.35755	53.2587	0.0356485	0.104709	638	ABCG11	ABC transporter G family member 11 [Source:UniProtKB/Swiss-Prot;Acc:Q8RXN0]
AT2G34430.1	4.08746	15.7971	0.0385813	0.104709	611	LHB1B1	Chlorophyll a-b binding protein, chloroplastic [Source:UniProtKB/TrEMBL;Acc:Q39142]
AT2G32760.1	-4.39232	46.9491	0.0391926	0.104709	581		At2g32760/F24L7.10 [Source:UniProtKB/TrEMBL;Acc:Q8S9J3]
AT4G33090.1	-4.39232	46.9426	0.0391966	0.104709	582	APM1	Aminopeptidase [Source:UniProtKB/TrEMBL;Acc:A0A178UWR6]
AT2G04842.1	-5.35755	51.8996	0.0363487	0.104709	583	EMB2761	Threonine--tRNA ligase, chloroplastic/mitochondrial 2 [Source:UniProtKB/Swiss-Prot;Acc:F4IFC5]
AT1G15690.1	4.39232	46.9205	0.0392105	0.104709	568	AVP1	VHP1 [Source:UniProtKB/TrEMBL;Acc:A0A178WA14]
AT1G74960.3	-3.16993	15.6052	0.0391176	0.104709	585	KAS2	3-oxoacyl-[acyl-carrier-protein] synthase II, chloroplastic [Source:UniProtKB/Swiss-Prot;Acc:Q9C9P4]
AT2G36870.1	4.39232	46.9205	0.0392105	0.104709	572	XTH32	Probable xyloglucan endotransglucosylase/hydrolase protein 32 [Source:UniProtKB/Swiss-Prot;Acc:Q9SJL9]
AT3G25220.1	4.39232	46.9205	0.0392105	0.104709	579	FKBP15-1	Peptidyl-prolyl cis-trans isomerase FKBP15-1 [Source:UniProtKB/Swiss-Prot;Acc:Q38935]
AT3G09800.1	-4.39232	46.9491	0.0391926	0.104709	588		SNARE-like superfamily protein [Source:UniProtKB/TrEMBL;Acc:A0A1I9LRF9]
AT1G15130.1	-4.39232	46.9426	0.0391966	0.104709	589	BRO1	Vacuolar-sorting protein BRO1 [Source:UniProtKB/Swiss-Prot;Acc:F4HXZ1]
AT4G20980.2	-5.35755	51.8996	0.0363487	0.104709	590	TIF3D1	Eukaryotic translation initiation factor 3 subunit D [Source:UniProtKB/Swiss-Prot;Acc:P56820]
AT1G19530.1	4.39232	46.9205	0.0392105	0.104709	609		DNA polymerase epsilon catalytic subunit A [Source:UniProtKB/TrEMBL;Acc:Q93WK6]
AT3G60080.1	-4.39232	46.9491	0.0391926	0.104709	592		At3g60080 [Source:UniProtKB/TrEMBL;Acc:Q9M1D5]
AT2G30490.1	4.39232	46.9205	0.0392105	0.104709	612	CYP73A5	Cinnamate-4-hydroxylase [Source:UniProtKB/TrEMBL;Acc:B1GV49]
AT4G23670.1	-4.39232	46.9426	0.0391966	0.104709	594		AT4G23670 protein [Source:UniProtKB/TrEMBL;Acc:Q9SUR0]
AT4G24770.1	-4.39232	46.9491	0.0391926	0.104709	595	CP31A	31 kDa ribonucleoprotein, chloroplastic [Source:UniProtKB/Swiss-Prot;Acc:Q04836]
AT5G49810.1	-5.35755	51.8971	0.03635	0.104709	596	MMT1	Methionine S-methyltransferase [Source:UniProtKB/Swiss-Prot;Acc:Q9LTB2]
AT5G04740.1	-5.35755	51.8996	0.0363487	0.104709	597	ACR12	ACR12 [Source:UniProtKB/TrEMBL;Acc:A0A178UNY1]
AT2G05830.1	-4.39232	46.9491	0.0391926	0.104709	598		Methylthioribose-1-phosphate isomerase [Source:UniProtKB/Swiss-Prot;Acc:Q9ZUG4]
AT3G45190.1	-4.39232	46.9426	0.0391966	0.104709	599		SIT4 phosphatase-associated family protein [Source:UniProtKB/TrEMBL;Acc:F4J5I0]
AT4G10120.1	-4.39232	46.9426	0.0391966	0.104709	600	SPS4	Probable sucrose-phosphate synthase 4 [Source:UniProtKB/Swiss-Prot;Acc:F4JLK2]
AT1G23440.1	-4.39232	46.9426	0.0391966	0.104709	601		Peptidase C15, pyroglutamyl peptidase I-like protein [Source:UniProtKB/TrEMBL;Acc:Q9C5G6]
AT5G43040.1	-4.39232	46.9426	0.0391966	0.104709	602		CHP-rich zinc finger protein-like [Source:UniProtKB/TrEMBL;Acc:Q9FMI0]
AT1G44835.2	-4.39232	46.9491	0.0391926	0.104709	603		YbaK/aminoacyl-tRNA synthetase-associated domain-containing protein [Source:UniProtKB/TrEMBL;Acc:F4HPK3]
AT2G42500.1	-5.35755	51.8996	0.0363487	0.104709	604	PP2A3	Serine/threonine-protein phosphatase PP2A-3 catalytic subunit [Source:UniProtKB/Swiss-Prot;Acc:Q07100]
AT5G18420.2	-5.35755	51.8996	0.0363487	0.104709	605		At5g18420 [Source:UniProtKB/TrEMBL;Acc:B4F7N8]
AT4G09570.1	-4.39232	46.9426	0.0391966	0.104709	606	CPK4	Calcium-dependent protein kinase 4 [Source:UniProtKB/Swiss-Prot;Acc:Q38869]
AT1G15950.1	-4.39232	46.9426	0.0391966	0.104709	607	CCR1	Cinnamoyl-CoA reductase 1 [Source:UniProtKB/Swiss-Prot;Acc:Q9S9N9]
AT3G25800.1	-4.08746	15.8305	0.0384894	0.104709	608	PP2AA2	Serine/threonine-protein phosphatase 2A 65 kDa regulatory subunit A beta isoform [Source:UniProtKB/Swiss-Prot;Acc:Q38950]
AT4G28210.1	4.39232	46.9205	0.0392105	0.104709	619	emb1923	At4g28210 [Source:UniProtKB/TrEMBL;Acc:Q9M0I6]
AT1G72810.1	-4.39232	46.9426	0.0391966	0.104709	610	TS2	Threonine synthase 2, chloroplastic [Source:UniProtKB/Swiss-Prot;Acc:Q9SSP5]
AT3G63490.1	4.39232	46.9205	0.0392105	0.104709	630	RPL1	50S ribosomal protein L1, chloroplastic [Source:UniProtKB/Swiss-Prot;Acc:Q9LY66]
AT1G10390.2	4.39232	46.9205	0.0392105	0.104709	635	NUP98A	Nuclear pore complex protein NUP98A [Source:UniProtKB/Swiss-Prot;Acc:Q8RY25]
AT4G24330.1	4.39232	46.9178	0.0392122	0.104709	580		At4g24330 [Source:UniProtKB/TrEMBL;Acc:Q9STW1]
ATCG00670.1	-4.39232	46.9491	0.0391926	0.104709	614	CLPP1	plastid-encoded CLP P [Source:TAIR;Acc:ATCG00670]
AT4G36130.1	-0.899933	16.6765	0.036284	0.104709	615	RPL8C	60S ribosomal protein L8-3 [Source:UniProtKB/Swiss-Prot;Acc:Q42064]
AT3G52340.3	-4.39232	46.9491	0.0391926	0.104709	616	SPP2	Sucrose-6F-phosphate phosphohydrolase 2 [Source:UniProtKB/TrEMBL;Acc:A0A1I9LQG1]
AT2G42810.2	-5.35755	51.8971	0.03635	0.104709	617	PAPP5	Serine/threonine-protein phosphatase 5 [Source:UniProtKB/Swiss-Prot;Acc:Q84XU2]
AT5G43940.2	-4.39232	46.9426	0.0391966	0.104709	618	HOT5	S-(hydroxymethyl)glutathione dehydrogenase [Source:UniProtKB/TrEMBL;Acc:F4K7D6]
AT3G09900.1	4.39232	46.9178	0.0392122	0.104709	584	RABE1E	Ras-related protein RABE1e [Source:UniProtKB/Swiss-Prot;Acc:Q9SF91]
AT5G04510.1	-4.39232	46.9491	0.0391926	0.104709	620	PDPK1	3-phosphoinositide-dependent protein kinase 1 [Source:UniProtKB/Swiss-Prot;Acc:Q9XF67]
AT3G59920.1	-3.16993	15.6052	0.0391176	0.104709	621	GDI2	Guanosine nucleotide diphosphate dissociation inhibitor [Source:UniProtKB/TrEMBL;Acc:A0A178VFJ4]
AT5G59880.1	-4.39232	46.9426	0.0391966	0.104709	622	ADF3	Actin-depolymerizing factor 3 [Source:UniProtKB/Swiss-Prot;Acc:Q9ZSK4]
AT3G62120.1	-5.35755	51.8971	0.03635	0.104709	623		Proline--tRNA ligase, cytoplasmic [Source:UniProtKB/Swiss-Prot;Acc:Q9M1R2]
AT4G29380.1	-1.96849	16.1166	0.0377173	0.104709	624	VPS15	Serine/threonine-protein kinase VPS15 [Source:UniProtKB/Swiss-Prot;Acc:Q9M0E5]
AT5G65840.1	-4.39232	46.9491	0.0391926	0.104709	625		Thioredoxin superfamily protein [Source:UniProtKB/TrEMBL;Acc:Q8L5Y8]
AT5G56260.1	-5.35755	51.8971	0.03635	0.104709	626		Ribonuclease E inhibitor RraA/Dimethylmenaquinone methyltransferase [Source:TAIR;Acc:AT5G56260]
AT1G23180.1	-6.40939	48.2167	0.0384164	0.104709	627		ARM repeat superfamily protein [Source:UniProtKB/TrEMBL;Acc:Q8H0U3]
AT4G27060.1	-4.39232	46.9491	0.0391926	0.104709	628	TOR1	Microtubule-associated protein TORTIFOLIA1 [Source:UniProtKB/Swiss-Prot;Acc:Q9T041]
AT2G35500.1	-4.39232	46.9426	0.0391966	0.104709	629	SKL2	Probable inactive shikimate kinase like 2, chloroplastic [Source:UniProtKB/Swiss-Prot;Acc:O82290]
AT1G09070.1	4.39232	46.9178	0.0392122	0.104709	586	SRC2	Protein SRC2 homolog [Source:UniProtKB/Swiss-Prot;Acc:O04023]
AT5G36230.1	-3.70044	16.3032	0.0372285	0.104709	631		ARM repeat superfamily protein [Source:TAIR;Acc:AT5G36230]
AT2G28000.1	-0.652077	26.2727	0.0384919	0.104709	632	CPN60A1	SLP [Source:UniProtKB/TrEMBL;Acc:A0A178VZW6]
AT4G33030.1	-6.18982	53.2842	0.0356357	0.104709	633	SQD1	UDP-sulfoquinovose synthase, chloroplastic [Source:UniProtKB/Swiss-Prot;Acc:O48917]
AT1G02150.1	-3.16993	15.6114	0.0390999	0.104709	634		Pentatricopeptide repeat-containing protein At1g02150 [Source:UniProtKB/Swiss-Prot;Acc:Q8LPS6]
AT1G79940.3	4.39232	46.9178	0.0392122	0.104709	591	ERDJ2A	ATERDJ2A [Source:UniProtKB/TrEMBL;Acc:A0A178W1G8]
AT3G56130.1	-4.39232	46.9491	0.0391926	0.104709	636		AT3g56130/F18O21_90 [Source:UniProtKB/TrEMBL;Acc:Q93W03]
AT2G46900.1	-4.39232	46.9491	0.0391926	0.104709	637		Expressed protein [Source:UniProtKB/TrEMBL;Acc:O80734]
AT5G66680.1	4.39232	46.9178	0.0392122	0.104709	613	OST48	Dolichyl-diphosphooligosaccharide--protein glycosyltransferase 48 kDa subunit [Source:UniProtKB/Swiss-Prot;Acc:Q944K2]
AT2G38270.1	-5.35755	51.8996	0.0363487	0.104709	639	GRXS16	Bifunctional monothiol glutaredoxin-S16, chloroplastic [Source:UniProtKB/Swiss-Prot;Acc:Q8H7F6]
AT4G08540.1	-4.27798	17.3685	0.0346425	0.104709	640		DNA-directed RNA polymerase II protein [Source:UniProtKB/TrEMBL;Acc:Q8H1E1]
AT5G43745.1	6.40939	46.7136	0.0393408	0.104888	641		Putative ion channel POLLUX-like 2 [Source:UniProtKB/Swiss-Prot;Acc:Q940Y9]
AT3G61240.2	-3.29278	15.264	0.0401044	0.106151	642	RH12	DEAD-box ATP-dependent RNA helicase 12 [Source:UniProtKB/Swiss-Prot;Acc:Q9M2E0]
AT1G13320.1	-3.29278	15.2628	0.0401081	0.106151	643	PP2AA3	Serine/threonine-protein phosphatase 2A 65 kDa regulatory subunit A gamma isoform [Source:UniProtKB/Swiss-Prot;Acc:Q38951]
AT3G01340.1	-3.29278	15.264	0.0401044	0.106151	644	SEC13A	Protein transport protein SEC13 homolog A [Source:UniProtKB/Swiss-Prot;Acc:Q9SRI1]
AT2G45810.1	-3.29278	15.2571	0.040125	0.106151	645	RH6	DEAD-box ATP-dependent RNA helicase 6 [Source:UniProtKB/Swiss-Prot;Acc:Q94BV4]
AT1G06220.1	-3.29278	15.2571	0.040125	0.106151	646	CLO	110 kDa U5 small nuclear ribonucleoprotein component CLO [Source:UniProtKB/Swiss-Prot;Acc:Q9LNC5]
AT1G64790.1	-3.22973	15.1779	0.0403607	0.106532	647	ILA	Protein ILITYHIA [Source:UniProtKB/Swiss-Prot;Acc:F4I893]
AT3G18420.1	5.72792	44.8927	0.0405318	0.106532	648	SG1	protein SLOW GREEN 1, chloroplastic [Source:UniProtKB/Swiss-Prot;Acc:Q9LS48]
AT3G51460.1	5.72792	44.8204	0.0405808	0.106532	649	SAC7	RHD4 [Source:UniProtKB/TrEMBL;Acc:A0A178VA55]
AT3G09740.1	5.72792	44.8204	0.0405808	0.106532	650	SYP71	At3g09740 [Source:UniProtKB/TrEMBL;Acc:Q2HIU8]
AT4G17140.3	5.72792	44.8204	0.0405808	0.106532	651		Pleckstrin homology (PH) domain-containing protein [Source:UniProtKB/TrEMBL;Acc:F4JNE2]
AT3G50590.1	3.29278	14.9636	0.0410111	0.107251	652		Transducin/WD40 repeat-like superfamily protein [Source:UniProtKB/TrEMBL;Acc:F4J0P2]
AT3G60190.1	3.29278	14.9533	0.0410426	0.107251	653	DRP1E	Dynamin-related protein 1E [Source:UniProtKB/Swiss-Prot;Acc:Q9FNX5]
AT5G48760.2	-1.84659	14.9612	0.0410183	0.107251	654	RPL13AD	60S ribosomal protein L13a-4 [Source:UniProtKB/Swiss-Prot;Acc:Q9FKC0]
AT3G26618.1	-3.03562	14.6467	0.0420078	0.109189	655	ERF1-3	ERF1-3 [Source:UniProtKB/TrEMBL;Acc:A0A178VIS2]
AT5G10470.2	-5.72792	42.4978	0.0422315	0.109189	656	KCA1	kinesin like protein for actin based chloroplast movement 1 [Source:TAIR;Acc:AT5G10470]
AT2G21830.1	-1.80023	14.6578	0.0419722	0.109189	657		Cysteine/Histidine-rich C1 domain family protein [Source:UniProtKB/TrEMBL;Acc:Q9SJ16]
AT2G45790.1	-3.03562	14.6502	0.0419968	0.109189	658	PMM	Phosphomannomutase [Source:UniProtKB/Swiss-Prot;Acc:O80840]
AT1G32500.1	-5.72792	42.4978	0.0422315	0.109189	659	ABCI7	At1g32500 [Source:UniProtKB/TrEMBL;Acc:Q058Q9]
AT1G60780.1	-5.72792	42.4978	0.0422315	0.109189	660	AP1M2	AP-1 complex subunit mu-2 [Source:UniProtKB/Swiss-Prot;Acc:O22715]
AT5G66470.1	-5.72792	42.4978	0.0422315	0.109189	661		GTPase ERA-like, chloroplastic [Source:UniProtKB/Swiss-Prot;Acc:Q8VZ74]
AT3G62870.1	-1.14543	14.4765	0.0425614	0.109875	662	RPL7AB	60S ribosomal protein L7a-2 [Source:UniProtKB/Swiss-Prot;Acc:Q9LZH9]
AT4G28470.1	-1.32971	14.2501	0.0433181	0.11166	663	RPN1B	26S proteasome non-ATPase regulatory subunit 2 homolog B [Source:UniProtKB/Swiss-Prot;Acc:Q6XJG8]
AT4G25630.1	1.74543	14.1286	0.0437343	0.112563	664	MED36A	Mediator of RNA polymerase II transcription subunit 36a [Source:UniProtKB/Swiss-Prot;Acc:Q94AH9]
AT4G28080.1	-3.8679	14.1046	0.0438174	0.112607	665	TSS	Protein TSS [Source:UniProtKB/Swiss-Prot;Acc:F4JKH6]
AT1G05460.1	-6.02237	39.9298	0.0442478	0.113372	666	SDE3	Probable RNA helicase SDE3 [Source:UniProtKB/Swiss-Prot;Acc:Q8GYD9]
AT5G65010.2	-6.02237	39.9298	0.0442478	0.113372	667	ASN2	asparagine synthetase 2 [Source:TAIR;Acc:AT5G65010]
AT5G46290.1	-1.365	13.9173	0.0444754	0.113663	668	KASI	3-ketoacyl-acyl carrier protein synthase I [Source:UniProtKB/TrEMBL;Acc:F4KHF4]
AT1G10670.3	-3.30581	13.912	0.044494	0.113663	669	ACLA-1	ATP-citrate lyase A-1 [Source:UniProtKB/TrEMBL;Acc:F4I5V8]
AT1G43170.9	-0.900964	13.8117	0.044854	0.114411	670	ARP1	60S ribosomal protein L3-1 [Source:UniProtKB/Swiss-Prot;Acc:P17094]
AT5G54160.1	-6.26679	38.6867	0.045306	0.11522	671	OMT1	Flavone 3'-O-methyltransferase 1 [Source:UniProtKB/Swiss-Prot;Acc:Q9FK25]
AT1G20950.1	-6.26679	38.6867	0.045306	0.11522	672	PFP-ALPHA1	Pyrophosphate--fructose 6-phosphate 1-phosphotransferase subunit alpha [Source:UniProtKB/TrEMBL;Acc:A0A178WMV9]
AT1G07890.8	-1.28688	113.917	0.0459109	0.116585	673	APX1	MEE6 [Source:UniProtKB/TrEMBL;Acc:A0A178W5I1]
AT2G30870.1	-1.65711	26.1865	0.0461388	0.116817	674	GSTF10	Glutathione S-transferase F10 [Source:UniProtKB/Swiss-Prot;Acc:P42761]
AT3G17970.1	1.65711	25.8032	0.0461388	0.116817	675	OEP64	Outer envelope protein 64, chloroplastic [Source:UniProtKB/Swiss-Prot;Acc:Q9LVH5]
AT2G19480.1	0.821403	21.4278	0.0462381	0.116895	676	NAP1;2	Nucleosome assembly protein 1;2 [Source:UniProtKB/Swiss-Prot;Acc:Q9ZUP3]
AT4G13170.1	-1.83432	13.3983	0.0463941	0.117116	677	RPL13AC	60S ribosomal protein L13a-3 [Source:UniProtKB/Swiss-Prot;Acc:Q9SVR0]
AT5G06830.1	-3.51873	13.3773	0.046475	0.117147	678		CDK5RAP3-like protein [Source:UniProtKB/Swiss-Prot;Acc:Q9FG23]
AT4G02510.1	2.2076	13.3305	0.0466559	0.117257	679	TOC159	Translocase of chloroplast 159, chloroplastic [Source:UniProtKB/Swiss-Prot;Acc:O81283]
AT5G57870.1	-6.47573	37.2343	0.046619	0.117257	680	EIF(ISO)4G1	Eukaryotic translation initiation factor isoform 4G-1 [Source:UniProtKB/Swiss-Prot;Acc:Q93ZT6]
AT5G56950.1	1.65711	13.1726	0.0472757	0.118467	681	NAP1;3	Nucleosome assembly protein 1;3 [Source:UniProtKB/Swiss-Prot;Acc:Q94K07]
AT4G03430.1	-3.94486	13.181	0.0472424	0.118467	682	STA1	Protein STABILIZED1 [Source:UniProtKB/Swiss-Prot;Acc:Q9ZT71]
AT2G38750.1	1.14543	12.8979	0.0483896	0.12108	683	ANN4	Annexin D4 [Source:UniProtKB/Swiss-Prot;Acc:Q9ZVJ6]
AT5G47210.1	1.33184	12.7947	0.0488203	0.121979	684	RGGC	RGG repeats nuclear RNA binding protein C [Source:UniProtKB/Swiss-Prot;Acc:Q9LVT8]
AT5G24300.2	-5.04439	33.4343	0.0505118	0.12257	685	SS1	Starch synthase, chloroplastic/amyloplastic (Fragment) [Source:UniProtKB/TrEMBL;Acc:W8QN76]
AT2G28900.1	1.87447	18.9844	0.049601	0.12257	694	OEP161	Outer envelope pore protein 16-1, chloroplastic [Source:UniProtKB/Swiss-Prot;Acc:Q9ZV24]
AT5G46800.1	5.04439	33.2646	0.0507034	0.12257	686	BOU	Mitochondrial carnitine/acylcarnitine carrier-like protein [Source:UniProtKB/Swiss-Prot;Acc:Q93XM7]
AT1G70940.1	5.04439	33.2646	0.0507034	0.12257	689	PIN3	Auxin efflux carrier component 3 [Source:UniProtKB/Swiss-Prot;Acc:Q9S7Z8]
AT5G45480.1	5.04439	33.2646	0.0507034	0.12257	700		Transmembrane protein, putative (DUF594) [Source:UniProtKB/TrEMBL;Acc:Q9FHI8]
AT3G44310.1	-3.11974	12.464	0.0502481	0.12257	690	NIT1	NITI [Source:UniProtKB/TrEMBL;Acc:A0A384KJ08]
AT4G19710.2	-5.04439	33.4343	0.0505118	0.12257	691	AKHSDH2	Bifunctional aspartokinase/homoserine dehydrogenase 2, chloroplastic [Source:UniProtKB/Swiss-Prot;Acc:O81852]
AT5G24020.1	-5.04439	33.4343	0.0505118	0.12257	692	MIND1	Putative septum site-determining protein minD homolog, chloroplastic [Source:UniProtKB/Swiss-Prot;Acc:Q9MBA2]
AT4G24510.1	-5.04439	33.4119	0.050537	0.12257	693	CER2	VC2 [Source:UniProtKB/TrEMBL;Acc:A0A178V1H6]
AT3G54890.1	5.04439	33.2646	0.0507034	0.12257	701	LHCA1	Chlorophyll a-b binding protein, chloroplastic [Source:UniProtKB/TrEMBL;Acc:A0A178VBT7]
AT5G13560.1	-5.04439	33.4343	0.0505118	0.12257	695		At5g13560 [Source:UniProtKB/TrEMBL;Acc:Q8GY46]
AT1G04170.1	-1.87447	273.13	0.049601	0.12257	696	EIF2 GAMMA	Eukaryotic translation initiation factor 2 gamma subunit [Source:UniProtKB/TrEMBL;Acc:O64490]
AT4G21710.1	-5.04439	33.4343	0.0505118	0.12257	697	NRPB2	DNA-directed RNA polymerase II subunit 2 [Source:UniProtKB/Swiss-Prot;Acc:P38420]
AT2G43910.1	-1.87447	18.7792	0.049601	0.12257	698	ATHOL1	HOL1 [Source:UniProtKB/TrEMBL;Acc:A0A178VXT1]
AT1G32050.1	5.04439	33.2646	0.0507034	0.12257	702	SCAMP4	Secretory carrier-associated membrane protein 4 [Source:UniProtKB/Swiss-Prot;Acc:Q9C6X2]
ATCG00130.1	5.04439	33.2646	0.0507034	0.12257	705	ATPF	ATP synthase subunit b, chloroplastic [Source:UniProtKB/Swiss-Prot;Acc:P56759]
AT1G14850.1	5.04439	33.2619	0.0507064	0.12257	687	NUP155	NUP155 [Source:UniProtKB/TrEMBL;Acc:A0A178WJ50]
AT5G57120.1	5.04439	33.2619	0.0507064	0.12257	688		AT5g57120/MUL3_6 [Source:UniProtKB/TrEMBL;Acc:Q9LU74]
AT1G58080.1	-5.04439	33.4343	0.0505118	0.12257	703	HISN1A	HISN1A [Source:UniProtKB/TrEMBL;Acc:A0A178WM39]
AT4G18580.2	-5.04439	33.4119	0.050537	0.12257	704		At4g18580 [Source:UniProtKB/TrEMBL;Acc:Q8LBN4]
AT1G71500.1	5.04439	33.2619	0.0507064	0.12257	699		Rieske (2Fe-2S) domain-containing protein [Source:UniProtKB/TrEMBL;Acc:Q9C9I7]
AT2G23100.1	-5.04439	33.4343	0.0505118	0.12257	706		Cysteine/Histidine-rich C1 domain family protein [Source:UniProtKB/TrEMBL;Acc:F4ILF9]
AT2G40730.1	-5.04439	33.4343	0.0505118	0.12257	707		Kinase family with ARM repeat domain-containing protein [Source:UniProtKB/TrEMBL;Acc:F4II29]
AT1G20970.1	-1.79141	12.2505	0.0512098	0.123612	708		FUNCTIONS IN: molecular_function unknown; INVOLVED IN: biological_process unknown; LOCATED IN: plasma membrane, vacuole; EXPRESSED IN: guard cell, cultured cell; BEST Arabidopsis thaliana protein match is: proton pump interactor 1 (TAIR:AT4G27500.1). [Source:TAIR;Acc:AT1G20970]
AT5G27850.1	-1.46792	12.2049	0.0514198	0.123944	709	RPL18C	60S ribosomal protein L18-3 [Source:UniProtKB/Swiss-Prot;Acc:Q940B0]
AT4G18100.1	-1.68118	12.152	0.0516651	0.124276	710	RPL32A	60S ribosomal protein L32-1 [Source:UniProtKB/Swiss-Prot;Acc:P49211]
ATCG00780.1	-2.03953	12.1439	0.051703	0.124276	711	RPL14	50S ribosomal protein L14, chloroplastic [Source:UniProtKB/Swiss-Prot;Acc:P56792]
AT1G10200.1	-1.28688	12.0381	0.0522005	0.125296	712	WLIM1	WLIM1 [Source:UniProtKB/TrEMBL;Acc:A0A178W4R1]
AT1G17470.2	-2.88753	11.9104	0.0528123	0.126409	713	DRG1	Developmentally-regulated G-protein 1 [Source:UniProtKB/Swiss-Prot;Acc:Q9LQK0]
AT5G19550.1	-2.88753	11.9104	0.0528123	0.126409	714	ASP2	Aspartate aminotransferase [Source:UniProtKB/TrEMBL;Acc:Q1EBW2]
AT4G34110.1	-3.09686	11.7841	0.0534307	0.127226	715	PAB2	Polyadenylate-binding protein [Source:UniProtKB/TrEMBL;Acc:A0A178UWB3]
ATCG01130.1	7.59246	31.01	0.0534169	0.127226	716	YCF1.2	Ycf1 protein [Source:TAIR;Acc:ATCG01130]
AT3G13300.1	-3.09686	11.7841	0.0534307	0.127226	717	VCS	Enhancer of mRNA-decapping protein 4 [Source:UniProtKB/Swiss-Prot;Acc:Q9LTT8]
AT1G78630.1	2.88753	11.7799	0.0534515	0.127226	718	RPL13	50S ribosomal protein L13, chloroplastic [Source:UniProtKB/Swiss-Prot;Acc:Q9SYL9]
AT4G13780.1	-3.03562	11.6497	0.0541025	0.127886	719		Methionine--tRNA ligase, cytoplasmic [Source:UniProtKB/Swiss-Prot;Acc:Q9SVN5]
AT2G40290.1	-3.03562	11.6581	0.0540601	0.127886	720		Eukaryotic translation initiation factor 2 subunit alpha homolog [Source:UniProtKB/Swiss-Prot;Acc:Q9SIZ2]
AT4G39350.1	5.83289	30.5524	0.0540092	0.127886	721	CESA2	CESA2 [Source:UniProtKB/TrEMBL;Acc:A0A384LAI4]
AT2G37220.1	-3.03562	11.6581	0.0540601	0.127886	722	CP29B	RNA-binding protein CP29B, chloroplastic [Source:UniProtKB/Swiss-Prot;Acc:Q9ZUU4]
AT3G23600.1	-3.03562	11.6581	0.0540601	0.127886	723		AT3g23600/MDB19_9 [Source:UniProtKB/TrEMBL;Acc:Q9LUG8]
AT1G01790.1	5.49185	30.1055	0.0546025	0.128889	724	KEA1	K(+) efflux antiporter 1, chloroplastic [Source:UniProtKB/Swiss-Prot;Acc:Q9ZTZ7]
ATCG00170.1	-6.10852	29.8268	0.0549802	0.129602	725	RPOC2	DNA-directed RNA polymerase subunit beta'' [Source:UniProtKB/Swiss-Prot;Acc:P56764]
AT4G33510.1	-5.49185	29.2611	0.0557656	0.130732	726	DHS2	Phospho-2-dehydro-3-deoxyheptonate aldolase [Source:UniProtKB/TrEMBL;Acc:A0A178US70]
AT1G11650.2	-5.49185	29.2611	0.0557656	0.130732	727	RBP45B	RBP45B [Source:UniProtKB/TrEMBL;Acc:A0A178WLD6]
AT5G59940.1	-5.49185	29.2611	0.0557656	0.130732	728		Cysteine/Histidine-rich C1 domain family protein [Source:UniProtKB/TrEMBL;Acc:Q9FJE2]
AT3G08943.1	-5.49185	29.2611	0.0557656	0.130732	729
AT5G02940.1	6.87036	29.0164	0.0561134	0.131367	730		Protein of unknown function (DUF1012) [Source:TAIR;Acc:AT5G02940]
AT2G36460.1	-5.83289	28.7993	0.0564262	0.131919	731	FBA6	Fructose-bisphosphate aldolase 6, cytosolic [Source:UniProtKB/Swiss-Prot;Acc:Q9SJQ9]
AT2G42600.2	-5.83289	28.5809	0.0567448	0.131941	732	PPC2	PPC2 [Source:UniProtKB/TrEMBL;Acc:A0A178VV64]
AT5G05180.1	-5.83289	28.5809	0.0567448	0.131941	733		Gb [Source:UniProtKB/TrEMBL;Acc:Q9FHK5]
AT2G33840.1	-5.83289	28.5809	0.0567448	0.131941	734		Tyrosine--tRNA ligase 1, cytoplasmic [Source:UniProtKB/Swiss-Prot;Acc:Q8S9J2]
AT3G57890.2	-5.83289	28.5809	0.0567448	0.131941	735		Tubulin binding cofactor C domain-containing protein [Source:UniProtKB/TrEMBL;Acc:F4J4K6]
AT3G16420.3	-1.16439	22.3176	0.0571707	0.132751	736	PBP1	PYK10-binding protein 1 [Source:UniProtKB/Swiss-Prot;Acc:O04314]
AT2G37840.1	-2.65076	11.006	0.0575437	0.133436	737	ATG1C	Serine/threonine-protein kinase ATG1c [Source:UniProtKB/Swiss-Prot;Acc:F4IRW0]
AT5G45500.1	3.24345	10.9467	0.0578802	0.134034	738		RNI-like superfamily protein [Source:UniProtKB/TrEMBL;Acc:Q9FHI6]
AT4G30690.1	-3.16993	10.8953	0.0581747	0.134352	739	IF3-4	Translation initiation factor IF3-4, chloroplastic [Source:UniProtKB/Swiss-Prot;Acc:Q94B52]
AT3G12050.1	-3.16993	10.8992	0.0581522	0.134352	740		Aha1 domain-containing protein [Source:UniProtKB/TrEMBL;Acc:Q9LHL7]
AT1G16890.2	-2.72247	10.7671	0.0589219	0.134622	741	UBC36	Ubiquitin-conjugating enzyme 36 [Source:UniProtKB/TrEMBL;Acc:F4I615]
AT2G18990.1	-2.72247	10.7671	0.0589219	0.134622	742	TXND9	Thioredoxin domain-containing protein 9 homolog [Source:UniProtKB/Swiss-Prot;Acc:O64628]
AT3G47470.1	3.16993	10.8462	0.0584588	0.134622	744	LHCA4	Chlorophyll a-b binding protein, chloroplastic [Source:UniProtKB/TrEMBL;Acc:A0A178VEE6]
AT1G21500.1	2.72247	10.7872	0.0588034	0.134622	743		F24J8.11 protein [Source:UniProtKB/TrEMBL;Acc:Q9LPK9]
AT2G35050.1	-2.72247	10.7671	0.0589219	0.134622	745		Kinase superfamily with octicosapeptide/Phox/Bem1p domain-containing protein [Source:UniProtKB/TrEMBL;Acc:O64768]
AT3G42050.1	-2.72247	10.7678	0.0589176	0.134622	746	VHA-H	V-type proton ATPase subunit H [Source:UniProtKB/Swiss-Prot;Acc:Q9LX65]
AT2G42700.2	-2.72247	10.7678	0.0589176	0.134622	747		FUNCTIONS IN: molecular_function unknown; INVOLVED IN: vesicle-mediated transport, vesicle docking involved in exocytosis; LOCATED IN: cellular_component unknown; EXPRESSED IN: 22 plant structures; EXPRESSED DURING: 14 growth stages; CONTAINS InterP /.../AIN/s: Sec1-like protein (InterPro:IPR001619); Ha. [Source:TAIR;Acc:AT2G42700]
AT4G09980.1	-2.72247	10.7671	0.0589219	0.134622	748	EMB1691	EMB1691 [Source:UniProtKB/TrEMBL;Acc:A0A178V0G2]
AT2G19730.3	-0.929874	10.7223	0.059187	0.135048	749	RPL28A	60S ribosomal protein L28-1 [Source:UniProtKB/Swiss-Prot;Acc:O82204]
AT1G12920.1	-3.16993	10.6999	0.0593201	0.135171	750	ERF1-2	Eukaryotic peptide chain release factor subunit 1-2 [Source:UniProtKB/Swiss-Prot;Acc:Q9LPV8]
AT5G45490.1	0.73016	85.3024	0.0599994	0.136537	751		Probable disease resistance protein At5g45490 [Source:UniProtKB/Swiss-Prot;Acc:Q9FHI7]
AT5G47880.2	-3.0199	10.559	0.0601714	0.136746	752	ERF1-1	ERF1-1 [Source:UniProtKB/TrEMBL;Acc:A0A178UFY7]
AT5G39740.2	-2.08342	10.4374	0.0609239	0.138272	753	RPL5B	RPL5B [Source:UniProtKB/TrEMBL;Acc:A0A178UJU5]
AT3G24830.1	-1.61852	10.345	0.061507	0.139411	754	RPL13AB	60S ribosomal protein L13a-2 [Source:UniProtKB/Swiss-Prot;Acc:Q9LRX8]
AT4G05160.1	-1.74543	10.2338	0.0622225	0.140845	755	4CLL7	4-coumarate--CoA ligase-like 7 [Source:UniProtKB/Swiss-Prot;Acc:Q9M0X9]
AT5G25754.1	-4.27798	10.0151	0.0636737	0.14394	756		Eukaryotic translation initiation factor 3 subunit L [Source:UniProtKB/TrEMBL;Acc:F4JY76]
AT3G19760.1	-3.42999	9.96128	0.0640397	0.144576	757	EIF4A3	Eukaryotic initiation factor 4A-III homolog [Source:UniProtKB/Swiss-Prot;Acc:Q94A52]
AT3G08940.2	6.18982	23.7965	0.0649509	0.146439	758	LHCB4.2	Chlorophyll a-b binding protein CP29.2, chloroplastic [Source:UniProtKB/Swiss-Prot;Acc:Q9XF88]
AT1G72150.1	2.01089	9.75426	0.065485	0.147449	759	PATL1	Patellin-1 [Source:UniProtKB/Swiss-Prot;Acc:Q56WK6]
AT4G16520.1	-1.41995	9.29439	0.068914	0.154559	760	ATG8F	Ubiquitin-like superfamily protein [Source:TAIR;Acc:AT4G16520]
AT5G22080.1	-2.18763	9.31033	0.0687898	0.154559	761		Chaperone DnaJ-domain superfamily protein [Source:UniProtKB/TrEMBL;Acc:Q9C580]
AT5G56350.1	-5.93074	21.9513	0.0689103	0.154559	762		Pyruvate kinase [Source:UniProtKB/TrEMBL;Acc:Q9FM97]
AT2G03140.2	7.13955	21.8927	0.0690453	0.154651	763		alpha/beta-Hydrolases superfamily protein [Source:TAIR;Acc:AT2G03140]
AT2G40060.1	0.458613	9.24785	0.0692791	0.154971	764	CLC2	Clathrin light chain [Source:UniProtKB/TrEMBL;Acc:A0A178W0Q3]
AT4G24840.1	-4.64386	19.0139	0.0765214	0.155955	765		FUNCTIONS IN: molecular_function unknown; INVOLVED IN: protein transport, Golgi organization; LOCATED IN: vacuole; EXPRESSED IN: 23 plant structures; EXPRESSED DURING: 13 growth stages; CONTAINS InterPro DOMAIN/s: COG complex component, COG2 (InterP /.../009316); Ha. [Source:TAIR;Acc:AT4G24840]
AT3G19960.2	3.09686	9.15838	0.0699905	0.155955	865	ATM1	Myosin 1 [Source:UniProtKB/TrEMBL;Acc:F4JCF9]
AT3G57330.1	5.20945	19.2469	0.075847	0.155955	766	ACA11	Putative calcium-transporting ATPase 11, plasma membrane-type [Source:UniProtKB/Swiss-Prot;Acc:Q9M2L4]
AT5G65110.1	-4.64386	19.0139	0.0765214	0.155955	768	ACX2	Acyl-coenzyme A oxidase [Source:UniProtKB/TrEMBL;Acc:A0A178UA38]
AT5G05980.1	-4.64386	19.0139	0.0765214	0.155955	769	FPGS1	Folylpolyglutamate synthase [Source:UniProtKB/Swiss-Prot;Acc:F4K2A1]
AT3G56650.1	-2.72247	8.07435	0.0797777	0.155955	770	PPD6	PPD6 [Source:UniProtKB/TrEMBL;Acc:A0A384KSV2]
AT5G45620.1	-3.60881	8.25021	0.0780276	0.155955	771	RPN9A	26S proteasome non-ATPase regulatory subunit 13 homolog A [Source:UniProtKB/Swiss-Prot;Acc:Q8RWF0]
AT5G16715.1	-6.91886	17.3796	0.0816721	0.155955	772	EMB2247	Valine--tRNA ligase, chloroplastic/mitochondrial 2 [Source:UniProtKB/Swiss-Prot;Acc:F4KE63]
AT5G45390.1	-3.70044	16.7254	0.0839668	0.155955	773	CLPP4	ATP-dependent Clp protease proteolytic subunit 4, chloroplastic [Source:UniProtKB/Swiss-Prot;Acc:Q94B60]
AT5G50320.1	-3.70044	16.7038	0.0840448	0.155955	774	HAG3	Elongator complex protein 3 [Source:UniProtKB/TrEMBL;Acc:A0A178UGS1]
AT2G36530.1	-3.09686	9.04321	0.070926	0.155955	775	ENO2	LOS2 [Source:UniProtKB/TrEMBL;Acc:A0A178VT47]
AT1G70290.1	-5.20945	19.2272	0.0759036	0.155955	776	TPS8	Probable alpha,alpha-trehalose-phosphate synthase [UDP-forming] 8 [Source:UniProtKB/Swiss-Prot;Acc:Q0WUI9]
AT5G20990.1	-3.70044	16.7038	0.0840448	0.155955	777	CNX1	Molybdopterin biosynthesis protein CNX1 [Source:UniProtKB/Swiss-Prot;Acc:Q39054]
AT1G51690.3	-5.20945	19.2272	0.0759036	0.155955	778	ATB ALPHA	protein phosphatase 2A 55 kDa regulatory subunit B alpha isoform [Source:TAIR;Acc:AT1G51690]
AT2G33470.2	-4.64386	18.9889	0.0765947	0.155955	779	GLTP1	Glycolipid transfer protein 1 [Source:UniProtKB/Swiss-Prot;Acc:O22797]
AT3G12490.1	-3.70044	16.7254	0.0839668	0.155955	780	CYS6	Cysteine proteinase inhibitor 6 [Source:UniProtKB/Swiss-Prot;Acc:Q8H0X6]
AT2G30200.1	-4.64386	19.0139	0.0765214	0.155955	781		EMBRYO DEFECTIVE 3147 [Source:UniProtKB/TrEMBL;Acc:Q8RU07]
AT1G64090.1	5.20945	19.2469	0.075847	0.155955	782	RTNLB3	Reticulon-like protein [Source:UniProtKB/TrEMBL;Acc:F4I596]
AT4G12060.1	-3.70044	16.7038	0.0840448	0.155955	783	CLPT2	ATP-dependent Clp protease ATP-binding subunit CLPT2, chloroplastic [Source:UniProtKB/Swiss-Prot;Acc:Q8GW78]
AT4G39050.1	-3.70044	16.7038	0.0840448	0.155955	784	KIN7D	Kinesin-like protein KIN-7D, mitochondrial [Source:UniProtKB/Swiss-Prot;Acc:Q8W5R5]
AT1G31230.1	-4.64386	19.0139	0.0765214	0.155955	785	AKHSDH1	Bifunctional aspartokinase/homoserine dehydrogenase 1, chloroplastic [Source:UniProtKB/Swiss-Prot;Acc:Q9SA18]
AT5G13530.1	-3.70044	16.7254	0.0839668	0.155955	786	KEG	E3 ubiquitin-protein ligase KEG [Source:UniProtKB/Swiss-Prot;Acc:Q9FY48]
AT2G32240.1	-0.863365	8.0729	0.0797924	0.155955	787		FUNCTIONS IN: molecular_function unknown; INVOLVED IN: response to cadmium ion; LOCATED IN: plasma membrane; EXPRESSED IN: 25 plant structures; EXPRESSED DURING: 13 growth stages; CONTAINS InterPro DOMAIN/s: Prefoldin (InterPro:IPR009053); BEST Arab /.../s thaliana protein match is: unknown protein (TAIR:AT1G05320.3); Ha. [Source:TAIR;Acc:AT2G32240]
AT1G43690.1	-4.64386	18.9889	0.0765947	0.155955	788		At1g43690/F2J6_4 [Source:UniProtKB/TrEMBL;Acc:Q8VYV0]
AT2G43680.1	5.20945	19.2469	0.075847	0.155955	808	IQD14	IQD14 [Source:UniProtKB/TrEMBL;Acc:A0A178VRE6]
AT5G50530.1	-3.70044	16.7038	0.0840448	0.155955	790	CBSCBSPB4	CBS domain-containing protein CBSCBSPB5 [Source:UniProtKB/Swiss-Prot;Acc:P0DH79]
AT1G15820.1	5.20945	19.2469	0.075847	0.155955	815	LHCB6	Chlorophyll a-b binding protein, chloroplastic [Source:UniProtKB/TrEMBL;Acc:Q9LMQ2]
AT5G22370.2	-3.70044	16.7254	0.0839668	0.155955	792	EMB1705	QQT1 [Source:UniProtKB/TrEMBL;Acc:A0A178UBM9]
AT4G26130.1	5.20945	19.2469	0.075847	0.155955	838		AT4g26130/F20B18_240 [Source:UniProtKB/TrEMBL;Acc:Q9SZI4]
AT1G67730.1	5.20945	19.2469	0.075847	0.155955	867	KCR1	Very-long-chain 3-oxoacyl-CoA reductase 1 [Source:UniProtKB/Swiss-Prot;Acc:Q8L9C4]
AT1G10430.1	-3.70044	16.7038	0.0840448	0.155955	795	PP2A2	Serine/threonine-protein phosphatase PP2A-2 catalytic subunit [Source:UniProtKB/Swiss-Prot;Acc:Q07098]
AT3G19820.2	5.20945	19.2469	0.075847	0.155955	874	DIM	Delta(24)-sterol reductase [Source:UniProtKB/Swiss-Prot;Acc:Q39085]
AT4G28980.2	-3.70044	16.7038	0.0840448	0.155955	797	CDKF-1	AT4G28980 protein [Source:UniProtKB/TrEMBL;Acc:B9DFZ7]
AT4G14090.1	-3.70044	16.7038	0.0840448	0.155955	798	UGT75C1	UDP-glycosyltransferase 75C1 [Source:UniProtKB/Swiss-Prot;Acc:Q0WW21]
AT4G38600.1	-3.70044	16.7038	0.0840448	0.155955	799	UPL3	E3 ubiquitin-protein ligase UPL3 [Source:UniProtKB/Swiss-Prot;Acc:Q6WWW4]
AT2G16860.1	5.20945	19.2469	0.075847	0.155955	899		Expressed protein [Source:UniProtKB/TrEMBL;Acc:Q9ZVX7]
AT5G23890.1	5.20945	19.2469	0.075847	0.155955	915		GPI-anchored adhesin-like protein [Source:UniProtKB/TrEMBL;Acc:Q9FF91]
AT4G19490.1	-5.20945	19.2272	0.0759036	0.155955	802	VPS54	Vacuolar protein sorting-associated protein 54, chloroplastic [Source:UniProtKB/Swiss-Prot;Acc:F4JT76]
AT5G58040.1	-3.36923	8.31456	0.0774044	0.155955	803	FIPS5	FIP1[V]-like protein [Source:UniProtKB/Swiss-Prot;Acc:F4KDH9]
AT3G26560.1	-3.70044	16.7254	0.0839668	0.155955	804		Probable pre-mRNA-splicing factor ATP-dependent RNA helicase DEAH5 [Source:UniProtKB/Swiss-Prot;Acc:Q38953]
AT4G05180.1	-4.64386	18.9889	0.0765947	0.155955	805	PSBQ2	Oxygen-evolving enhancer protein 3-2, chloroplastic [Source:UniProtKB/Swiss-Prot;Acc:Q41932]
AT2G14880.1	-4.64386	19.0139	0.0765214	0.155955	806		Expressed protein [Source:UniProtKB/TrEMBL;Acc:O82326]
AT3G58600.1	-3.70044	16.7038	0.0840448	0.155955	807		Adaptin ear-binding coat-associated protein 1 NECAP-1 [Source:UniProtKB/TrEMBL;Acc:Q84WV7]
AT5G08680.1	1.50901	16.279	0.0764178	0.155955	789		ATP synthase subunit beta-3, mitochondrial [Source:UniProtKB/Swiss-Prot;Acc:Q9C5A9]
AT1G72560.3	-3.70044	16.7038	0.0840448	0.155955	809	PSD	Exportin-T [Source:UniProtKB/Swiss-Prot;Acc:Q7PC79]
AT1G15270.1	1.50901	16.279	0.0764178	0.155955	801		F9L1.21 protein [Source:UniProtKB/TrEMBL;Acc:Q9XI42]
AT5G63190.2	-4.64386	19.0139	0.0765214	0.155955	811		MA3 domain-containing protein [Source:UniProtKB/TrEMBL;Acc:Q94BR1]
AT5G47680.1	-3.70044	16.7254	0.0839668	0.155955	812	TRM10	At5g47680 [Source:UniProtKB/TrEMBL;Acc:Q9FGI9]
AT2G38140.1	1.50901	16.279	0.0764178	0.155955	819	RPS31	30S ribosomal protein S31, chloroplastic [Source:UniProtKB/Swiss-Prot;Acc:O80439]
AT5G39570.1	-1.41269	8.77097	0.0732286	0.155955	814		Transmembrane protein [Source:UniProtKB/TrEMBL;Acc:Q8L7C5]
AT1G53210.1	4.64386	18.8435	0.0770234	0.155955	810	NCL	Sodium/calcium exchanger NCL [Source:UniProtKB/Swiss-Prot;Acc:Q8L636]
AT3G06510.2	4.64386	18.8435	0.0770234	0.155955	817	SFR2	Glycosyl hydrolase superfamily protein [Source:TAIR;Acc:AT3G06510]
AT2G01420.2	4.64386	18.8435	0.0770234	0.155955	833	PIN4	Auxin efflux carrier component [Source:UniProtKB/TrEMBL;Acc:A0A178VZS2]
AT3G06580.1	-4.64386	18.9889	0.0765947	0.155955	818	GAL1	Galactokinase [Source:UniProtKB/Swiss-Prot;Acc:Q9SEE5]
AT5G62810.1	4.64386	18.8435	0.0770234	0.155955	921	PEX14	Peroxisomal membrane protein PEX14 [Source:UniProtKB/Swiss-Prot;Acc:Q9FXT6]
AT1G05320.1	-1.66227	8.23313	0.0781946	0.155955	820		FUNCTIONS IN: molecular_function unknown; INVOLVED IN: biological_process unknown; LOCATED IN: cellular_component unknown; EXPRESSED IN: fruit, egg cell; CONTAINS InterPro DOMAIN/s: Prefoldin (InterPro:IPR009053); BEST Arabidopsis thaliana protein m /.../s: unknown protein (TAIR:AT2G32240.1); Ha. [Source:TAIR;Acc:AT1G05320]
AT4G27000.1	-4.64386	19.0139	0.0765214	0.155955	821	RBP45C	Polyadenylate-binding protein RBP45C [Source:UniProtKB/Swiss-Prot;Acc:Q93W34]
AT1G69200.1	-1.18903	7.67313	0.0840461	0.155955	822	FLN2	Fructokinase-like 2, chloroplastic [Source:UniProtKB/Swiss-Prot;Acc:F4I0K2]
AT4G15802.1	-3.70044	16.7038	0.0840448	0.155955	823	HSBP	Heat shock factor-binding protein [Source:UniProtKB/Swiss-Prot;Acc:Q8GW48]
AT1G54090.1	-4.64386	19.0139	0.0765214	0.155955	824	ATEXO70D2	Exocyst subunit Exo70 family protein [Source:UniProtKB/TrEMBL;Acc:Q9SYG5]
AT5G19820.1	-3.48829	7.90396	0.0815418	0.155955	825	emb2734	ARM repeat superfamily protein [Source:UniProtKB/TrEMBL;Acc:Q93VS8]
AT5G14540.1	4.64386	18.8378	0.0770404	0.155955	827		AT5G14540 protein [Source:UniProtKB/TrEMBL;Acc:B9DHK3]
AT3G25920.1	4.64386	18.8378	0.0770404	0.155955	871	RPL15	50S ribosomal protein L15, chloroplastic [Source:UniProtKB/Swiss-Prot;Acc:P25873]
AT1G77710.1	-3.70044	16.7038	0.0840448	0.155955	828		Ubiquitin-fold modifier 1 [Source:UniProtKB/TrEMBL;Acc:A0A178WJE1]
AT4G25550.1	-2.53605	8.0305	0.0802251	0.155955	829	CFIS2	Pre-mRNA cleavage factor Im 25 kDa subunit 2 [Source:UniProtKB/Swiss-Prot;Acc:Q8GXS3]
AT4G27320.1	-4.64386	18.9889	0.0765947	0.155955	830	PHOS34	Universal stress protein PHOS34 [Source:UniProtKB/Swiss-Prot;Acc:Q8L4N1]
AT4G27500.1	3.60881	8.30583	0.0774884	0.155955	800	PPI1	Proton pump-interactor 1 [Source:UniProtKB/Swiss-Prot;Acc:O23144]
AT4G27380.1	-4.64386	19.0139	0.0765214	0.155955	832		AT4g27380/M4I22_190 [Source:UniProtKB/TrEMBL;Acc:O81841]
AT5G47910.1	6.02237	18.3072	0.0786544	0.155955	913	RBOHD	Respiratory burst oxidase homolog protein D [Source:UniProtKB/Swiss-Prot;Acc:Q9FIJ0]
AT5G26667.1	-5.20945	19.2272	0.0759036	0.155955	834	PYR6	UMP-CMP kinase [Source:UniProtKB/TrEMBL;Acc:A0A178UDQ9]
AT1G51710.1	-4.64386	19.0139	0.0765214	0.155955	835	UBP6	Ubiquitin carboxyl-terminal hydrolase 6 [Source:UniProtKB/Swiss-Prot;Acc:Q949Y0]
AT5G46110.4	2.53605	8.05829	0.079941	0.155955	843	APE2	Glucose-6-phosphate/phosphate translocator-like protein [Source:UniProtKB/TrEMBL;Acc:A0A219I0W9]
AT1G73030.1	2.53605	8.05829	0.079941	0.155955	902	CHMP1B	VPS46.2 [Source:UniProtKB/TrEMBL;Acc:A0A178W5G8]
AT1G07770.1	2.32193	7.97972	0.0807488	0.155955	841	RPS15AF	40S ribosomal protein S15a-1 [Source:UniProtKB/Swiss-Prot;Acc:P42798]
AT1G80670.1	3.70044	16.8965	0.0833524	0.155955	767	RAE1	Protein RAE1 [Source:UniProtKB/Swiss-Prot;Acc:Q38942]
AT4G19006.1	-3.70044	7.85509	0.0820607	0.155955	840		Proteasome component (PCI) domain protein [Source:TAIR;Acc:AT4G19006]
ATCG01120.1	3.70044	16.8965	0.0833524	0.155955	793	RPS15	30S ribosomal protein S15, chloroplastic [Source:UniProtKB/Swiss-Prot;Acc:P56805]
AT3G53990.1	-1.18903	8.07204	0.0798012	0.155955	842		AT3G53990 protein [Source:UniProtKB/TrEMBL;Acc:Q9M328]
AT4G28300.1	3.70044	16.8965	0.0833524	0.155955	813		Formin-like protein (DUF1421) [Source:UniProtKB/TrEMBL;Acc:Q8VZR8]
AT5G61760.1	-3.70044	16.7254	0.0839668	0.155955	844	IPK2B	Inositol polyphosphate multikinase beta [Source:UniProtKB/Swiss-Prot;Acc:Q9FLT2]
AT3G22190.1	3.70044	16.8965	0.0833524	0.155955	816	IQD5	IQD5 [Source:UniProtKB/TrEMBL;Acc:A0A384K8F3]
AT3G02220.1	-3.70044	16.7038	0.0840448	0.155955	846		Small acidic-like protein [Source:UniProtKB/TrEMBL;Acc:Q9SRT8]
AT4G01100.2	3.70044	16.8965	0.0833524	0.155955	837	ADNT1	Adenine nucleotide transporter 1 [Source:UniProtKB/TrEMBL;Acc:F4JHS4]
AT2G31750.1	-4.64386	19.0139	0.0765214	0.155955	848	UGT74D1	UDP-glucosyl transferase 74D1 [Source:TAIR;Acc:AT2G31750]
AT5G42970.1	-3.70044	16.7038	0.0840448	0.155955	849	CSN4	At5g42970 [Source:UniProtKB/TrEMBL;Acc:Q1H5B6]
AT3G11960.1	-5.20945	19.2141	0.075941	0.155955	850		Cleavage and polyadenylation specificity factor (CPSF) A subunit protein [Source:UniProtKB/TrEMBL;Acc:Q84R20]
AT4G31160.1	-3.70044	16.7254	0.0839668	0.155955	851	DCAF1	DDB1- and CUL4-associated factor homolog 1 [Source:UniProtKB/Swiss-Prot;Acc:Q9M086]
AT3G61140.1	-3.70044	16.7038	0.0840448	0.155955	852	CSN1	SK31 [Source:UniProtKB/TrEMBL;Acc:A0A178VFN7]
AT1G37130.1	-1.50901	16.3045	0.0764178	0.155955	853	NIA2	Nitrate reductase [NADH] 2 [Source:UniProtKB/Swiss-Prot;Acc:P11035]
AT1G16460.2	-3.70044	16.7038	0.0840448	0.155955	854	STR2	Thiosulfate/3-mercaptopyruvate sulfurtransferase 2 [Source:UniProtKB/Swiss-Prot;Acc:Q24JL3]
AT5G12940.1	-3.70044	16.7038	0.0840448	0.155955	855		Leucine-rich repeat (LRR) family protein [Source:UniProtKB/TrEMBL;Acc:Q9LXU5]
AT1G16720.1	-3.70044	16.7254	0.0839668	0.155955	856	HCF173	high chlorophyll fluorescence phenotype 173 [Source:TAIR;Acc:AT1G16720]
AT5G48900.1	-3.70044	16.7038	0.0840448	0.155955	857		Probable pectate lyase 20 [Source:UniProtKB/Swiss-Prot;Acc:Q93WF1]
AT1G20960.2	-2.32193	7.78362	0.0828303	0.155955	858	BRR2A	DExH-box ATP-dependent RNA helicase DExH12 [Source:UniProtKB/Swiss-Prot;Acc:Q9SYP1]
AT4G02770.1	3.70044	16.8965	0.0833524	0.155955	881	PSAD1	Photosystem I reaction center subunit II-1, chloroplastic [Source:UniProtKB/Swiss-Prot;Acc:Q9S7H1]
AT4G01400.1	-5.20945	19.2272	0.0759036	0.155955	860		Pentatricopeptide repeat-containing protein At4g01400, mitochondrial [Source:UniProtKB/Swiss-Prot;Acc:Q8LDU5]
AT5G40740.1	-3.70044	16.7254	0.0839668	0.155955	861	2006-08-01	AUG6 [Source:UniProtKB/TrEMBL;Acc:A0A178UQ56]
AT5G59730.1	-4.64386	19.0139	0.0765214	0.155955	862	ATEXO70H7	Exocyst subunit Exo70 family protein [Source:UniProtKB/TrEMBL;Acc:Q9FN91]
AT3G24430.1	-5.61471	20.1692	0.0733061	0.155955	863	HCF101	Fe-S cluster assembly factor HCF101, chloroplastic [Source:UniProtKB/Swiss-Prot;Acc:Q6STH5]
AT1G16810.2	3.70044	16.8965	0.0833524	0.155955	895		7-dehydrocholesterol reductase-like protein [Source:UniProtKB/TrEMBL;Acc:Q9FZ43]
AT4G13030.1	3.70044	16.8898	0.0833761	0.155955	791		P-loop containing nucleoside triphosphate hydrolases superfamily protein [Source:TAIR;Acc:AT4G13030]
AT3G62030.2	-1.50901	16.304	0.0764178	0.155955	866	ROC4	Rotamase CYP 4 [Source:UniProtKB/TrEMBL;Acc:F4IX26]
AT1G10510.1	3.70044	16.8898	0.0833761	0.155955	794	emb2004	RNI-like superfamily protein [Source:UniProtKB/TrEMBL;Acc:Q93ZV8]
AT1G79340.1	-1.50901	16.3032	0.0764178	0.155955	868	AMC4	Metacaspase-4 [Source:UniProtKB/Swiss-Prot;Acc:O64517]
AT4G34740.1	-3.70044	16.7038	0.0840448	0.155955	869	ASE2	Amidophosphoribosyltransferase [Source:UniProtKB/TrEMBL;Acc:A0A178UYQ3]
AT5G59290.2	-3.70044	16.7254	0.0839668	0.155955	870	UXS3	UDP-glucuronic acid decarboxylase 3 [Source:UniProtKB/TrEMBL;Acc:F4KHU8]
AT3G51140.1	3.70044	16.8898	0.0833761	0.155955	796		DnaJ (DUF3353) [Source:UniProtKB/TrEMBL;Acc:Q94C78]
AT2G40490.1	-5.20945	19.2272	0.0759036	0.155955	872	HEME2	Uroporphyrinogen decarboxylase 2, chloroplastic [Source:UniProtKB/Swiss-Prot;Acc:O22886]
AT3G16520.3	-4.64386	19.0139	0.0765214	0.155955	873	UGT88A1	UDP-glycosyltransferase 88A1 [Source:UniProtKB/Swiss-Prot;Acc:Q9LK73]
AT5G48810.1	3.70044	16.8898	0.0833761	0.155955	826	CYTB5-D	Cytochrome B5 isoform D [Source:UniProtKB/Swiss-Prot;Acc:Q9ZWT2]
AT4G34260.1	-3.70044	16.7254	0.0839668	0.155955	875	FUC95A	Alpha-L-fucosidase 2 [Source:UniProtKB/Swiss-Prot;Acc:Q8L7W8]
AT1G24610.1	-3.70044	16.7038	0.0840448	0.155955	876		F21J9.27 [Source:UniProtKB/TrEMBL;Acc:Q9FYK3]
AT5G38880.1	-2.53605	8.02985	0.0802318	0.155955	877	2005-08-01	AUGMIN subunit 5 [Source:UniProtKB/Swiss-Prot;Acc:Q9FMB4]
AT3G28920.1	-3.70044	16.7254	0.0839668	0.155955	878	ZHD9	Zinc-finger homeodomain protein 9 [Source:UniProtKB/Swiss-Prot;Acc:Q9LHF0]
AT4G27640.1	-3.70044	16.7038	0.0840448	0.155955	879		ARM repeat superfamily protein [Source:UniProtKB/TrEMBL;Acc:Q8W498]
AT5G57290.1	-0.980371	7.97021	0.0808476	0.155955	880	RPP3B	60S acidic ribosomal protein P3-2 [Source:UniProtKB/Swiss-Prot;Acc:Q9LVC9]
AT1G24160.2	3.70044	16.8898	0.0833761	0.155955	831		F3I6.9 protein [Source:UniProtKB/TrEMBL;Acc:O48683]
AT2G34640.1	-5.20945	19.2272	0.0759036	0.155955	882	PTAC12	Protein PLASTID TRANSCRIPTIONALLY ACTIVE 12, chloroplastic [Source:UniProtKB/Swiss-Prot;Acc:F4IHY7]
AT4G10570.1	-3.70044	16.7254	0.0839668	0.155955	883	UBP10	Ubiquitin carboxyl-terminal hydrolase 10 [Source:UniProtKB/Swiss-Prot;Acc:Q9ZSB5]
AT5G16970.1	-3.70044	16.7038	0.0840448	0.155955	884	AER	NADPH-dependent oxidoreductase 2-alkenal reductase [Source:UniProtKB/Swiss-Prot;Acc:Q39172]
AT4G04950.1	-4.64386	19.0139	0.0765214	0.155955	885	GRXS17	Monothiol glutaredoxin-S17 [Source:UniProtKB/Swiss-Prot;Acc:Q9ZPH2]
AT3G06730.1	-4.64386	19.0139	0.0765214	0.155955	886	CITRX	Thioredoxin-like protein CITRX, chloroplastic [Source:UniProtKB/Swiss-Prot;Acc:Q9M7X9]
AT2G26990.1	-4.64386	19.0139	0.0765214	0.155955	887	CSN2	COP9 signalosome complex subunit 2 [Source:UniProtKB/Swiss-Prot;Acc:Q8W207]
AT1G65440.1	-6.53916	18.0694	0.0794034	0.155955	888	SPT6	Transcription elongation factor SPT6 homolog [Source:UniProtKB/Swiss-Prot;Acc:A8MS85]
AT1G77840.1	-1.50901	16.304	0.0764178	0.155955	889		Probable eukaryotic translation initiation factor 5-2 [Source:UniProtKB/Swiss-Prot;Acc:Q9S825]
AT5G22320.1	-2.53605	8.03176	0.0802121	0.155955	890		AT5g22320/MWD9_11 [Source:UniProtKB/TrEMBL;Acc:Q9FMS0]
AT5G64050.1	-5.61471	20.1692	0.0733061	0.155955	891	OVA3	Glutamate--tRNA ligase, chloroplastic/mitochondrial [Source:UniProtKB/Swiss-Prot;Acc:Q9FEA2]
AT5G53460.3	-3.70044	16.7254	0.0839668	0.155955	892	GLT1	Glutamate synthase 1 [NADH], chloroplastic [Source:UniProtKB/Swiss-Prot;Acc:Q9LV03]
AT4G16500.1	-4.64386	18.9889	0.0765947	0.155955	893	CYS4	Cysteine proteinase inhibitor 4 [Source:UniProtKB/Swiss-Prot;Acc:Q84WT8]
AT3G27530.1	-5.61471	20.1692	0.0733061	0.155955	894	GC6	Golgin candidate 6 [Source:UniProtKB/Swiss-Prot;Acc:B0F9L4]
AT3G52730.1	3.70044	16.8898	0.0833761	0.155955	836		Ubiquinol-cytochrome C reductase UQCRX/QCR9-like family protein [Source:UniProtKB/TrEMBL;Acc:A0A1I9LS87]
AT4G35770.1	-3.70044	16.7038	0.0840448	0.155955	896	STR15	SEN1 [Source:UniProtKB/TrEMBL;Acc:A0A178UYD5]
AT3G55250.1	-3.70044	16.7038	0.0840448	0.155955	897	PSA3	PDE329 [Source:UniProtKB/TrEMBL;Acc:A0A178VJJ9]
AT5G51100.1	-3.70044	16.7254	0.0839668	0.155955	898	FSD2	Superoxide dismutase [Fe] 2, chloroplastic [Source:UniProtKB/Swiss-Prot;Acc:Q9LU64]
AT3G11820.1	3.70044	16.8898	0.0833761	0.155955	839	SYP121	SYR1 [Source:UniProtKB/TrEMBL;Acc:A0A178VIM4]
AT5G49720.1	3.70044	16.8898	0.0833761	0.155955	845	KOR	Endoglucanase 25 [Source:UniProtKB/Swiss-Prot;Acc:Q38890]
AT5G02240.1	-2.53605	8.03176	0.0802121	0.155955	901		Uncharacterized protein At5g02240 [Source:UniProtKB/Swiss-Prot;Acc:Q94EG6]
AT2G11520.1	3.70044	16.8898	0.0833761	0.155955	847	CRCK3	Calmodulin-binding receptor-like cytoplasmic kinase 3 [Source:UniProtKB/Swiss-Prot;Acc:Q9ASQ5]
AT1G65010.1	-2.76081	8.60735	0.0746781	0.155955	903		Putative WEB family protein At1g65010, chloroplastic [Source:UniProtKB/Swiss-Prot;Acc:F4I8B9]
AT3G55120.1	-3.70044	16.7038	0.0840448	0.155955	904	CHI1	Chalcone--flavonone isomerase 1 [Source:UniProtKB/Swiss-Prot;Acc:P41088]
AT2G22770.1	-5.61471	20.1692	0.0733061	0.155955	905	NAI1	NAI1 [Source:UniProtKB/TrEMBL;Acc:A0A178VWP9]
AT1G04860.1	-3.70044	16.7038	0.0840448	0.155955	906	UBP2	Ubiquitinyl hydrolase 1 [Source:UniProtKB/TrEMBL;Acc:A0A178WGQ0]
AT2G22250.3	-4.64386	18.9889	0.0765947	0.155955	907	PAT	Bifunctional aspartate aminotransferase and glutamate/aspartate-prephenate aminotransferase [Source:UniProtKB/Swiss-Prot;Acc:Q9SIE1]
AT5G28500.1	-4.64386	19.0139	0.0765214	0.155955	908	RAF1.1	Rubisco accumulation factor 1.1, chloroplastic [Source:UniProtKB/Swiss-Prot;Acc:Q9LKR8]
AT1G04400.2	-3.70044	16.7254	0.0839668	0.155955	909	CRY2	Cryptochrome-2 [Source:UniProtKB/Swiss-Prot;Acc:Q96524]
AT4G29840.1	-3.70044	16.7038	0.0840448	0.155955	910	TS1	Threonine synthase 1, chloroplastic [Source:UniProtKB/Swiss-Prot;Acc:Q9S7B5]
AT1G56290.1	3.70044	16.8898	0.0833761	0.155955	859		CwfJ-like family protein [Source:UniProtKB/TrEMBL;Acc:Q93ZX4]
AT1G18150.3	-5.20945	19.2272	0.0759036	0.155955	912	MPK8	Mitogen-activated protein kinase 8 [Source:UniProtKB/Swiss-Prot;Acc:Q9LM33]
AT5G24690.1	3.70044	16.8898	0.0833761	0.155955	864		AT5g24690/MXC17_8 [Source:UniProtKB/TrEMBL;Acc:Q93W02]
AT2G32260.1	3.70044	16.8898	0.0833761	0.155955	900	CCT1	Choline-phosphate cytidylyltransferase 1 [Source:UniProtKB/Swiss-Prot;Acc:Q9ZV56]
AT5G08080.3	3.70044	16.8898	0.0833761	0.155955	911	SYP132	Syntaxin of plants 132 [Source:UniProtKB/TrEMBL;Acc:F4K9K2]
AT1G03910.2	3.70044	16.8898	0.0833761	0.155955	914	CTN	Cactin [Source:UniProtKB/Swiss-Prot;Acc:F4I2J8]
AT3G17820.1	-2.72247	8.07435	0.0797777	0.155955	917	GLN1-3	Glutamine synthetase [Source:UniProtKB/TrEMBL;Acc:A0A178VNQ6]
AT2G32080.1	-3.70044	16.7038	0.0840448	0.155955	918	PURA1	PUR ALPHA-1 [Source:UniProtKB/TrEMBL;Acc:A0A178VXA3]
AT1G49760.1	-2.76081	8.60735	0.0746781	0.155955	919	PAB8	Polyadenylate-binding protein 8 [Source:UniProtKB/Swiss-Prot;Acc:Q9FXA2]
AT5G11490.2	-5.20945	19.2272	0.0759036	0.155955	920		Beta-adaptin-like protein [Source:UniProtKB/TrEMBL;Acc:F4JXV9]
AT4G36500.1	3.70044	16.8898	0.0833761	0.155955	916		Uncharacterized protein At4g36500 [Source:UniProtKB/TrEMBL;Acc:O23231]
AT2G24060.1	-2.88753	7.64788	0.0843284	0.156309	922	IF3-2	Translation initiation factor IF3-2, chloroplastic [Source:UniProtKB/Swiss-Prot;Acc:O82234]
AT2G43030.1	1.07276	31.2772	0.0844632	0.15639	923	RPL3A	50S ribosomal protein L3-1, chloroplastic [Source:UniProtKB/Swiss-Prot;Acc:Q9SKX4]
AT3G58730.1	-1.22239	13.5589	0.0848277	0.156725	924	VHA-D	V-type proton ATPase subunit D [Source:UniProtKB/Swiss-Prot;Acc:Q9XGM1]
AT3G09260.1	1.22239	30.4955	0.0848277	0.156725	925	BGLU23	PYK10 [Source:UniProtKB/TrEMBL;Acc:A0A178VCN3]
AT5G24060.2	-7.7879	16.4595	0.0849426	0.156768	926		Pentatricopeptide repeat (PPR) superfamily protein [Source:UniProtKB/TrEMBL;Acc:F4KFP8]
AT4G27430.2	6.33985	16.3991	0.085168	0.157014	927	CIP7	COP1-interacting protein 7 [Source:UniProtKB/Swiss-Prot;Acc:O80386]
AT4G20260.4	2.9386	7.5565	0.0853646	0.157207	928	PCAP1	plasma-membrane associated cation-binding protein 1 [Source:TAIR;Acc:AT4G20260]
AT3G46780.1	7.13955	16.1889	0.0859628	0.158091	930	PTAC16	Protein PLASTID TRANSCRIPTIONALLY ACTIVE 16, chloroplastic [Source:UniProtKB/Swiss-Prot;Acc:Q9STF2]
AT3G44750.1	1.68806	44.1302	0.0863071	0.158091	929	HDT1	Histone deacetylase HDT1 [Source:UniProtKB/Swiss-Prot;Acc:Q9FVE6]
AT4G30600.1	1.68806	44.1245	0.0863071	0.158091	931		AT4g30600/F17I23_60 [Source:UniProtKB/TrEMBL;Acc:Q9M0A0]
AT5G08180.1	1.68806	44.1302	0.0863071	0.158091	932		H/ACA ribonucleoprotein complex subunit 2-like protein [Source:UniProtKB/Swiss-Prot;Acc:Q9LEY9]
AT1G56330.1	1.68806	44.1245	0.0863071	0.158091	933	SAR1B	SAR1B [Source:UniProtKB/TrEMBL;Acc:A0A178WM97]
AT4G38630.1	-2.66297	7.46337	0.0864445	0.158173	934	RPN10	RPN10 [Source:UniProtKB/TrEMBL;Acc:A0A178V4I4]
AT5G27640.2	-2.26589	7.2521	0.0889872	0.162652	935	TIF3B1	Eukaryotic translation initiation factor 3 subunit B [Source:UniProtKB/TrEMBL;Acc:F4K4D5]
AT5G19370.1	-2.558	7.15642	0.0901836	0.164662	936		Rhodanese-like/PpiC domain-containing protein 12, chloroplastic [Source:UniProtKB/Swiss-Prot;Acc:Q93WI0]
AT3G62010.1	-6.10852	15.055	0.0905654	0.165183	937		Metal ion-binding protein [Source:UniProtKB/TrEMBL;Acc:F4IX22]
AT1G66070.2	-7.46761	14.8778	0.0913369	0.166412	938		Eukaryotic translation initiation factor 3 subunit J [Source:UniProtKB/TrEMBL;Acc:A0A178WCY1]
AT5G38600.1	-6.40939	14.6756	0.092236	0.167836	939		Proline-rich spliceosome-associated (PSP) family protein / zinc knuckle (CCHC-type) family protein [Source:UniProtKB/TrEMBL;Acc:Q93YW4]
AT3G25520.1	-1.66985	6.99152	0.0923145	0.167836	940	ATL5	RPL5A [Source:UniProtKB/TrEMBL;Acc:A0A178V891]
AT2G28460.1	-1.40439	6.95263	0.0928303	0.168125	941		Cysteine/Histidine-rich C1 domain family protein [Source:UniProtKB/TrEMBL;Acc:F4IIQ1]
AT5G03740.1	-1.40439	6.94984	0.0928674	0.168125	942	HDT3	HDT3 [Source:UniProtKB/TrEMBL;Acc:A0A178UP12]
AT2G42590.3	-1.40439	6.94984	0.0928674	0.168125	943	GRF9	General regulatory factor 9 [Source:UniProtKB/TrEMBL;Acc:F4IP55]
AT3G60245.1	-1.40439	6.95263	0.0928303	0.168125	944	RPL37AC	60S ribosomal protein L37a-2 [Source:UniProtKB/Swiss-Prot;Acc:Q8RXU5]
AT1G65430.1	-7.01123	14.4744	0.0931506	0.16846	945	ARI8	RBR-type E3 ubiquitin transferase [Source:UniProtKB/TrEMBL;Acc:A0A178WLP2]
AT5G40450.1	2.32193	6.9047	0.0934731	0.168864	946		unknown protein; FUNCTIONS IN: molecular_function unknown; INVOLVED IN: biological_process unknown; LOCATED IN: chloroplast, plasma membrane; EXPRESSED IN: 24 plant structures; EXPRESSED DURING: 13 growth stages; Ha. [Source:TAIR;Acc:AT5G40450]
AT5G03940.1	-2.68072	6.89316	0.0936291	0.168967	947	FFC	SRP54CP [Source:UniProtKB/TrEMBL;Acc:A0A178UD49]
AT1G77760.1	-2.32193	6.8604	0.0940745	0.169235	948	NIA1	Nitrate reductase [Source:UniProtKB/TrEMBL;Acc:A0A178WBR8]
AT5G46630.1	-2.32193	6.8604	0.0940745	0.169235	949		Clathrin adaptor complexes medium subunit family protein [Source:UniProtKB/TrEMBL;Acc:F4KHJ7]
AT1G04690.1	-2.32193	6.8604	0.0940745	0.169235	950	KAB1	Probable voltage-gated potassium channel subunit beta [Source:UniProtKB/Swiss-Prot;Acc:O23016]
AT1G63970.1	-3.16993	41.2945	0.095891	0.169646	951	ISPF	2-C-methyl-D-erythritol 2,4-cyclodiphosphate synthase, chloroplastic [Source:UniProtKB/Swiss-Prot;Acc:Q9CAK8]
AT1G53720.1	-3.16993	41.2945	0.095891	0.169646	952	CYP59	Peptidyl-prolyl cis-trans isomerase CYP59 [Source:UniProtKB/Swiss-Prot;Acc:Q6Q151]
AT3G54360.1	-3.16993	41.2945	0.095891	0.169646	953	NCA1	Protein NCA1 [Source:UniProtKB/Swiss-Prot;Acc:Q9M2V1]
AT1G29880.1	-3.16993	41.2945	0.095891	0.169646	954		Glycine--tRNA ligase, mitochondrial 1 [Source:UniProtKB/Swiss-Prot;Acc:O23627]
AT4G20130.1	-3.16993	41.2945	0.095891	0.169646	955	PTAC14	Protein PLASTID TRANSCRIPTIONALLY ACTIVE 14 [Source:UniProtKB/Swiss-Prot;Acc:Q84JF5]
AT2G43760.2	-3.16993	41.2945	0.095891	0.169646	956	MOCS2	Molybdopterin synthase catalytic subunit [Source:UniProtKB/TrEMBL;Acc:A0A178VNE3]
AT5G13980.1	-3.16993	41.2945	0.095891	0.169646	957		Probable alpha-mannosidase At5g13980 [Source:UniProtKB/Swiss-Prot;Acc:Q8LPJ3]
AT3G10420.2	-6.65821	14.1748	0.0945528	0.169646	958	SPD1	P-loop containing nucleoside triphosphate hydrolases superfamily protein [Source:UniProtKB/TrEMBL;Acc:F4J3R7]
AT5G17270.1	-3.16993	41.2945	0.095891	0.169646	959		Protein prenylyltransferase superfamily protein [Source:UniProtKB/TrEMBL;Acc:Q9FFI4]
AT5G27450.2	-3.16993	41.2945	0.095891	0.169646	960	MVK	Mevalonate kinase [Source:UniProtKB/TrEMBL;Acc:A0A178UNV0]
AT1G13960.1	-3.16993	41.2945	0.095891	0.169646	961	WRKY4	Probable WRKY transcription factor 4 [Source:UniProtKB/Swiss-Prot;Acc:Q9XI90]
AT5G19300.1	-3.16993	41.2945	0.095891	0.169646	962		At5g19300 [Source:UniProtKB/TrEMBL;Acc:Q6NLH7]
AT1G80460.1	-3.16993	41.2945	0.095891	0.169646	963	GLPK	Glycerol kinase [Source:UniProtKB/Swiss-Prot;Acc:Q9M8L4]
AT2G19460.1	3.16993	43.8227	0.095891	0.169646	964		Protein of unknown function (DUF3511) [Source:TAIR;Acc:AT2G19460]
AT5G34850.1	-3.16993	41.2945	0.095891	0.169646	965	PAP26	Purple acid phosphatase [Source:UniProtKB/TrEMBL;Acc:A0A178UD94]
AT2G33730.1	-3.16993	41.2945	0.095891	0.169646	966	RH21	DEAD-box ATP-dependent RNA helicase 21 [Source:UniProtKB/Swiss-Prot;Acc:P93008]
AT1G31440.1	3.16993	6.71863	0.0960465	0.169745	967	SH3P1	SH3 domain-containing protein 1 [Source:UniProtKB/Swiss-Prot;Acc:Q9C865]
AT2G37400.1	5.35755	13.7344	0.096704	0.170688	969		At2g37400 [Source:UniProtKB/TrEMBL;Acc:Q9ZUS6]
AT1G14380.3	5.35755	13.7193	0.0967798	0.170688	968	IQD28	At1g14380 [Source:UniProtKB/TrEMBL;Acc:Q8GZ87]
AT1G02080.2	-6.87036	13.6724	0.0970162	0.170878	970		Transcription regulator [Source:UniProtKB/TrEMBL;Acc:F4HVV6]
AT5G62390.1	4.01792	6.64587	0.0970876	0.170878	971	BAG7	BAG family molecular chaperone regulator 7 [Source:UniProtKB/Swiss-Prot;Acc:Q9LVA0]
AT5G14740.2	-0.708111	6.61227	0.0975753	0.17156	972	BCA2	Beta carbonic anhydrase 2, chloroplastic [Source:UniProtKB/Swiss-Prot;Acc:P42737]
AT3G59970.3	-5.35755	13.3912	0.0984613	0.17188	973	MTHFR1	Methylenetetrahydrofolate reductase 1 [Source:UniProtKB/Swiss-Prot;Acc:Q9SE60]
AT5G35430.1	-5.35755	13.3996	0.0984174	0.17188	974		AT5g35440/MOK9_2 [Source:UniProtKB/TrEMBL;Acc:Q93ZI7]
AT3G12080.1	-5.35755	13.3996	0.0984174	0.17188	975	emb2738	Emb2738 [Source:UniProtKB/TrEMBL;Acc:A0A384LJ95]
AT3G11400.2	-5.35755	13.3996	0.0984174	0.17188	976	EIF3G1	Eukaryotic translation initiation factor 3 subunit G [Source:UniProtKB/TrEMBL;Acc:F4J6A1]
AT3G07100.1	-5.35755	13.3996	0.0984174	0.17188	977	ERMO2	Protein transport protein Sec24-like At3g07100 [Source:UniProtKB/Swiss-Prot;Acc:Q9SFU0]
AT2G14120.3	-5.35755	13.3996	0.0984174	0.17188	978	DRP3B	Dynamin related protein [Source:UniProtKB/TrEMBL;Acc:F4IFG2]
AT1G65220.1	-5.35755	13.3996	0.0984174	0.17188	979		ARM repeat superfamily protein [Source:UniProtKB/TrEMBL;Acc:Q93ZY6]
AT1G47128.1	-0.847997	7.71711	0.103491	0.180476	980	RD21A	RD21A [Source:UniProtKB/TrEMBL;Acc:A0A178WIH7]
AT5G43060.1	-1.08406	9.94858	0.104157	0.181452	981	RD21B	Probable cysteine protease RD21B [Source:UniProtKB/Swiss-Prot;Acc:Q9FMH8]
AT3G57070.1	-1.54597	6.12099	0.105243	0.183158	982		Glutaredoxin family protein [Source:UniProtKB/TrEMBL;Acc:Q9M1J3]
AT3G11890.2	-2.76081	6.06699	0.106153	0.184552	983		F26K24.18 protein [Source:UniProtKB/TrEMBL;Acc:Q9SF10]
AT5G46070.1	-6.53916	11.8692	0.107236	0.186177	984		Guanylate-binding family protein [Source:UniProtKB/TrEMBL;Acc:F4KG14]
AT4G11420.1	-2.84435	5.99975	0.107305	0.186177	985	TIF3A1	Eukaryotic translation initiation factor 3 subunit A [Source:UniProtKB/Swiss-Prot;Acc:Q9LD55]
AT2G30050.1	-2.44478	5.9908	0.10746	0.186257	986	SEC13B	Protein transport protein SEC13 homolog B [Source:UniProtKB/Swiss-Prot;Acc:O64740]
AT5G15400.1	-4.85798	11.591	0.10904	0.187632	987	PUB1	Probable ubiquitin conjugation factor E4 [Source:UniProtKB/Swiss-Prot;Acc:Q9LF41]
AT4G15530.5	-4.85798	11.591	0.10904	0.187632	988	PPDK	Pyruvate, phosphate dikinase 1, chloroplastic [Source:UniProtKB/Swiss-Prot;Acc:O23404]
AT2G18330.1	4.85798	11.466	0.109873	0.187632	989		AAA-type ATPase family protein [Source:UniProtKB/TrEMBL;Acc:Q9ZPW5]
AT5G19760.1	4.85798	11.466	0.109873	0.187632	996	DTC	Mitochondrial dicarboxylate/tricarboxylate transporter DTC [Source:UniProtKB/Swiss-Prot;Acc:Q9C5M0]
AT1G50370.1	-4.85798	11.591	0.10904	0.187632	991	FYPP1	Phytochrome-associated serine/threonine-protein phosphatase 1 [Source:UniProtKB/Swiss-Prot;Acc:Q9SX52]
AT1G50660.1	4.85798	11.466	0.109873	0.187632	998		Actin cytoskeleton-regulatory complex pan-like protein [Source:UniProtKB/TrEMBL;Acc:Q9LPT5]
AT5G55230.2	-4.85798	11.5697	0.109181	0.187632	993	ATMAP65-1	Microtubule-associated proteins 65-1 [Source:UniProtKB/TrEMBL;Acc:F4K3E4]
AT5G44200.2	-1.53842	5.87834	0.109443	0.187632	994	CBP20	Nuclear cap-binding protein subunit 2 [Source:UniProtKB/Swiss-Prot;Acc:Q9XFD1]
AT4G17770.1	-4.85798	11.591	0.10904	0.187632	995	TPS5	Alpha,alpha-trehalose-phosphate synthase [UDP-forming] 5 [Source:UniProtKB/Swiss-Prot;Acc:O23617]
AT1G27770.1	4.85798	11.466	0.109873	0.187632	999	ACA1	Calcium-transporting ATPase [Source:UniProtKB/TrEMBL;Acc:A0A178WD16]
AT1G01910.4	-4.85798	11.591	0.10904	0.187632	997		ATPase [Source:UniProtKB/TrEMBL;Acc:A0A178WPT5]
AT1G34430.1	4.85798	11.4621	0.1099	0.187632	990	EMB3003	Dihydrolipoyllysine-residue acetyltransferase component 5 of pyruvate dehydrogenase complex, chloroplastic [Source:UniProtKB/Swiss-Prot;Acc:Q9C8P0]
AT3G58040.1	4.85798	11.4621	0.1099	0.187632	992	SINAT2	E3 ubiquitin-protein ligase [Source:UniProtKB/TrEMBL;Acc:A0A178VHN9]
AT1G65980.1	-4.85798	11.591	0.10904	0.187632	1000	PRXIIB	Peroxiredoxin-2B [Source:UniProtKB/Swiss-Prot;Acc:Q9XEX2]
AT5G20290.1	4.85798	11.4621	0.1099	0.187632	1001	RPS8A	40S ribosomal protein S8 [Source:UniProtKB/TrEMBL;Acc:A0A178UCD3]
AT2G31570.1	-2.48938	5.80172	0.110832	0.189035	1002	GPX2	Probable glutathione peroxidase 2 [Source:UniProtKB/Swiss-Prot;Acc:O04922]
AT5G40480.1	6.53916	11.2744	0.111181	0.18944	1003	GB210	Nuclear pore complex protein GP210 [Source:UniProtKB/Swiss-Prot;Acc:F4KHD8]
AT1G29150.1	-2.02106	5.77174	0.111385	0.189598	1004	RPN6	26S proteasome non-ATPase regulatory subunit 11 homolog [Source:UniProtKB/Swiss-Prot;Acc:Q9LP45]
AT4G04640.1	1.68806	5.61487	0.114357	0.194464	1005	ATPC1	ATP synthase gamma chain 1, chloroplastic [Source:UniProtKB/Swiss-Prot;Acc:Q01908]
AT3G01560.1	5.49185	10.7925	0.114632	0.19468	1006		Proline-rich receptor-like kinase, putative (DUF1421) [Source:UniProtKB/TrEMBL;Acc:F4J3J5]
AT1G80030.1	5.49185	10.7818	0.114712	0.19468	1007		Molecular chaperone Hsp40/DnaJ family protein [Source:UniProtKB/TrEMBL;Acc:Q0WN54]
AT2G39460.1	-0.794681	14.9076	0.114869	0.194754	1008	RPL23AA	60S ribosomal protein L23a-1 [Source:UniProtKB/Swiss-Prot;Acc:Q8LD46]
AT5G22780.1	-1.25054	5.51578	0.11631	0.197	1009	ALPHAC-AD	AP-2 complex subunit alpha-2 [Source:UniProtKB/Swiss-Prot;Acc:Q8LPK4]
AT1G54920.3	-5.49185	10.4844	0.116972	0.197339	1010		unknown protein; FUNCTIONS IN: molecular_function unknown; INVOLVED IN: biological_process unknown; LOCATED IN: membrane; EXPRESSED IN: 23 plant structures; EXPRESSED DURING: 15 growth stages; Ha. [Source:TAIR;Acc:AT1G54920]
AT3G53460.4	-5.49185	10.4844	0.116972	0.197339	1011	CP29	Chloroplast RNA-binding protein 29 [Source:UniProtKB/TrEMBL;Acc:F4JAF3]
AT5G26570.1	-6.33985	10.5027	0.116829	0.197339	1012	GWD3	Phosphoglucan, water dikinase, chloroplastic [Source:UniProtKB/Swiss-Prot;Acc:Q6ZY51]
AT2G16060.1	-5.49185	10.4844	0.116972	0.197339	1013	AHB1	NSHB1 [Source:UniProtKB/TrEMBL;Acc:A0A384KL50]
AT2G23350.1	-2.56635	5.35167	0.119679	0.201707	1014	PAB4	Polyadenylate-binding protein 4 [Source:UniProtKB/Swiss-Prot;Acc:O22173]
AT1G04300.3	-7.25739	10.0685	0.120311	0.202573	1015	TRAF1B	TNF receptor-associated factor homolog 1b [Source:UniProtKB/Swiss-Prot;Acc:A8MQL1]
AT5G22640.1	1.65711	5.22604	0.122379	0.205852	1016	TIC100	Protein TIC 100 [Source:UniProtKB/Swiss-Prot;Acc:Q8LPR8]
AT3G57150.1	0.974909	13.5256	0.123009	0.206708	1017	CBF5	Uncharacterized protein At3g57150 (Fragment) [Source:UniProtKB/TrEMBL;Acc:C0SVF3]
AT5G23540.1	-1.65711	5.17654	0.123473	0.207284	1018	RPN11	26S proteasome non-ATPase regulatory subunit 14 homolog [Source:UniProtKB/Swiss-Prot;Acc:Q9LT08]
AT5G55660.1	1.34395	6.89687	0.124619	0.208799	1019		DEK domain-containing chromatin associated protein [Source:UniProtKB/TrEMBL;Acc:F4K4Y5]
AT4G27595.1	-1.34395	15.8029	0.124619	0.208799	1020		Plant protein of unknown function (DUF827) [Source:TAIR;Acc:AT4G27595]
AT4G27440.1	-1.38427	5.01636	0.127138	0.21281	1021	PORB	Protochlorophyllide reductase B, chloroplastic [Source:UniProtKB/Swiss-Prot;Acc:P21218]
AT1G13980.2	-2.32193	4.99841	0.127561	0.213309	1022	GN	ARF guanine-nucleotide exchange factor GNOM [Source:UniProtKB/Swiss-Prot;Acc:Q42510]
AT1G21630.1	-0.832273	8.87908	0.127895	0.213658	1023		Calcium-binding EF hand family protein [Source:UniProtKB/TrEMBL;Acc:F4HY32]
AT4G13930.1	-4.08746	8.36054	0.136719	0.214558	1024	SHM4	Serine hydroxymethyltransferase 4 [Source:UniProtKB/Swiss-Prot;Acc:O23254]
AT2G31810.1	-2.53605	4.6776	0.135573	0.214558	1025		Acetolactate synthase small subunit 2, chloroplastic [Source:UniProtKB/Swiss-Prot;Acc:Q93YZ7]
AT5G44120.3	-2.53605	4.6776	0.135573	0.214558	1026	CRA1	12S seed storage protein CRA1 [Source:UniProtKB/Swiss-Prot;Acc:P15455]
AT5G48680.1	1.87447	4.76832	0.133217	0.214558	1049		At5g48680 [Source:UniProtKB/TrEMBL;Acc:Q52K85]
AT1G51560.1	-2.53605	4.67764	0.135572	0.214558	1028		Pyridoxamine 5'-phosphate oxidase family protein [Source:UniProtKB/TrEMBL;Acc:Q9C8K8]
AT3G25690.2	1.87447	4.76832	0.133217	0.214558	1079	CHUP1	Hydroxyproline-rich glycoprotein family protein [Source:UniProtKB/TrEMBL;Acc:A0A1I9LT48]
AT1G76880.1	-4.08746	8.36119	0.136712	0.214558	1030		Duplicated homeodomain-like superfamily protein [Source:UniProtKB/TrEMBL;Acc:Q9C6K3]
AT4G01037.1	-5.61471	8.80092	0.132009	0.214558	1031	WTF1	WTF1 [Source:UniProtKB/TrEMBL;Acc:A0A178UW54]
AT5G13280.1	-4.08746	8.36054	0.136719	0.214558	1032	AK1	AK1 [Source:UniProtKB/TrEMBL;Acc:A0A178UUC2]
AT5G24710.1	2.32193	4.75041	0.133676	0.214558	1071		Transducin/WD40 repeat-like superfamily protein [Source:UniProtKB/TrEMBL;Acc:F4KIH8]
AT1G15730.1	-2.53605	4.6776	0.135573	0.214558	1034		At1g15730/F7H2_7 [Source:UniProtKB/TrEMBL;Acc:Q9LMR1]
AT1G49820.1	-4.08746	8.36054	0.136719	0.214558	1035	MTK	Methylthioribose kinase [Source:UniProtKB/Swiss-Prot;Acc:Q9C6D2]
AT3G20440.2	-5.04439	8.44226	0.135816	0.214558	1036	SBE3	1,4-alpha-glucan-branching enzyme 3, chloroplastic/amyloplastic [Source:UniProtKB/Swiss-Prot;Acc:D2WL32]
AT5G49710.3	-2.32193	4.73971	0.133952	0.214558	1037		RING finger protein [Source:UniProtKB/TrEMBL;Acc:Q0WP38]
AT1G22360.1	-4.08746	8.36054	0.136719	0.214558	1038	UGT85A2	UDP-glycosyltransferase 85A2 [Source:UniProtKB/Swiss-Prot;Acc:Q9ZWJ3]
AT3G21140.1	-2.32193	4.73795	0.133997	0.214558	1039		Pyridoxamine 5'-phosphate oxidase family protein [Source:UniProtKB/TrEMBL;Acc:Q8L637]
AT3G62530.1	-4.08746	8.36054	0.136719	0.214558	1040		ARM repeat superfamily protein [Source:UniProtKB/TrEMBL;Acc:Q94K48]
AT3G20810.2	-4.08746	8.36119	0.136712	0.214558	1041	JMJ30	Lysine-specific demethylase JMJ30 [Source:UniProtKB/Swiss-Prot;Acc:Q8RWR1]
AT3G11130.1	0.668447	4.73587	0.134051	0.214558	1075	CHC1	Clathrin heavy chain 1 [Source:UniProtKB/Swiss-Prot;Acc:Q0WNJ6]
AT5G02450.1	-1.0435	4.84064	0.131391	0.214558	1043	RPL36C	60S ribosomal protein L36-3 [Source:UniProtKB/Swiss-Prot;Acc:Q9LZ57]
AT2G47450.1	-2.53605	4.6776	0.135573	0.214558	1044	CAO	Signal recognition particle 43 kDa protein, chloroplastic [Source:UniProtKB/Swiss-Prot;Acc:O22265]
AT4G31340.1	5.04439	8.38085	0.136494	0.214558	1033		AT4G31340 protein [Source:UniProtKB/TrEMBL;Acc:Q8GUN1]
AT2G35020.1	-4.08746	8.36119	0.136712	0.214558	1046	GLCNAC1PUT2	UDP-N-acetylglucosamine diphosphorylase 2 [Source:UniProtKB/Swiss-Prot;Acc:O64765]
AT3G28300.1	-4.08746	8.36054	0.136719	0.214558	1047	AT14A	UPF0496 protein At3g28290 [Source:UniProtKB/Swiss-Prot;Acc:P0DI78]
AT5G16300.1	-5.04439	8.44226	0.135816	0.214558	1048		Low density lipoprotein B-like protein [Source:UniProtKB/TrEMBL;Acc:Q9FFF3]
AT3G03060.1	5.04439	8.38085	0.136494	0.214558	1054		P-loop containing nucleoside triphosphate hydrolases superfamily protein [Source:UniProtKB/TrEMBL;Acc:Q0WVF7]
ATCG00120.1	-0.65966	47.356	0.129983	0.214558	1050	ATPA	ATP synthase subunit alpha, chloroplastic [Source:UniProtKB/TrEMBL;Acc:A0A1B1W4S8]
AT5G58410.1	-5.04439	8.44226	0.135816	0.214558	1051		E3 ubiquitin-protein ligase listerin [Source:UniProtKB/Swiss-Prot;Acc:Q9FGI1]
AT5G66490.1	4.08746	8.36443	0.136676	0.214558	1052		Uncharacterized protein At5g66490/K1F13_15 [Source:UniProtKB/TrEMBL;Acc:Q9FJZ0]
AT4G35570.1	-2.32193	4.73971	0.133952	0.214558	1053	HMGB5	High mobility group B protein 5 [Source:UniProtKB/Swiss-Prot;Acc:O49597]
AT2G26890.1	4.08746	8.36443	0.136676	0.214558	1057	GRV2	DnaJ homolog subfamily C GRV2 [Source:UniProtKB/Swiss-Prot;Acc:F4IVL6]
AT4G00620.1	-4.08746	8.36119	0.136712	0.214558	1055	FOLD4	Bifunctional protein FolD 4, chloroplastic [Source:UniProtKB/Swiss-Prot;Acc:O65271]
AT1G09020.1	-4.08746	8.36054	0.136719	0.214558	1056	SNF4	Sucrose nonfermenting 4-like protein [Source:UniProtKB/Swiss-Prot;Acc:Q944A6]
AT4G11150.1	4.08746	8.36443	0.136676	0.214558	1076	VHA-E1	V-type proton ATPase subunit E1 [Source:UniProtKB/Swiss-Prot;Acc:Q39258]
AT4G10560.1	-2.32193	4.7376	0.134006	0.214558	1058	MEE53	Cysteine/Histidine-rich C1 domain family protein [Source:UniProtKB/TrEMBL;Acc:Q9ZSB4]
AT2G04530.1	-5.61471	8.80092	0.132009	0.214558	1059	TRZ2	tRNase Z TRZ2, chloroplastic [Source:UniProtKB/Swiss-Prot;Acc:Q8L633]
AT3G47700.1	-2.558	4.68299	0.135431	0.214558	1060	MAG2	RINT1-like protein MAG2 [Source:UniProtKB/Swiss-Prot;Acc:Q9STU3]
AT5G54770.1	-4.08746	8.36054	0.136719	0.214558	1061	THI1	Thiamine thiazole synthase, chloroplastic [Source:UniProtKB/TrEMBL;Acc:A0A178UNL2]
AT1G35580.2	-4.08746	8.36054	0.136719	0.214558	1062	CINV1	Alkaline/neutral invertase CINV1 [Source:UniProtKB/Swiss-Prot;Acc:Q9LQF2]
AT1G30460.1	-4.08746	8.36054	0.136719	0.214558	1063	CPSF30	30-kDa cleavage and polyadenylation specificity factor 30 [Source:UniProtKB/Swiss-Prot;Acc:A9LNK9]
AT3G10540.1	-4.08746	8.36054	0.136719	0.214558	1064	PDPK2	3-phosphoinositide-dependent protein kinase 2 [Source:UniProtKB/Swiss-Prot;Acc:Q4V3C8]
AT1G14610.1	-2.53605	4.6776	0.135573	0.214558	1065	TWN2	Valine--tRNA ligase, mitochondrial 1 [Source:UniProtKB/Swiss-Prot;Acc:P93736]
AT1G04980.1	4.08746	8.36443	0.136676	0.214558	1081	PDIL2-2	Protein disulfide-isomerase like 2-2 [Source:UniProtKB/Swiss-Prot;Acc:Q9MAU6]
AT5G39500.1	-2.44478	4.68343	0.135419	0.214558	1067	GNL1	ARF guanine-nucleotide exchange factor GNL1 [Source:UniProtKB/Swiss-Prot;Acc:Q9FLY5]
ATCG00270.1	4.08746	8.36424	0.136678	0.214558	1027	PSBD	Photosystem II D2 protein [Source:UniProtKB/Swiss-Prot;Acc:P56761]
AT5G17330.1	-2.53605	4.67796	0.135563	0.214558	1069	GAD1	Glutamate decarboxylase 1 [Source:UniProtKB/Swiss-Prot;Acc:Q42521]
AT1G26670.1	4.08746	8.36424	0.136678	0.214558	1029	VTI12	VTI1B [Source:UniProtKB/TrEMBL;Acc:A0A178W140]
AT5G42960.1	4.08746	8.36424	0.136678	0.214558	1042	OEP24B	Outer envelope pore protein 24B, chloroplastic [Source:UniProtKB/Swiss-Prot;Acc:Q8H0Y1]
AT1G24020.2	-1.09954	17.7275	0.12888	0.214558	1072	MLP423	MLP-like protein 423 [Source:UniProtKB/Swiss-Prot;Acc:Q93VR4]
AT1G50430.1	4.08746	8.36424	0.136678	0.214558	1045	DWF5	7-dehydrocholesterol reductase [Source:UniProtKB/Swiss-Prot;Acc:Q9LDU6]
AT4G38550.1	4.08746	8.36424	0.136678	0.214558	1066		Arabidopsis phospholipase-like protein (PEARLI 4) family [Source:TAIR;Acc:AT4G38550]
AT3G51550.1	4.08746	8.36424	0.136678	0.214558	1068	FER	Receptor-like protein kinase FERONIA [Source:UniProtKB/Swiss-Prot;Acc:Q9SCZ4]
AT5G59250.1	4.08746	8.36424	0.136678	0.214558	1070		D-xylose-proton symporter-like 3, chloroplastic [Source:UniProtKB/Swiss-Prot;Acc:Q0WWW9]
AT5G67360.1	-2.32193	4.73795	0.133997	0.214558	1077	SBT1.7	Subtilisin-like protease SBT1.7 [Source:UniProtKB/Swiss-Prot;Acc:O65351]
AT2G17840.1	-4.08746	8.36119	0.136712	0.214558	1078	ERD7	Protein EARLY-RESPONSIVE TO DEHYDRATION 7, chloroplastic [Source:UniProtKB/Swiss-Prot;Acc:O48832]
AT2G22360.1	4.08746	8.36424	0.136678	0.214558	1073	DJA6	Chaperone protein dnaJ A6, chloroplastic [Source:UniProtKB/Swiss-Prot;Acc:Q9SJZ7]
AT3G51520.1	4.08746	8.36424	0.136678	0.214558	1074	DGAT2	Diacylglycerol O-acyltransferase 2 [Source:UniProtKB/Swiss-Prot;Acc:Q9ASU1]
AT4G18070.1	4.08746	8.36424	0.136678	0.214558	1080		AT4G18070 protein [Source:UniProtKB/TrEMBL;Acc:Q8VZS7]
AT2G21385.4	-4.08746	8.36119	0.136712	0.214558	1082		Expressed protein [Source:UniProtKB/TrEMBL;Acc:Q94AU3]
AT4G17060.1	-4.08746	8.36054	0.136719	0.214558	1083	FIP2	Protein FIP2 [Source:UniProtKB/Swiss-Prot;Acc:O23550]
AT5G21326.1	-4.08746	8.36054	0.136719	0.214558	1084	CIPK26	Non-specific serine/threonine protein kinase [Source:UniProtKB/TrEMBL;Acc:A0A178URQ5]
AT5G35630.3	-0.65966	6.15009	0.129983	0.214558	1085	GLN2	Glutamine synthetase, chloroplastic/mitochondrial [Source:UniProtKB/Swiss-Prot;Acc:Q43127]
AT4G19860.1	-1.62293	4.79555	0.132524	0.214558	1086	LCAT4	Lecithin-cholesterol acyltransferase-like 4 [Source:UniProtKB/Swiss-Prot;Acc:Q71N54]
AT4G01370.1	-2.32193	4.73795	0.133997	0.214558	1087	MPK4	Mitogen-activated protein kinase 4 [Source:UniProtKB/Swiss-Prot;Acc:Q39024]
ATCG00680.1	4.08746	8.36424	0.136678	0.214558	1088	PSBB	Photosystem II CP47 reaction center protein [Source:UniProtKB/TrEMBL;Acc:A0A1B1W4X0]
AT1G22020.1	-4.08746	8.36119	0.136712	0.214558	1089	SHM6	Serine hydroxymethyltransferase 6 [Source:UniProtKB/Swiss-Prot;Acc:Q9LM59]
ATCG00190.1	-6.18982	8.18928	0.138658	0.217401	1090	RPOB	DNA-directed RNA polymerase subunit beta [Source:UniProtKB/TrEMBL;Acc:A0A1B1W4T9]
AT4G27120.2	-1.62293	4.52547	0.139697	0.218829	1091		DDRGK domain-containing protein 1 [Source:UniProtKB/Swiss-Prot;Acc:Q94C53]
AT4G27160.1	0.886343	62.9747	0.141221	0.220395	1094	AT2S3	2S seed storage protein 3 [Source:UniProtKB/Swiss-Prot;Acc:P15459]
AT3G58680.1	2.07039	4.45548	0.141672	0.220395	1098	MBF1B	Multiprotein-bridging factor 1b [Source:UniProtKB/Swiss-Prot;Acc:Q9LXT3]
AT3G01390.2	2.07039	4.45483	0.14169	0.220395	1096	VHA-G1	V-type proton ATPase subunit G [Source:UniProtKB/TrEMBL;Acc:A0A178VL96]
AT1G26630.1	-0.774933	32.4159	0.141703	0.220395	1095	ELF5A-2	Eukaryotic translation initiation factor 5A-2 [Source:UniProtKB/Swiss-Prot;Acc:Q93VP3]
AT5G16130.1	2.07039	4.4535	0.141728	0.220395	1092	RPS7C	40S ribosomal protein S7-3 [Source:UniProtKB/Swiss-Prot;Acc:Q8LD03]
AT3G23390.1	-1.40439	4.47687	0.141063	0.220395	1097	RPL36AB	60S ribosomal protein L36a [Source:UniProtKB/Swiss-Prot;Acc:O23290]
AT3G15190.1	2.07039	4.4535	0.141728	0.220395	1093	RPS20	PRPS20 [Source:UniProtKB/TrEMBL;Acc:A0A178VMN1]
AT1G04410.1	-2.2303	4.47794	0.141033	0.220395	1099	MDH1	Malate dehydrogenase [Source:UniProtKB/TrEMBL;Acc:A0A178W4H0]
AT2G40660.1	-2.07039	4.42985	0.142408	0.22056	1100		Nucleic acid-binding, OB-fold-like protein [Source:UniProtKB/TrEMBL;Acc:Q93VB0]
AT5G67630.1	-2.07039	4.42734	0.14248	0.22056	1101		RuvB-like helicase [Source:UniProtKB/TrEMBL;Acc:Q9FJW0]
AT5G14250.1	-2.07039	4.42985	0.142408	0.22056	1102	CSN3	COP9 signalosome complex subunit 3 [Source:UniProtKB/Swiss-Prot;Acc:Q8W575]
AT1G12360.1	-2.07039	4.42985	0.142408	0.22056	1103	KEU	SNARE-interacting protein KEULE [Source:UniProtKB/Swiss-Prot;Acc:Q9C5X3]
AT2G38020.1	-2.07039	4.42985	0.142408	0.22056	1104	VCL1	Protein VACUOLELESS1 [Source:UniProtKB/Swiss-Prot;Acc:Q93VQ0]
AT5G26710.1	-2.18763	4.42105	0.142662	0.220642	1105		Glutamate--tRNA ligase, cytoplasmic [Source:UniProtKB/Swiss-Prot;Acc:O82462]
AT1G76850.1	0.643379	4.40852	0.143025	0.221003	1106	SEC5A	Exocyst complex component SEC5A [Source:UniProtKB/Swiss-Prot;Acc:Q8S3U9]
AT5G46580.1	-6.59991	7.73906	0.144072	0.222421	1107		Pentatricopeptide repeat-containing protein At5g46580, chloroplastic [Source:UniProtKB/Swiss-Prot;Acc:Q9LS25]
AT5G42390.1	-5.72792	7.66544	0.145005	0.223054	1108	SPP	Stromal processing peptidase, chloroplastic [Source:UniProtKB/Swiss-Prot;Acc:Q9FIH8]
AT3G08530.1	0.618525	4.35324	0.144649	0.223054	1109	CHC2	Clathrin heavy chain 2 [Source:UniProtKB/Swiss-Prot;Acc:Q0WLB5]
AT3G14900.1	-5.72792	7.66544	0.145005	0.223054	1110		Uncharacterized protein At3g14900 [Source:UniProtKB/TrEMBL;Acc:Q9LKB4]
AT4G25890.1	-2.88753	4.34228	0.144974	0.223054	1111	RPP3A	60S acidic ribosomal protein P3-1 [Source:UniProtKB/Swiss-Prot;Acc:Q9SVZ6]
AT3G44010.1	1.14543	4.3283	0.145392	0.223448	1112	RPS29C	Ribosomal protein S14p/S29e family protein [Source:UniProtKB/TrEMBL;Acc:A0A178VAH5]
AT2G45980.1	1.47393	142.017	0.147976	0.226808	1113	ATI1	ATG8-interacting protein 1 [Source:UniProtKB/Swiss-Prot;Acc:O82775]
AT3G44890.1	1.47393	142.017	0.147976	0.226808	1114	RPL9	RPL9 [Source:UniProtKB/TrEMBL;Acc:A0A178VBQ7]
AT2G40510.1	-1.47393	138.903	0.147976	0.226808	1115	RPS26B	40S ribosomal protein S26 [Source:UniProtKB/TrEMBL;Acc:A0A178VTX1]
AT2G45820.1	5.83289	7.31965	0.149577	0.229057	1116	DBP	Remorin [Source:UniProtKB/Swiss-Prot;Acc:O80837]
AT5G37475.1	-7.17991	7.08945	0.152811	0.233799	1117		Eukaryotic translation initiation factor 3 subunit J [Source:UniProtKB/TrEMBL;Acc:Q8GRX2]
AT4G29060.1	-0.970854	4.82596	0.153332	0.234386	1118	emb2726	Elongation factor Ts, mitochondrial [Source:UniProtKB/TrEMBL;Acc:Q9SZD6]
AT4G32250.2	0.579013	13.9374	0.1559	0.238099	1119		AT4g32250/F10M6_110 [Source:UniProtKB/TrEMBL;Acc:Q8RWX4]
AT2G22125.1	-1.11718	3.99419	0.156061	0.238132	1120	CSI1	Protein CELLULOSE SYNTHASE INTERACTIVE 1 [Source:UniProtKB/Swiss-Prot;Acc:F4IIM1]
AT1G43800.1	-5.20945	6.77666	0.157474	0.239536	1121	S-ACP-DES6	Stearoyl-[acyl-carrier-protein] 9-desaturase 6, chloroplastic [Source:UniProtKB/Swiss-Prot;Acc:Q84VY3]
AT3G52300.1	5.20945	6.77227	0.157542	0.239536	1122	ATPQ	ATP synthase subunit d, mitochondrial [Source:UniProtKB/Swiss-Prot;Acc:Q9FT52]
AT5G08540.1	5.20945	6.77227	0.157542	0.239536	1123		Ribosomal RNA small subunit methyltransferase J [Source:UniProtKB/TrEMBL;Acc:Q93VT6]
AT5G42570.1	5.20945	6.77227	0.157542	0.239536	1124		At5g42570 [Source:UniProtKB/TrEMBL;Acc:Q93XZ7]
AT4G27170.1	0.812914	13.355	0.158713	0.241102	1125	AT2S4	2S seed storage protein 4 [Source:UniProtKB/Swiss-Prot;Acc:P15460]
AT1G64520.1	-1.12199	4.95131	0.160073	0.242736	1126	RPN12A	RPN12a [Source:UniProtKB/TrEMBL;Acc:A0A178WH62]
AT1G09740.1	-1.12199	4.09091	0.160073	0.242736	1127		Adenine nucleotide alpha hydrolases-like superfamily protein [Source:UniProtKB/TrEMBL;Acc:Q84TF6]
ATCG00180.1	-2.32193	3.80783	0.162649	0.246424	1128	RPOC1	DNA-directed RNA polymerase subunit beta' [Source:UniProtKB/Swiss-Prot;Acc:P56763]
AT3G18390.1	-5.93074	6.37398	0.163986	0.248231	1129	EMB1865	CRS1 / YhbY (CRM) domain-containing protein [Source:UniProtKB/TrEMBL;Acc:Q9LS51]
AT4G02880.1	-0.50696	3.68768	0.16717	0.252826	1130		unknown protein; BEST Arabidopsis thaliana protein match is: unknown protein (TAIR:AT1G03290.2); Ha. [Source:TAIR;Acc:AT4G02880]
AT5G20490.1	0.77596	3.66303	0.168126	0.254047	1131	XI-K	Myosin-17 [Source:UniProtKB/Swiss-Prot;Acc:F4K5J1]
AT4G27090.1	-0.921526	3.62108	0.169776	0.256313	1132	RPL14B	AT4G27090 protein [Source:UniProtKB/TrEMBL;Acc:B9DHP0]
AT1G75310.1	-6.02237	5.99982	0.170625	0.257141	1133	AUL1	auxin-like 1 protein [Source:TAIR;Acc:AT1G75310]
ATCG00740.1	-6.02237	5.99982	0.170625	0.257141	1134	RPOA	DNA-directed RNA polymerase subunit alpha [Source:UniProtKB/Swiss-Prot;Acc:P56762]
AT3G18770.1	-4.39232	5.84286	0.173599	0.258298	1135	ATG13B	Autophagy-related protein 13b [Source:UniProtKB/Swiss-Prot;Acc:F4J8V5]
AT3G19770.1	-4.39232	5.84286	0.173599	0.258298	1136	VPS9A	VPS9A [Source:UniProtKB/TrEMBL;Acc:A0A178VEC6]
AT1G28060.1	-4.39232	5.84286	0.173599	0.258298	1137	RDM16	Protein RDM16 [Source:UniProtKB/Swiss-Prot;Acc:Q9C7E7]
AT3G54090.1	-4.39232	5.84286	0.173599	0.258298	1138	FLN1	Fructokinase-like 1, chloroplastic [Source:UniProtKB/Swiss-Prot;Acc:Q9M394]
AT4G36020.1	-4.39232	5.82413	0.173962	0.258298	1139	CSP1	Cold shock protein 1 [Source:UniProtKB/Swiss-Prot;Acc:O65639]
AT3G19120.1	-4.39232	5.84286	0.173599	0.258298	1140		AT3g19120/MVI11_3 [Source:UniProtKB/TrEMBL;Acc:Q9LJL8]
AT1G03290.1	0.535494	21.0766	0.172327	0.258298	1144		ELKS/Rab6-interacting/CAST family protein [Source:UniProtKB/TrEMBL;Acc:Q9ZVT0]
AT2G34970.1	-4.39232	5.84286	0.173599	0.258298	1142		At2g34970 [Source:UniProtKB/TrEMBL;Acc:O64760]
AT1G62640.1	-4.39232	5.82413	0.173962	0.258298	1143	KAS III	3-oxoacyl-[acyl-carrier-protein] synthase III, chloroplastic [Source:UniProtKB/Swiss-Prot;Acc:P49243]
AT5G23630.1	5.35755	5.88652	0.17276	0.258298	1147	PDR2	Probable manganese-transporting ATPase PDR2 [Source:UniProtKB/Swiss-Prot;Acc:Q9LT02]
AT1G70070.1	-4.39232	5.84286	0.173599	0.258298	1145	ISE2	DExH-box ATP-dependent RNA helicase DExH15 chloroplastic [Source:UniProtKB/Swiss-Prot;Acc:B9DFG3]
AT1G09130.3	-4.39232	5.82413	0.173962	0.258298	1146		ATP-dependent Clp protease proteolytic subunit [Source:UniProtKB/TrEMBL;Acc:F4HZE0]
AT3G03050.1	5.35755	5.88652	0.17276	0.258298	1150	CSLD3	Glycosyltransferase (Fragment) [Source:UniProtKB/TrEMBL;Acc:W8Q6V3]
AT3G24503.1	-4.39232	5.82413	0.173962	0.258298	1148	ALDH2C4	Aldehyde dehydrogenase family 2 member C4 [Source:UniProtKB/Swiss-Prot;Acc:Q56YU0]
AT5G23310.1	-4.39232	5.84286	0.173599	0.258298	1149	FSD3	Superoxide dismutase [Fe] 3, chloroplastic [Source:UniProtKB/Swiss-Prot;Acc:Q9FMX0]
AT4G26110.1	0.767023	3.54105	0.173006	0.258298	1141	NAP1;1	Nucleosome assembly protein 1;1 [Source:UniProtKB/Swiss-Prot;Acc:Q9SZI2]
AT2G13540.1	-4.39232	5.84286	0.173599	0.258298	1151	ABH1	Nuclear cap-binding protein subunit 1 [Source:UniProtKB/Swiss-Prot;Acc:Q9SIU2]
AT4G21280.1	0.974909	3.49469	0.174929	0.258861	1152	PSBQ1	Oxygen-evolving enhancer protein 3-1, chloroplastic [Source:UniProtKB/Swiss-Prot;Acc:Q9XFT3]
AT2G19870.1	4.39232	5.73549	0.175704	0.258861	1153		tRNA/rRNA methyltransferase (SpoU) family protein [Source:UniProtKB/TrEMBL;Acc:Q8W497]
AT4G00630.2	4.39232	5.73549	0.175704	0.258861	1154	KEA2	K+ efflux antiporter 2 [Source:UniProtKB/TrEMBL;Acc:F4JHE9]
AT4G27780.1	4.39232	5.73549	0.175704	0.258861	1155	ACBP2	AtACBP2 [Source:UniProtKB/TrEMBL;Acc:A0A178V3N7]
AT3G62600.1	4.39232	5.73549	0.175704	0.258861	1156	ERDJ3B	DnaJ protein ERDJ3B [Source:UniProtKB/Swiss-Prot;Acc:Q9LZK5]
AT4G35790.1	4.39232	5.73549	0.175704	0.258861	1157	PLDDELTA	Phospholipase D delta [Source:UniProtKB/Swiss-Prot;Acc:Q9C5Y0]
AT1G63680.1	-5.35755	5.76231	0.175173	0.258861	1158	ATMURE	UDP-N-acetylmuramoyl-L-alanyl-D-glutamate--2,6-diaminopimelate ligase MurE homolog, chloroplastic [Source:UniProtKB/Swiss-Prot;Acc:F4I3P9]
AT3G19340.1	4.39232	5.73549	0.175704	0.258861	1159		Aminopeptidase (DUF3754) [Source:UniProtKB/TrEMBL;Acc:Q8RWC3]
AT3G27350.2	4.39232	5.73549	0.175704	0.258861	1160		Transcriptional regulator ATRX-like protein [Source:UniProtKB/TrEMBL;Acc:F4IWH1]
AT4G20720.1	-6.10852	5.70087	0.176396	0.259655	1161		Dentin sialophosphoprotein-like protein [Source:UniProtKB/TrEMBL;Acc:F4JVM4]
AT4G39090.1	-1.87447	3.39218	0.179322	0.263737	1162	RD19A	RD19A [Source:UniProtKB/TrEMBL;Acc:A0A178V006]
AT3G22230.1	-0.642843	9.10242	0.180597	0.265382	1163	RPL27B	60S ribosomal protein L27-2 [Source:UniProtKB/Swiss-Prot;Acc:Q8LCL3]
AT5G47930.1	1.76553	3.31013	0.182986	0.268202	1164	RPS27D	40S ribosomal protein S27-3 [Source:UniProtKB/Swiss-Prot;Acc:Q8L953]
AT4G23650.1	1.76553	3.31013	0.182986	0.268202	1165	CPK3	CPK3 [Source:UniProtKB/TrEMBL;Acc:A0A178V4I3]
AT4G26010.1	1.76553	3.31013	0.182986	0.268202	1166		Peroxidase superfamily protein [Source:TAIR;Acc:AT4G26010]
AT2G37600.2	-1.22239	3.29645	0.18361	0.268886	1167	RPL36A	60S ribosomal protein L36-1 [Source:UniProtKB/Swiss-Prot;Acc:O80929]
AT5G56710.1	-1.76553	3.28048	0.184344	0.269268	1168	RPL31C	60S ribosomal protein L31-3 [Source:UniProtKB/Swiss-Prot;Acc:P51420]
AT2G29190.2	-1.76553	3.28048	0.184344	0.269268	1169	APUM2	Pumilio homolog 2 [Source:UniProtKB/Swiss-Prot;Acc:Q9ZW06]
AT1G20220.1	-1.76553	3.28164	0.18429	0.269268	1170		Alba DNA/RNA-binding protein [Source:UniProtKB/TrEMBL;Acc:Q944A2]
AT5G28540.1	0.445284	3.26275	0.185164	0.269935	1171	MED37A	Mediator of RNA polymerase II transcription subunit 37a [Source:UniProtKB/Swiss-Prot;Acc:Q9LKR3]
AT5G45470.1	5.49185	5.27566	0.185432	0.269935	1172		Transmembrane protein, putative (DUF594) [Source:UniProtKB/TrEMBL;Acc:Q9FHI9]
AT1G07670.1	5.49185	5.27566	0.185432	0.269935	1173	ECA4	Calcium-transporting ATPase 4, endoplasmic reticulum-type [Source:UniProtKB/Swiss-Prot;Acc:Q9XES1]
AT4G32260.1	5.49185	5.27566	0.185432	0.269935	1174		PDE334 [Source:UniProtKB/TrEMBL;Acc:A0A178V017]
AT1G14320.1	-0.750324	3.17291	0.189427	0.275516	1175	RPL10A	60S ribosomal protein L10-1 [Source:UniProtKB/Swiss-Prot;Acc:Q93VT9]
AT5G66570.1	-2.03953	3.13172	0.191442	0.27821	1176	PSBO1	Oxygen-evolving enhancer protein 1-1, chloroplastic [Source:UniProtKB/Swiss-Prot;Acc:P23321]
AT2G41560.1	5.61471	4.88305	0.19479	0.282835	1177	ACA4	Calcium-transporting ATPase 4, plasma membrane-type [Source:UniProtKB/Swiss-Prot;Acc:O22218]
AT3G58660.1	-0.869939	3.03214	0.196479	0.285045	1178		Ribosomal protein L1p/L10e family [Source:UniProtKB/TrEMBL;Acc:Q9LXT5]
AT4G39980.1	-1.15754	8.09523	0.199551	0.289011	1179	DHS1	Phospho-2-dehydro-3-deoxyheptonate aldolase 1, chloroplastic [Source:UniProtKB/Swiss-Prot;Acc:P29976]
AT5G05000.1	1.15754	8.08789	0.199551	0.289011	1180	TOC34	Translocase of chloroplast 34, chloroplastic [Source:UniProtKB/Swiss-Prot;Acc:Q38906]
AT5G60540.1	-4.64386	4.60422	0.202134	0.29201	1181	PDX2	PDX2 [Source:UniProtKB/TrEMBL;Acc:A0A178UA48]
AT3G61960.1	-4.64386	4.60422	0.202134	0.29201	1182	ATG1A	Serine/threonine-protein kinase ATG1a [Source:UniProtKB/Swiss-Prot;Acc:Q94C95]
AT5G28850.2	-4.64386	4.60422	0.202134	0.29201	1183	B''BETA	Serine/threonine protein phosphatase 2A regulatory subunit B''beta [Source:UniProtKB/Swiss-Prot;Acc:Q5QIT3]
AT3G09200.1	-0.645891	2.90224	0.203425	0.293626	1184	RPP0B	60S acidic ribosomal protein P0-2 [Source:UniProtKB/Swiss-Prot;Acc:Q42112]
AT5G13650.2	-5.72792	4.42205	0.207291	0.298954	1185		Elongation factor family protein [Source:UniProtKB/TrEMBL;Acc:F4K409]
AT1G17780.2	-1.79141	2.6623	0.21751	0.313163	1186		unknown protein; BEST Arabidopsis thaliana protein match is: unknown protein (TAIR:AT2G16575.1); Ha. [Source:TAIR;Acc:AT1G17780]
AT1G20696.1	-1.79141	2.6623	0.21751	0.313163	1187	HMGB3	high mobility group B3 [Source:TAIR;Acc:AT1G20696]
AT4G24190.1	-0.61193	3.98951	0.221259	0.318292	1188	HSP90-7	Endoplasmin homolog [Source:UniProtKB/Swiss-Prot;Acc:Q9STX5]
AT3G04600.1	-4.85798	3.92937	0.22291	0.319592	1189		Tryptophan--tRNA ligase, cytoplasmic [Source:UniProtKB/Swiss-Prot;Acc:Q9SR15]
AT5G05550.2	-4.85798	3.92937	0.22291	0.319592	1190		Sequence-specific DNA binding transcription factor [Source:UniProtKB/TrEMBL;Acc:F4K0Q7]
AT4G37510.1	-4.85798	3.92937	0.22291	0.319592	1191	RNC1	Ribonuclease III domain-containing protein RNC1, chloroplastic [Source:UniProtKB/Swiss-Prot;Acc:Q9SZV0]
AT4G16990.2	-4.85798	3.92937	0.22291	0.319592	1192	RLM3	disease resistance protein (TIR-NBS class), putative [Source:TAIR;Acc:AT4G16990]
AT4G30310.2	-4.85798	3.91739	0.223325	0.319918	1193		FGGY family of carbohydrate kinase [Source:UniProtKB/TrEMBL;Acc:F4JQ90]
AT5G35200.1	4.85798	3.88563	0.224431	0.320965	1194		Putative clathrin assembly protein At5g35200 [Source:UniProtKB/Swiss-Prot;Acc:Q9LHS0]
AT4G21150.3	4.85798	3.88563	0.224431	0.320965	1195	RPN2	Dolichyl-diphosphooligosaccharide--protein glycosyltransferase subunit 2 [Source:UniProtKB/Swiss-Prot;Acc:Q93Z16]
AT3G14240.1	-0.840059	2.54555	0.225029	0.321551	1196	SBT1.5	Subtilisin-like protease SBT1.5 [Source:UniProtKB/Swiss-Prot;Acc:Q9LUM3]
AT5G13630.1	-2.66297	2.49593	0.228371	0.326054	1197	CHLH	Magnesium-chelatase subunit ChlH, chloroplastic [Source:UniProtKB/Swiss-Prot;Acc:Q9FNB0]
AT2G18020.1	-0.616671	2.48973	0.228796	0.326387	1198	RPL8A	EMB2296 [Source:UniProtKB/TrEMBL;Acc:A0A178VSS0]
AT2G30860.1	-1.68806	2.47359	0.229906	0.327698	1199	GSTF9	GSTF9 [Source:UniProtKB/TrEMBL;Acc:A0A178VP05]
AT1G15290.1	-2.72247	2.46544	0.230471	0.328229	1200		Tetratricopeptide repeat (TPR)-like superfamily protein [Source:UniProtKB/TrEMBL;Acc:F4HZK4]
AT1G45201.1	-1.55873	2.39255	0.235638	0.335308	1201	ATTLL1	triacylglycerol lipase-like 1 [Source:TAIR;Acc:AT1G45201]
AT1G67930.1	-5.04439	3.50269	0.238857	0.339606	1202		Golgi transport complex protein-like protein [Source:UniProtKB/TrEMBL;Acc:Q9C9V9]
AT2G39990.1	-2.32193	2.34328	0.239253	0.339611	1203	TIF3F1	Eukaryotic translation initiation factor 3 subunit F [Source:UniProtKB/Swiss-Prot;Acc:O04202]
AT3G60240.4	-2.32193	2.34322	0.239258	0.339611	1204	EIF4G	Eukaryotic translation initiation factor 4G [Source:UniProtKB/Swiss-Prot;Acc:Q76E23]
AT1G06190.1	0.956931	3.11104	0.243678	0.345025	1205		Rho termination factor [Source:TAIR;Acc:AT1G06190]
AT3G53020.1	-0.956931	6.6302	0.243678	0.345025	1206	RPL24B	60S ribosomal protein L24-2 [Source:UniProtKB/Swiss-Prot;Acc:P38666]
AT1G74690.1	0.956931	99.2832	0.243678	0.345025	1207	IQD31	Protein IQ-DOMAIN 31 [Source:UniProtKB/Swiss-Prot;Acc:Q8L4D8]
AT3G57990.1	0.299961	7.2643	0.244502	0.345906	1208		Uncharacterized protein At3g57990 [Source:UniProtKB/TrEMBL;Acc:Q9M2P9]
AT5G22650.1	0.544996	5.07198	0.248389	0.350323	1209	HDT2	Histone deacetylase HDT2 [Source:UniProtKB/Swiss-Prot;Acc:Q56WH4]
ATCG01310.1	1.22239	14.6945	0.24911	0.350323	1216	rpl2-A	50S ribosomal protein L2, chloroplastic [Source:UniProtKB/TrEMBL;Acc:A0A1B1W512]
AT2G35630.1	-2.07039	2.21121	0.249469	0.350323	1211	MOR1	Protein MOR1 [Source:UniProtKB/Swiss-Prot;Acc:Q94FN2]
AT5G05210.1	1.22239	14.6951	0.24911	0.350323	1217		AT5g05210/K2A11_8 [Source:UniProtKB/TrEMBL;Acc:Q9FLD3]
AT4G09650.1	2.07039	2.21232	0.24938	0.350323	1212	ATPD	PDE332 [Source:UniProtKB/TrEMBL;Acc:A0A178V1L3]
AT5G65020.1	-1.37851	2.22183	0.248619	0.350323	1214	ANN2	Annexin D2 [Source:UniProtKB/Swiss-Prot;Acc:Q9XEE2]
AT4G02480.1	-1.22239	14.6521	0.24911	0.350323	1215		AAA-type ATPase family protein [Source:UniProtKB/TrEMBL;Acc:Q0WM93]
AT4G31700.1	2.07039	2.21224	0.249387	0.350323	1210	RPS6A	40S ribosomal protein S6-1 [Source:UniProtKB/Swiss-Prot;Acc:O48549]
AT3G06810.1	2.07039	2.21217	0.249393	0.350323	1213	IBR3	Probable acyl-CoA dehydrogenase IBR3 [Source:UniProtKB/Swiss-Prot;Acc:Q8RWZ3]
AT2G34040.1	-5.20945	3.21681	0.25113	0.352366	1218		Apoptosis inhibitory protein 5 (API5) [Source:UniProtKB/TrEMBL;Acc:O22957]
AT3G25230.2	-5.20945	3.21169	0.251364	0.352404	1219	ROF1	Peptidylprolyl isomerase [Source:UniProtKB/TrEMBL;Acc:B3H746]
AT2G21660.1	-0.956931	2.1579	0.253826	0.355564	1220	RBG7	Glycine-rich RNA-binding protein 7 [Source:UniProtKB/Swiss-Prot;Acc:Q03250]
AT1G33120.1	-0.936806	2.06648	0.261636	0.366204	1221	RPL9B	60S ribosomal protein L9-1 [Source:UniProtKB/Swiss-Prot;Acc:P49209]
AT1G29930.1	4.01792	1.98808	0.268698	0.375781	1222	LHCB1.3	Chlorophyll a-b binding protein 1, chloroplastic [Source:UniProtKB/Swiss-Prot;Acc:P04778]
AT2G24050.1	-5.61471	2.8033	0.271762	0.378209	1223	EIF(ISO)4G2	Eukaryotic translation initiation factor isoform 4G-2 [Source:UniProtKB/Swiss-Prot;Acc:O82233]
AT3G05727.1	-1.76553	1.95829	0.271474	0.378209	1224		Defensin-like protein 204 [Source:UniProtKB/Swiss-Prot;Acc:Q56XB0]
AT2G35390.2	-1.76553	1.95695	0.2716	0.378209	1225	PRS1	Ribose-phosphate pyrophosphokinase 1, chloroplastic [Source:UniProtKB/Swiss-Prot;Acc:Q42581]
AT4G38510.5	1.76553	1.96385	0.270952	0.378209	1226		ATPase, V1 complex, subunit B protein [Source:UniProtKB/TrEMBL;Acc:F4JTQ0]
AT1G08800.2	-0.565597	1.96153	0.27117	0.378209	1227	MYOB1	Myosin-binding protein 1 [Source:UniProtKB/Swiss-Prot;Acc:F4HXQ7]
AT2G02790.1	1.76553	1.96347	0.270988	0.378209	1228	IQD29	IQ-domain 29 [Source:UniProtKB/TrEMBL;Acc:F4IRA9]
AT2G04390.1	0.886343	1.93079	0.274087	0.381135	1229	RPS17A	40S ribosomal protein S17-1 [Source:UniProtKB/Swiss-Prot;Acc:P49205]
AT4G10450.1	-1.28688	1.88229	0.27881	0.387329	1230	RPL9D	60S ribosomal protein L9-2 [Source:UniProtKB/Swiss-Prot;Acc:Q9SZX9]
AT2G20450.1	-1.32833	1.88042	0.278995	0.387329	1231	RPL14A	60S ribosomal protein L14-1 [Source:UniProtKB/Swiss-Prot;Acc:Q9SIM4]
ATCG00160.1	-0.817136	8.52121	0.281686	0.390748	1232	RPS2	30S ribosomal protein S2, chloroplastic [Source:UniProtKB/Swiss-Prot;Acc:P56797]
AT5G11200.2	-3.70044	1.83232	0.283838	0.393096	1233		DEAD/DEAH box RNA helicase family protein [Source:UniProtKB/TrEMBL;Acc:F4JWF6]
AT1G50250.1	1.47393	1.83316	0.283752	0.393096	1234	FTSH1	ATP-dependent zinc metalloprotease FTSH 1, chloroplastic [Source:UniProtKB/Swiss-Prot;Acc:Q39102]
ATCG00500.1	-0.85726	1.80409	0.286755	0.396813	1235	ACCD	Acetyl-coenzyme A carboxylase carboxyl transferase subunit beta, chloroplastic [Source:UniProtKB/TrEMBL;Acc:A0A1B1W4V3]
AT2G30620.1	1.50901	1.75229	0.292257	0.404099	1236		Histone H1.2 [Source:UniProtKB/Swiss-Prot;Acc:P26569]
AT5G63420.1	-1.22239	1.74551	0.292991	0.404787	1237	emb2746	Ribonuclease J [Source:UniProtKB/Swiss-Prot;Acc:Q84W56]
AT5G22060.1	0.447459	1.97785	0.295736	0.408249	1238	ATJ2	At5g22060 [Source:UniProtKB/TrEMBL;Acc:Q0V7U1]
AT1G12310.1	0.50696	2.47351	0.302216	0.416522	1240	CML13	Probable calcium-binding protein CML13 [Source:UniProtKB/Swiss-Prot;Acc:Q94AZ4]
AT2G07698.1	0.50696	3.41866	0.302216	0.416522	1239		ATPase, F1 complex, alpha subunit protein [Source:UniProtKB/TrEMBL;Acc:F4IMB5]
AT4G28520.1	-1.06413	1.65853	0.302737	0.416904	1241	CRC	12S seed storage protein CRC [Source:UniProtKB/Swiss-Prot;Acc:Q96318]
AT2G25670.2	0.943416	2.4751	0.312663	0.429189	1242		Expressed protein [Source:UniProtKB/TrEMBL;Acc:Q9SL96]
AT5G02960.1	0.943416	6.9216	0.312663	0.429189	1243	RPS23B	40S ribosomal protein S23-2 [Source:UniProtKB/Swiss-Prot;Acc:P49201]
AT3G23450.1	0.943416	2.4752	0.312663	0.429189	1244		Transmembrane protein [Source:UniProtKB/TrEMBL;Acc:Q9LW52]
AT2G47730.1	-0.943416	6.90477	0.312663	0.429189	1245	GSTF8	Glutathione S-transferase F8, chloroplastic [Source:UniProtKB/Swiss-Prot;Acc:Q96266]
AT2G43460.1	-0.713696	3.44768	0.314739	0.431692	1246	RPL38A	60S ribosomal protein L38 [Source:UniProtKB/Swiss-Prot;Acc:O22860]
AT1G67700.2	0.573185	5.01859	0.315677	0.432631	1247	HHL1	Protein HHL1, chloroplastic [Source:UniProtKB/Swiss-Prot;Acc:Q8LDL0]
AT3G10380.1	0.410788	1.94539	0.316482	0.433388	1248	SEC8	SEC8 [Source:UniProtKB/TrEMBL;Acc:A0A178VA38]
AT3G62830.1	1.47393	1.50208	0.321903	0.436969	1397	UXS2	UDP-glucuronic acid decarboxylase 2 [Source:UniProtKB/Swiss-Prot;Acc:Q9LZI2]
AT1G45230.1	-3.16993	1.53456	0.371769	0.436969	1250	DCL	Protein DCL homolog, chloroplastic [Source:UniProtKB/Swiss-Prot;Acc:Q9C642]
AT3G05220.1	1.37851	1.46059	0.32738	0.436969	1262	HIPP34	Heavy metal-associated isoprenylated plant protein 34 [Source:UniProtKB/Swiss-Prot;Acc:Q0WV37]
AT1G35680.1	1.37851	1.46059	0.32738	0.436969	1271	RPL21	50S ribosomal protein L21, chloroplastic [Source:UniProtKB/Swiss-Prot;Acc:P51412]
AT1G48830.1	1.37851	1.46059	0.32738	0.436969	1272	RPS7A	40S ribosomal protein S7 [Source:UniProtKB/TrEMBL;Acc:A0A178WGF0]
AT1G32060.1	-1.37851	1.45652	0.327926	0.436969	1254	PRK	Phosphoribulokinase [Source:UniProtKB/TrEMBL;Acc:A0A178WLP9]
AT1G52060.1	-4.08746	1.59221	0.365296	0.436969	1255	JAL9	Jacalin-related lectin 9 [Source:UniProtKB/Swiss-Prot;Acc:F4IB95]
AT3G14310.1	1.37851	1.46059	0.32738	0.436969	1376	PME3	Pectinesterase/pectinesterase inhibitor 3 [Source:UniProtKB/Swiss-Prot;Acc:O49006]
AT2G34357.1	1.37851	1.46033	0.327414	0.436969	1326		ARM repeat superfamily protein [Source:UniProtKB/TrEMBL;Acc:F4IHU8]
AT1G62780.1	-3.70044	1.57922	0.36673	0.436969	1258		Dimethylallyl, adenosine tRNA methylthiotransferase [Source:UniProtKB/TrEMBL;Acc:Q8VY70]
AT5G58330.1	-3.70044	1.5779	0.366878	0.436969	1259		Malate dehydrogenase [NADP], chloroplastic [Source:UniProtKB/Swiss-Prot;Acc:Q8H1E2]
AT3G26900.3	-3.70044	1.57922	0.36673	0.436969	1260	SKL1	Probable inactive shikimate kinase like 1, chloroplastic [Source:UniProtKB/Swiss-Prot;Acc:Q9LW20]
AT5G13370.1	-3.16993	1.53456	0.371769	0.436969	1261		At5g13370 [Source:UniProtKB/TrEMBL;Acc:Q8GZ29]
AT2G47470.1	0.774933	1.43984	0.330186	0.436969	1421	PDIL2-1	UNE5 [Source:UniProtKB/TrEMBL;Acc:A0A178W1F8]
AT4G39970.1	-3.16993	1.53456	0.371769	0.436969	1263		Haloacid dehalogenase-like hydrolase domain-containing protein At4g39970 [Source:UniProtKB/Swiss-Prot;Acc:Q680K2]
AT5G57460.1	1.34395	1.3672	0.340384	0.436969	1275		At5g57460 [Source:UniProtKB/TrEMBL;Acc:Q9FKM4]
AT1G06760.1	1.40439	1.3636	0.340905	0.436969	1295		Histone H1.1 [Source:UniProtKB/Swiss-Prot;Acc:P26568]
AT5G11900.1	1.34395	1.22918	0.361534	0.436969	1322		Translation machinery-associated protein 22 [Source:UniProtKB/TrEMBL;Acc:Q8VZK2]
AT5G12410.1	-3.70044	1.5779	0.366878	0.436969	1267		At5g12410/At5g12410 [Source:UniProtKB/TrEMBL;Acc:Q94CK1]
AT2G33450.1	0.770518	1.69673	0.362666	0.436969	1409	RPL28	PRPL28 [Source:UniProtKB/TrEMBL;Acc:A0A178VYG9]
AT3G57790.1	-3.16993	1.53456	0.371769	0.436969	1269		Pectin lyase-like superfamily protein [Source:UniProtKB/TrEMBL;Acc:F4J3I0]
AT3G13110.1	-3.16993	1.53559	0.37165	0.436969	1270	SAT3	Serine acetyltransferase 3, mitochondrial [Source:UniProtKB/Swiss-Prot;Acc:Q39218]
AT5G23060.1	4.08746	1.58922	0.365625	0.436969	1266	CAS	Calcium sensing receptor, chloroplastic [Source:UniProtKB/Swiss-Prot;Acc:Q9FN48]
AT2G40100.1	4.08746	1.58922	0.365625	0.436969	1268	LHCB4.3	Chlorophyll a-b binding protein, chloroplastic [Source:UniProtKB/TrEMBL;Acc:A0A178VTY4]
AT5G58110.1	-3.16993	1.53456	0.371769	0.436969	1273		AT5g58110/k21l19_90 [Source:UniProtKB/TrEMBL;Acc:Q9FGT3]
AT1G79920.1	-4.85798	1.57999	0.366645	0.436969	1274		Heat shock protein 70 (Hsp 70) family protein [Source:TAIR;Acc:AT1G79920]
AT5G04550.1	4.08746	1.58922	0.365625	0.436969	1317		AT5g04550/T32M21_140 [Source:UniProtKB/TrEMBL;Acc:Q9LZ71]
AT3G52100.1	-1.37851	1.45567	0.328041	0.436969	1276		RING/FYVE/PHD-type zinc finger family protein [Source:UniProtKB/TrEMBL;Acc:F4J5R1]
AT4G02990.1	-3.16993	1.53456	0.371769	0.436969	1277	MTERF4	Transcription termination factor MTERF4, chloroplastic [Source:UniProtKB/Swiss-Prot;Acc:Q9ZT96]
AT5G10010.1	-1.47393	1.5	0.322174	0.436969	1278	HIT4	Protein HEAT INTOLERANT 4 [Source:UniProtKB/Swiss-Prot;Acc:A2RVJ8]
AT3G03870.2	4.08746	1.58922	0.365625	0.436969	1351		F20H23.8 protein [Source:UniProtKB/TrEMBL;Acc:Q9SRW4]
AT1G47500.1	-3.70044	1.57922	0.36673	0.436969	1280	RBP47C'	Polyadenylate-binding protein RBP47C' [Source:UniProtKB/Swiss-Prot;Acc:Q9SX80]
AT5G22800.1	-3.70044	1.57922	0.36673	0.436969	1281	EMB86	Alanyl-tRNA synthetase, class IIc [Source:TAIR;Acc:AT5G22800]
AT3G03340.1	4.08746	1.58922	0.365625	0.436969	1386	UNE6	LUC7 related protein [Source:UniProtKB/TrEMBL;Acc:A0A1I9LRM4]
AT3G45140.1	4.08746	1.58922	0.365625	0.436969	1425	LOX2	Lipoxygenase 2, chloroplastic [Source:UniProtKB/Swiss-Prot;Acc:P38418]
AT5G66040.1	-1.37851	1.45652	0.327926	0.436969	1284	STR16	Thiosulfate sulfurtransferase 16, chloroplastic [Source:UniProtKB/Swiss-Prot;Acc:Q39129]
AT1G04430.2	4.08746	1.58922	0.365625	0.436969	1430		Probable methyltransferase PMT8 [Source:UniProtKB/Swiss-Prot;Acc:Q940J9]
AT2G25450.1	-3.70044	1.57922	0.36673	0.436969	1286	GSL-OH	Probable 2-oxoacid dependent dioxygenase [Source:UniProtKB/Swiss-Prot;Acc:Q9SKK4]
AT1G64370.1	4.08746	1.58922	0.365625	0.436969	1438		Filaggrin-like protein [Source:UniProtKB/TrEMBL;Acc:Q9C7W1]
AT3G08960.1	-3.16993	1.53456	0.371769	0.436969	1288		ARM repeat superfamily protein [Source:UniProtKB/TrEMBL;Acc:F4IYK6]
AT3G60600.1	4.08746	1.58922	0.365625	0.436969	1445	PVA11	Vesicle-associated protein 1-1 [Source:UniProtKB/Swiss-Prot;Acc:Q8VZ95]
AT4G23680.1	-3.16993	1.53559	0.37165	0.436969	1290		AT4g23680/F9D16_150 [Source:UniProtKB/TrEMBL;Acc:Q9SUQ9]
AT1G08200.1	-4.64386	1.5903	0.365506	0.436969	1291	AXS2	UDP-D-apiose/UDP-D-xylose synthase 2 [Source:UniProtKB/Swiss-Prot;Acc:Q9SGE0]
AT3G15060.1	4.08746	1.5888	0.365671	0.436969	1299	RABA1G	Ras-related protein RABA1g [Source:UniProtKB/Swiss-Prot;Acc:Q9LK99]
AT5G03630.1	-3.70044	1.5779	0.366878	0.436969	1293	MDAR2	Monodehydroascorbate reductase 2 [Source:UniProtKB/Swiss-Prot;Acc:Q93WJ8]
AT1G75350.1	4.08746	1.5888	0.365671	0.436969	1336	RPL31	50S ribosomal protein L31, chloroplastic [Source:UniProtKB/Swiss-Prot;Acc:Q9FWS4]
AT5G50000.1	4.39232	1.58322	0.366287	0.436969	1257		Protein kinase superfamily protein [Source:UniProtKB/TrEMBL;Acc:Q9FGB1]
AT1G14670.1	4.39232	1.58322	0.366287	0.436969	1279	TMN2	Transmembrane 9 superfamily member 2 [Source:UniProtKB/Swiss-Prot;Acc:Q940S0]
AT5G58140.1	4.39232	1.58322	0.366287	0.436969	1294	PHOT2	Phototropin-2 [Source:UniProtKB/Swiss-Prot;Acc:P93025]
AT1G02560.1	-3.70044	1.5779	0.366878	0.436969	1298	CLPP5	ATP-dependent Clp protease proteolytic subunit [Source:UniProtKB/TrEMBL;Acc:A0A178WMF0]
AT1G28490.1	4.39232	1.58322	0.366287	0.436969	1312	SYP61	Syntaxin-61 [Source:UniProtKB/Swiss-Prot;Acc:Q946Y7]
AT5G15090.1	4.39232	1.58322	0.366287	0.436969	1325	VDAC3	Mitochondrial outer membrane protein porin 3 [Source:UniProtKB/Swiss-Prot;Acc:Q9SMX3]
AT2G33210.1	-3.16993	1.53456	0.371769	0.436969	1301	HSP60-2	Chaperonin CPN60-like 1, mitochondrial [Source:UniProtKB/Swiss-Prot;Acc:Q8L7B5]
AT2G26780.1	-3.16993	1.53559	0.37165	0.436969	1302		ARM repeat superfamily protein [Source:UniProtKB/TrEMBL;Acc:F4IVJ8]
AT1G62660.1	-4.85798	1.57999	0.366645	0.436969	1303	BFRUCT3	Acid beta-fructofuranosidase 3, vacuolar [Source:UniProtKB/Swiss-Prot;Acc:Q43348]
AT3G13790.1	-3.16993	1.53559	0.37165	0.436969	1304	CWINV1	Beta-fructofuranosidase, insoluble isoenzyme CWINV1 [Source:UniProtKB/Swiss-Prot;Acc:Q43866]
AT5G13780.1	-3.70044	1.57922	0.36673	0.436969	1305	NAA10	N-terminal acetyltransferase A complex catalytic subunit NAA10 [Source:UniProtKB/Swiss-Prot;Acc:Q9FKI4]
ATCG00350.1	4.39232	1.58322	0.366287	0.436969	1328	PSAA	Photosystem I P700 chlorophyll a apoprotein A1 [Source:UniProtKB/Swiss-Prot;Acc:P56766]
AT5G41600.1	4.39232	1.58322	0.366287	0.436969	1355	RTNLB4	Reticulon-like protein B4 [Source:UniProtKB/Swiss-Prot;Acc:Q9FFS0]
AT4G21210.1	-3.16993	1.53456	0.371769	0.436969	1308	RP1	Pyruvate, phosphate dikinase regulatory protein 1, chloroplastic [Source:UniProtKB/Swiss-Prot;Acc:O49562]
AT2G01970.1	4.39232	1.58322	0.366287	0.436969	1440	TMN3	Transmembrane 9 superfamily member 3 [Source:UniProtKB/Swiss-Prot;Acc:Q9ZPS7]
AT1G47550.1	-0.410088	72.7966	0.353716	0.436969	1310	SEC3A	Exocyst complex component sec3A [Source:UniProtKB/TrEMBL;Acc:F4HTA1]
AT5G59300.1	-3.16993	1.53456	0.371769	0.436969	1311	UBC7	Ubiquitin-conjugating enzyme E2 7 [Source:UniProtKB/Swiss-Prot;Acc:Q42540]
AT2G43630.1	4.64386	1.57619	0.367067	0.436969	1297		Nucleusenvelope protein [Source:UniProtKB/TrEMBL;Acc:Q8VYY8]
AT5G06060.1	-4.08746	1.59221	0.365296	0.436969	1313		Tropinone reductase homolog At5g06060 [Source:UniProtKB/Swiss-Prot;Acc:Q9LHT0]
AT1G04510.1	-1.37851	1.45567	0.328041	0.436969	1314	PRP19A	Pre-mRNA-processing factor 19 homolog 1 [Source:UniProtKB/Swiss-Prot;Acc:Q94BR4]
AT1G62180.1	-4.85798	1.58443	0.366154	0.436969	1315	2002-04-01	5'-adenylylsulfate reductase 2, chloroplastic [Source:UniProtKB/Swiss-Prot;Acc:P92981]
AT4G16760.1	-3.16993	1.53559	0.37165	0.436969	1316	ACX1	Peroxisomal acyl-coenzyme A oxidase 1 [Source:UniProtKB/Swiss-Prot;Acc:O65202]
AT5G41790.1	4.64386	1.57619	0.367067	0.436969	1300	CIP1	COP1-interactive protein 1 [Source:UniProtKB/Swiss-Prot;Acc:F4JZY1]
AT3G17850.1	-1.37851	1.45652	0.327926	0.436969	1318	IREH1	Probable serine/threonine protein kinase IREH1 [Source:UniProtKB/Swiss-Prot;Acc:F4J6F6]
AT5G56280.1	-3.16993	1.53559	0.37165	0.436969	1319	CSN6A	COP9 signalosome complex subunit 6a [Source:UniProtKB/Swiss-Prot;Acc:Q8W206]
AT5G49460.1	-1.37851	1.45679	0.32789	0.436969	1320	ACLB-2	ATP-citrate synthase beta chain protein 2 [Source:UniProtKB/Swiss-Prot;Acc:Q9FGX1]
AT2G41630.1	-3.16993	1.53456	0.371769	0.436969	1321	TFIIB1	TFIIB1 [Source:UniProtKB/TrEMBL;Acc:A0A178VYM4]
AT3G61260.1	4.64386	1.57619	0.367067	0.436969	1306		Uncharacterized protein At3g61260 [Source:UniProtKB/Swiss-Prot;Acc:Q9M2D8]
AT5G56740.1	-3.16993	1.53456	0.371769	0.436969	1323	HAG2	Histone acetyltransferase type B catalytic subunit [Source:UniProtKB/TrEMBL;Acc:Q1JPN3]
AT3G25680.1	4.64386	1.57619	0.367067	0.436969	1374		SLH domain protein [Source:UniProtKB/TrEMBL;Acc:F4JA39]
AT2G21870.1	4.64386	1.57619	0.367067	0.436969	1433	MGP1	Probable ATP synthase 24 kDa subunit, mitochondrial [Source:UniProtKB/Swiss-Prot;Acc:Q9SJ12]
AT2G41770.1	3.70044	1.57544	0.36715	0.436969	1265	STL1	Probable glycosyltransferase STELLO1 [Source:UniProtKB/Swiss-Prot;Acc:O22943]
AT4G26700.1	-3.70044	1.57922	0.36673	0.436969	1327	FIM1	Fimbrin-1 [Source:UniProtKB/Swiss-Prot;Acc:Q7G188]
AT5G56980.1	3.70044	1.57544	0.36715	0.436969	1282	A70	unknown protein; FUNCTIONS IN: molecular_function unknown; INVOLVED IN: biological_process unknown; LOCATED IN: endomembrane system; EXPRESSED IN: 18 plant structures; EXPRESSED DURING: 12 growth stages; BEST Arabidopsis thaliana protein match is: u /.../ protein (TAIR:AT4G26130.1); Ha. [Source:TAIR;Acc:AT5G56980]
AT1G06700.1	3.70044	1.57544	0.36715	0.436969	1283	PTI11	PTI1-like tyrosine-protein kinase 1 [Source:UniProtKB/Swiss-Prot;Acc:Q8H1G6]
AT2G27020.1	-3.16993	1.53559	0.37165	0.436969	1330	PAG1	20S proteasome alpha subunit G1 [Source:TAIR;Acc:AT2G27020]
AT2G25730.2	-3.16993	1.53456	0.371769	0.436969	1331		unknown protein; Ha. [Source:TAIR;Acc:AT2G25730]
AT2G24420.1	3.70044	1.57544	0.36715	0.436969	1292		AT2G24420 protein [Source:UniProtKB/TrEMBL;Acc:Q9ZQ26]
AT1G14510.1	-3.70044	1.5779	0.366878	0.436969	1333	AL7	AtAL7 [Source:UniProtKB/TrEMBL;Acc:A0A178WNG6]
AT4G24680.1	3.70044	1.57544	0.36715	0.436969	1307	MOS1	modifier of snc1 [Source:TAIR;Acc:AT4G24680]
AT1G67140.3	-4.64386	1.5903	0.365506	0.436969	1335	SWEETIE	HEAT repeat-containing protein [Source:TAIR;Acc:AT1G67140]
AT5G13440.1	3.70044	1.57544	0.36715	0.436969	1334	UCR1-2	Cytochrome b-c1 complex subunit Rieske-2, mitochondrial [Source:UniProtKB/Swiss-Prot;Acc:Q9LYR2]
AT1G51660.1	-4.39232	1.60223	0.364198	0.436969	1337	MKK4	MKK4 [Source:UniProtKB/TrEMBL;Acc:A0A178WCC0]
AT5G44090.1	-4.08746	1.59372	0.36513	0.436969	1338		Calcium-binding EF-hand family protein [Source:TAIR;Acc:AT5G44090]
AT3G47910.2	-3.16993	1.53456	0.371769	0.436969	1339		Ubiquitin carboxyl-terminal hydrolase-related protein [Source:UniProtKB/TrEMBL;Acc:F4JCR3]
AT2G44310.1	-3.16993	1.53559	0.37165	0.436969	1340		Calcium-binding EF-hand family protein [Source:UniProtKB/TrEMBL;Acc:O64866]
AT5G64100.1	-3.16993	1.53559	0.37165	0.436969	1341	PER69	Peroxidase [Source:UniProtKB/TrEMBL;Acc:A0A178U798]
AT4G18820.1	3.70044	1.57544	0.36715	0.436969	1354		Protein STICHEL-like 3 [Source:UniProtKB/Swiss-Prot;Acc:F4JRP0]
AT1G23290.1	-0.570316	2.32607	0.369478	0.436969	1343	RPL27AB	60S ribosomal protein L27a-2 [Source:UniProtKB/Swiss-Prot;Acc:Q9LR33]
AT1G55390.1	-3.70044	1.57922	0.36673	0.436969	1344		Cysteine/Histidine-rich C1 domain family protein [Source:UniProtKB/TrEMBL;Acc:Q9C6G8]
AT2G39010.1	3.70044	1.57544	0.36715	0.436969	1364	PIP2-6	Probable aquaporin PIP2-6 [Source:UniProtKB/Swiss-Prot;Acc:Q9ZV07]
AT4G38470.1	-3.16993	1.53456	0.371769	0.436969	1346	STY46	Serine/threonine-protein kinase STY46 [Source:UniProtKB/Swiss-Prot;Acc:F4JTP5]
AT1G22410.1	-1.40439	1.38668	0.33759	0.436969	1347		Phospho-2-dehydro-3-deoxyheptonate aldolase [Source:UniProtKB/TrEMBL;Acc:Q9SK84]
AT3G13330.1	-3.16993	1.53456	0.371769	0.436969	1348	PA200	PA200 [Source:UniProtKB/TrEMBL;Acc:A0A178VC52]
AT2G20280.1	-1.37851	1.45652	0.327926	0.436969	1349		Zinc finger CCCH domain-containing protein 21 [Source:UniProtKB/Swiss-Prot;Acc:Q9SK74]
AT5G43470.1	3.70044	1.57544	0.36715	0.436969	1381	RPP8	Disease resistance protein RPP8 [Source:UniProtKB/Swiss-Prot;Acc:Q8W4J9]
AT1G03860.1	3.70044	1.57544	0.36715	0.436969	1387	PHB2	PHB2 [Source:UniProtKB/TrEMBL;Acc:A0A178WBG3]
AT4G33050.2	-3.70044	1.57922	0.36673	0.436969	1352	EDA39	calmodulin-binding family protein [Source:TAIR;Acc:AT4G33050]
AT4G37470.1	-3.16993	1.53456	0.371769	0.436969	1353	KAI2	KAI2 [Source:UniProtKB/TrEMBL;Acc:A0A178V1E5]
AT3G07160.1	3.70044	1.57544	0.36715	0.436969	1393	ATGSL10	Glucan synthase-like 10 [Source:UniProtKB/TrEMBL;Acc:A0A178V7F9]
AT4G36480.2	3.70044	1.57544	0.36715	0.436969	1395	LCB1	Long chain base biosynthesis protein 1 [Source:UniProtKB/Swiss-Prot;Acc:Q94IB8]
AT3G21200.1	-3.70044	1.57922	0.36673	0.436969	1356	GLUTRBP	Glutamyl-tRNA reductase-binding protein, chloroplastic [Source:UniProtKB/Swiss-Prot;Acc:Q9LU39]
AT1G13430.1	-4.64386	1.58499	0.366092	0.436969	1357	STO9	Cytosolic sulfotransferase 9 [Source:UniProtKB/Swiss-Prot;Acc:Q9FX55]
AT1G80490.2	-3.70044	1.57922	0.36673	0.436969	1358	TPR1	Topless-related protein 1 [Source:UniProtKB/Swiss-Prot;Acc:Q0WV90]
AT5G37600.1	-4.08746	1.59221	0.365296	0.436969	1359	GLN1-1	Glutamine synthetase cytosolic isozyme 1-1 [Source:UniProtKB/Swiss-Prot;Acc:Q56WN1]
AT3G58630.1	-3.70044	1.57922	0.36673	0.436969	1360		Sequence-specific DNA binding transcription factor [Source:UniProtKB/TrEMBL;Acc:Q8GXR6]
AT3G18520.2	-1.37851	1.45594	0.328005	0.436969	1361	HDA15	Histone deacetylase [Source:UniProtKB/TrEMBL;Acc:F4J8S1]
AT1G61250.1	3.70044	1.57544	0.36715	0.436969	1410	SCAMP3	Secretory carrier-associated membrane protein 3 [Source:UniProtKB/Swiss-Prot;Acc:Q9M5P2]
AT3G20370.1	3.70044	1.57544	0.36715	0.436969	1429		AT3g20370/MQC12_13 [Source:UniProtKB/TrEMBL;Acc:Q9LTQ5]
AT2G07360.2	3.70044	1.57544	0.36715	0.436969	1431		SH3 domain-containing protein [Source:UniProtKB/TrEMBL;Acc:F4IL68]
AT3G55480.2	-3.16993	1.53456	0.371769	0.436969	1365	PAT2	AP-3 complex subunit beta [Source:UniProtKB/TrEMBL;Acc:F4IWW1]
AT5G51430.1	-4.08746	1.59372	0.36513	0.436969	1366	EYE	Conserved oligomeric Golgi complex component-related / COG complex component-like protein [Source:UniProtKB/TrEMBL;Acc:Q9FGN0]
AT3G52850.1	3.70044	1.57544	0.36715	0.436969	1434	VSR1	Vacuolar-sorting receptor 1 [Source:UniProtKB/Swiss-Prot;Acc:P93026]
AT3G11100.1	-3.16993	1.53559	0.37165	0.436969	1368		AT3g11100/F11B9_105 [Source:UniProtKB/TrEMBL;Acc:Q8VZI9]
AT3G02110.1	-3.16993	1.53559	0.37165	0.436969	1369	SCPL25	Serine carboxypeptidase-like 25 [Source:UniProtKB/Swiss-Prot;Acc:Q8L9Y0]
AT2G17720.1	3.70044	1.57544	0.36715	0.436969	1439	P4H5	Prolyl 4-hydroxylase 5 [Source:UniProtKB/Swiss-Prot;Acc:Q24JN5]
AT1G08130.1	-3.70044	1.5779	0.366878	0.436969	1371	LIG1	DNA ligase 1 [Source:UniProtKB/Swiss-Prot;Acc:Q42572]
AT3G10670.1	-3.16993	1.53456	0.371769	0.436969	1372	ABCI6	ABC transporter I family member 6, chloroplastic [Source:UniProtKB/Swiss-Prot;Acc:Q9CAF5]
AT2G21440.1	3.70044	1.57544	0.36715	0.436969	1444		Expressed protein [Source:UniProtKB/TrEMBL;Acc:Q9SJT4]
AT5G56850.1	3.70044	1.57544	0.36715	0.436969	1447		unknown protein; EXPRESSED IN: 21 plant structures; EXPRESSED DURING: 13 growth stages; Ha. [Source:TAIR;Acc:AT5G56850]
AT4G09900.1	3.70044	1.57544	0.36715	0.436969	1450	MES12	Putative methylesterase 12, chloroplastic [Source:UniProtKB/Swiss-Prot;Acc:Q940H7]
AT2G39140.1	3.70044	1.57512	0.367186	0.436969	1287	SVR1	Putative ribosomal large subunit pseudouridine synthase SVR1, chloroplastic [Source:UniProtKB/Swiss-Prot;Acc:Q8L960]
AT2G47210.1	-3.70044	1.57922	0.36673	0.436969	1377	SWC4	SWR1-complex protein 4 [Source:UniProtKB/Swiss-Prot;Acc:Q8VZL6]
AT1G07140.1	-4.08746	1.59372	0.36513	0.436969	1378	RANBP1A	Ran-binding protein 1 homolog a [Source:UniProtKB/Swiss-Prot;Acc:Q9LMK7]
AT1G60550.1	-3.16993	1.53559	0.37165	0.436969	1379	MENB	1,4-dihydroxy-2-naphthoyl-CoA synthase, peroxisomal [Source:UniProtKB/Swiss-Prot;Acc:Q8GYN9]
AT5G58060.2	-1.37851	1.45567	0.328041	0.436969	1380	YKT61	SNARE-like superfamily protein [Source:UniProtKB/TrEMBL;Acc:F4KDI1]
AT3G51580.2	3.70044	1.57512	0.367186	0.436969	1362		Transmembrane protein [Source:UniProtKB/TrEMBL;Acc:F4J4F8]
AT3G27740.1	-3.16993	1.53456	0.371769	0.436969	1382	CARA	Carbamoyl-phosphate synthase small chain, chloroplastic [Source:UniProtKB/Swiss-Prot;Acc:Q9LVW7]
AT2G21060.1	-3.16993	1.53559	0.37165	0.436969	1383	CSP4	GRP2B [Source:UniProtKB/TrEMBL;Acc:A0A178VU21]
AT5G60600.1	-3.16993	1.53456	0.371769	0.436969	1384	ISPG	4-hydroxy-3-methylbut-2-en-1-yl diphosphate synthase (ferredoxin), chloroplastic [Source:UniProtKB/Swiss-Prot;Acc:F4K0E8]
AT1G76890.2	-1.37851	1.45594	0.328005	0.436969	1385	GT-2	Trihelix transcription factor GT-2 [Source:UniProtKB/Swiss-Prot;Acc:Q39117]
AT4G30010.1	4.85798	1.57232	0.367498	0.436969	1296		AT4g30010/F6G3_40 [Source:UniProtKB/TrEMBL;Acc:Q9SZV4]
AT5G58420.1	0.570316	3.67072	0.369478	0.436969	1394	RPS4D	40S ribosomal protein S4-3 [Source:UniProtKB/Swiss-Prot;Acc:Q8VYK6]
AT5G35180.1	3.16993	1.53802	0.371373	0.436969	1256		Protein of unknown function (DUF1336) [Source:TAIR;Acc:AT5G35180]
AT5G48230.2	-3.16993	1.53559	0.37165	0.436969	1389	AAT1	AT5G48230 protein [Source:UniProtKB/TrEMBL;Acc:B9DGQ1]
AT5G65620.1	-4.08746	1.59221	0.365296	0.436969	1390		Zincin-like metalloproteases family protein [Source:TAIR;Acc:AT5G65620]
AT5G63680.1	-5.35755	1.57964	0.366683	0.436969	1391		Pyruvate kinase [Source:UniProtKB/TrEMBL;Acc:Q9FFP6]
AT4G14040.1	-3.70044	1.57922	0.36673	0.436969	1392	SBP2	Selenium-binding protein 2 [Source:UniProtKB/Swiss-Prot;Acc:Q93WN0]
AT1G26850.1	3.16993	1.53802	0.371373	0.436969	1396		Probable methyltransferase PMT2 [Source:UniProtKB/Swiss-Prot;Acc:B9DFI7]
AT1G73230.1	3.16993	1.53802	0.371373	0.436969	1407		Nascent polypeptide-associated complex subunit beta [Source:UniProtKB/Swiss-Prot;Acc:Q9CAT7]
AT1G30440.1	3.16993	1.53802	0.371373	0.436969	1423		BTB/POZ domain-containing protein At1g30440 [Source:UniProtKB/Swiss-Prot;Acc:Q9S9Q9]
AT1G64650.1	3.16993	1.53771	0.371408	0.436969	1249		At1g64650 [Source:UniProtKB/TrEMBL;Acc:Q6NLR2]
AT4G39850.3	3.16993	1.53771	0.371408	0.436969	1251	PXA1	Peroxisomal ABC transporter 1 [Source:UniProtKB/TrEMBL;Acc:F4JJ27]
AT3G56070.2	-3.16993	1.53456	0.371769	0.436969	1398	CYP19-3	Peptidyl-prolyl cis-trans isomerase CYP19-3 [Source:UniProtKB/Swiss-Prot;Acc:Q38867]
AT1G27090.1	-1.37851	1.45567	0.328041	0.436969	1399		Glycine-rich protein [Source:UniProtKB/TrEMBL;Acc:Q9LFX8]
AT5G59010.1	3.16993	1.53771	0.371408	0.436969	1252	BSK5	Serine/threonine-protein kinase BSK5 [Source:UniProtKB/Swiss-Prot;Acc:Q9FIL1]
AT4G13350.2	3.16993	1.53771	0.371408	0.436969	1253	NIG	NIG [Source:UniProtKB/TrEMBL;Acc:A0A178V2M7]
AT3G25585.4	3.16993	1.53771	0.371408	0.436969	1264	AAPT2	Choline/ethanolaminephosphotransferase 2 [Source:UniProtKB/Swiss-Prot;Acc:O82568]
AT1G67140.2	-4.39232	1.59714	0.364754	0.436969	1403	SWEETIE	HEAT repeat-containing protein [Source:TAIR;Acc:AT1G67140]
AT4G17100.1	-4.39232	1.59714	0.364754	0.436969	1404
AT2G27730.1	3.16993	1.53771	0.371408	0.436969	1285		Uncharacterized protein At2g27730, mitochondrial [Source:UniProtKB/Swiss-Prot;Acc:Q9ZUX4]
AT1G48860.1	-4.08746	1.59221	0.365296	0.436969	1406		3-phosphoshikimate 1-carboxyvinyltransferase [Source:UniProtKB/TrEMBL;Acc:Q9FVP6]
AT1G49510.1	3.16993	1.53771	0.371408	0.436969	1289	emb1273	At1g49510 [Source:UniProtKB/TrEMBL;Acc:Q9XIB8]
AT3G10260.3	3.16993	1.53771	0.371408	0.436969	1309		Reticulon family protein [Source:TAIR;Acc:AT3G10260]
AT2G43160.2	3.16993	1.53771	0.371408	0.436969	1324	EPSIN2	Clathrin interactor EPSIN 2 [Source:UniProtKB/Swiss-Prot;Acc:Q67YI9]
AT5G17630.1	3.16993	1.53771	0.371408	0.436969	1329	XPT	Xylulose 5-phosphate/phosphate translocator, chloroplastic [Source:UniProtKB/Swiss-Prot;Acc:Q9LF61]
AT3G26420.1	3.16993	1.53771	0.371408	0.436969	1332	RZ1A	Glycine-rich RNA-binding protein RZ1A [Source:UniProtKB/Swiss-Prot;Acc:Q9LIN3]
AT2G36580.1	-5.20945	1.57772	0.366897	0.436969	1412		Pyruvate kinase [Source:UniProtKB/TrEMBL;Acc:A0A178VX82]
AT1G29970.2	-3.16993	1.5209	0.319477	0.436969	1413	RPL18AA	60S ribosomal protein L18A-1 [Source:UniProtKB/TrEMBL;Acc:A8MRF3]
AT5G19520.1	3.16993	1.53771	0.371408	0.436969	1342	MSL9	Mechanosensitive ion channel protein 9 [Source:UniProtKB/Swiss-Prot;Acc:Q84M97]
AT1G22060.1	-3.16993	1.53456	0.371769	0.436969	1415		LOCATED IN: vacuole; EXPRESSED IN: 23 plant structures; EXPRESSED DURING: 13 growth stages; BEST Arabidopsis thaliana protein match is: FBD, F-box and Leucine Rich Repeat domains containing protein (TAIR:AT1G22000.1); Ha. [Source:TAIR;Acc:AT1G22060]
AT2G45060.1	3.16993	1.53771	0.371408	0.436969	1345		Alanine-tRNA ligase [Source:UniProtKB/TrEMBL;Acc:Q94AZ5]
AT3G25070.1	3.16993	1.53771	0.371408	0.436969	1350	RIN4	RPM1 interacting protein 4 [Source:UniProtKB/TrEMBL;Acc:A0A1I9LMJ4]
AT1G50710.1	-3.16993	1.53456	0.371769	0.436969	1418	2004-08-01	AUGMIN subunit 4 [Source:UniProtKB/Swiss-Prot;Acc:Q8GYM3]
AT3G55590.1	-3.70044	1.57922	0.36673	0.436969	1419		Probable mannose-1-phosphate guanylyltransferase 2 [Source:UniProtKB/Swiss-Prot;Acc:Q9M2S0]
AT3G02360.2	-3.70044	1.5779	0.366878	0.436969	1420	PGD2	6-phosphogluconate dehydrogenase, decarboxylating [Source:UniProtKB/TrEMBL;Acc:A0A178VK18]
AT3G18080.1	3.16993	1.53771	0.371408	0.436969	1363	BGLU44	Beta-glucosidase 44 [Source:UniProtKB/Swiss-Prot;Acc:Q9LV33]
AT3G14100.1	-3.70044	1.57922	0.36673	0.436969	1422	UBP1C	Oligouridylate-binding protein 1C [Source:UniProtKB/Swiss-Prot;Acc:Q9LJH8]
AT5G37670.1	3.16993	1.53771	0.371408	0.436969	1367	HSP15.7	15.7 kDa heat shock protein, peroxisomal [Source:UniProtKB/Swiss-Prot;Acc:Q9FHQ3]
AT1G11400.1	3.16993	1.53771	0.371408	0.436969	1370	PYM	PYM [Source:UniProtKB/TrEMBL;Acc:A0A178W3L1]
AT5G55610.1	3.16993	1.53771	0.371408	0.436969	1373		Isopentenyl-diphosphate delta-isomerase [Source:UniProtKB/TrEMBL;Acc:Q9FM77]
AT1G08830.2	-3.16993	1.53559	0.37165	0.436969	1426	CSD1	Superoxide dismutase [Cu-Zn] 1 [Source:UniProtKB/Swiss-Prot;Acc:P24704]
AT1G02840.3	-3.16993	1.53456	0.371769	0.436969	1427	SR34	Serine/arginine-rich-splicing factor SR34 [Source:UniProtKB/Swiss-Prot;Acc:O22315]
AT1G12640.1	3.16993	1.53771	0.371408	0.436969	1375	LPLAT1	Lysophospholipid acyltransferase 1 [Source:UniProtKB/Swiss-Prot;Acc:F4IDU4]
AT2G03640.3	3.16993	1.53771	0.371408	0.436969	1388		Nuclear transport factor 2 (NTF2) family protein with RNA binding (RRM-RBD-RNP motifs) domain-containing protein [Source:UniProtKB/TrEMBL;Acc:F4IT98]
AT3G28860.1	3.16993	1.53771	0.371408	0.436969	1400	ABCB19	ABC transporter B family member 19 [Source:UniProtKB/Swiss-Prot;Acc:Q9LJX0]
AT2G45140.1	3.16993	1.53771	0.371408	0.436969	1401	PVA12	Vesicle-associated protein 1-2 [Source:UniProtKB/Swiss-Prot;Acc:Q9SHC8]
AT1G44575.1	3.16993	1.53771	0.371408	0.436969	1402	PSBS	Photosystem II 22 kDa protein, chloroplastic [Source:UniProtKB/Swiss-Prot;Acc:Q9XF91]
AT2G21410.1	3.16993	1.53771	0.371408	0.436969	1405	VHA-A2	V-type proton ATPase subunit a2 [Source:UniProtKB/Swiss-Prot;Acc:Q9SJT7]
AT2G33630.1	3.16993	1.53771	0.371408	0.436969	1408		At2g33630/F4P9.40 [Source:UniProtKB/TrEMBL;Acc:O22813]
AT1G60995.1	3.16993	1.53771	0.371408	0.436969	1411		Membralin-like protein At1g60995 [Source:UniProtKB/Swiss-Prot;Acc:Q8GWG6]
AT4G33650.2	-4.64386	1.5903	0.365506	0.436969	1436	DRP3A	NOXY15 [Source:UniProtKB/TrEMBL;Acc:A0A178UUQ6]
AT1G68830.1	3.16993	1.53771	0.371408	0.436969	1414	STN7	Serine/threonine-protein kinase STN7, chloroplastic [Source:UniProtKB/Swiss-Prot;Acc:Q9S713]
AT3G07020.1	3.16993	1.53771	0.371408	0.436969	1416	UGT80A2	Sterol 3-beta-glucosyltransferase UGT80A2 [Source:UniProtKB/Swiss-Prot;Acc:Q9M8Z7]
AT5G19690.1	3.16993	1.53771	0.371408	0.436969	1417	STT3A	Dolichyl-diphosphooligosaccharide--protein glycosyltransferase subunit STT3A [Source:UniProtKB/Swiss-Prot;Acc:Q93ZY3]
AT3G53520.4	3.16993	1.53771	0.371408	0.436969	1424	UXS1	UDP-glucuronic acid decarboxylase 1 [Source:UniProtKB/TrEMBL;Acc:F4JAG3]
AT4G01050.1	3.16993	1.53771	0.371408	0.436969	1428	TROL	thylakoid rhodanese-like [Source:TAIR;Acc:AT4G01050]
AT3G10350.1	-3.70044	1.57922	0.36673	0.436969	1442		P-loop containing nucleoside triphosphate hydrolases superfamily protein [Source:UniProtKB/TrEMBL;Acc:F4J3Q8]
AT5G27470.1	-3.70044	1.57922	0.36673	0.436969	1443		Serine--tRNA ligase, cytoplasmic [Source:UniProtKB/Swiss-Prot;Acc:Q39230]
AT5G65930.3	3.16993	1.53771	0.371408	0.436969	1432	ZWI	Kinesin-like calmodulin-binding protein (ZWICHEL) [Source:UniProtKB/TrEMBL;Acc:F4JXM5]
AT1G54780.1	3.16993	1.53771	0.371408	0.436969	1435	TLP18.3	TLP18.3 [Source:UniProtKB/TrEMBL;Acc:A0A178WHT4]
AT4G10110.1	-3.70044	1.57922	0.36673	0.436969	1446		At4g10100 [Source:UniProtKB/TrEMBL;Acc:Q8GW25]
AT2G45960.3	3.16993	1.53771	0.371408	0.436969	1437	PIP1B	Plasma membrane intrinsic protein 1B [Source:UniProtKB/TrEMBL;Acc:A8MRW1]
AT4G33070.1	-3.70044	1.57922	0.36673	0.436969	1448	PDC1	Pyruvate decarboxylase 1 [Source:UniProtKB/Swiss-Prot;Acc:O82647]
AT1G50300.1	-3.70044	1.57922	0.36673	0.436969	1449	TAF15	Transcription initiation factor TFIID subunit 15 [Source:UniProtKB/Swiss-Prot;Acc:Q9AST1]
AT1G45688.1	3.16993	1.53771	0.371408	0.436969	1441		Transmembrane protein [Source:UniProtKB/TrEMBL;Acc:Q9C636]
AT3G15410.2	-3.16993	1.53456	0.371769	0.436969	1451		Leucine-rich repeat (LRR) family protein [Source:UniProtKB/TrEMBL;Acc:F4IYR7]
AT2G46820.1	3.16993	1.53771	0.371408	0.436969	1452	CURT1B	Protein CURVATURE THYLAKOID 1B, chloroplastic [Source:UniProtKB/Swiss-Prot;Acc:Q8LCA1]
AT4G14030.2	-3.70044	1.57922	0.36673	0.436969	1453	SBP1	Selenium-binding protein 1 [Source:UniProtKB/Swiss-Prot;Acc:O23264]
AT2G32540.1	3.16993	1.53771	0.371408	0.436969	1454	CSLB4	Glycosyltransferase (Fragment) [Source:UniProtKB/TrEMBL;Acc:W8Q3D1]
AT1G34220.1	-2.53605	1.16515	0.372238	0.43722	1455		Regulator of Vps4 activity in the MVB pathway protein [Source:UniProtKB/TrEMBL;Acc:F4HUX0]
AT4G38410.1	-2.32193	1.43979	0.383031	0.43898	1456		At4g38410 [Source:UniProtKB/TrEMBL;Acc:Q8GY17]
AT5G19400.1	-2.32193	1.43854	0.383186	0.43898	1457	SMG7	Protein SMG7 [Source:UniProtKB/Swiss-Prot;Acc:A9QM73]
AT1G43860.1	-2.32193	1.43979	0.383031	0.43898	1458		At1g43860 [Source:UniProtKB/TrEMBL;Acc:Q9MAR2]
AT5G54940.2	-2.32193	1.43979	0.383031	0.43898	1459		AT5g54940/MBG8_21 [Source:UniProtKB/TrEMBL;Acc:Q9FFT6]
ATCG00790.1	2.32193	1.44274	0.382669	0.43898	1476	RPL16	50S ribosomal protein L16, chloroplastic [Source:UniProtKB/Swiss-Prot;Acc:P56793]
AT5G11270.1	-2.32193	1.43854	0.383186	0.43898	1461	OCP3	OCP3 [Source:UniProtKB/TrEMBL;Acc:A0A178UCN6]
AT1G66240.1	-2.32193	1.43854	0.383186	0.43898	1462	ATX1	homolog of anti-oxidant 1 [Source:TAIR;Acc:AT1G66240]
AT4G21020.1	-2.32193	1.43979	0.383031	0.43898	1463		Late embryogenesis abundant protein (LEA) family protein [Source:UniProtKB/TrEMBL;Acc:Q9SUB2]
AT3G45930.1	2.32193	1.44274	0.382669	0.43898	1479		Histone H4 [Source:UniProtKB/TrEMBL;Acc:Q6NR90]
AT5G53170.1	2.32193	1.44237	0.382714	0.43898	1460	FTSH11	ATP-dependent zinc metalloprotease FTSH 11, chloroplastic/mitochondrial [Source:UniProtKB/Swiss-Prot;Acc:Q9FGM0]
AT3G23090.1	2.32193	1.44237	0.382714	0.43898	1464		TPX2 (Targeting protein for Xklp2) protein family [Source:UniProtKB/TrEMBL;Acc:A0A1I9LQY2]
AT2G24280.1	-2.32193	1.43979	0.383031	0.43898	1467		Alpha/beta-Hydrolases superfamily protein [Source:UniProtKB/TrEMBL;Acc:Q93Z34]
AT4G08310.1	-2.32193	1.43979	0.383031	0.43898	1468		DNA ligase [Source:UniProtKB/TrEMBL;Acc:Q9SUE9]
AT3G48930.1	-2.32193	1.43979	0.383031	0.43898	1469	RPS11A	40S ribosomal protein S11-1 [Source:UniProtKB/Swiss-Prot;Acc:P16181]
AT5G20950.1	-2.32193	1.43979	0.383031	0.43898	1470		Glycosyl hydrolase family protein [Source:TAIR;Acc:AT5G20950]
AT3G24080.1	-2.32193	1.43854	0.383186	0.43898	1471		KRR1 family protein [Source:UniProtKB/TrEMBL;Acc:F4J5D3]
AT1G79730.1	-2.32193	1.43854	0.383186	0.43898	1472	VIP2	Protein PAF1 homolog [Source:UniProtKB/Swiss-Prot;Acc:F4HQA1]
AT4G36880.1	-2.32193	1.43979	0.383031	0.43898	1473	CP1	CP1 [Source:UniProtKB/TrEMBL;Acc:A0A178UST0]
AT2G45640.1	-2.32193	1.43854	0.383186	0.43898	1474	SAP18	Histone deacetylase complex subunit SAP18 [Source:UniProtKB/TrEMBL;Acc:A0A178VW39]
AT5G52520.1	-2.32193	1.43854	0.383186	0.43898	1475	OVA6	Proline--tRNA ligase, chloroplastic/mitochondrial [Source:UniProtKB/Swiss-Prot;Acc:Q9FYR6]
AT4G03230.1	2.32193	1.44237	0.382714	0.43898	1465		S-locus lectin protein kinase family protein [Source:TAIR;Acc:AT4G03230]
AT3G09500.1	-0.433897	1.5031	0.383172	0.43898	1477	RPL35A	60S ribosomal protein L35-1 [Source:UniProtKB/Swiss-Prot;Acc:Q9SF53]
AT1G74560.3	-2.32193	1.43979	0.383031	0.43898	1478	NRP1	NAP1-related protein 1 [Source:TAIR;Acc:AT1G74560]
AT5G57110.1	2.32193	1.44237	0.382714	0.43898	1466	ACA8	Calcium-transporting ATPase [Source:UniProtKB/TrEMBL;Acc:Q0WV19]
AT1G08580.1	-2.32193	1.43854	0.383186	0.43898	1480		At1g08580 [Source:UniProtKB/TrEMBL;Acc:Q9FRS7]
AT2G38540.1	-2.32193	1.43979	0.383031	0.43898	1481	LTP1	Non-specific lipid-transfer protein [Source:UniProtKB/TrEMBL;Acc:A0A178VZQ3]
AT4G38680.1	-2.32193	1.43979	0.383031	0.43898	1482	CSP2	GRP2 [Source:UniProtKB/TrEMBL;Acc:A0A178UYV3]
AT3G54540.1	-0.713696	1.103	0.383241	0.43898	1483	ABCF4	ABC transporter F family member 4 [Source:UniProtKB/Swiss-Prot;Acc:Q9M1H3]
AT3G59990.4	-2.32193	1.43979	0.383031	0.43898	1484	MAP2B	Methionine aminopeptidase 2B [Source:UniProtKB/Swiss-Prot;Acc:Q56Y85]
AT1G72440.1	2.32193	1.44237	0.382714	0.43898	1485	EDA25	CCAAT-binding factor [Source:UniProtKB/TrEMBL;Acc:F4IDC2]
AT5G45600.1	-2.32193	1.43854	0.383186	0.43898	1486	TAF14B	Transcription initiation factor TFIID subunit 14b [Source:UniProtKB/Swiss-Prot;Acc:Q9FH40]
AT1G33520.1	-2.32193	1.43979	0.383031	0.43898	1487	MOS2	Protein MOS2 [Source:UniProtKB/Swiss-Prot;Acc:Q9C801]
AT4G39150.1	2.32193	1.44237	0.382714	0.43898	1488		AT4g39150/T22F8_50 [Source:UniProtKB/TrEMBL;Acc:Q9T024]
AT1G27400.1	-0.433897	2.47795	0.383172	0.43898	1489	RPL17A	60S ribosomal protein L17-1 [Source:UniProtKB/Swiss-Prot;Acc:Q93VI3]
AT3G18790.1	-2.32193	1.43854	0.383186	0.43898	1490		AT3G18790 protein [Source:UniProtKB/TrEMBL;Acc:Q9LS97]
AT2G03440.1	-2.32193	1.43979	0.383031	0.43898	1491	NRP1	Nodulin-related protein 1 [Source:UniProtKB/Swiss-Prot;Acc:Q9ZQ80]
AT2G06530.1	2.32193	1.44237	0.382714	0.43898	1492	VPS2.1	VPS2.1 [Source:UniProtKB/TrEMBL;Acc:A0A178VT12]
ATCG00810.1	1.22239	1.09903	0.383965	0.439516	1493	RPL22	50S ribosomal protein L22, chloroplastic [Source:UniProtKB/Swiss-Prot;Acc:P56795]
AT4G37800.1	-1.22239	1.09653	0.384423	0.439534	1494	XTH7	Probable xyloglucan endotransglucosylase/hydrolase protein 7 [Source:UniProtKB/Swiss-Prot;Acc:Q8LER3]
AT4G29010.1	-1.22239	1.09614	0.384496	0.439534	1495	AIM1	Peroxisomal fatty acid beta-oxidation multifunctional protein AIM1 [Source:UniProtKB/Swiss-Prot;Acc:Q9ZPI6]
AT1G71820.1	0.358793	17.2103	0.385855	0.440793	1496	SEC6	SEC6 [Source:UniProtKB/TrEMBL;Acc:F4IA34]
AT4G29410.1	-0.518467	2.27843	0.392451	0.448029	1497	RPL28C	60S ribosomal protein L28-2 [Source:UniProtKB/Swiss-Prot;Acc:Q9M0E2]
AT3G14067.1	-0.26154	3.43741	0.393442	0.44886	1498	SBT1.4	Subtilisin-like protease SBT1.4 [Source:UniProtKB/Swiss-Prot;Acc:Q9LVJ1]
AT1G02690.2	-2.32193	1.04008	0.395053	0.45034	1499	IMPA-6	Importin subunit alpha [Source:UniProtKB/TrEMBL;Acc:F4HXL3]
AT1G80300.1	2.32193	1.03898	0.395266	0.45034	1500	AATP1	ADP,ATP carrier protein 1, chloroplastic [Source:UniProtKB/Swiss-Prot;Acc:Q39002]
AT5G38410.1	-2.42786	0.989607	0.405066	0.461198	1501		Ribulose bisphosphate carboxylase small chain [Source:UniProtKB/TrEMBL;Acc:B3H5S2]
AT1G71410.1	-0.917538	39.0155	0.409726	0.462803	1502		ARM repeat superfamily protein [Source:UniProtKB/TrEMBL;Acc:Q9C9H8]
AT1G48350.1	-0.917538	39.0155	0.409726	0.462803	1503	RPL18	Uncharacterized protein At1g48350 [Source:UniProtKB/TrEMBL;Acc:Q0WWC5]
AT1G41880.1	-2.32193	0.974168	0.408231	0.462803	1504	RPL35AB	60S ribosomal protein L35a-2 [Source:UniProtKB/Swiss-Prot;Acc:Q9FZH0]
AT2G18220.1	-0.917538	1.61468	0.409726	0.462803	1505		Nucleolar complex protein 2 homolog [Source:UniProtKB/Swiss-Prot;Acc:Q9ZPV5]
AT3G22660.1	0.917538	1.61491	0.409726	0.462803	1506	EBP2	Probable rRNA-processing protein EBP2 homolog [Source:UniProtKB/Swiss-Prot;Acc:Q9LUJ5]
AT4G31880.1	0.917538	40.4916	0.409726	0.462803	1507		Transcriptional regulator [Source:UniProtKB/TrEMBL;Acc:Q8GUP3]
AT5G47690.3	-0.917538	1.61468	0.409726	0.462803	1508		Binding protein [Source:UniProtKB/TrEMBL;Acc:B3H5K3]
AT5G66420.2	-0.917538	39.0155	0.409726	0.462803	1509		AT5G66420 protein [Source:UniProtKB/TrEMBL;Acc:Q9FJZ7]
AT4G03280.1	-0.917538	1.61473	0.409726	0.462803	1510	PETC	Cytochrome b6-f complex iron-sulfur subunit, chloroplastic [Source:UniProtKB/Swiss-Prot;Acc:Q9ZR03]
AT4G34830.1	-0.917538	1.61468	0.409726	0.462803	1511	MRL1	Pentatricopeptide repeat-containing protein MRL1, chloroplastic [Source:UniProtKB/Swiss-Prot;Acc:Q0WLC6]
AT2G44530.1	-0.917538	1.61468	0.409726	0.462803	1512	PRS5	Ribose-phosphate pyrophosphokinase 5, chloroplastic [Source:UniProtKB/Swiss-Prot;Acc:O64888]
AT3G54210.1	0.917538	40.4916	0.409726	0.462803	1513	RPL17	50S ribosomal protein L17, chloroplastic [Source:UniProtKB/Swiss-Prot;Acc:Q9M385]
AT4G26630.1	0.491388	0.960008	0.411178	0.464137	1514		DEK domain-containing chromatin associated protein [Source:UniProtKB/TrEMBL;Acc:Q9SUA1]
AT2G42740.1	-0.475338	1.08629	0.413126	0.46572	1515	RPL11A	60S ribosomal protein L11-1 [Source:UniProtKB/Swiss-Prot;Acc:P42795]
AT1G03630.1	-0.475338	5.63889	0.413126	0.46572	1516	PORC	Protochlorophyllide reductase C, chloroplastic [Source:UniProtKB/Swiss-Prot;Acc:O48741]
AT4G25340.1	-1.15754	0.940752	0.415255	0.467812	1517	FKBP53	Peptidyl-prolyl cis-trans isomerase FKBP53 [Source:UniProtKB/Swiss-Prot;Acc:Q93ZG9]
AT4G39520.1	-1.34395	0.936839	0.416093	0.468448	1518	DRG3	Developmentally-regulated G-protein 3 [Source:UniProtKB/Swiss-Prot;Acc:Q9SVA6]
AT1G42550.1	-1.47393	0.925532	0.418535	0.470886	1519	PMI1	Protein PLASTID MOVEMENT IMPAIRED 1 [Source:UniProtKB/Swiss-Prot;Acc:Q9C8E6]
AT2G30950.1	2.07039	0.888057	0.426841	0.4796	1520	VAR2	FtsH extracellular protease family [Source:TAIR;Acc:AT2G30950]
AT3G25580.1	-2.07039	0.888259	0.426795	0.4796	1521		Thioredoxin superfamily protein [Source:UniProtKB/TrEMBL;Acc:Q9LSU4]
AT1G29800.1	0.770518	0.874521	0.429924	0.482747	1522		RING/FYVE/PHD-type zinc finger family protein [Source:UniProtKB/TrEMBL;Acc:Q84WW7]
AT1G26550.1	-0.349334	23.1429	0.434308	0.487029	1523		Peptidyl-prolyl cis-trans isomerase [Source:UniProtKB/TrEMBL;Acc:Q9FE18]
AT1G70410.1	-0.349334	23.1439	0.434308	0.487029	1524	BCA4	Beta carbonic anhydrase 4 [Source:UniProtKB/Swiss-Prot;Acc:Q94CE4]
AT5G56010.1	-2.37424	0.822198	0.442283	0.495647	1525	HSP90-3	Heat shock protein 90-3 [Source:UniProtKB/Swiss-Prot;Acc:P51818]
AT1G33970.1	0.721284	0.804328	0.446674	0.500239	1526	IAN9	Immune-associated nucleotide-binding protein 9 [Source:UniProtKB/Swiss-Prot;Acc:F4HT21]
AT3G04840.1	0.407658	3.94148	0.448916	0.502421	1527	RPS3AA	40S ribosomal protein S3a-1 [Source:UniProtKB/Swiss-Prot;Acc:Q9CAV0]
AT1G66580.1	-0.371367	0.769473	0.455503	0.509459	1528	RPL10C	60S ribosomal protein L10-3 [Source:UniProtKB/Swiss-Prot;Acc:Q93W22]
AT1G20760.1	-1.15754	0.745635	0.461754	0.516113	1529		Calcium-binding EF hand family protein [Source:UniProtKB/TrEMBL;Acc:Q9LM78]
AT2G33150.1	-1.22239	0.706068	0.472538	0.527822	1530	PED1	PKT3 [Source:UniProtKB/TrEMBL;Acc:A0A178VRP9]
AT1G65280.1	1.76553	0.702096	0.47365	0.528451	1531		DNAJ heat shock N-terminal domain-containing protein [Source:UniProtKB/TrEMBL;Acc:Q0WVU7]
AT2G17390.1	-1.76553	0.701846	0.47372	0.528451	1532	AKR2B	Ankyrin repeat domain-containing protein 2B [Source:UniProtKB/Swiss-Prot;Acc:Q29Q26]
AT1G17290.1	-0.691878	2.23472	0.477162	0.530559	1533	ALAAT1	Alanine aminotransferase 1, mitochondrial [Source:UniProtKB/Swiss-Prot;Acc:F4I7I0]
AT4G35250.1	0.691878	2.2363	0.477162	0.530559	1534		HCF244 [Source:UniProtKB/TrEMBL;Acc:A0A178UXV2]
AT5G22330.1	-0.691878	2.23445	0.477162	0.530559	1535	RIN1	RuvB-like protein 1 [Source:UniProtKB/Swiss-Prot;Acc:Q9FMR9]
AT3G21720.1	-0.691878	2.23445	0.477162	0.530559	1536	ICL	Isocitrate lyase [Source:UniProtKB/Swiss-Prot;Acc:P28297]
AT3G18990.1	-0.691878	2.23472	0.477162	0.530559	1537	VRN1	AP2/B3-like transcriptional factor family protein [Source:UniProtKB/TrEMBL;Acc:A0A1I9LQ83]
AT3G58510.2	-1.47393	0.638745	0.492174	0.546896	1538	RH11	DEAD-box ATP-dependent RNA helicase 11 [Source:UniProtKB/Swiss-Prot;Acc:Q8LA13]
AT2G41840.1	-0.438884	0.618389	0.498463	0.553524	1539	RPS2C	40S ribosomal protein S2-3 [Source:UniProtKB/Swiss-Prot;Acc:P49688]
AT1G76180.2	0.260652	1.98265	0.499888	0.554746	1540	ERD14	Dehydrin ERD14 [Source:UniProtKB/Swiss-Prot;Acc:P42763]
AT1G18450.1	-0.943416	0.604512	0.502852	0.557673	1541	ARP4	Actin-related protein 4 [Source:UniProtKB/Swiss-Prot;Acc:Q84M92]
AT4G30720.1	-0.917538	0.598621	0.504741	0.559107	1542		FAD/NAD(P)-binding oxidoreductase family protein [Source:UniProtKB/TrEMBL;Acc:F4JQE2]
AT2G21490.1	-0.917538	0.598439	0.5048	0.559107	1543	LEA	Probable dehydrin LEA [Source:UniProtKB/Swiss-Prot;Acc:Q96261]
AT5G25610.1	0.965235	0.580948	0.510502	0.565057	1544	RD22	BURP domain protein RD22 [Source:UniProtKB/Swiss-Prot;Acc:Q08298]
AT4G32330.1	-0.570316	0.567575	0.514959	0.569621	1545	WDL5	Protein WVD2-like 5 [Source:UniProtKB/Swiss-Prot;Acc:Q94C48]
AT1G20440.1	-0.713696	0.545186	0.522617	0.577719	1546	COR47	RD17 [Source:UniProtKB/TrEMBL;Acc:A0A384KK16]
AT2G10940.1	-0.556393	0.939126	0.525693	0.579993	1547		At2g10940/F15K19.1 [Source:UniProtKB/TrEMBL;Acc:Q9SKI0]
AT2G17560.2	-0.556393	1.45422	0.525693	0.579993	1548	HMGB4	High mobility group B protein 4 [Source:UniProtKB/Swiss-Prot;Acc:Q42344]
AT3G52140.4	-0.556393	0.580029	0.525693	0.579993	1549		Clustered mitochondria protein homolog [Source:UniProtKB/TrEMBL;Acc:F4J5R9]
AT1G49240.1	-1.80493	0.500116	0.53884	0.594115	1550	ACT8	Actin-8 [Source:UniProtKB/Swiss-Prot;Acc:Q96293]
AT1G21600.1	-1.37851	0.471687	0.54968	0.603729	1551	PTAC6	AT1G21600 protein [Source:UniProtKB/TrEMBL;Acc:Q9XI19]
AT4G02350.1	0.341037	0.790999	0.548024	0.603729	1552	SEC15B	Exocyst complex component SEC15B [Source:UniProtKB/Swiss-Prot;Acc:F4JHH5]
AT3G13930.1	1.37851	0.47225	0.54946	0.603729	1553		Dihydrolipoyllysine-residue acetyltransferase component 2 of pyruvate dehydrogenase complex, mitochondrial [Source:UniProtKB/Swiss-Prot;Acc:Q8RWN9]
AT2G17870.1	-1.37851	0.471909	0.549593	0.603729	1554	CSP3	Cold shock domain-containing protein 3 [Source:UniProtKB/Swiss-Prot;Acc:Q94C69]
AT2G13360.1	-1.37851	0.471909	0.549593	0.603729	1555	AGT1	Serine--glyoxylate aminotransferase [Source:UniProtKB/Swiss-Prot;Acc:Q56YA5]
AT2G19830.1	1.37851	0.47225	0.54946	0.603729	1556	VPS32.1	Vacuolar protein sorting-associated protein 32 homolog 1 [Source:UniProtKB/Swiss-Prot;Acc:O82197]
ATCG00380.1	0.847997	0.576015	0.559946	0.611859	1557	RPS4	30S ribosomal protein S4, chloroplastic [Source:UniProtKB/TrEMBL;Acc:A0A1B1W4U6]
AT4G00355.3	0.847997	0.576494	0.559946	0.611859	1558	ATI2	ATG8-interacting protein 2 [Source:UniProtKB/Swiss-Prot;Acc:Q8VY98]
AT4G39730.1	0.847997	0.576494	0.559946	0.611859	1559	PLAT1	PLAT1 [Source:UniProtKB/TrEMBL;Acc:A0A178V098]
AT2G25720.1	0.847997	0.576494	0.559946	0.611859	1560		At2g25720 [Source:UniProtKB/TrEMBL;Acc:Q9SL91]
AT3G20250.1	-0.847997	0.574816	0.559946	0.611859	1561	APUM5	Pumilio 5 [Source:UniProtKB/TrEMBL;Acc:A0A178VL84]
AT1G69070.1	-0.847997	0.574816	0.559946	0.611859	1562		FUNCTIONS IN: molecular_function unknown; INVOLVED IN: biological_process unknown; LOCATED IN: cellular_component unknown; EXPRESSED IN: 23 plant structures; EXPRESSED DURING: 13 growth stages; CONTAINS InterPro DOMAIN/s: Nop14-like protein (InterPr /.../07276); Ha. [Source:TAIR;Acc:AT1G69070]
AT5G55070.1	-0.847997	0.574816	0.559946	0.611859	1563		Dihydrolipoyllysine-residue succinyltransferase component of 2-oxoglutarate dehydrogenase complex 1, mitochondrial [Source:UniProtKB/Swiss-Prot;Acc:Q9FLQ4]
AT1G31970.1	-0.847997	0.574972	0.559946	0.611859	1564	RH5	STRS1 [Source:UniProtKB/TrEMBL;Acc:A0A178W5E1]
AT3G49430.1	-0.465664	0.549233	0.562791	0.612228	1565	SR34A	Serine/arginine-rich splicing factor SR34A [Source:UniProtKB/Swiss-Prot;Acc:A2RVS6]
AT3G06860.1	0.272372	0.442521	0.561342	0.612228	1571	MFP2	Peroxisomal fatty acid beta-oxidation multifunctional protein MFP2 [Source:UniProtKB/Swiss-Prot;Acc:Q9ZPI5]
AT3G14600.1	-0.465664	2.27049	0.562791	0.612228	1567	RPL18AC	60S ribosomal protein L18a-3 [Source:UniProtKB/Swiss-Prot;Acc:Q9LUD4]
AT5G65220.1	0.917538	0.44127	0.561855	0.612228	1568	RPL29	AT5G65220 protein [Source:UniProtKB/TrEMBL;Acc:B9DH43]
AT5G16780.1	-0.465664	2.27049	0.562791	0.612228	1569	DOT2	MDF [Source:UniProtKB/TrEMBL;Acc:A0A178UP47]
AT4G39260.1	-0.465664	2.27049	0.562791	0.612228	1570	RBG8	GRP8 [Source:UniProtKB/TrEMBL;Acc:A0A384L218]
AT5G14660.1	0.465664	0.549512	0.562791	0.612228	1566	PDF1B	Peptide deformylase 1B, chloroplastic/mitochondrial [Source:UniProtKB/Swiss-Prot;Acc:Q9FUZ2]
AT1G78900.1	0.316027	1.38166	0.5633	0.612392	1572	VHA-A	VHA-A [Source:UniProtKB/TrEMBL;Acc:A0A384LM33]
AT4G10840.1	0.370368	0.412881	0.57381	0.623421	1573	KLCR1	Protein KINESIN LIGHT CHAIN-RELATED 1 [Source:UniProtKB/Swiss-Prot;Acc:O81629]
AT4G02230.1	-1.44057	0.411999	0.574191	0.623439	1574	RPL19C	60S ribosomal protein L19-3 [Source:UniProtKB/Swiss-Prot;Acc:P49693]
AT1G62040.2	-1.40439	0.404048	0.577655	0.626802	1575	ATG8C	Autophagy-related protein [Source:UniProtKB/TrEMBL;Acc:A0A178W309]
AT2G04520.1	-1.34395	0.388276	0.584679	0.634021	1576		Nucleic acid-binding, OB-fold-like protein [Source:UniProtKB/TrEMBL;Acc:Q9SJB9]
AT3G16640.1	-0.400538	20.3968	0.592347	0.641521	1577	TCTP1	Translationally-controlled tumor protein 1 [Source:UniProtKB/Swiss-Prot;Acc:P31265]
AT3G55170.1	-0.400538	0.596057	0.592347	0.641521	1578	RPL35C	60S ribosomal protein L35-3 [Source:UniProtKB/Swiss-Prot;Acc:Q9M3D2]
AT1G56110.1	0.817136	0.360982	0.597345	0.646525	1579	NOP56	At1g56110/T6H22_9 [Source:UniProtKB/TrEMBL;Acc:Q9SGT7]
AT4G09000.1	-1.35669	0.350981	0.60216	0.651324	1580	GRF1	General regulatory factor 1 [Source:UniProtKB/TrEMBL;Acc:F4JJ94]
AT3G02080.1	0.817136	0.346892	0.604156	0.65307	1581	RPS19A	40S ribosomal protein S19-1 [Source:UniProtKB/Swiss-Prot;Acc:Q9SGA6]
AT5G62300.2	0.351472	0.421585	0.616614	0.666115	1582	RPS20C	40S ribosomal protein S20-1 [Source:UniProtKB/Swiss-Prot;Acc:P49200]
AT1G16210.1	0.231326	0.806566	0.621682	0.671165	1583		Coiled-coil protein [Source:UniProtKB/TrEMBL;Acc:Q8VYC9]
AT4G22010.1	-0.943416	0.29704	0.62995	0.679433	1584	sks4	At4g22010 [Source:UniProtKB/TrEMBL;Acc:O65449]
AT3G18780.2	-1.36969	0.2967	0.630136	0.679433	1585	ACT2	Actin-2 [Source:UniProtKB/Swiss-Prot;Acc:Q96292]
AT5G43900.3	-0.219566	1.96126	0.630785	0.679705	1586	MYA2	Myosin 2 [Source:UniProtKB/TrEMBL;Acc:F4K7C5]
AT1G12470.1	-0.691878	0.286924	0.635544	0.684401	1587	VPS18	Vacuolar sorting protein 18 [Source:UniProtKB/Swiss-Prot;Acc:F4IDS7]
AT1G20110.1	-0.313158	1.33405	0.637004	0.685542	1588	FREE1	Protein FREE1 [Source:UniProtKB/Swiss-Prot;Acc:Q9ASS2]
AT1G21170.1	0.208947	2.17939	0.639262	0.687539	1589	SEC5B	Exocyst complex component SEC5 [Source:TAIR;Acc:AT1G21170]
ATCG00480.1	0.199309	1.94745	0.647181	0.695618	1590	ATPB	ATP synthase subunit beta, chloroplastic [Source:UniProtKB/Swiss-Prot;Acc:P19366]
AT3G07050.1	-0.530515	1.3538	0.653629	0.698158	1591	NSN1	Guanine nucleotide-binding protein-like NSN1 [Source:UniProtKB/Swiss-Prot;Acc:Q9M8Z5]
AT1G13270.1	-0.530515	1.35294	0.653629	0.698158	1592	MAP1B	Methionine aminopeptidase 1B, chloroplastic [Source:UniProtKB/Swiss-Prot;Acc:Q9FV52]
AT5G49930.1	0.400538	0.26051	0.650809	0.698158	1598	emb1441	Gb [Source:UniProtKB/TrEMBL;Acc:Q9LTX7]
AT1G47830.1	-0.530515	1.35294	0.653629	0.698158	1594	AP17	AP complex subunit sigma [Source:UniProtKB/TrEMBL;Acc:A0A178W398]
AT1G56580.1	-0.530515	1.3538	0.653629	0.698158	1595	SVB	At1g56580/F25P12_18 [Source:UniProtKB/TrEMBL;Acc:Q9FXB0]
AT1G72370.1	-0.530515	1.35294	0.653629	0.698158	1596	RPSAA	40S ribosomal protein SA [Source:UniProtKB/TrEMBL;Acc:A0A178WNA1]
AT4G27080.2	-0.530515	1.3538	0.653629	0.698158	1597	ATPDIL5-4	PDI-like 5-4 [Source:UniProtKB/TrEMBL;Acc:F4JIR2]
AT1G76010.1	0.530515	1.35571	0.653629	0.698158	1593		Alba DNA/RNA-binding protein [Source:UniProtKB/TrEMBL;Acc:Q93VA8]
AT4G33060.1	0.530515	1.35571	0.653629	0.698158	1599	CYP57	Peptidyl-prolyl cis-trans isomerase CYP57 [Source:UniProtKB/Swiss-Prot;Acc:Q6Q152]
AT1G10580.1	0.530515	1.35571	0.653629	0.698158	1600		At1g10580 [Source:UniProtKB/TrEMBL;Acc:A4FVN8]
AT1G17580.1	0.652077	0.252006	0.655943	0.700192	1601	XI-1	Myosin-5 [Source:UniProtKB/Swiss-Prot;Acc:Q39160]
AT3G44110.1	0.182478	0.275648	0.661572	0.705759	1602	ATJ3	DnaJ protein homolog atj3 [Source:UniProtKB/TrEMBL;Acc:Q0WW92]
AT3G04400.1	-1.07276	0.233347	0.667621	0.711769	1603	RPL23A	60S ribosomal protein L23 [Source:UniProtKB/Swiss-Prot;Acc:P49690]
AT3G49601.1	0.257158	14.4805	0.669601	0.713434	1604		Pre-mRNA-splicing factor [Source:UniProtKB/TrEMBL;Acc:B3H6J5]
AT3G51880.3	-0.956931	0.203222	0.687823	0.72971	1605	HMGB1	high mobility group B1 [Source:TAIR;Acc:AT3G51880]
AT5G03540.1	0.956931	0.203016	0.687968	0.72971	1608	ATEXO70A1	Exocyst subunit Exo70 family protein [Source:UniProtKB/TrEMBL;Acc:F4KGM7]
AT1G64550.1	-0.847997	0.20134	0.689147	0.72971	1607	ABCF3	ABC transporter F family member 3 [Source:UniProtKB/Swiss-Prot;Acc:Q8H0V6]
AT1G11910.1	0.847997	0.201611	0.688956	0.72971	1606	APA1	aspartic proteinase A1 [Source:TAIR;Acc:AT1G11910]
AT1G53165.3	-0.847997	0.20134	0.689147	0.72971	1609	ATMAP4K ALPHA1	Protein kinase superfamily protein [Source:UniProtKB/TrEMBL;Acc:F4HPR9]
AT4G09150.2	0.847997	0.201611	0.688956	0.72971	1610		T-complex protein 11 [Source:UniProtKB/TrEMBL;Acc:F4JJB2]
AT3G55770.2	-0.847997	0.201474	0.689053	0.72971	1611		GATA type zinc finger transcription factor family protein [Source:TAIR;Acc:AT3G55770]
AT2G05170.1	-0.847997	0.201474	0.689053	0.72971	1612	VPS11	Vacuolar protein-sorting-associated protein 11 homolog [Source:UniProtKB/Swiss-Prot;Acc:Q9SJ40]
AT5G09660.1	-0.943416	0.205122	0.686495	0.72971	1613	PMDH2	Malate dehydrogenase [Source:UniProtKB/TrEMBL;Acc:B3H560]
AT2G31670.1	-0.847997	0.201474	0.689053	0.72971	1614	UP3	Stress-response A/B barrel domain-containing protein UP3 [Source:UniProtKB/Swiss-Prot;Acc:Q9SIP1]
AT5G16050.1	-0.977974	0.194746	0.693847	0.734232	1615	GRF5	14-3-3-like protein GF14 upsilon [Source:UniProtKB/Swiss-Prot;Acc:P42645]
AT4G16150.1	-0.387023	0.971612	0.704976	0.743247	1616
AT2G28800.1	0.387023	0.256701	0.704976	0.743247	1617	ALB3	ALB3 [Source:UniProtKB/TrEMBL;Acc:A0A178VUV3]
AT1G09340.1	0.387023	0.256722	0.704976	0.743247	1618	CRB	chloroplast RNA binding [Source:TAIR;Acc:AT1G09340]
AT5G25460.1	-0.387023	0.971612	0.704976	0.743247	1619		At5g25460 [Source:UniProtKB/TrEMBL;Acc:Q94F20]
AT3G16450.3	-0.387023	0.256674	0.704976	0.743247	1620	JAL33	Jacalin-related lectin 33 [Source:UniProtKB/Swiss-Prot;Acc:O04311]
AT5G41770.1	-0.387023	0.256631	0.704976	0.743247	1621		Crooked neck protein, putative / cell cycle protein [Source:UniProtKB/TrEMBL;Acc:F4JZX8]
AT1G23310.1	-0.633872	0.174268	0.70911	0.747144	1622	GGAT1	Glutamate--glyoxylate aminotransferase 1 [Source:UniProtKB/Swiss-Prot;Acc:Q9LR30]
AT3G51600.1	0.530515	0.158561	0.72158	0.75865	1623	LTP5	Non-specific lipid-transfer protein 5 [Source:UniProtKB/Swiss-Prot;Acc:Q9XFS7]
AT5G47040.1	-0.530515	0.158286	0.721805	0.75865	1624	LON2	Lon protease homolog 2, peroxisomal [Source:UniProtKB/Swiss-Prot;Acc:O64948]
AT5G27120.1	-0.530515	0.158348	0.721755	0.75865	1625	NOP5-1	Probable nucleolar protein 5-1 [Source:UniProtKB/Swiss-Prot;Acc:O04658]
AT5G14320.1	0.530515	0.158561	0.72158	0.75865	1626	RPS13	30S ribosomal protein S13, chloroplastic [Source:UniProtKB/Swiss-Prot;Acc:P42732]
AT5G16470.1	0.177787	2.14518	0.723587	0.760056	1627	MBS2	Protein METHYLENE BLUE SENSITIVITY 2 [Source:UniProtKB/Swiss-Prot;Acc:Q9FFD8]
AT5G27770.1	-0.168271	0.147096	0.731163	0.76707	1628	RPL22C	60S ribosomal protein L22-3 [Source:UniProtKB/Swiss-Prot;Acc:Q9FE58]
AT2G21580.1	-0.351472	0.147465	0.730848	0.76707	1629	RPS25B	40S ribosomal protein S25-2 [Source:UniProtKB/Swiss-Prot;Acc:Q9SIK2]
AT5G05780.1	-0.304855	0.220069	0.738623	0.773946	1630	RPN8A	26S proteasome non-ATPase regulatory subunit 7 homolog A [Source:UniProtKB/Swiss-Prot;Acc:O24412]
AT2G32920.1	0.304855	0.220102	0.738623	0.773946	1631	PDIL2-3	Protein disulfide-isomerase 2-3 [Source:UniProtKB/Swiss-Prot;Acc:O48773]
AT4G21980.2	-1.08153	0.124128	0.751792	0.787262	1632	APG8A	Autophagy-related protein [Source:UniProtKB/TrEMBL;Acc:A8MS84]
AT3G26650.1	0.107915	0.121432	0.754356	0.788981	1634	GAPA1	Glyceraldehyde-3-phosphate dehydrogenase GAPA1, chloroplastic [Source:UniProtKB/Swiss-Prot;Acc:P25856]
AT5G18130.1	0.556393	0.121432	0.754356	0.788981	1633		Gb [Source:UniProtKB/TrEMBL;Acc:Q9FK57]
AT5G54750.2	0.530515	0.120623	0.755132	0.789309	1635		Trafficking protein particle complex subunit [Source:UniProtKB/TrEMBL;Acc:F4K1U5]
AT5G52580.1	-0.190199	0.118179	0.757494	0.791294	1636		RabGAP/TBC domain-containing protein [Source:UniProtKB/TrEMBL;Acc:F4KG91]
AT3G05560.2	-0.175087	0.117139	0.758508	0.79187	1637	RPL22B	60S ribosomal protein L22-2 [Source:UniProtKB/Swiss-Prot;Acc:Q9M9W1]
AT1G79850.1	0.251539	0.254405	0.762866	0.794962	1638	RPS17	30S ribosomal protein S17, chloroplastic [Source:UniProtKB/Swiss-Prot;Acc:P16180]
AT4G04460.1	0.251539	0.254409	0.762866	0.794962	1639	APA3	Aspartic proteinase A3 [Source:UniProtKB/Swiss-Prot;Acc:Q9XEC4]
AT5G59910.1	0.251539	0.254409	0.762866	0.794962	1640	HTB4	HTB4 [Source:UniProtKB/TrEMBL;Acc:A0A384KCB6]
AT3G14415.2	-0.447459	0.0977742	0.778419	0.810675	1641		GOX2 [Source:UniProtKB/TrEMBL;Acc:A0A384L6X3]
AT1G01510.1	0.214125	0.227717	0.781406	0.811807	1642	AN	C-terminal binding protein AN [Source:UniProtKB/Swiss-Prot;Acc:O23702]
AT2G21330.1	-0.214125	0.0958304	0.781406	0.811807	1643	FBA1	Fructose-bisphosphate aldolase 1, chloroplastic [Source:UniProtKB/Swiss-Prot;Acc:Q9SJU4]
AT3G55360.1	0.214125	0.144557	0.781406	0.811807	1644	ECR	TSC13 [Source:UniProtKB/TrEMBL;Acc:A0A178VGP2]
AT1G62390.1	-0.214125	0.227787	0.781406	0.811807	1645	Phox2	Protein CLMP1 [Source:UniProtKB/Swiss-Prot;Acc:O48802]
ATCG00770.1	0.251539	0.0870032	0.790475	0.820731	1646	RPS8	30S ribosomal protein S8, chloroplastic [Source:UniProtKB/Swiss-Prot;Acc:P56801]
AT3G20820.1	-0.387023	0.0853538	0.792394	0.821724	1647		Leucine-rich repeat (LRR) family protein [Source:UniProtKB/TrEMBL;Acc:Q9LT39]
AT1G04270.1	0.387023	0.0853712	0.792374	0.821724	1648	RPS15A	40S ribosomal protein S15-1 [Source:UniProtKB/Swiss-Prot;Acc:Q08112]
AT1G05190.1	0.447459	0.0829139	0.795271	0.824207	1649	RPL6	50S ribosomal protein L6, chloroplastic [Source:UniProtKB/Swiss-Prot;Acc:O23049]
AT5G30510.1	-0.186413	0.969496	0.796179	0.824649	1650	RPS1	30S ribosomal protein S1, chloroplastic [Source:UniProtKB/Swiss-Prot;Acc:Q93VC7]
AT5G15200.1	-0.251539	0.0734459	0.806903	0.83525	1651	RPS9B	40S ribosomal protein S9-1 [Source:UniProtKB/Swiss-Prot;Acc:Q9LXG1]
AT1G56660.1	-0.530515	0.0721121	0.808607	0.836001	1652		F25P12.91 protein [Source:UniProtKB/TrEMBL;Acc:Q9FXB5]
AT1G26880.1	-0.165059	1.06788	0.808311	0.836001	1653	RPL34A	60S ribosomal protein L34-1 [Source:UniProtKB/Swiss-Prot;Acc:Q42351]
AT3G05060.1	-0.148099	0.247243	0.818505	0.845722	1654	NOP5-2	Probable nucleolar protein 5-2 [Source:UniProtKB/Swiss-Prot;Acc:Q9MAB3]
AT5G51410.2	-0.387023	0.0609539	0.823592	0.850465	1655		Arginine-aspartate-rich RNA binding protein-like [Source:UniProtKB/TrEMBL;Acc:P94088]
AT3G14420.2	0.499571	0.0537556	0.834065	0.860759	1656	GLO1	(S)-2-hydroxy-acid oxidase GLO1 [Source:UniProtKB/Swiss-Prot;Acc:Q9LRR9]
AT5G49830.2	0.122857	0.0921435	0.834802	0.860999	1657	EXO84B	Exocyst complex component 84B [Source:UniProtKB/TrEMBL;Acc:F4K7F5]
AT5G03540.3	-0.465664	0.0497952	0.840151	0.865994	1658	ATEXO70A1	Exocyst subunit Exo70 family protein [Source:UniProtKB/TrEMBL;Acc:F4KGM7]
AT3G11510.1	0.165059	0.0469203	0.844732	0.870191	1659	RPS14B	At3g11510 [Source:UniProtKB/TrEMBL;Acc:Q1H555]
ATCG00800.1	-0.10497	0.0926342	0.847372	0.872385	1660	RPS3	30S ribosomal protein S3, chloroplastic [Source:UniProtKB/Swiss-Prot;Acc:P56798]
AT1G42970.1	0.0563992	0.0445383	0.848642	0.873167	1661	GAPB	Glyceraldehyde-3-phosphate dehydrogenase GAPB, chloroplastic [Source:UniProtKB/Swiss-Prot;Acc:P25857]
AT1G08190.1	-0.214125	0.0416079	0.853609	0.877748	1662	VPS41	Vacuolar protein sorting-associated protein 41 homolog [Source:UniProtKB/Swiss-Prot;Acc:P93043]
AT2G18040.1	-0.0916305	0.0928904	0.85745	0.881168	1663	PIN1	Peptidyl-prolyl cis-trans isomerase Pin1 [Source:UniProtKB/Swiss-Prot;Acc:Q9SL42]
AT3G53870.1	0.177787	0.0371633	0.861508	0.884806	1664	RPS3B	40S ribosomal protein S3-2 [Source:UniProtKB/Swiss-Prot;Acc:Q9M339]
AT4G34980.1	-0.0948963	0.0327785	0.869803	0.892789	1665	SBT1.6	Subtilisin-like protease SBT1.6 [Source:UniProtKB/Swiss-Prot;Acc:O49607]
AT3G60770.1	0.113211	0.0306865	0.873966	0.896524	1666	RPS13A	40S ribosomal protein S13-1 [Source:UniProtKB/Swiss-Prot;Acc:P59223]
AT2G27030.3	0.0978473	0.0302668	0.874819	0.89686	1667	CAM5	Calmodulin 5 [Source:UniProtKB/TrEMBL;Acc:F4IVN6]
AT2G31610.1	-0.158262	0.0291906	0.877034	0.898592	1668	RPS3A	40S ribosomal protein S3-1 [Source:UniProtKB/Swiss-Prot;Acc:Q9SIP7]
AT1G68560.1	-0.251539	0.0229677	0.89077	0.912119	1669	XYL1	Alpha-xylosidase 1 [Source:UniProtKB/Swiss-Prot;Acc:Q9S7Y7]
AT1G58380.1	0.251539	0.0147948	0.912167	0.93347	1670	RPS2A	At1g59359 [Source:UniProtKB/TrEMBL;Acc:G1JSI6]
AT5G26742.2	0.113211	0.0126789	0.918651	0.939541	1671	RH3	RH3 [Source:UniProtKB/TrEMBL;Acc:A0A178UT03]
AT1G68010.1	-0.134301	0.00384163	0.95513	0.976266	1672	HPR	hydroxypyruvate reductase [Source:TAIR;Acc:AT1G68010]
AT3G61820.1	0	0	1	1	1673		Eukaryotic aspartyl protease family protein [Source:UniProtKB/TrEMBL;Acc:Q9M356]
AT1G80930.1	0	0	1	1	1674		At1g80930/F23A5_23 [Source:UniProtKB/TrEMBL;Acc:Q9SAG7]
AT3G27160.1	0	0	1	1	1675	GHS1	Ribosomal protein S21 family protein [Source:UniProtKB/TrEMBL;Acc:A0A1I9LRJ3]
AT3G17750.1	0	0	1	1	1676		AT3g17750/MIG5_4 [Source:UniProtKB/TrEMBL;Acc:Q8RX85]
AT2G38810.1	0	0	1	1	1677	HTA8	Probable histone H2A variant 2 [Source:UniProtKB/Swiss-Prot;Acc:Q9SII0]
AT2G09990.1	0	0	1	1	1678	RPS16A	40S ribosomal protein S16-1 [Source:UniProtKB/Swiss-Prot;Acc:Q9SK22]
AT2G27100.1	0	0	1	1	1679	SE	SE [Source:UniProtKB/TrEMBL;Acc:A0A178VZD4]
AT1G20450.1	0	0	1	1	1680	ERD10	Dehydrin ERD10 [Source:UniProtKB/Swiss-Prot;Acc:P42759]
AT5G54440.1	0	0	1	1	1681	TRS130	Trafficking protein particle complex II-specific subunit 130 homolog [Source:UniProtKB/Swiss-Prot;Acc:F4K0C4]
AT3G61860.1	0	0	1	1	1682	RS31	RSP31 [Source:UniProtKB/TrEMBL;Acc:A0A178VG60]
AT5G40690.1	0	0	1	1	1683		At5g40690 [Source:UniProtKB/TrEMBL;Acc:Q9FM29]
AT4G25080.3	0	0	1	1	1684	CHLM	magnesium-protoporphyrin IX methyltransferase [Source:TAIR;Acc:AT4G25080]
AT4G34670.1	-3.20343e-16	0	1	1	1685	RPS3AB	40S ribosomal protein S3a [Source:UniProtKB/TrEMBL;Acc:A0A178UZT1]
AT5G09510.1	0	0	1	1	1686	RPS15D	40S ribosomal protein S15-4 [Source:UniProtKB/Swiss-Prot;Acc:Q9FY64]
AT1G03230.1	0	0	1	1	1687		Eukaryotic aspartyl protease family protein [Source:UniProtKB/TrEMBL;Acc:Q9ZVS5]
AT1G48920.1	0	0	1	1	1688	NUCL1	Nucleolin 1 [Source:UniProtKB/Swiss-Prot;Acc:Q9FVQ1]
AT3G27830.1	0	0	1	1	1689	RPL12A	RPL12-A [Source:UniProtKB/TrEMBL;Acc:A0A178VJ19]
AT4G04910.1	0	0	1	1	1690	NSF	NSF [Source:UniProtKB/TrEMBL;Acc:A0A178UTB9]
AT5G12370.1	0	0	1	1	1691	SEC10a	Exocyst complex component SEC10a [Source:UniProtKB/Swiss-Prot;Acc:X5JA13]
AT2G23070.1	0	0	1	1	1692	CKA4	Casein kinase II subunit alpha-4, chloroplastic [Source:UniProtKB/Swiss-Prot;Acc:O64816]
AT1G10590.2	0	0	1	1	1693		Nucleic acid-binding, OB-fold-like protein [Source:UniProtKB/TrEMBL;Acc:Q9XIJ0]
AT3G52220.1	0	0	1	1	1694		At3g52220 [Source:UniProtKB/TrEMBL;Acc:Q94JX8]
AT2G41475.1	0	0	1	1	1695	ATS3A	Embryo-specific protein ATS3A [Source:UniProtKB/Swiss-Prot;Acc:Q681K2]
AT2G37270.2	0	0	1	1	1696	RPS5A	40S ribosomal protein S5-1 [Source:UniProtKB/Swiss-Prot;Acc:Q9ZUT9]
AT2G06850.1	0	0	1	1	1697	XTH4	Xyloglucan endotransglucosylase/hydrolase protein 4 [Source:UniProtKB/Swiss-Prot;Acc:Q39099]
AT2G34160.1	0	0	1	1	1698		Uncharacterized protein At2g34160 [Source:UniProtKB/Swiss-Prot;Acc:O22969]
AT1G01300.1	0	0	1	1	1699	APF2	Aspartyl protease family protein 2 [Source:UniProtKB/Swiss-Prot;Acc:Q9LNJ3]
AT1G09770.1	0	0	1	1	1700	CDC5	Cell division cycle 5-like protein [Source:UniProtKB/Swiss-Prot;Acc:P92948]
AT3G56190.1	0	0	1	1	1701	ASNAP2	At3g56190 [Source:UniProtKB/TrEMBL;Acc:Q29Q46]
AT5G11710.1	0	0	1	1	1702	EPSIN1	Clathrin interactor EPSIN 1 [Source:UniProtKB/Swiss-Prot;Acc:Q8VY07]
AT4G24590.1	0	0	1	1	1703		unknown protein; BEST Arabidopsis thaliana protein match is: unknown protein (TAIR:AT5G49710.3); Ha. [Source:TAIR;Acc:AT4G24590]
ATCG00900.1	0	0	1	1	1704	RPS7-A	30S ribosomal protein S7, chloroplastic [Source:UniProtKB/TrEMBL;Acc:Q6KGZ1]
AT5G28630.1	0	0	1	1	1705		Glycine-rich protein [Source:UniProtKB/TrEMBL;Acc:Q8VXY1]
AT4G09800.1	-3.20343e-16	0	1	1	1706	RPS18C	40S ribosomal protein S18 [Source:UniProtKB/Swiss-Prot;Acc:P34788]
AT5G46020.1	0	0	1	1	1707		28 kDa heat/acid-stable phosphoprotein-like protein [Source:UniProtKB/TrEMBL;Acc:Q9FNM0]
AT4G31180.1	0	0	1	1	1708	IBI1	Aspartate--tRNA ligase 2, cytoplasmic [Source:UniProtKB/Swiss-Prot;Acc:Q9M084]
AT3G15356.1	0	0	1	1	1709	LEC	Lectin-like protein LEC [Source:UniProtKB/Swiss-Prot;Acc:Q9LJR2]

## Sheet: 3.mCh-ATG8E P4+pK_mCh-ATG8E P4
AGI	LogFC	F,statistic	p,value	adjp	number	external_gene_name	description
AT3G48870.1	2.62678	1210.06	9.06354e-05	0.0616018	4	CLPC2	Chaperone protein ClpC2, chloroplastic [Source:UniProtKB/Swiss-Prot;Acc:Q9SXJ7]
AT4G31490.1	3.48829	838.312	0.000193114	0.0616018	1		Coatomer subunit beta-2 [Source:UniProtKB/Swiss-Prot;Acc:Q9SV20]
AT4G31480.1	3.48829	838.312	0.000193114	0.0616018	5		Coatomer, beta subunit [Source:TAIR;Acc:AT4G31480]
AT5G02500.1	2.69289	863.053	0.000220287	0.0616018	2	MED37E	Probable mediator of RNA polymerase II transcription subunit 37e [Source:UniProtKB/Swiss-Prot;Acc:P22953]
AT4G34660.1	5.54775	761.087	0.000265984	0.0616018	3	SH3P2	SH3 domain-containing protein 2 [Source:UniProtKB/Swiss-Prot;Acc:Q8VWF1]
AT5G49910.1	3.65025	431.335	0.000558035	0.0999522	11	HSP70-7	Heat shock 70 kDa protein 7, chloroplastic [Source:UniProtKB/Swiss-Prot;Acc:Q9LTX9]
AT3G57990.1	4.4133	326.53	0.000801896	0.0999522	7		Uncharacterized protein At3g57990 [Source:UniProtKB/TrEMBL;Acc:Q9M2P9]
AT5G62690.1	2.57909	310.135	0.000857492	0.0999522	8	TUBB3	Tubulin beta-2 chain [Source:UniProtKB/Swiss-Prot;Acc:Q56YW9]
AT3G09440.1	2.41288	301.222	0.000890642	0.0999522	6	HSP70-3	Heat shock protein 70 (Hsp 70) family protein [Source:UniProtKB/TrEMBL;Acc:A0A178VI76]
AT3G12580.1	2.53495	301.095	0.000891132	0.0999522	12	MED37C	Probable mediator of RNA polymerase II transcription subunit 37c [Source:UniProtKB/Swiss-Prot;Acc:Q9LHA8]
AT5G23860.1	2.88753	273.428	0.00101012	0.0999522	10	TUBB8	Tubulin beta chain [Source:UniProtKB/TrEMBL;Acc:A0A178UKM5]
AT2G29550.1	2.65473	268.203	0.00103577	0.0999522	9	TUBB7	Tubulin beta-7 chain [Source:UniProtKB/Swiss-Prot;Acc:P29515]
AT1G03290.1	1.80177	237.433	0.00121343	0.106429	15		ELKS/Rab6-interacting/CAST family protein [Source:UniProtKB/TrEMBL;Acc:Q9ZVT0]
AT5G45510.1	0.866918	174.125	0.00147793	0.106429	14		Probable disease resistance protein At5g45510 [Source:UniProtKB/Swiss-Prot;Acc:Q8VZC7]
AT2G39730.1	1.93707	199.614	0.00151974	0.106429	16	RCA	Ribulose bisphosphate carboxylase/oxygenase activase, chloroplastic [Source:UniProtKB/Swiss-Prot;Acc:P10896]
AT5G50920.1	2.78759	197.164	0.00154427	0.106429	17	CLPC1	Chaperone protein ClpC1, chloroplastic [Source:UniProtKB/Swiss-Prot;Acc:Q9FI56]
AT5G02490.1	2.41868	195.393	0.00156244	0.106429	13	MED37D	Probable mediator of RNA polymerase II transcription subunit 37c [Source:UniProtKB/Swiss-Prot;Acc:P22954]
AT1G48920.1	2.70571	177.586	0.00176831	0.113761	18	NUCL1	Nucleolin 1 [Source:UniProtKB/Swiss-Prot;Acc:Q9FVQ1]
AT5G45490.1	1.30666	401.059	0.00229404	0.131026	36		Probable disease resistance protein At5g45490 [Source:UniProtKB/Swiss-Prot;Acc:Q9FHI7]
ATCG01280.1	1.72935	125.484	0.00276943	0.131026	73	ycf2-B	Protein Ycf2 [Source:UniProtKB/TrEMBL;Acc:A0A1B1W513]
AT5G22650.1	2.77529	110.217	0.00327273	0.131026	34	HDT2	Histone deacetylase HDT2 [Source:UniProtKB/Swiss-Prot;Acc:Q56WH4]
AT3G08530.1	2.91928	106.111	0.00343641	0.131026	30	CHC2	Clathrin heavy chain 2 [Source:UniProtKB/Swiss-Prot;Acc:Q0WLB5]
AT1G80930.1	-4.85798	56.7764	0.00763006	0.131026	23		At1g80930/F23A5_23 [Source:UniProtKB/TrEMBL;Acc:Q9SAG7]
AT5G07350.2	1.82597	103.573	0.00354494	0.131026	55	Tudor1	TUDOR-SN protein 1 [Source:TAIR;Acc:AT5G07350]
AT3G11130.1	2.9088	101.668	0.00363044	0.131026	70	CHC1	Clathrin heavy chain 1 [Source:UniProtKB/Swiss-Prot;Acc:Q0WNJ6]
AT3G49601.1	5.61471	447.761	0.00368488	0.131026	57		Pre-mRNA-splicing factor [Source:UniProtKB/TrEMBL;Acc:B3H6J5]
AT1G08520.1	5.61471	447.761	0.00368488	0.131026	63	CHLD	Mg-protoporphyrin IX chelatase [Source:UniProtKB/TrEMBL;Acc:A0A178W355]
AT1G79990.1	6.53916	685.822	0.00403722	0.131026	53		Coatomer subunit beta' [Source:UniProtKB/TrEMBL;Acc:A0A178WGE9]
AT4G24280.1	3.70044	89.7865	0.00425758	0.131026	72	HSP70-6	Heat shock 70 kDa protein 6, chloroplastic [Source:UniProtKB/Swiss-Prot;Acc:Q9STW6]
AT4G35090.1	2.4957	87.8554	0.00437775	0.131026	56	CAT2	catalase 2 [Source:TAIR;Acc:AT4G35090]
AT5G09900.1	5.35755	356.303	0.00451953	0.131026	39	EMB2107	26S proteasome regulatory subunit, putative (RPN5) [Source:UniProtKB/TrEMBL;Acc:B3H6B0]
AT5G19510.1	5.35755	356.303	0.00451953	0.131026	59		Elongation factor 1-beta 2 [Source:UniProtKB/Swiss-Prot;Acc:Q9SCX3]
AT1G03630.1	5.35755	356.303	0.00451953	0.131026	62	PORC	Protochlorophyllide reductase C, chloroplastic [Source:UniProtKB/Swiss-Prot;Acc:O48741]
AT3G12780.1	5.35755	356.303	0.00451953	0.131026	74	PGK1	Phosphoglycerate kinase [Source:UniProtKB/TrEMBL;Acc:A0A178V5M8]
AT3G17970.1	5.35755	356.303	0.00451953	0.131026	81	OEP64	Outer envelope protein 64, chloroplastic [Source:UniProtKB/Swiss-Prot;Acc:Q9LVH5]
AT2G44060.2	2.66297	83.9554	0.00463955	0.131026	38		At2g44060 [Source:UniProtKB/TrEMBL;Acc:O80576]
AT3G09260.1	2.44478	368.751	0.004876	0.131026	69	BGLU23	PYK10 [Source:UniProtKB/TrEMBL;Acc:A0A178VCN3]
AT3G07110.2	1.79751	84.732	0.00522521	0.131026	22		Ribosomal protein L13 family protein [Source:UniProtKB/TrEMBL;Acc:F4JD96]
AT3G49490.1	6.26679	481.107	0.00537627	0.131026	60		Uncharacterized protein T9C5.90 [Source:UniProtKB/TrEMBL;Acc:Q9SCK9]
AT2G22125.1	1.9349	71.9636	0.00564792	0.131026	77	CSI1	Protein CELLULOSE SYNTHASE INTERACTIVE 1 [Source:UniProtKB/Swiss-Prot;Acc:F4IIM1]
AT3G46220.1	5.04439	273.075	0.00573117	0.131026	21		E3 UFM1-protein ligase-like protein [Source:UniProtKB/TrEMBL;Acc:F4J7Z6]
AT5G57460.1	5.04439	273.075	0.00573117	0.131026	31		At5g57460 [Source:UniProtKB/TrEMBL;Acc:Q9FKM4]
AT1G30630.1	5.04439	273.075	0.00573117	0.131026	33		Coatomer subunit epsilon-1 [Source:UniProtKB/Swiss-Prot;Acc:Q9SA78]
AT1G20110.1	5.04439	273.075	0.00573117	0.131026	37	FREE1	Protein FREE1 [Source:UniProtKB/Swiss-Prot;Acc:Q9ASS2]
AT3G18190.1	5.04439	273.075	0.00573117	0.131026	46	CCT4	T-complex protein 1 subunit delta [Source:UniProtKB/Swiss-Prot;Acc:Q9LV21]
AT1G06190.1	5.04439	273.075	0.00573117	0.131026	49		Rho termination factor [Source:TAIR;Acc:AT1G06190]
AT1G74690.1	5.04439	273.075	0.00573117	0.131026	79	IQD31	Protein IQ-DOMAIN 31 [Source:UniProtKB/Swiss-Prot;Acc:Q8L4D8]
AT1G52360.2	6.91886	442.695	0.00574994	0.131026	25		Coatomer subunit beta' [Source:UniProtKB/TrEMBL;Acc:F4ICX0]
AT2G21390.1	1.68806	68.1228	0.00605621	0.131026	40		Coatomer subunit alpha-2 [Source:UniProtKB/Swiss-Prot;Acc:Q9SJT9]
AT3G13470.1	2.41143	67.6515	0.0061099	0.131026	20	CPN60B2	Chaperonin 60 subunit beta 2, chloroplastic [Source:UniProtKB/Swiss-Prot;Acc:Q9LJE4]
AT5G09810.1	1.30666	67.0532	0.00617928	0.131026	80	ACT7	AtACT7 [Source:UniProtKB/TrEMBL;Acc:A0A178UEW4]
AT4G12780.1	8.61839	394.659	0.00630864	0.131026	26	AUXI1	Auxilin-related protein 1 [Source:UniProtKB/Swiss-Prot;Acc:Q9SU08]
AT1G16210.1	2.63941	63.8284	0.00657844	0.131026	48		Coiled-coil protein [Source:UniProtKB/TrEMBL;Acc:Q8VYC9]
AT1G73380.1	1.20881	62.7731	0.00671906	0.131026	54		Uncharacterized protein At1g73380 [Source:UniProtKB/TrEMBL;Acc:Q9FX33]
AT4G02880.1	3.0635	59.3168	0.00721901	0.131026	28		unknown protein; BEST Arabidopsis thaliana protein match is: unknown protein (TAIR:AT1G03290.2); Ha. [Source:TAIR;Acc:AT4G02880]
AT5G64940.2	5.93074	323.026	0.00741529	0.131026	67	ATATH13	Protein ACTIVITY OF BC1 COMPLEX KINASE 8, chloroplastic [Source:UniProtKB/Swiss-Prot;Acc:Q93Y08]
AT1G42970.1	4.20256	57.8314	0.00745447	0.131026	50	GAPB	Glyceraldehyde-3-phosphate dehydrogenase GAPB, chloroplastic [Source:UniProtKB/Swiss-Prot;Acc:P25857]
AT4G13670.1	6.26101	56.1766	0.00773318	0.131026	64	PTAC5	Protein disulfide isomerase pTAC5, chloroplastic [Source:UniProtKB/Swiss-Prot;Acc:A1A6M1]
AT1G20620.1	1.90903	55.8257	0.00779465	0.131026	44	CAT3	catalase 3 [Source:TAIR;Acc:AT1G20620]
AT4G32250.2	4.59694	54.4717	0.00804014	0.131026	47		AT4g32250/F10M6_110 [Source:UniProtKB/TrEMBL;Acc:Q8RWX4]
AT1G55490.1	2.53605	53.053	0.00831237	0.131026	32	CPN60B1	LEN1 [Source:UniProtKB/TrEMBL;Acc:A0A178W724]
AT2G28000.1	2.41143	53.0221	0.00831848	0.131026	76	CPN60A1	SLP [Source:UniProtKB/TrEMBL;Acc:A0A178VZW6]
AT3G43230.1	4.64386	176.859	0.00844052	0.131026	19		RING/FYVE/PHD-type zinc finger family protein [Source:UniProtKB/TrEMBL;Acc:Q9LXL1]
AT3G20050.1	4.64386	176.859	0.00844052	0.131026	24	CCT1	T-complex protein 1 subunit alpha [Source:UniProtKB/Swiss-Prot;Acc:P28769]
AT4G27120.2	4.64386	176.859	0.00844052	0.131026	27		DDRGK domain-containing protein 1 [Source:UniProtKB/Swiss-Prot;Acc:Q94C53]
AT1G30580.1	4.64386	176.859	0.00844052	0.131026	42	YchF1	Obg-like ATPase 1 [Source:UniProtKB/TrEMBL;Acc:A0A178WF69]
AT4G28710.1	4.64386	176.859	0.00844052	0.131026	51	XI-H	Myosin-14 [Source:UniProtKB/Swiss-Prot;Acc:F4JM19]
AT4G33480.1	-4.64386	198.154	0.00762799	0.131026	68		At4g33480 [Source:UniProtKB/TrEMBL;Acc:A2RVW1]
AT2G42950.1	4.64386	176.859	0.00844052	0.131026	52		At2g42950 [Source:UniProtKB/TrEMBL;Acc:Q8GY73]
AT2G45980.1	4.64386	176.859	0.00844052	0.131026	58	ATI1	ATG8-interacting protein 1 [Source:UniProtKB/Swiss-Prot;Acc:O82775]
AT1G65180.1	4.64386	176.859	0.00844052	0.131026	71		Cysteine/Histidine-rich C1 domain family protein [Source:UniProtKB/TrEMBL;Acc:Q9S9J8]
AT3G56190.1	4.64386	176.859	0.00844052	0.131026	75	ASNAP2	At3g56190 [Source:UniProtKB/TrEMBL;Acc:Q29Q46]
AT4G12770.1	8.69	273.932	0.00846961	0.131026	61		Auxilin-related protein 2 [Source:UniProtKB/Swiss-Prot;Acc:Q0WQ57]
AT3G05530.1	2.32193	134.524	0.00881748	0.131026	66	RPT5A	26S proteasome regulatory subunit 6A homolog A [Source:UniProtKB/Swiss-Prot;Acc:Q9SEI2]
AT5G52580.1	2.59674	49.2215	0.00913534	0.131026	29		RabGAP/TBC domain-containing protein [Source:UniProtKB/TrEMBL;Acc:F4KG91]
AT3G53560.1	1.43134	86.2726	0.00914688	0.131026	35		Tetratricopeptide repeat (TPR)-like superfamily protein [Source:UniProtKB/TrEMBL;Acc:Q9LFG3]
AT3G26240.1	1.43134	86.287	0.00914688	0.131026	41		Cysteine/Histidine-rich C1 domain family protein [Source:UniProtKB/TrEMBL;Acc:Q9LTL7]
AT2G44200.1	-4.64386	198.154	0.00762799	0.131026	78		At2g44200/F6E13.34 [Source:UniProtKB/TrEMBL;Acc:O64855]
AT1G21170.1	1.43134	86.2726	0.00914688	0.131026	45	SEC5B	Exocyst complex component SEC5 [Source:TAIR;Acc:AT1G21170]
AT2G36880.1	1.43134	457.682	0.00914688	0.131026	65	METK3	S-adenosylmethionine synthase [Source:UniProtKB/TrEMBL;Acc:A0A178VXF8]
AT2G35880.1	4.93546	49.0948	0.009165	0.131026	43	WDL4	Protein WVD2-like 4 [Source:UniProtKB/Swiss-Prot;Acc:Q9SJ62]
AT4G34450.1	6.47573	238.151	0.00948101	0.131825	85		Coatomer subunit gamma [Source:UniProtKB/Swiss-Prot;Acc:Q0WW26]
AT1G14830.1	1.72379	47.3594	0.00958895	0.131825	83	DRP1C	DRP1C [Source:UniProtKB/TrEMBL;Acc:A0A178W4V6]
AT1G62020.1	1.51937	47.1396	0.00964513	0.131825	82		Coatomer subunit alpha [Source:UniProtKB/TrEMBL;Acc:A0A178WAY4]
AT5G12470.1	2.76081	47.0188	0.00967625	0.131825	84	RER4	Protein RETICULATA-RELATED 4, chloroplastic [Source:UniProtKB/Swiss-Prot;Acc:Q94CJ5]
AT5G44340.1	2.17477	44.4336	0.0103872	0.139865	86	TUBB4	Tubulin beta-4 chain [Source:UniProtKB/Swiss-Prot;Acc:P24636]
AT4G01850.1	1.48187	45.722	0.0106262	0.141438	87	SAM2	S-adenosylmethionine synthase [Source:UniProtKB/TrEMBL;Acc:A0A178V3V9]
AT5G61780.1	1.66985	42.9097	0.0108509	0.142788	88	TSN2	Ribonuclease TUDOR 2 [Source:UniProtKB/Swiss-Prot;Acc:Q9FLT0]
AT1G08800.2	2.87832	41.8564	0.0111932	0.145637	89	MYOB1	Myosin-binding protein 1 [Source:UniProtKB/Swiss-Prot;Acc:F4HXQ7]
AT5G19620.1	5.49185	191.049	0.0113218	0.145674	90	OEP80	Outer envelope protein 80, chloroplastic [Source:UniProtKB/Swiss-Prot;Acc:Q9C5J8]
AT4G20360.1	2.32193	40.7612	0.0115698	0.147229	91	TUFA	Elongation factor Tu, chloroplastic [Source:UniProtKB/Swiss-Prot;Acc:P17745]
AT5G42080.1	0.925146	130.741	0.011699	0.147255	92	DRP1A	RSW9 [Source:UniProtKB/TrEMBL;Acc:A0A178UEJ4]
AT5G12250.1	1.96683	37.7012	0.0127504	0.157422	94	TUBB6	Tubulin beta chain [Source:UniProtKB/TrEMBL;Acc:A0A178UPR2]
AT4G25940.1	4.15381	37.634	0.0127787	0.157422	93		Putative clathrin assembly protein At4g25940 [Source:UniProtKB/Swiss-Prot;Acc:Q8VYT2]
AT2G40060.1	2.1886	36.9601	0.0130687	0.158468	95	CLC2	Clathrin light chain [Source:UniProtKB/TrEMBL;Acc:A0A178W0Q3]
AT5G43900.3	6.18982	158.793	0.0131372	0.158468	96	MYA2	Myosin 2 [Source:UniProtKB/TrEMBL;Acc:F4K7C5]
AT3G15980.3	6.65821	152.211	0.0135918	0.162261	97		Coatomer subunit beta' [Source:UniProtKB/TrEMBL;Acc:F4J1E5]
AT3G53750.1	1.30066	35.3414	0.0138149	0.163241	98	ACT1	Actin-3 [Source:UniProtKB/Swiss-Prot;Acc:P0CJ47]
AT5G45500.1	1.22239	34.7903	0.0140863	0.164767	99		RNI-like superfamily protein [Source:UniProtKB/TrEMBL;Acc:Q9FHI6]
AT2G01600.1	3.94486	34.4365	0.0142656	0.165195	100		Putative clathrin assembly protein At2g01600 [Source:UniProtKB/Swiss-Prot;Acc:Q8LBH2]
AT2G41620.1	5.20945	132.189	0.0152216	0.167294	104	NUP93A	Nuclear pore complex protein NUP93A [Source:UniProtKB/Swiss-Prot;Acc:O22224]
AT3G27500.1	5.20945	132.189	0.0152216	0.167294	105		Cysteine/Histidine-rich C1 domain family protein [Source:UniProtKB/TrEMBL;Acc:Q9LT62]
AT3G03960.1	5.20945	132.132	0.0152268	0.167294	102	CCT8	T-complex protein 1 subunit theta [Source:UniProtKB/Swiss-Prot;Acc:Q94K05]
AT3G47520.1	1.87447	32.5853	0.0152729	0.167294	101	MDH	Malate dehydrogenase, chloroplastic [Source:UniProtKB/Swiss-Prot;Acc:Q9SN86]
AT1G65580.1	6.02237	131.199	0.0153137	0.167294	103	IP5P15	Type II inositol polyphosphate 5-phosphatase 15 [Source:UniProtKB/Swiss-Prot;Acc:Q84W55]
AT1G53750.1	6.02237	131.199	0.0153137	0.167294	106	RPT1A	RPT1A [Source:UniProtKB/TrEMBL;Acc:A0A178W3N8]
AT4G24690.1	1.49774	31.6653	0.0158213	0.170315	107	NBR1	Protein NBR1 homolog [Source:UniProtKB/Swiss-Prot;Acc:Q9SB64]
AT2G19650.1	1.91427	38.2069	0.016188	0.170315	126		Cysteine/Histidine-rich C1 domain family protein [Source:UniProtKB/TrEMBL;Acc:Q9ZUM8]
AT3G03010.1	-4.08746	98.9847	0.0185317	0.170315	109		AT3G03010 protein [Source:UniProtKB/TrEMBL;Acc:Q9M8U2]
AT2G20760.1	2.06128	31.0731	0.0161931	0.170315	114		Clathrin light chain 1 [Source:UniProtKB/Swiss-Prot;Acc:Q9SKU1]
AT4G20890.1	2.32193	31.0224	0.0162256	0.170315	112	TUBB9	Tubulin beta chain [Source:UniProtKB/TrEMBL;Acc:A0A178UU99]
AT4G32410.1	1.55552	30.4396	0.0166081	0.170315	110	CESA1	Cellulose synthase A catalytic subunit 1 [UDP-forming] [Source:UniProtKB/Swiss-Prot;Acc:O48946]
AT3G09840.1	3.7866	30.0331	0.0168844	0.170315	119	CDC48A	CDC48A [Source:UniProtKB/TrEMBL;Acc:A0A384KA82]
AT3G10380.1	1.09226	131.212	0.0177841	0.170315	118	SEC8	SEC8 [Source:UniProtKB/TrEMBL;Acc:A0A178VA38]
AT4G05180.1	-4.08746	98.9847	0.0185317	0.170315	115	PSBQ2	Oxygen-evolving enhancer protein 3-2, chloroplastic [Source:UniProtKB/Swiss-Prot;Acc:Q41932]
AT3G24080.1	-4.08746	98.9847	0.0185317	0.170315	116		KRR1 family protein [Source:UniProtKB/TrEMBL;Acc:F4J5D3]
AT2G25430.1	3.92076	28.3655	0.0181079	0.170315	123		Putative clathrin assembly protein At2g25430 [Source:UniProtKB/Swiss-Prot;Acc:Q8LF20]
AT2G32240.1	9.18239	104.963	0.0183126	0.170315	111		FUNCTIONS IN: molecular_function unknown; INVOLVED IN: response to cadmium ion; LOCATED IN: plasma membrane; EXPRESSED IN: 25 plant structures; EXPRESSED DURING: 13 growth stages; CONTAINS InterPro DOMAIN/s: Prefoldin (InterPro:IPR009053); BEST Arab /.../s thaliana protein match is: unknown protein (TAIR:AT1G05320.3); Ha. [Source:TAIR;Acc:AT2G32240]
AT1G22530.1	1.5667	27.9313	0.0184524	0.170315	125	PATL2	Patellin-2 [Source:UniProtKB/Swiss-Prot;Acc:Q56ZI2]
AT1G64520.1	4.08746	86.515	0.0185317	0.170315	108	RPN12A	RPN12a [Source:UniProtKB/TrEMBL;Acc:A0A178WH62]
AT4G11380.2	4.08746	86.515	0.0185317	0.170315	113		Beta-adaptin-like protein [Source:UniProtKB/TrEMBL;Acc:F4JNZ8]
AT3G17900.1	4.08746	86.515	0.0185317	0.170315	117		AT3g17900/MEB5_12 [Source:UniProtKB/TrEMBL;Acc:Q9ASZ4]
AT3G03250.1	4.08746	86.515	0.0185317	0.170315	120	UGP	UTP--glucose-1-phosphate uridylyltransferase [Source:UniProtKB/TrEMBL;Acc:A0A1I9LT02]
AT2G14720.1	4.08746	86.515	0.0185317	0.170315	121	VSR4	Vacuolar-sorting receptor 4 [Source:UniProtKB/Swiss-Prot;Acc:Q56ZQ3]
AT3G59770.3	4.08746	86.515	0.0185317	0.170315	122	SAC9	SacI homology domain-containing protein / WW domain-containing protein [Source:UniProtKB/TrEMBL;Acc:F4J9G0]
AT4G26010.1	4.08746	86.515	0.0185317	0.170315	124		Peroxidase superfamily protein [Source:TAIR;Acc:AT4G26010]
AT5G64580.1	2.00972	27.302	0.0189727	0.172995	127	FTSHI4	Probable inactive ATP-dependent zinc metalloprotease FTSHI 4, chloroplastic [Source:UniProtKB/Swiss-Prot;Acc:F4KF14]
AT5G55660.1	-1.61382	26.6424	0.0195464	0.174816	128		DEK domain-containing chromatin associated protein [Source:UniProtKB/TrEMBL;Acc:F4K4Y5]
AT1G56070.1	1.02934	26.7761	0.0194277	0.174816	129	LOS1	Elongation factor 2 [Source:UniProtKB/Swiss-Prot;Acc:Q9ASR1]
AT5G64330.1	2.07039	26.5545	0.0196252	0.174816	130	RPT3	Root phototropism protein 3 [Source:UniProtKB/Swiss-Prot;Acc:Q9FMF5]
AT1G12310.1	1.94753	24.8666	0.021254	0.180947	145	CML13	Probable calcium-binding protein CML13 [Source:UniProtKB/Swiss-Prot;Acc:Q94AZ4]
AT4G32285.1	3.84497	24.785	0.0213388	0.180947	146		Probable clathrin assembly protein At4g32285 [Source:UniProtKB/Swiss-Prot;Acc:Q8S9J8]
AT3G61670.1	3.60881	24.7662	0.0213585	0.180947	149		Extra-large G-like protein, putative (DUF3133) [Source:UniProtKB/TrEMBL;Acc:Q9M371]
AT5G60030.1	-4.85798	84.5021	0.0217798	0.180947	134		Putative uncharacterized protein [Source:UniProtKB/TrEMBL;Acc:Q9LVH1]
AT4G27440.1	6.26679	84.9903	0.0216798	0.180947	137	PORB	Protochlorophyllide reductase B, chloroplastic [Source:UniProtKB/Swiss-Prot;Acc:P21218]
AT3G44750.1	4.85798	82.3262	0.0222382	0.180947	135	HDT1	Histone deacetylase HDT1 [Source:UniProtKB/Swiss-Prot;Acc:Q9FVE6]
AT5G30510.1	4.85798	82.3262	0.0222382	0.180947	144	RPS1	30S ribosomal protein S1, chloroplastic [Source:UniProtKB/Swiss-Prot;Acc:Q93VC7]
AT1G01510.1	4.85798	82.2635	0.0222517	0.180947	132	AN	C-terminal binding protein AN [Source:UniProtKB/Swiss-Prot;Acc:O23702]
AT3G52280.1	4.85798	82.2635	0.0222517	0.180947	136	GTE6	General transcription factor group E6 [Source:UniProtKB/TrEMBL;Acc:F4J6V6]
AT4G30600.1	4.85798	82.2635	0.0222517	0.180947	139		AT4g30600/F17I23_60 [Source:UniProtKB/TrEMBL;Acc:Q9M0A0]
AT1G73030.1	4.85798	82.2635	0.0222517	0.180947	148	CHMP1B	VPS46.2 [Source:UniProtKB/TrEMBL;Acc:A0A178W5G8]
AT1G06460.1	5.61471	82.1698	0.022272	0.180947	141	ACD32.1	Alpha-crystallin domain 32.1 [Source:UniProtKB/TrEMBL;Acc:Q208N7]
AT1G20010.1	1.51937	23.719	0.0225036	0.180947	143	TUBB5	Tubulin beta-5 chain [Source:UniProtKB/Swiss-Prot;Acc:P29513]
AT5G17920.1	2.25239	23.2899	0.0230045	0.180947	133	MS1	5-methyltetrahydropteroyltriglutamate--homocysteine methyltransferase 1 [Source:UniProtKB/Swiss-Prot;Acc:O50008]
AT2G38040.2	2.25239	23.2894	0.0230051	0.180947	138	CAC3	Acetyl-coenzyme A carboxylase carboxyl transferase subunit alpha, chloroplastic [Source:UniProtKB/Swiss-Prot;Acc:Q9LD43]
AT1G76850.1	1.53987	23.2336	0.0230717	0.180947	131	SEC5A	Exocyst complex component SEC5A [Source:UniProtKB/Swiss-Prot;Acc:Q8S3U9]
AT1G29820.2	2.28157	23.108	0.0232229	0.180947	147		Magnesium transporter CorA-like family protein [Source:UniProtKB/TrEMBL;Acc:F4I348]
AT3G04340.1	1.16864	23.1033	0.0232285	0.180947	142	FTSHI5	Probable inactive ATP-dependent zinc metalloprotease FTSHI 5, chloroplastic [Source:UniProtKB/Swiss-Prot;Acc:F4J3N2]
AT4G25630.1	2.66297	23.0589	0.0232824	0.180947	140	MED36A	Mediator of RNA polymerase II transcription subunit 36a [Source:UniProtKB/Swiss-Prot;Acc:Q94AH9]
AT3G26650.1	8.37938	74.1463	0.0241742	0.186625	150	GAPA1	Glyceraldehyde-3-phosphate dehydrogenase GAPA1, chloroplastic [Source:UniProtKB/Swiss-Prot;Acc:P25856]
AT3G51890.1	3.37564	21.5687	0.0252275	0.193466	151		Clathrin light chain 3 [Source:UniProtKB/Swiss-Prot;Acc:F4J5M9]
AT1G75780.1	2.2076	21.2166	0.0257293	0.195726	152	TUBB1	Tubulin beta-1 chain [Source:UniProtKB/Swiss-Prot;Acc:P12411]
AT3G60190.1	1.91427	21.1268	0.0258602	0.195726	153	DRP1E	Dynamin-related protein 1E [Source:UniProtKB/Swiss-Prot;Acc:Q9FNX5]
AT1G02500.2	1.19994	66.8324	0.026288	0.197672	154	SAM1	S-adenosylmethionine synthase [Source:UniProtKB/TrEMBL;Acc:A0A178WES1]
AT1G62380.1	1.79141	25.9923	0.0274882	0.205363	155	ACO2	1-aminocyclopropane-1-carboxylate oxidase 2 [Source:UniProtKB/Swiss-Prot;Acc:Q41931]
AT5G61500.1	0.510019	19.7785	0.0279752	0.207662	156	ATG3	Autophagy-related protein 3 [Source:UniProtKB/TrEMBL;Acc:A0A178UM04]
AT3G17390.1	0.987289	74.2772	0.0291764	0.215199	157	METK4	S-adenosylmethionine synthase [Source:UniProtKB/TrEMBL;Acc:A0A178VIP8]
AT2G02740.1	5.93074	57.8151	0.0294641	0.215946	158	WHY3	Single-stranded DNA-binding protein WHY3, chloroplastic [Source:UniProtKB/Swiss-Prot;Acc:Q66GR6]
AT5G53860.4	1.37851	44.2441	0.0298734	0.217569	159	emb2737	Embryo defective 2737 [Source:UniProtKB/TrEMBL;Acc:F4JYQ8]
AT1G21630.1	5.35755	56.3517	0.0300696	0.217628	160		Calcium-binding EF hand family protein [Source:UniProtKB/TrEMBL;Acc:F4HY32]
AT4G29380.1	6.33985	55.0765	0.0306204	0.220238	161	VPS15	Serine/threonine-protein kinase VPS15 [Source:UniProtKB/Swiss-Prot;Acc:Q9M0E5]
AT2G47110.1	0.717469	17.8545	0.0315756	0.223835	162	RPS27AB	UBQ6 [Source:UniProtKB/TrEMBL;Acc:A0A178VYW3]
AT1G76810.1	1.22239	19.9934	0.0317027	0.223835	164		Eukaryotic translation initiation factor 2 (eIF-2) family protein [Source:UniProtKB/TrEMBL;Acc:F4I420]
AT5G52640.1	1.22239	19.9931	0.0317027	0.223835	165	HSP90-1	Heat shock protein 90-1 [Source:UniProtKB/Swiss-Prot;Acc:P27323]
AT5G59920.1	1.83188	17.7031	0.0318936	0.223835	163	ULI3	Cysteine/Histidine-rich C1 domain family protein [Source:UniProtKB/TrEMBL;Acc:Q8W2D2]
AT1G79150.1	-4.39232	44.7224	0.0361035	0.22545	166		Binding protein [Source:UniProtKB/TrEMBL;Acc:F4IDJ0]
AT1G79560.1	1.67991	17.0341	0.033369	0.22545	184	FTSH12	AT1G79560 protein [Source:UniProtKB/TrEMBL;Acc:B9DHQ6]
AT3G49430.1	4.39232	44.976	0.0359428	0.22545	167	SR34A	Serine/arginine-rich splicing factor SR34A [Source:UniProtKB/Swiss-Prot;Acc:A2RVS6]
AT5G53480.1	4.39232	44.976	0.0359428	0.22545	168	KPNB1	Importin subunit beta-1 [Source:UniProtKB/Swiss-Prot;Acc:Q9FJD4]
AT4G25080.3	4.39232	44.976	0.0359428	0.22545	172	CHLM	magnesium-protoporphyrin IX methyltransferase [Source:TAIR;Acc:AT4G25080]
AT5G16780.1	4.39232	44.976	0.0359428	0.22545	175	DOT2	MDF [Source:UniProtKB/TrEMBL;Acc:A0A178UP47]
AT4G39260.1	4.39232	44.976	0.0359428	0.22545	176	RBG8	GRP8 [Source:UniProtKB/TrEMBL;Acc:A0A384L218]
AT1G74250.1	-4.39232	44.7222	0.0361036	0.22545	173	JJJ1	DNAJ protein JJJ1 homolog [Source:UniProtKB/Swiss-Prot;Acc:Q9C911]
AT4G04910.1	4.39232	44.976	0.0359428	0.22545	177	NSF	NSF [Source:UniProtKB/TrEMBL;Acc:A0A178UTB9]
AT3G57410.1	4.39232	44.976	0.0359428	0.22545	178	VLN3	Villin-3 [Source:UniProtKB/Swiss-Prot;Acc:O81645]
AT5G66680.1	4.39232	44.976	0.0359428	0.22545	180	OST48	Dolichyl-diphosphooligosaccharide--protein glycosyltransferase 48 kDa subunit [Source:UniProtKB/Swiss-Prot;Acc:Q944K2]
AT3G61710.1	4.39232	44.976	0.0359428	0.22545	181	ATG6	Beclin-1-like protein [Source:UniProtKB/Swiss-Prot;Acc:Q9M367]
AT3G45530.1	4.39232	44.9585	0.0359538	0.22545	169		Cysteine/Histidine-rich C1 domain family protein [Source:UniProtKB/TrEMBL;Acc:Q9M1F4]
AT1G33240.1	-4.39232	44.7224	0.0361035	0.22545	179	AT-GTL1	GT-2-like 1 [Source:TAIR;Acc:AT1G33240]
AT3G58730.1	4.39232	44.9585	0.0359538	0.22545	170	VHA-D	V-type proton ATPase subunit D [Source:UniProtKB/Swiss-Prot;Acc:Q9XGM1]
AT2G18110.1	4.39232	44.9585	0.0359538	0.22545	174		Elongation factor 1-delta 2 [Source:UniProtKB/Swiss-Prot;Acc:Q9SI20]
AT3G07000.1	4.39232	44.9585	0.0359538	0.22545	182		At3g07000 [Source:UniProtKB/TrEMBL;Acc:Q9M8Z9]
AT5G19300.1	-4.39232	44.7224	0.0361035	0.22545	183		At5g19300 [Source:UniProtKB/TrEMBL;Acc:Q6NLH7]
AT1G62030.1	4.39232	44.9585	0.0359538	0.22545	185		Cysteine/Histidine-rich C1 domain family protein [Source:UniProtKB/TrEMBL;Acc:O80707]
AT1G10390.2	4.39232	44.9585	0.0359538	0.22545	186	NUP98A	Nuclear pore complex protein NUP98A [Source:UniProtKB/Swiss-Prot;Acc:Q8RY25]
AT5G47210.1	6.18982	44.5522	0.0362122	0.22545	171	RGGC	RGG repeats nuclear RNA binding protein C [Source:UniProtKB/Swiss-Prot;Acc:Q9LVT8]
AT5G19770.1	0.896495	71.4549	0.0374635	0.231993	187	TUBA3	Tubulin alpha chain [Source:UniProtKB/TrEMBL;Acc:A0A178UTQ9]
AT2G20580.1	3.29278	15.3502	0.0376714	0.23204	188	RPN1A	26S proteasome non-ATPase regulatory subunit 2 homolog [Source:UniProtKB/TrEMBL;Acc:A0A178VZC8]
AT1G54270.1	2.02106	15.2555	0.0379423	0.232472	189	TIF4A-2	eIF4A-2 [Source:UniProtKB/TrEMBL;Acc:A0A178W4U1]
AT5G12370.1	1.1304	76.0167	0.0385926	0.235212	190	SEC10a	Exocyst complex component SEC10a [Source:UniProtKB/Swiss-Prot;Acc:X5JA13]
AT4G10840.1	3.40599	14.6631	0.0397184	0.240806	191	KLCR1	Protein KINESIN LIGHT CHAIN-RELATED 1 [Source:UniProtKB/Swiss-Prot;Acc:O81629]
AT1G04820.1	0.85726	87.8751	0.0417998	0.252105	192	TUBA4	Tubulin alpha-2 chain [Source:UniProtKB/Swiss-Prot;Acc:B9DGT7]
AT3G13920.1	1.95606	13.9113	0.0421941	0.253165	193	EIF4A1	Eukaryotic translation initiation factor 4A1 [Source:UniProtKB/TrEMBL;Acc:A0A1I9LSZ7]
AT1G14850.1	5.04439	35.1548	0.0436282	0.256605	195	NUP155	NUP155 [Source:UniProtKB/TrEMBL;Acc:A0A178WJ50]
AT1G71500.1	5.04439	35.1548	0.0436282	0.256605	196		Rieske (2Fe-2S) domain-containing protein [Source:UniProtKB/TrEMBL;Acc:Q9C9I7]
AT4G29940.1	5.04439	35.1284	0.0436539	0.256605	194	PRH	Pathogenesis-related homeodomain protein [Source:UniProtKB/Swiss-Prot;Acc:P48785]
AT1G30230.2	5.04439	35.1284	0.0436539	0.256605	197		Translation elongation factor EF1B/ribosomal protein S6 family protein [Source:UniProtKB/TrEMBL;Acc:A8MRC4]
AT4G23850.1	2.13245	13.2926	0.0444443	0.259932	198	LACS4	Long chain acyl-CoA synthetase 4 [Source:UniProtKB/Swiss-Prot;Acc:Q9T0A0]
AT2G03140.2	3.05209	13.2142	0.0447444	0.260372	199		alpha/beta-Hydrolases superfamily protein [Source:TAIR;Acc:AT2G03140]
AT1G01790.1	5.49185	33.105	0.0457293	0.260628	202	KEA1	K(+) efflux antiporter 1, chloroplastic [Source:UniProtKB/Swiss-Prot;Acc:Q9ZTZ7]
AT1G78900.1	1.28688	16.6429	0.0459109	0.260628	201	VHA-A	VHA-A [Source:UniProtKB/TrEMBL;Acc:A0A384LM33]
AT2G33120.2	1.65711	25.4876	0.0461388	0.260628	200	SAR1	AT2G33120 protein [Source:UniProtKB/TrEMBL;Acc:B9DH97]
AT5G06530.1	1.65711	25.4876	0.0461388	0.260628	203	ABCG22	ABC transporter G family member 22 [Source:UniProtKB/Swiss-Prot;Acc:Q93YS4]
AT1G65930.1	1.65711	13.2417	0.0461388	0.260628	204	CICDH	Isocitrate dehydrogenase [NADP] [Source:UniProtKB/TrEMBL;Acc:A0A178W7K0]
AT5G08080.3	-1.65711	13.2978	0.0461388	0.260628	205	SYP132	Syntaxin of plants 132 [Source:UniProtKB/TrEMBL;Acc:F4K9K2]
AT1G10290.1	0.624198	87.8039	0.048655	0.273507	206	DRP2A	DRP2A [Source:UniProtKB/TrEMBL;Acc:A0A178WBB3]
AT3G46740.1	2.9386	12.188	0.0490317	0.274293	207	TOC75-3	Protein TOC75-3, chloroplastic [Source:UniProtKB/Swiss-Prot;Acc:Q9STE8]
AT1G80410.2	5.83289	29.7049	0.0497666	0.277066	208	EMB2753	Tetratricopeptide repeat (TPR)-containing protein [Source:UniProtKB/TrEMBL;Acc:F4HS68]
AT5G20490.1	6.96578	28.9545	0.0507682	0.28129	209	XI-K	Myosin-17 [Source:UniProtKB/Swiss-Prot;Acc:F4K5J1]
AT4G28470.1	2.88753	11.4443	0.052617	0.286909	210	RPN1B	26S proteasome non-ATPase regulatory subunit 2 homolog B [Source:UniProtKB/Swiss-Prot;Acc:Q6XJG8]
AT5G03040.2	1.14543	11.4265	0.0527085	0.286909	211	iqd2	AT5g03040/F15A17_70 [Source:UniProtKB/TrEMBL;Acc:Q93ZH7]
AT1G57720.1	3.03562	11.4156	0.0527644	0.286909	213		Probable elongation factor 1-gamma 2 [Source:UniProtKB/Swiss-Prot;Acc:Q9FVT2]
AT1G69250.1	3.03562	11.4139	0.0527735	0.286909	212		At1g69250 [Source:UniProtKB/TrEMBL;Acc:Q9LDI9]
AT5G28540.1	0.693721	11.2593	0.0535815	0.289941	214	MED37A	Mediator of RNA polymerase II transcription subunit 37a [Source:UniProtKB/Swiss-Prot;Acc:Q9LKR3]
AT5G55670.1	-3.70044	16.8345	0.0770329	0.290018	215		RNA-binding (RRM/RBD/RNP motifs) family protein [Source:UniProtKB/TrEMBL;Acc:Q9FM71]
AT4G13170.1	1.3356	30.4969	0.0549706	0.290018	314	RPL13AC	60S ribosomal protein L13a-3 [Source:UniProtKB/Swiss-Prot;Acc:Q9SVR0]
AT5G39320.1	1.16439	22.2775	0.0571707	0.290018	272	UGD4	UDP-glucose 6-dehydrogenase 4 [Source:UniProtKB/Swiss-Prot;Acc:Q9FM01]
AT1G59610.1	0.783921	10.514	0.0578042	0.290018	287	DRP2B	Dynamin-2B [Source:UniProtKB/Swiss-Prot;Acc:Q9LQ55]
AT5G45900.1	1.07366	10.4794	0.0580149	0.290018	222	ATG7	Ubiquitin-like modifier-activating enzyme atg7 [Source:UniProtKB/Swiss-Prot;Acc:Q94CD5]
AT1G65260.1	2.72247	10.416	0.0584036	0.290018	235	VIPP1	Membrane-associated protein VIPP1, chloroplastic [Source:UniProtKB/Swiss-Prot;Acc:O80796]
[truncated: 938 more rows]

## Sheet: comparison by category
input hits for overlap analysis
1- "real" in P4			2 - P4 enriched			3 - PK sensitive (in P4)
[truncated: 247 more rows]

## Sheet: araport11_annotation
Locus Identifier	Gene Model Name	Gene Model Description	Primary Gene Symbol	All Gene Symbols
[truncated: 48 more rows]
