# Supplementary material for: Plant autophagosomes mature into amphisomes prior to their delivery to the central vacuole
Source: J Cell Biol. 2022 Oct 19;221(12):e202203139. doi: 10.1083/jcb.202203139 (PMC9584626; doi:10.1083/jcb.202203139)
Supplement: Table S4 — shows yeast two hybrid dataset. [file JCB_202203139_TableS4.xlsx]

## Sheet: AU1132896_ATH_RP3_hgx5150v1_pB2
Table S4. Yeast two hybrid screen revealed 51 interactors of CFS1.
Mon, Oct 15, 2018 - 02:20 PM HYBRIGENICS CONFIDENTIAL Program = ATH_RP3 Screen = hgx5150v1 Vector = pB27 (N-LexA-bait-C fusion)
ULTImate Y2H SCREEN Arabidopsis thaliana - CFS1 (aa 32-485) vs Arabidopsis thaliana seedlings_RP3
Clone Name	Type Seq	Contig(s) Name	Gene Name (Best Match)	GenBank ID (NCBI)	Gene ID (NCBI)	Other ID when available	Global PBS	Additional Gene Notes	Start	Stop	Frame	Sense	UTR Inclusion	% Id 5p/3p	Raw experimental 5p SEQ	Post linker extraction 5p SEQ	Raw experimental 3p SEQ	Post linker extraction 3p SEQ	Frag theoretical Sequence
ATH_RP3_hgx5150v1_pB27_A-114	5p	114819776	Arabidopsis thaliana - AT1G67950	https://www.ncbi.nlm.nih.gov/nuccore/NM_179528.2	https://www.ncbi.nlm.nih.gov/gene/?term=843123		A	AT1G67950; [gi|145361502|ref|NM_179528.2| Arabidopsis thaliana RNA recognition motif (RRM)-containing protein (AT1G67950) mRNA, complete cds]	-43	No Data	IF	Sense		99.2	TGGATGATGTATATAACTATCTATTCGATGATGAAGATACCCCACCAAACCCAAAAAAAGAGATCCTAGAACTAGCCATGGCCGCAGGGGCCACGAACGCGTACTCGAGATTTTTCGCTCTTGAGAGAATCACTTCGACAATGTCGGTAACGGCTGCTTTCATTGATTCGGATCAAACTCAGCACAACATTCTTATGGATTCCCAATCAACTGTCTCCGGTGTGAAAACTGTCAAGATTAGCAATGTTTCACTAATTGTTTCTAAGAAAGATGTCAAAGAGTTCTTTTCTTTCTCTGGTGACATTCAATACGTCGAGATGCGAAGTGAGACACAAGAGAGTCAGGTCGCATATGTTACTTTTAAGGATTCACAAGGAGCTGAAACTGCAATGCTCTTAA…	CGCGTACTCGAGATTTTTCGCTCTTGAGAGAATCACTTCGACAATGTCGGTAACGGCTGCTTTCATTGATTCGGATCAAACTCAGCACAACATTCTTATGGATTCCCAATCAACTGTCTCCGGTGTGAAAACTGTCAAGATTAGCAATGTTTCACTAATTGTTTCTAAGAAAGATGTCAAAGAGTTCTTTTCTTTCTCTGGTGACATTCAATACGTCGAGATGCGAAGTGAGACACAAGAGAGTCAGGTCGCATATGTTACTTTTAAGGATTCACAAGGAGCTGAAACTGCAATGCTCTTAACGGGAGCTGTCATTGCAGATCTTCGTGTTAGTATAACTCCTGCTGTTAACTATCAGCTACCACCAGAAGCCCTTGCACTTGACTCGGAACATTCGTT…
ATH_RP3_hgx5150v1_pB27_A-303	5p 3p	114819776 / 114819761	Arabidopsis thaliana - AT1G67950	https://www.ncbi.nlm.nih.gov/nuccore/NM_179528.2	https://www.ncbi.nlm.nih.gov/gene/?term=843123		A	AT1G67950; [gi|145361502|ref|NM_179528.2| Arabidopsis thaliana RNA recognition motif (RRM)-containing protein (AT1G67950) mRNA, complete cds]	-16	1016	IF	Sense		99.4 / 100.0	TGGGATGATGTATATAACTATCTATTCGATGATGAAGATACCCCACCAAACCCAAAAAAAGAGATCCTAGAACTAGCCATGGCCGCAGGGGCCACGAAGAGAATCACTTCGACAATGTCGGTAACGGCTGCTTTCATTGATTCGGATCAAACTCAGCACAACATTCTTATGGATTCCCAATCAACTGTCTCCGGTGTGAAAACTGTCAAGATTAGCAATGTTTCACTAATTGTTTCTAAGAAAGATGTCAAAGAGTTCTTTTCTTTCTCTGGTGACATTCAATACGTCGAGATGCGAAGTGAGACACAAGAGAGTCAGGTCGCATATGTTACTTTTAAGGATTCACAAGGAGCTGAAACTGCAATGCTCTTAACGGGAGCTGTCATTGCAGATCTTCGT…	GAGAATCACTTCGACAATGTCGGTAACGGCTGCTTTCATTGATTCGGATCAAACTCAGCACAACATTCTTATGGATTCCCAATCAACTGTCTCCGGTGTGAAAACTGTCAAGATTAGCAATGTTTCACTAATTGTTTCTAAGAAAGATGTCAAAGAGTTCTTTTCTTTCTCTGGTGACATTCAATACGTCGAGATGCGAAGTGAGACACAAGAGAGTCAGGTCGCATATGTTACTTTTAAGGATTCACAAGGAGCTGAAACTGCAATGCTCTTAACGGGAGCTGTCATTGCAGATCTTCGTGTTAGTATAACTCCTGCTGTTAACTATCAGCTACCACCAGAAGCCCTTGCACTTGACTCGGAACATTCGTTTAATGGTTTTTCTGTCAAGAAAGCTGA…	ACGTATCTTCCGATTTATTAGATCAGGGTTTTCCCAGTCCACGACGTTGTAAAACGACCGGCCAGTGAATTGTAATATGACTCACTATAGGGCGAATTGGGTACCGGGCCTCTAGACACTAGCTACTCGAGGGGCCCCAGGGGCCACGAATTTTTTTTGAATCTTAATAATCTCTTTCAAGAGAGGAACAAATGCTGGTTGAATGTAACAACACCTTTCATGGTTTATGTCTTTTTATCTTCTCTTTAGCATACGAAAGCATATATATGAACAACAAACCTATCAAAGAATTTAGTCGAGATCCGATTGGTTTGATGAGATCTGCATCAACCGAGCTTAACAGGAACTACAGCAGGAACTTTGGGTGAAGAGGGATCAAGTGTGATGATCTCCTTTCTT…	CAGGTGAGGGAGATAACGAAATCTGCTTTAGCAGCTGCTGAAGAGACAGCAATCAGTGCAAGAACGGCTTTAATGGCAAACCCTTATGTATCAAGTGGAGCTTCGTGGTTTTCAAACGCGTTTGGCGCAGTGACAAAGGCGGTTAAAGAGAAAGTTGAGAATGGAGGAGAAGGAAGAAAGGAGATCATCACACTTGATCCCTCTTCACCCAAAGTTCCTGCTGTAGTTCCTGTTAAGCTCGGTTGATGCAGATCTCATCAAACCAATCGGATCTCGACTAAATTCTTTGATAGGTTTGTTGTTCATATATATGCTTTCGTATGCTAAAGAGAAGATAAAAAGACATAAACCATGAAAGGTGTTGTTACATTCAACCAGCATTTGTTCCTCTCTTGAAAG…	GAGAATCACTTCGACAATGTCGGTAACGGCTGCTTTCATTGATTCGGATCAAACTCAGCACAACATTCTTATGGATTCCCAATCAACTGTCTCCGGTGTGAAAACTGTCAAGATTAGCAATGTTTCACTAATTGTTTCTAAGAAAGATGTCAAAGAGTTCTTTTCTTTCTCTGGTGACATTCAATACGTCGAGATGCGAAGTGAGACACAAGAGAGTCAGGTCGCATATGTTACTTTTAAGGATTCACAAGGAGCTGAAACTGCAATGCTCTTAACGGGAGCTGTCATTGCAGATCTTCGTGTTAGTATAACTCCTGCTGTTAACTATCAGCTACCACCAGAAGCCCTTGCACTTGACTCGCAGGAACATTCGTTTAATGGTTTTTCTGTCAAGAAAGC…
ATH_RP3_hgx5150v1_pB27_A-89	5p 3p	114819776 / 114819761	Arabidopsis thaliana - AT1G67950	https://www.ncbi.nlm.nih.gov/nuccore/NM_179528.2	https://www.ncbi.nlm.nih.gov/gene/?term=843123		A	AT1G67950; [gi|145361502|ref|NM_179528.2| Arabidopsis thaliana RNA recognition motif (RRM)-containing protein (AT1G67950) mRNA, complete cds]	-16	1016	IF	Sense		99.2 / 99.6	TGGGATGATGTATATAACTATCTATTCGATGATGAAGATACCCCACCAAACCCAAAAAAAGAGATCCTAGAACTAGCCATGGCCGCAGGGGCCACGAAGAGAATCACTTCGACAATGTCGGTAACGGCTGCTTTCATTGATTCGGATCAAACTCAGCACAACATTCTTATGGATTCCCAATCAACTGTCTCCGGTGTGAAAACTGTCAAGATTAGCAATGTTTCACTAATTGTTTCTAAGAAAGATGTCAAAGAGTTCTTTTCTTTCTCTGGTGACATTCAATACGTCGAGATGCGAAGTGAGACACAAGAGAGTCAGGTCGCATATGTTACTTTTAAGGATTCACAAGGAGCTGAAACTGCAATGCTCTTAACGGGAGCTGTCATTGCAGATCTTCGT…	GAGAATCACTTCGACAATGTCGGTAACGGCTGCTTTCATTGATTCGGATCAAACTCAGCACAACATTCTTATGGATTCCCAATCAACTGTCTCCGGTGTGAAAACTGTCAAGATTAGCAATGTTTCACTAATTGTTTCTAAGAAAGATGTCAAAGAGTTCTTTTCTTTCTCTGGTGACATTCAATACGTCGAGATGCGAAGTGAGACACAAGAGAGTCAGGTCGCATATGTTACTTTTAAGGATTCACAAGGAGCTGAAACTGCAATGCTCTTAACGGGAGCTGTCATTGCAGATCTTCGTGTTAGTATAACTCCTGCTGTTAACTATCAGCTACCACCAGAAGCCCTTGCACTTGACTCGGAACATTCGTTTAATGGTTTTTCTGTCAAGAAA	TGTTCTACGATTCTAGATCAGGGTTTTCCCAGTCACGACGTTGTAAAACGACGGCCAGTGAATTGTATTATGACTCACTATAGGGCGAATTGGGTACCGGGCCTCTAGACACTAGCTACTCGAGGGGCCCCAGGGGCCACGAATTTTTTTTGAATCTTAATAATCTCTTTCAAGAGAGGAACAAATGCTGGTTGAATGTAACAACACCTTTCATGGTTTATGTCTTTTTATCTTCTCTTTAGCATACGAAAGCATATATATGAACAACAAACCTATCAAAGAATTTAGTCGAGATCCGATTGGTTTGATGAGATCTGCATCAACCGAGCTTAACAGGAACTACAGCAGGAACTTTGGGTGAAGAGGGATCAAGTGTGATGATCTCCTTTCTTCCCTTCT…	TTGAGAATGGAGGAGAAGGGAAGAAAGGAGATCATCACACTTGATCCCTCTTCACCCAAAGTTCCTGCTGTAGTTCCTGTTAAGCTCGGTTGATGCAGATCTCATCAAACCAATCGGATCTCGACTAAATTCTTTGATAGGTTTGTTGTTCATATATATGCTTTCGTATGCTAAAGAGAAGATAAAAAGACATAAACCATGAAAGGTGTTGTTACATTCAACCAGCATTTGTTCCTCTCTTGAAAGAGATTATTAAGATTCAAAAAAAA	GAGAATCACTTCGACAATGTCGGTAACGGCTGCTTTCATTGATTCGGATCAAACTCAGCACAACATTCTTATGGATTCCCAATCAACTGTCTCCGGTGTGAAAACTGTCAAGATTAGCAATGTTTCACTAATTGTTTCTAAGAAAGATGTCAAAGAGTTCTTTTCTTTCTCTGGTGACATTCAATACGTCGAGATGCGAAGTGAGACACAAGAGAGTCAGGTCGCATATGTTACTTTTAAGGATTCACAAGGAGCTGAAACTGCAATGCTCTTAACGGGAGCTGTCATTGCAGATCTTCGTGTTAGTATAACTCCTGCTGTTAACTATCAGCTACCACCAGAAGCCCTTGCACTTGACTCGCAGGAACATTCGTTTAATGGTTTTTCTGTCAAGAAAGC…
ATH_RP3_hgx5150v1_pB27_A-170	5p 3p	114819776 / 114819761	Arabidopsis thaliana - AT1G67950	https://www.ncbi.nlm.nih.gov/nuccore/NM_179528.2	https://www.ncbi.nlm.nih.gov/gene/?term=843123		A	AT1G67950; [gi|145361502|ref|NM_179528.2| Arabidopsis thaliana RNA recognition motif (RRM)-containing protein (AT1G67950) mRNA, complete cds]	-16	1016	IF	Sense		99.3 / 98.9	TGGATGATGTATATAACTATCTATTCGATGATGAAGATACCCCACCAAACCCAAAAAAAGAGATCCTAGAACTAGCCATGGCCGCAGGGGCCACGAAGAGAATCACTTCGACAATGTCGGTAACGGCTGCTTTCATTGATTCGGATCAAACTCAGCACAACATTCTTATGGATTCCCAATCAACTGTCTCCGGTGTGAAAACTGTCAAGATTAGCAATGTTTCACTAATTGTTTCTAAGAAAGATGTCAAAGAGTTCTTTTCTTTCTCTGGTGACATTCAATACGTCGAGATGCGAAGTGAGACACAAGAGAGTCAGGTCGCATATGTTACTTTTAAGGATTCACAAGGAGCTGAAACTGCAATGCTCTTAACGGGAGCTGTCATTGCAGATCTTCGTG…	GAGAATCACTTCGACAATGTCGGTAACGGCTGCTTTCATTGATTCGGATCAAACTCAGCACAACATTCTTATGGATTCCCAATCAACTGTCTCCGGTGTGAAAACTGTCAAGATTAGCAATGTTTCACTAATTGTTTCTAAGAAAGATGTCAAAGAGTTCTTTTCTTTCTCTGGTGACATTCAATACGTCGAGATGCGAAGTGAGACACAAGAGAGTCAGGTCGCATATGTTACTTTTAAGGATTCACAAGGAGCTGAAACTGCAATGCTCTTAACGGGAGCTGTCATTGCAGATCTTCGTGTTAGTATAACTCCTGCTGTTAACTATCAGCTACCACCAGAAGCCCTTGCACTTGACTCGGAACATTCGTTTAATGGTTTTTCTGTCAAGAAAGCTGA…	TCGATCTCCGATTCCTAGATCAGGGTTTTCCCAGTCACGACGTTGTAAAACGACGGCCAGTGAATTGTAAAATGACTCACTATAGGGCGAATTGGGTACCGGGCCTCTAGACACTAGCTACTCGAGGGGCCCCAGGGGCCACGAATTTTTTTTGAATCTTAATAATCTCTTTCAAGAGAGGAACAAATGCTGGTTGAATGTAACAACACCTTTCATGGTTTATGTCTTTTTATCTTCTCTTTAGCATACGAAAGCATATATATGAACAACAAACCTATCAAAGAATTTAGTCGAGATCCGATTGGTTTGATGAGATCTGCATCAACCGAGCTTAACAGGAACTACAGCAGGAACTTTGGGTGAAGAGGGATCAAGTGTGATGATCTCCTTTCTTCCTTC…	AAGAGCGAGTTAAAGAGAAAGTTGAGAATGGAGGAGAAGGAAGAAAGGAGATCATCACACTTGATCCCTCTTCACCCAAAGTTCCTGCTGTAGTTCCTGTTAAGCTCGGTTGATGCAGATCTCATCAAACCAATCGGATCTCGACTAAATTCTTTGATAGGTTTGTTGTTCATATATATGCTTTCGTATGCTAAAGAGAAGATAAAAAGACATAAACCATGAAAGGTGTTGTTACATTCAACCAGCATTTGTTCCTCTCTTGAAAGAGATTATTAAGATTCAAAAAAAA	GAGAATCACTTCGACAATGTCGGTAACGGCTGCTTTCATTGATTCGGATCAAACTCAGCACAACATTCTTATGGATTCCCAATCAACTGTCTCCGGTGTGAAAACTGTCAAGATTAGCAATGTTTCACTAATTGTTTCTAAGAAAGATGTCAAAGAGTTCTTTTCTTTCTCTGGTGACATTCAATACGTCGAGATGCGAAGTGAGACACAAGAGAGTCAGGTCGCATATGTTACTTTTAAGGATTCACAAGGAGCTGAAACTGCAATGCTCTTAACGGGAGCTGTCATTGCAGATCTTCGTGTTAGTATAACTCCTGCTGTTAACTATCAGCTACCACCAGAAGCCCTTGCACTTGACTCGCAGGAACATTCGTTTAATGGTTTTTCTGTCAAGAAAGC…
ATH_RP3_hgx5150v1_pB27_A-172	5p	114819776	Arabidopsis thaliana - AT1G67950	https://www.ncbi.nlm.nih.gov/nuccore/NM_179528.2	https://www.ncbi.nlm.nih.gov/gene/?term=843123		A	AT1G67950; [gi|145361502|ref|NM_179528.2| Arabidopsis thaliana RNA recognition motif (RRM)-containing protein (AT1G67950) mRNA, complete cds]	27	No Data	IF	Sense		98.8	TGGAATGATGTATATTAACTATCTATTCCGATGATGAAGATACCCCACCAAACCCAAAAAAAGAGATCCTAGTAATTAGCCATGGCCGCAGGGGCCACGAATTCGGATCAAACTCAGCACAACATTCTTATGGATTCCCAATCAACTGTCTCCGGTGTGAAAACTGTCAAGATTAGCAATGTTTCACTAATTGTTTCTAAGAAAGATGTCAAAGAGTTCTTTTCTTTCTCTGGTGACATTCAATACGTCGAGATGCGAAGTGAGACACAAGAGAGTCAGGTCGCATATGTTACTTTTAAGGATTCACAAGGAGCTGAAACTGCAATGCTCTTAACGGGAGCTGTCATTGCAGATCTTCGTGTTAGTATAACTCCTGCTGTTAACTATCAGCTACCACCA…	TTCGGATCAAACTCAGCACAACATTCTTATGGATTCCCAATCAACTGTCTCCGGTGTGAAAACTGTCAAGATTAGCAATGTTTCACTAATTGTTTCTAAGAAAGATGTCAAAGAGTTCTTTTCTTTCTCTGGTGACATTCAATACGTCGAGATGCGAAGTGAGACACAAGAGAGTCAGGTCGCATATGTTACTTTTAAGGATTCACAAGGAGCTGAAACTGCAATGCTCTTAACGGGAGCTGTCATTGCAGATCTTCGTGTTAGTATAACTCCTGCTGTTAACTATCAGCTACCACCAGAAGCCCTTGCACTTGACTCGGAACATTCGTTTAATGGTTTTTCTGTCAAGAAAGCTGAAGGATGTGGTGAACATCATGGTGGGAAGAGGTTATGCTCTTG…
ATH_RP3_hgx5150v1_pB27_A-376	5p 3p	114819776 / 114819761	Arabidopsis thaliana - AT1G67950	https://www.ncbi.nlm.nih.gov/nuccore/NM_179528.2	https://www.ncbi.nlm.nih.gov/gene/?term=843123		A	AT1G67950; [gi|145361502|ref|NM_179528.2| Arabidopsis thaliana RNA recognition motif (RRM)-containing protein (AT1G67950) mRNA, complete cds]	27	985	IF	Sense		99.0 / 99.0	TGGGATGATGTATATAACTATCTATTCGATGATGAAGATACCCCACCAAACCCAAAAAAAGAGATCCTAGAACTAGCCATGGCCGCAGGGGCCACGAATTCGGATCAAACTCAGCACAACATTCTTATGGATTCCCAATCAACTGTCTCCGGTGTGAAAACTGTCAAGATTAGCAATGTTTCACTAATTGTTTCTAAGAAAGATGTCAAAGAGTTCTTTTCTTTCTCTGGTGACATTCAATACGTCGAGATGCGAAGTGAGACACAAGAGAGTCAGGTCGCATATGTTACTTTTAAGGATTCACAAGGAGCTGAAACTGCAATGCTCTTAACGGGAGCTGTCATTGCAGATCTTCGTGTTAGTATAACTCCTGCTGTTAACTATCAGCTACCACCAGAA…	TTCGGATCAAACTCAGCACAACATTCTTATGGATTCCCAATCAACTGTCTCCGGTGTGAAAACTGTCAAGATTAGCAATGTTTCACTAATTGTTTCTAAGAAAGATGTCAAAGAGTTCTTTTCTTTCTCTGGTGACATTCAATACGTCGAGATGCGAAGTGAGACACAAGAGAGTCAGGTCGCATATGTTACTTTTAAGGATTCACAAGGAGCTGAAACTGCAATGCTCTTAACGGGAGCTGTCATTGCAGATCTTCGTGTTAGTATAACTCCTGCTGTTAACTATCAGCTACCACCAGAAGCCCTTGCACTTGACTCGGAACATTCGTTTAATGGTTTTTCTGTCAAGAAAGCTGAGGATGTGGTGAACATCATGGTGGGAAGAGGTTATGCT	TTCGCTATCTACGATTCTAGATCAGGGTTTTCCCAGTCACGACGTTGTAAAACGACGGCCAGTGAATTGTAAAAAAACTCACTATAGGGCGAATTGGGTACCGGGCCTCTAGACACTAGCTACTCGAGGGGCCCCAGGGGCCACGAATTTTTTTTTTTTGCTGGTTGAATGTAACAACCCCTTTCATGGTTTATGTCTTTTTATCTTCTCTTTAGCATACGAAAGCATATATATGAACAACAAACCTATCAAAGAATTTAGTCGAGATCCGATTGGTTTGATGAGATCTGCATCAACCGAGCTTAACAGGAACTACAGCAGGAACTTTGGGTGAAGAGGGATCAAGTGTGATGGATCTCCTTTCTTCCTCCCCCCCCATTTTCAATTTTTTTTTAAACC…	AGGAGATCCATCACACTTGATCCCTCTTCACCCAAAGTTCCTGCTGTAGTTCCTGTTAAGCTCGGTTGATGCAGATCTCATCAAACCAATCGGATCTCGACTAAATTCTTTGATAGGTTTGTTGTTCATATATATGCTTTCGTATGCTAAAGAGAAGATAAAAAGACATAAACCATGAAAGGGGTTGTTACATTCAACCAGCAAAAAAAAAAAA	TTCGGATCAAACTCAGCACAACATTCTTATGGATTCCCAATCAACTGTCTCCGGTGTGAAAACTGTCAAGATTAGCAATGTTTCACTAATTGTTTCTAAGAAAGATGTCAAAGAGTTCTTTTCTTTCTCTGGTGACATTCAATACGTCGAGATGCGAAGTGAGACACAAGAGAGTCAGGTCGCATATGTTACTTTTAAGGATTCACAAGGAGCTGAAACTGCAATGCTCTTAACGGGAGCTGTCATTGCAGATCTTCGTGTTAGTATAACTCCTGCTGTTAACTATCAGCTACCACCAGAAGCCCTTGCACTTGACTCGCAGGAACATTCGTTTAATGGTTTTTCTGTCAAGAAAGCTGAAGATGTGGTGAACATCATGGTGGGAAGAGGTTATGCTCT…
ATH_RP3_hgx5150v1_pB27_A-181	5p 3p	114819776 / 114819761	Arabidopsis thaliana - AT1G67950	https://www.ncbi.nlm.nih.gov/nuccore/NM_179528.2	https://www.ncbi.nlm.nih.gov/gene/?term=843123		A	AT1G67950; [gi|145361502|ref|NM_179528.2| Arabidopsis thaliana RNA recognition motif (RRM)-containing protein (AT1G67950) mRNA, complete cds]	84	992	IF	Sense		99.3 / 99.7	AGGATGATGTATATAACTATCTATTCGATGATGAAGATACCCCACCAAACCCAAAAAAAGAGATCCTAGAACTAGCCATGGCCGCAGGGGCCACGAAGAAAACTGTCAAGATTAGCAATGTTTCACTAATTGTTTCTAAGAAAGATGTCAAAGAGTTCTTTTCTTTCTCTGGTGACATTCAATACGTCGAGATGCGAAGTGAGACACAAGAGAGTCAGGTCGCATATGTTACTTTTAAGGATTCACAAGGAGCTGAAACTGCAATGCTCTTAACGGGAGCTGTCATTGCAGATCTTCGTGTTAGTATAACTCCTGCTGTTAACTATCAGCTACCACCAGAAGCCCTTGCACTTGACTCGGAACATTCGTTTAATGGTTTTTCTGTCAAGAAAGCTGAAG…	GAAAACTGTCAAGATTAGCAATGTTTCACTAATTGTTTCTAAGAAAGATGTCAAAGAGTTCTTTTCTTTCTCTGGTGACATTCAATACGTCGAGATGCGAAGTGAGACACAAGAGAGTCAGGTCGCATATGTTACTTTTAAGGATTCACAAGGAGCTGAAACTGCAATGCTCTTAACGGGAGCTGTCATTGCAGATCTTCGTGTTAGTATAACTCCTGCTGTTAACTATCAGCTACCACCAGAAGCCCTTGCACTTGACTCGGAACATTCGTTTAATGGTTTTTCTGTCAAGAAAGCTGAAGATGTGGTGAACATCATGGTGGGAAGAGGTTATGCTCTTGGAAAAGACGCCATGGAGAAAGCCAAAGCATTTGATGACAGACACAACTTGATCTCAAA…	AAAGTAATCCACGAATCCAAGACAAGGGTTTTTCCCAGTCACGACGTTGTAAAACGACCGGCCAGTGAATTGTAATACGACTCACTATAGGGCGAATTGGGTACCGGGCCTCTAGACACTAGCTACTCGAGGGGCCCCAGGGGCCACGAATTTTTTTAGAGGAACAAATGCTGGTTGAATGTAACAACACCTTTCATGGTTTATGTCTTTTTATCTTCTCTTTAGCATACGAAAGCATATATATGAACAACAAACCTATCAAAGAATTTAGTCGAGATCCGATTGGTTTGATGAGATCTGCATCAACCGAGCTTAACAGGAACTACAGCAGGAACTTTGGGTGAAGAGGGATCAAGTGTGATGATCTCCTTTCTTCCTTCTCCTCCATTCTCAACTTTC…	GACAGCAATCAGTGCAAGAACGGCTTTAATGGCAAACCCTTTATGTATCAAGTGGAGCTTCGTGGTTTTCAAACGCGTTTGGCGCAGTGACAAAGGCGGTTAAAGAGAAAGTTGAGAATGGAGGAGAAGGAAGAAAGGAGATCATCACACTTGATCCCTCTTCACCCAAAGTTCCTGCTGTAGTTCCTGTTAAGCTCGGTTGATGCAGATCTCATCAAACCAATCGGATCTCGACTAAATTCTTTGATAGGTTTGTTGTTCATATATATGCTTTCGTATGCTAAAGAGAAGATAAAAAGACATAAACCATGAAAGGTGTTGTTACATTCAACCAGCATTTGTTCCTCTAAAAAAA	GAAAACTGTCAAGATTAGCAATGTTTCACTAATTGTTTCTAAGAAAGATGTCAAAGAGTTCTTTTCTTTCTCTGGTGACATTCAATACGTCGAGATGCGAAGTGAGACACAAGAGAGTCAGGTCGCATATGTTACTTTTAAGGATTCACAAGGAGCTGAAACTGCAATGCTCTTAACGGGAGCTGTCATTGCAGATCTTCGTGTTAGTATAACTCCTGCTGTTAACTATCAGCTACCACCAGAAGCCCTTGCACTTGACTCGCAGGAACATTCGTTTAATGGTTTTTCTGTCAAGAAAGCTGAAGATGTGGTGAACATCATGGTGGGAAGAGGTTATGCTCTTGGAAAAGACGCCATGGAGAAAGCCAAAGCATTTGATGACAGACACAACTTGATCTC…
ATH_RP3_hgx5150v1_pB27_A-304	5p 3p	114819776 / 114819761	Arabidopsis thaliana - AT1G67950	https://www.ncbi.nlm.nih.gov/nuccore/NM_179528.2	https://www.ncbi.nlm.nih.gov/gene/?term=843123		A	AT1G67950; [gi|145361502|ref|NM_179528.2| Arabidopsis thaliana RNA recognition motif (RRM)-containing protein (AT1G67950) mRNA, complete cds]	84	992	IF	Sense		99.3 / 99.3	TGGGATGATGTATATAACTATCTATTCGATGATGAAGATACCCCACCAAACCCAAAAAAAGAGATCCTAGAACTAGCCATGGCCGCAGGGGCCACGAAGAAAACTGTCAAGATTAGCAATGTTTCACTAATTGTTTCTAAGAAAGATGTCAAAGAGTTCTTTTCTTTCTCTGGTGACATTCAATACGTCGAGATGCGAAGTGAGACACAAGAGAGTCAGGTCGCATATGTTACTTTTAAGGATTCACAAGGAGCTGAAACTGCAATGCTCTTAACGGGAGCTGTCATTGCAGATCTTCGTGTTAGTATAACTCCTGCTGTTAACTATCAGCTACCACCAGAAGCCCTTGCACTTGACTCGGAACATTCGTTTAATGGTTTTTCTGTCAAGAAAGCTGAA…	GAAAACTGTCAAGATTAGCAATGTTTCACTAATTGTTTCTAAGAAAGATGTCAAAGAGTTCTTTTCTTTCTCTGGTGACATTCAATACGTCGAGATGCGAAGTGAGACACAAGAGAGTCAGGTCGCATATGTTACTTTTAAGGATTCACAAGGAGCTGAAACTGCAATGCTCTTAACGGGAGCTGTCATTGCAGATCTTCGTGTTAGTATAACTCCTGCTGTTAACTATCAGCTACCACCAGAAGCCCTTGCACTTGACTCGGAACATTCGTTTAATGGTTTTTCTGTCAAGAAAGCTGAAGATGTGGTGAACATCATGGTGGGAAGAGGTTATGCTCTTGGAAAAGACGCCATGGAGAAAGCCAAAGCATTTGATGACAGACACAACTTGATCTCAAA…	ACGTATCAAGATTTATAGATCAGGGTTTTTCCCAGTCACGACGTTGTAAAACGACGGCCAGTGAATTGTAAATTACTCACTATAGGGCGAATTGGGTACCGGGCCTCTAGACATTAGCTACTCGAGGGGCCCCAGGGGCCACGAATTTTTTTAGAGGAACAAATGCTGGTTGAATGTAACAACACCTTTCATGGTTTATGTCTTTTTATCTTCTCTTTAGCATACGAAAGCATATATATGAACAACAAACCTATCAAAGAATTTAGTCGAGATCCGATTGGTTTGATGAGATCTGCATCAACCGAGCTTAACAGGAACTACAGCAGGAACTTTGGGTGAAGAGGGATCAAGTGTGATGATCTCCTTTCTTCCTTCTCCTCCATTCTCAACTTTCTCTTT…	TTGAGAGATATCGATGAGCGATATCAGGTGAGGGAGATAACGAAATCTGCTTTAGCAGCTGCTGAAGAGACAGCAATCAGTGCAAGAACGGCTTTAATGGCAAACCCTTATGTATCAAGTGGAGCTTCGTGGTTTTTCAAAACGCGTTTGGCGCAGTGACAAAGGCGGTTAAAGAGAAAGTTGAGAATGGAGGAGAAGGAAGAAAGGAGATCATCACACTTGATCCCTCTTCACCCAAAGTTCCTGCTGTAGTTCCTGTTAAGCTCGGTTGATGCAGATCTCATCAAACCAATCGGATCTCGACTAAATTCTTTGATAGGTTTGTTGTTCATATATATGCTTTCGTATGCTAAAGAGAAGATAAAAAGACATAAACCATGAAAGGTGTTGTTACATTCA…	GAAAACTGTCAAGATTAGCAATGTTTCACTAATTGTTTCTAAGAAAGATGTCAAAGAGTTCTTTTCTTTCTCTGGTGACATTCAATACGTCGAGATGCGAAGTGAGACACAAGAGAGTCAGGTCGCATATGTTACTTTTAAGGATTCACAAGGAGCTGAAACTGCAATGCTCTTAACGGGAGCTGTCATTGCAGATCTTCGTGTTAGTATAACTCCTGCTGTTAACTATCAGCTACCACCAGAAGCCCTTGCACTTGACTCGCAGGAACATTCGTTTAATGGTTTTTCTGTCAAGAAAGCTGAAGATGTGGTGAACATCATGGTGGGAAGAGGTTATGCTCTTGGAAAAGACGCCATGGAGAAAGCCAAAGCATTTGATGACAGACACAACTTGATCTC…
ATH_RP3_hgx5150v1_pB27_A-378	5p 3p	114819776 / 114819761	Arabidopsis thaliana - AT1G67950	https://www.ncbi.nlm.nih.gov/nuccore/NM_179528.2	https://www.ncbi.nlm.nih.gov/gene/?term=843123		A	AT1G67950; [gi|145361502|ref|NM_179528.2| Arabidopsis thaliana RNA recognition motif (RRM)-containing protein (AT1G67950) mRNA, complete cds]	84	992	IF	Sense		99.3 / 98.8	TGGATGATGTATATAACTATCTATTCGATGATGAAGATACCCCACCAAACCCAAAAAAAGAGATCCTAGAACTAGCCATGGCCGCAGGGGCCACGAAGAAAACTGTCAAGATTAGCAATGTTTCACTAATTGTTTCTAAGAAAGATGTCAAAGAGTTCTTTTCTTTCTCTGGTGACATTCAATACGTCGAGATGCGAAGTGAGACACAAGAGAGTCAGGTCGCATATGTTACTTTTAAGGATTCACAAGGAGCTGAAACTGCAATGCTCTTAACGGGAGCTGTCATTGCAGATCTTCGTGTTAGTATAACTCCTGCTGTTAACTATCAGCTACCACCAGAAGCCCTTGCACTTGACTCGGAACATTCGTTTAATGGTTTTTCTGTCAAGAAAGCTGAAG…	GAAAACTGTCAAGATTAGCAATGTTTCACTAATTGTTTCTAAGAAAGATGTCAAAGAGTTCTTTTCTTTCTCTGGTGACATTCAATACGTCGAGATGCGAAGTGAGACACAAGAGAGTCAGGTCGCATATGTTACTTTTAAGGATTCACAAGGAGCTGAAACTGCAATGCTCTTAACGGGAGCTGTCATTGCAGATCTTCGTGTTAGTATAACTCCTGCTGTTAACTATCAGCTACCACCAGAAGCCCTTGCACTTGACTCGGAACATTCGTTTAATGGTTTTTCTGTCAAGAAAGCTGAAGATGTGGTGAACATCATGGTGGGAAGAGGTTATGCTCTTGGAAAAGACGCCATGGAGAAAGCCAAAGCATTTGATGACAGACACAACTTGATCTCAAA…	TCGTATCTCCGATTCCTAGATCAGGGTTTTCCCAGTCACGACGTTGTAAAACGACGGCCAGTGAATTCGTAATACGACTCACTATAGGGCGAATTGGGTACCGGGCCTCTAGACACTAGCTACTCGAGGGGCCCCAGGGGCCACGAATTTTTTTAGAGGAACAAATGCTGGTTGAATGTAACAACACCTTTCATGGTTTATGTCTTTTTATCTTCTCTTTAGCATACGAAAGCATATATATGAACAACAAACCTATCAAAGAATTTAGTCGAGATCCGATTGGTTTGATGAGATCTGCATCAACCGAGCTTAACAGGAACTACAGCAGGAACTTTGGGTGAAGAGGGATCAAGTGTGATGATCTCCTTTCTTCCTTCTCCTCCATTCTCAACTTTCTCT…	TGGCAAACCCTTATGTATCAAGTGGAGCTTTCGTTGTTTTCAAAACGCGTTTGGCGCAGTGACAAAGGCGGTTAAAAGAGAAAGTTGAGAATGGAGGAGAAGGAAGAAAGGAGATCATCACACTTGATCCCTCTTCACCCAAAGTTCCTGCTGTAGTTCCTGTTAAGCTCGGTTGATGCAGATCTCATCAAACCAATCGGATCTCGACTAAATTCTTTGATAGGTTTGTTGTTCATATATATGCTTTCGTATGCTAAAGAGAAGATAAAAAGACATAAACCATGAAAGGTGTTGTTACATTCAACCAGCATTTGTTCCTCTAAAAAAA	GAAAACTGTCAAGATTAGCAATGTTTCACTAATTGTTTCTAAGAAAGATGTCAAAGAGTTCTTTTCTTTCTCTGGTGACATTCAATACGTCGAGATGCGAAGTGAGACACAAGAGAGTCAGGTCGCATATGTTACTTTTAAGGATTCACAAGGAGCTGAAACTGCAATGCTCTTAACGGGAGCTGTCATTGCAGATCTTCGTGTTAGTATAACTCCTGCTGTTAACTATCAGCTACCACCAGAAGCCCTTGCACTTGACTCGCAGGAACATTCGTTTAATGGTTTTTCTGTCAAGAAAGCTGAAGATGTGGTGAACATCATGGTGGGAAGAGGTTATGCTCTTGGAAAAGACGCCATGGAGAAAGCCAAAGCATTTGATGACAGACACAACTTGATCTC…
ATH_RP3_hgx5150v1_pB27_A-14	5p 3p	114819776 / 114819761	Arabidopsis thaliana - AT1G67950	https://www.ncbi.nlm.nih.gov/nuccore/NM_179528.2	https://www.ncbi.nlm.nih.gov/gene/?term=843123		A	AT1G67950; [gi|145361502|ref|NM_179528.2| Arabidopsis thaliana RNA recognition motif (RRM)-containing protein (AT1G67950) mRNA, complete cds]	84	992	IF	Sense		99.3 / 99.7	AGGGATGATGTATATAACTATCTATTCGATGATGAAGATACCCCACCAAACCCAAAAAAAGAGATCCTAGAACTAGCCATGGCCGCAGGGGCCACGAAGAAAACTGTCAAGATTAGCAATGTTTCACTAATTGTTTCTAAGAAAGATGTCAAAGAGTTCTTTTCTTTCTCTGGTGACATTCAATACGTCGAGATGCGAAGTGAGACACAAGAGAGTCAGGTCGCATATGTTACTTTTAAGGATTCACAAGGAGCTGAAACTGCAATGCTCTTAACGGGAGCTGTCATTGCAGATCTTCGTGTTAGTATAACTCCTGCTGTTAACTATCAGCTACCACCAGAAGCCCTTGCACTTGACTCGGAACATTCGTTTAATGGTTTTTCTGTCAAGAAAGCTGAA…	GAAAACTGTCAAGATTAGCAATGTTTCACTAATTGTTTCTAAGAAAGATGTCAAAGAGTTCTTTTCTTTCTCTGGTGACATTCAATACGTCGAGATGCGAAGTGAGACACAAGAGAGTCAGGTCGCATATGTTACTTTTAAGGATTCACAAGGAGCTGAAACTGCAATGCTCTTAACGGGAGCTGTCATTGCAGATCTTCGTGTTAGTATAACTCCTGCTGTTAACTATCAGCTACCACCAGAAGCCCTTGCACTTGACTCGGAACATTCGTTTAATGGTTTTTCTGTCAAGAAAGCTGAAGATGTGGTGAACATCATGGTGGGAAGAGGTTATGCTCTTGGAAAAGACGCCATGGAGAAAGCCAAAGCATTTGATGACAGACACAACTTGATCTCAAA…	TAAGTATCAACGAATCAAAGACAGGGTTTTTCCCAGTCACGACGTTGTAAAACGACGGCCAGTGAATTGTAATATGACTCACTATAGGGCGAATTGGGTACCGGGCCTCTAGACACTAGCTACTCGAGGGGCCCCAGGGGCCACGAATTTTTTTAGAGGAACAAATGCTGGTTGAATGTAACAACACCTTTCATGGTTTATGTCTTTTTATCTTCTCTTTAGCATACGAAAGCATATATATGAACAACAAACCTATCAAAGAATTTAGTCGAGATCCGATTGGTTTGATGAGATCTGCATCAACCGAGCTTAACAGGAACTACAGCAGGAACTTTGGGTGAAGAGGGATCAAGTGTGATGATCTCCTTTCTTCCTTCTCCTCCATTCTCAACTTTCTCT…	ATCAGGTGAGGGAGATAACGAAATCTGCTTTAGCAGCTGCTGAAGAGACAGCAATCAGTGCAAGAACGGCTTTAATGGCAAACCCTTTATGTATCAAGTGGAGCTTCGTGGTTTTCAAACGCGTTTGGCGCAGTGACAAAGGCGGTTAAAGAGAAAGTTGAGAATGGAGGAGAAGGAAGAAAGGAGATCATCACACTTGATCCCTCTTCACCCAAAGTTCCTGCTGTAGTTCCTGTTAAGCTCGGTTGATGCAGATCTCATCAAACCAATCGGATCTCGACTAAATTCTTTGATAGGTTTGTTGTTCATATATATGCTTTCGTATGCTAAAGAGAAGATAAAAAGACATAAACCATGAAAGGTGTTGTTACATTCAACCAGCATTTGTTCCTCTAAAAA…	GAAAACTGTCAAGATTAGCAATGTTTCACTAATTGTTTCTAAGAAAGATGTCAAAGAGTTCTTTTCTTTCTCTGGTGACATTCAATACGTCGAGATGCGAAGTGAGACACAAGAGAGTCAGGTCGCATATGTTACTTTTAAGGATTCACAAGGAGCTGAAACTGCAATGCTCTTAACGGGAGCTGTCATTGCAGATCTTCGTGTTAGTATAACTCCTGCTGTTAACTATCAGCTACCACCAGAAGCCCTTGCACTTGACTCGCAGGAACATTCGTTTAATGGTTTTTCTGTCAAGAAAGCTGAAGATGTGGTGAACATCATGGTGGGAAGAGGTTATGCTCTTGGAAAAGACGCCATGGAGAAAGCCAAAGCATTTGATGACAGACACAACTTGATCTC…
ATH_RP3_hgx5150v1_pB27_A-52	5p 3p	114819776 / 114819761	Arabidopsis thaliana - AT1G67950	https://www.ncbi.nlm.nih.gov/nuccore/NM_179528.2	https://www.ncbi.nlm.nih.gov/gene/?term=843123		A	AT1G67950; [gi|145361502|ref|NM_179528.2| Arabidopsis thaliana RNA recognition motif (RRM)-containing protein (AT1G67950) mRNA, complete cds]	84	992	IF	Sense		97.4 / 98.7	TGGGATGATGTATATAACTATCTATTCGATGATGAAGATACCCCACCAAACCCAAAAAAAGAGATCCTAGAACTAGCCATGGCCGCAGGGGCCACGAAGAAAACTGTCAAGATTAGCAATGTTTCACTAATTGTTTCTAAGAAAGATGTCAAAGAGTTCTTTTCTTTCTCTGGTGACATTCAATACGTCGAGATGCGAAGTGAGACACAAGAGAGTCAGGTCGCATATGTTACTTTTAAGGATTCACAAGGAGCTGAAACTGCAATGCTCTTAACGGGAGCTGTCATTGCAGATCTTCGTGTTAGTATAACTCCTGCTGTTAACTATCAGCTACCACCAGAAGCCCTTGCACTTGACTCGGAACATTCGTTTAATGGTTTTTCTGTCAAGAAAGCTGAA…	GAAAACTGTCAAGATTAGCAATGTTTCACTAATTGTTTCTAAGAAAGATGTCAAAGAGTTCTTTTCTTTCTCTGGTGACATTCAATACGTCGAGATGCGAAGTGAGACACAAGAGAGTCAGGTCGCATATGTTACTTTTAAGGATTCACAAGGAGCTGAAACTGCAATGCTCTTAACGGGAGCTGTCATTGCAGATCTTCGTGTTAGTATAACTCCTGCTGTTAACTATCAGCTACCACCAGAAGCCCTTGCACTTGACTCGGAACATTCGTTTAATGGTTTTTCTGTCAAGAAAGCTGAAGATGTGGTGAACATCATGGTGGTATATTAGGTTTATGCT	TTATCTTCGATTCTAGATCAGGGTTTTCCCAGTCACGACGTTGTAAAACGACGGCCAGTGAATTGTAAAACGACTCACTATAGGGCGAATTGGGTACCGGGCCTCTAGACACTAGCTACTCGAGGGGCCCCAGGGGCCACGAATTTTTTTAGAGGAACAAATGCTGGTTGAATGTAACAACACCTTTCATGGTTTATGTCTTTTTATCTTCTCTTTAGCATACGAAAGCATATATATGAACAACAAACCTATCAAAGAATTTAGTCGAGATCCGATTGGTTTGATGAGATCTGCATCAACCGAGCTTAACAGGAACTACAGCAGGAACTTTGGGTGAAGAGGGATCAAGTGTGATGATCTCCTTTCTTCCTTCTCCTCCATTCTCAACTTTCTCTTTAA…	GTATCAAGTGGAGCTTCGTGGTTTTCAAACAGAGTTGGCGCAGTGACAAAGGCGGTTAAAGAGAAAGTTGAGAATGGAGGAGAAGGAAGAAAGGAGATCATCACACTTGATCCCTCTTCACCCAAAGTTCCTGCTGTAGTTCCTGTTAAGCTCGGTTGATGCAGATCTCATCAAACCAATCGGATCTCGACTAAATTCTTTGATAGGTTTGTTGTTCATATATATGCTTTCGTATGCTAAAGAGAAGATAAAAAGACATAAACCATGAAAGGTGTTGTTACATTCAACCAGCATTTGTTCCTCTAAAAAAA	GAAAACTGTCAAGATTAGCAATGTTTCACTAATTGTTTCTAAGAAAGATGTCAAAGAGTTCTTTTCTTTCTCTGGTGACATTCAATACGTCGAGATGCGAAGTGAGACACAAGAGAGTCAGGTCGCATATGTTACTTTTAAGGATTCACAAGGAGCTGAAACTGCAATGCTCTTAACGGGAGCTGTCATTGCAGATCTTCGTGTTAGTATAACTCCTGCTGTTAACTATCAGCTACCACCAGAAGCCCTTGCACTTGACTCGCAGGAACATTCGTTTAATGGTTTTTCTGTCAAGAAAGCTGAAGATGTGGTGAACATCATGGTGGGAAGAGGTTATGCTCTTGGAAAAGACGCCATGGAGAAAGCCAAAGCATTTGATGACAGACACAACTTGATCTC…
ATH_RP3_hgx5150v1_pB27_A-82	5p 3p	114819776 / 114819761	Arabidopsis thaliana - AT1G67950	https://www.ncbi.nlm.nih.gov/nuccore/NM_179528.2	https://www.ncbi.nlm.nih.gov/gene/?term=843123		A	AT1G67950; [gi|145361502|ref|NM_179528.2| Arabidopsis thaliana RNA recognition motif (RRM)-containing protein (AT1G67950) mRNA, complete cds]	84	992	IF	Sense		99.2 / 99.4	ATGGGGATGATGTATATAACTATCTATTCGATGATGAAGATACCCCACCAAACCCAAAAAAAGAGATCCTAGATACTAGCCATGGCCGCAGGGGCCACGAAGAAAACTGTCAAGATTAGCAATGTTTCACTAATTGTTTCTAAGAAAGATGTCAAAGAGTTCTTTTCTTTCTCTGGTGACATTCAATACGTCGAGATGCGAAGTGAGACACAAGAGAGTCAGGTCGCATATGTTACTTTTAAGGATTCACAAGGAGCTGAAACTGCAATGCTCTTAACGGGAGCTGTCATTGCAGATCTTCGTGTTAGTATAACTCCTGCTGTTAACTATCAGCTACCACCAGAAGCCCTTGCACTTGACTCGGAACATTCGTTTAATGGTTTTTCTGTCAAGAAAGCT…	GAAAACTGTCAAGATTAGCAATGTTTCACTAATTGTTTCTAAGAAAGATGTCAAAGAGTTCTTTTCTTTCTCTGGTGACATTCAATACGTCGAGATGCGAAGTGAGACACAAGAGAGTCAGGTCGCATATGTTACTTTTAAGGATTCACAAGGAGCTGAAACTGCAATGCTCTTAACGGGAGCTGTCATTGCAGATCTTCGTGTTAGTATAACTCCTGCTGTTAACTATCAGCTACCACCAGAAGCCCTTGCACTTGACTCGGAACATTCGTTTAATGGTTTTTCTGTCAAGAAAGCTGAAGATGTGGTGAACATCATGGTGGGAAGAGGTTATGCTCTTGGAAAAGACGCCATGGAGAAAGCCAAAGCATTTGATGACAGACACAACTTGATC	CGTTCTACGATTCTAGATCAGGGTTTTCCCAGTCACGACGTTGTAAAACGACGGCCAGTGAATTGTAATACGACTCACTATAGGGCGAATTGGGTACCGGGCCTCTAGACACTAGCTACTCGAGGGGCCCCAGGGGCCACGAATTTTTTTAGAGGAACAAATGCTGGTTGAATGTAACAACACCTTTCATGGTTTATGTCTTTTTATCTTCTCTTTAGCATACGAAAGCATATATATGAACAACAAACCTATCAAAGAATTTAGTCGAGATCCGATTGGTTTGATGAGATCTGCATCAACCGAGCTTAACAGGAACTACAGCAGGAACTTTGGGTGAAGAGGGATCAAGTGTGATGATCTCCTTTCTTCCTTCTCCTCCATTCTCAACTTTCTCTTTAA…	CAGCATCAGTGCAAGAACGGCTTTAATGGCAAACCTTATGTATCAAGTGGAGCTTCGTGGTTTTCAAACGCGTTTGGCGCAGTGACAAAGGCGGTTAAAGAGAAAGTTGAGAATGGAGGAGAAGGAAGAAAGGAGATCATCACACTTGATCCCTCTTCACCCAAAGTTCCTGCTGTAGTTCCTGTTAAGCTCGGTTGATGCAGATCTCATCAAACCAATCGGATCTCGACTAAATTCTTTGATAGGTTTGTTGTTCATATATATGCTTTCGTATGCTAAAGAGAAGATAAAAAGACATAAACCATGAAAGGTGTTGTTACATTCAACCAGCATTTGTTCCTCTAAAAAAA	GAAAACTGTCAAGATTAGCAATGTTTCACTAATTGTTTCTAAGAAAGATGTCAAAGAGTTCTTTTCTTTCTCTGGTGACATTCAATACGTCGAGATGCGAAGTGAGACACAAGAGAGTCAGGTCGCATATGTTACTTTTAAGGATTCACAAGGAGCTGAAACTGCAATGCTCTTAACGGGAGCTGTCATTGCAGATCTTCGTGTTAGTATAACTCCTGCTGTTAACTATCAGCTACCACCAGAAGCCCTTGCACTTGACTCGCAGGAACATTCGTTTAATGGTTTTTCTGTCAAGAAAGCTGAAGATGTGGTGAACATCATGGTGGGAAGAGGTTATGCTCTTGGAAAAGACGCCATGGAGAAAGCCAAAGCATTTGATGACAGACACAACTTGATCTC…
ATH_RP3_hgx5150v1_pB27_A-105	5p 3p	114819776 / 114819761	Arabidopsis thaliana - AT1G67950	https://www.ncbi.nlm.nih.gov/nuccore/NM_179528.2	https://www.ncbi.nlm.nih.gov/gene/?term=843123		A	AT1G67950; [gi|145361502|ref|NM_179528.2| Arabidopsis thaliana RNA recognition motif (RRM)-containing protein (AT1G67950) mRNA, complete cds]	84	992	IF	Sense		99.3 / 99.4	TGGAATATGTTTTATTAACTTATTCTATTCCGATGATGAAGATACCCCCACCAAACCCAAAAAAAGAGATCCTAGAACTAGCCATGGCCGCAGGGGCCACGAAGAAAACTGTCAAGATTAGCAATGTTTCACTAATTGTTTCTAAGAAAGATGTCAAAGAGTTCTTTTCTTTCTCTGGTGACATTCAATACGTCGAGATGCGAAGTGAGACACAAGAGAGTCAGGTCGCATATGTTACTTTTAAGGATTCACAAGGAGCTGAAACTGCAATGCTCTTAACGGGAGCTGTCATTGCAGATCTTCGTGTTAGTATAACTCCTGCTGTTAACTATCAGCTACCACCAGAAGCCCTTGCACTTGACTCGGAACATTCGTTTAATGGTTTTTCTGTCAAGAAAG…	GAAAACTGTCAAGATTAGCAATGTTTCACTAATTGTTTCTAAGAAAGATGTCAAAGAGTTCTTTTCTTTCTCTGGTGACATTCAATACGTCGAGATGCGAAGTGAGACACAAGAGAGTCAGGTCGCATATGTTACTTTTAAGGATTCACAAGGAGCTGAAACTGCAATGCTCTTAACGGGAGCTGTCATTGCAGATCTTCGTGTTAGTATAACTCCTGCTGTTAACTATCAGCTACCACCAGAAGCCCTTGCACTTGACTCGGAACATTCGTTTAATGGTTTTTCTGTCAAGAAAGCTGAAGATGTGGTGAACATCATGGTGGGAAGAGGTTATGCTCTTGGAAAAGACGCCATGGAGAAAGCCAAAGCATTTGATGACAGACACAACTTGATCTCAAA…	TATCTATTCAACGATGCAAAGTCAAGGGTTTCCCCCAGTTCACGACGTTGTTAAAACGACCGGCCAGTGAATTTGTAATACGACTCACTATAGGGCGAATTGGGTACCGGGCCTCTAGACACTAGCTACTCGAGGGGCCCCAGGGGCCACGAATTTTTTTAGAGGAACAAATGCTGGTTGAATGTAACAACACCTTTCATGGTTTATGTCTTTTTATCTTCTCTTTAGCATACGAAAGCATATATATGAACAACAAACCTATCAAAGAATTTAGTCGAGATCCGATTGGTTTGATGAGATCTGCATCAACCGAGCTTAACAGGAACTACAGCAGGAACTTTGGGTGAAGAGGGATCAAGTGTGATGATCTCCTTTCTTCCTTCTCCTCCATTCTCAACT…	ATCAGTGCAAGAACGGCTTTAATGGCAAAACCTTTATGTATCAAGTGGAGCTTCGTGGTTTTCAAACGCGTTTGGCGCAGTGACAAAGGCGGTTAAAGAGAAAGTTGAGAATGGAGGAGAAGGAAGAAAGGAGATCATCACACTTGATCCCTCTTCACCCAAAGTTCCTGCTGTAGTTCCTGTTAAGCTCGGTTGATGCAGATCTCATCAAACCAATCGGATCTCGACTAAATTCTTTGATAGGTTTGTTGTTCATATATATGCTTTCGTATGCTAAAGAGAAGATAAAAAGACATAAACCATGAAAGGTGTTGTTACATTCAACCAGCATTTGTTCCTCTAAAAAAA	GAAAACTGTCAAGATTAGCAATGTTTCACTAATTGTTTCTAAGAAAGATGTCAAAGAGTTCTTTTCTTTCTCTGGTGACATTCAATACGTCGAGATGCGAAGTGAGACACAAGAGAGTCAGGTCGCATATGTTACTTTTAAGGATTCACAAGGAGCTGAAACTGCAATGCTCTTAACGGGAGCTGTCATTGCAGATCTTCGTGTTAGTATAACTCCTGCTGTTAACTATCAGCTACCACCAGAAGCCCTTGCACTTGACTCGCAGGAACATTCGTTTAATGGTTTTTCTGTCAAGAAAGCTGAAGATGTGGTGAACATCATGGTGGGAAGAGGTTATGCTCTTGGAAAAGACGCCATGGAGAAAGCCAAAGCATTTGATGACAGACACAACTTGATCTC…
ATH_RP3_hgx5150v1_pB27_A-104	5p	114819972	Arabidopsis thaliana - AT5G16840	https://www.ncbi.nlm.nih.gov/nuccore/NM_001085126.1	https://www.ncbi.nlm.nih.gov/gene/?term=831547		A	AT5G16840; [gi|145334498|ref|NM_001085126.1| Arabidopsis thaliana RNA recognition motif (RRM)-containing protein (AT5G16840) mRNA, complete cds]	-145	No Data	IF	Sense		99.3	CGGATTATGTTTTATTAACTATTCTATTCCGATGATGAAGATACCCCACCAAACCCAAAAAAAGAGATCCTAGAACTAGCCATGGCCGCAGGGGCCACGAAGCAAAATACACTCTTCCCTCTCTATCTATCTACGCATCATCGATCTCGAAGTACGTTTCGGTTTTCAGGCCAATCTCTGAATCTGCGTGACAAAAGCAACAAATTACATATCTCTCTCTCTGCGCGACTTCGAAGATCAACATCCATGGCGTCACAGGTAAGGTCAGTAAAAGTTGGCAATCTCTCTTCAGGAGCAACTGAGCATGATATTAAAGAGTTTTTCTCTTTCTCTGGTGAAGTTGAAAGCATCGATATCCAAAGTAACGAGCATAGTGCTTATGTCACATTTAAAGAAACT…	GCAAAATACACTCTTCCCTCTCTATCTATCTACGCATCATCGATCTCGAAGTACGTTTCGGTTTTCAGGCCAATCTCTGAATCTGCGTGACAAAAGCAACAAATTACATATCTCTCTCTCTGCGCGACTTCGAAGATCAACATCCATGGCGTCACAGGTAAGGTCAGTAAAAGTTGGCAATCTCTCTTCAGGAGCAACTGAGCATGATATTAAAGAGTTTTTCTCTTTCTCTGGTGAAGTTGAAAGCATCGATATCCAAAGTAACGAGCATAGTGCTTATGTCACATTTAAAGAAACTCAAGGAGCAGAGACTGCTGTGCTCTTATCTGGAGCGAGTATTGCCGATCAATCAGTCATCATTGAGTTGGCTCCCAACTACAGTCCACCAGCAGCCCCTCA…
ATH_RP3_hgx5150v1_pB27_A-121	5p 3p	114819972	Arabidopsis thaliana - AT5G16840	https://www.ncbi.nlm.nih.gov/nuccore/NM_001085126.1	https://www.ncbi.nlm.nih.gov/gene/?term=831547		A	AT5G16840; [gi|145334498|ref|NM_001085126.1| Arabidopsis thaliana RNA recognition motif (RRM)-containing protein (AT5G16840) mRNA, complete cds]	-145	929	IF	Sense		99.2 / 100.0	TGGATGATGTATATAACTATCTATTCGATGATGAAGATACCCCACCAAACCCAAAAAAAGAGATCCTAGCAACTAGCCATGGCCGCAGGGGCCACGAAGCAAAATACACTCTTCCCTCTCTATCTATCTACGCATCATCGATCTCGAAGTACGTTTCGGTTTTCAGGCCAATCTCTGAATCTGCGTGACAAAAGCAACAAATTACATATCTCTCTCTCTGCGCGACTTCGAAGATCAACATCCATGGCGTCACAGGTAAGGTCAGTAAAAGTTGGCAATCTCTCTTCAGGAGCAACTGAGCATGATATTAAAGAGTTTTTCTCTTTCTCTGGTGAAGTTGAAAGCATCGATATCCAAAGTAACGAGCATAGTGCTTATGTCACATTTAAAGAAACTCAA…	GCAAAATACACTCTTCCCTCTCTATCTATCTACGCATCATCGATCTCGAAGTACGTTTCGGTTTTCAGGCCAATCTCTGAATCTGCGTGACAAAAGCAACAAATTACATATCTCTCTCTCTGCGCGACTTCGAAGATCAACATCCATGGCGTCACAGGTAAGGTCAGTAAAAGTTGGCAATCTCTCTTCAGGAGCAACTGAGCATGATATTAAAGAGTTTTTCTCTTTCTCTGGTGAAGTTGAAAGCATCGATATCCAAAGTAACGAGCATAGTGCTTATGTCACATTTAAAGAAACTCAAGGAGCAGAGACTGCTGTGCTCTTATCTGGAGCGAGTATTGCCGATCAATCAGTCATCATTGAGTTGGCTCCCAACTACAGTCCACCAGCAGCCCCTCA…	ATGTATCTCGAATTCTAGATCAGGGTTTTTCCCAGTCACGACGTTGTAAAACGACGGCCAGTGAATTGTAAATGACTCACTATAGGGCGAATTGGGTACCGGGCCTCTAGACACTAGCTACTCGAGGGGCCCCAGGGGCCACGAAAAAAAACCCAAACTATAGTCTAATAGTGGTAGGGAAAATCCAGGCATAGCTTATATGGTACATCCCAAAGACCAAACCAGATTTCCAACTTCCATGTCAAAGAAACCAACAAGGAGAAACAAAGGAAACTGTTTAACTTGATGATATTAGTTCTTCGAGTATTCGGACGAATGAATCGGAGAATACCCTTCTGGCAGTTGCTGCTGCGACTGTGCTGGTTGCGATGGTTGCTCAGCTTCAACCTTCTCTTTTGT…	TCTGTGTATGCAGCTGCGGAGCAGACTGTGAGCAGTGCAGGAAGCGCTGTGATGAAGAACCGTTACGTGTTAACTGGTGTGAGCTGGGCCGCAGGAGCATTCAATAGAGTGGCTCAAGCAGCTGGAGAGGTTGGACAGAAAACAAAAGAGAAGGTTGAAGCTGAGCAACCATCGCAACCAGCACAGTCGCAGCAGCAACTGCCAGAAGGGTATTCTCCGATTCATTCGTCCGAATACTCGAAGAACTAATATCATCAAGTTAAACAGTTTCCTTTGTTTCTCCTTGTTGGTTTCTTTGACATGGAAGTTGGAAATCTGGTTTGGTCTTTGGGATGTACCATATAAGCTATGCCTGGATTTTCCCTACCACTATTAGACTATAGTTTGGGTTTTTT	GCAAAATACACTCTTCCCTCTCTATCTATCTACGCATCATCGATCTCGAAGTACGTTTCGGTTTTCAGGCCAATCTCTGAATCTGCGTGACAAAAGCAACAAATTACATATCTCTCTCTCTGCGCGACTTCGAAGATCAACATCCATGGCGTCACAGGTAAGGTCAGTAAAAGTTGGCAATCTCTCTTCAGGAGCAACTGAGCATGATATTAAAGAGTTTTTCTCTTTCTCTGGTGAAGTTGAAAGCATCGATATCCAAAGCAGTAACGAGCATAGTGCTTATGTCACATTTAAAGAAACTCAAGGAGCAGAGACTGCTGTGCTCTTATCTGGAGCGAGTATTGCCGATCAATCAGTCATCATTGAGTTGGCTCCCAACTACAGTCCACCAGCAGCCCC…
ATH_RP3_hgx5150v1_pB27_A-31	5p 3p	114819972	Arabidopsis thaliana - AT5G16840	https://www.ncbi.nlm.nih.gov/nuccore/NM_001085126.1	https://www.ncbi.nlm.nih.gov/gene/?term=831547		A	AT5G16840; [gi|145334498|ref|NM_001085126.1| Arabidopsis thaliana RNA recognition motif (RRM)-containing protein (AT5G16840) mRNA, complete cds]	-145	929	IF	Sense		99.2 / 100.0	TTGATGATGTATATAACTATCTATTCGATGATGAAGATACCCCACCAAACCCAAAAAAAGAGATCCTAGAACTAGCCATGGCCGCAGGGGCCACGAAGCAAAATACACTCTTCCCTCTCTATCTATCTACGCATCATCGATCTCGAAGTACGTTTCGGTTTTCAGGCCAATCTCTGAATCTGCGTGACAAAAGCAACAAATTACATATCTCTCTCTCTGCGCGACTTCGAAGATCAACATCCATGGCGTCACAGGTAAGGTCAGTAAAAGTTGGCAATCTCTCTTCAGGAGCAACTGAGCATGATATTAAAGAGTTTTTCTCTTTCTCTGGTGAAGTTGAAAGCATCGATATCCAAAGTAACGAGCATAGTGCTTATGTCACATTTAAAGAAACTCAAG…	GCAAAATACACTCTTCCCTCTCTATCTATCTACGCATCATCGATCTCGAAGTACGTTTCGGTTTTCAGGCCAATCTCTGAATCTGCGTGACAAAAGCAACAAATTACATATCTCTCTCTCTGCGCGACTTCGAAGATCAACATCCATGGCGTCACAGGTAAGGTCAGTAAAAGTTGGCAATCTCTCTTCAGGAGCAACTGAGCATGATATTAAAGAGTTTTTCTCTTTCTCTGGTGAAGTTGAAAGCATCGATATCCAAAGTAACGAGCATAGTGCTTATGTCACATTTAAAGAAACTCAAGGAGCAGAGACTGCTGTGCTCTTATCTGGAGCGAGTATTGCCGATCAATCAGTCATCATTGAGTTGGCTCCCAACTACAGTCCACCAGCAGCCCCTCA…	TCCGTATCTACCGATTCCTAGATCAGGGTTTTCCCAGTCACGACGTTGTAAAACGACGGCCAGTGAATTGTAATACGACTCACTATAGGGCGAATTGGGTACCGGGCCTCTAGACACTAGCTACTCGAGGGGCCCCAGGGGCCACGAAAAAAAACCCAAACTATAGTCTAATAGTGGTAGGGAAAATCCAGGCATAGCTTATATGGTACATCCCAAAGACCAAACCAGATTTCCAACTTCCATGTCAAAGAAACCAACAAGGAGAAACAAAGGAAACTGTTTAACTTGATGATATTAGTTCTTCGAGTATTCGGACGAATGAATCGGAGAATACCCTTCTGGCAGTTGCTGCTGCGACTGTGCTGGTTGCGATGGTTGCTCAGCTTCAACCTTCTCTTT…	GGACCAAGTCTGTGTATGCAGCTGCGGAGCAGACTGTGAGCAGTGCAGGAAGCGCTGTGATGAAGAACCGTTACGTGTTAACTGGTGTGAGCTGGGCCGCAGGAGCATTCAATAGAGTGGCTCAAGCAGCTGGAGAGGTTGGACAGAAAACAAAAGAGAAGGTTGAAGCTGAGCAACCATCGCAACCAGCACAGTCGCAGCAGCAACTGCCAGAAGGGTATTCTCCGATTCATTCGTCCGAATACTCGAAGAACTAATATCATCAAGTTAAACAGTTTCCTTTGTTTCTCCTTGTTGGTTTCTTTGACATGGAAGTTGGAAATCTGGTTTGGTCTTTGGGATGTACCATATAAGCTATGCCTGGATTTTCCCTACCACTATTAGACTATAGTTTGGGTT…	GCAAAATACACTCTTCCCTCTCTATCTATCTACGCATCATCGATCTCGAAGTACGTTTCGGTTTTCAGGCCAATCTCTGAATCTGCGTGACAAAAGCAACAAATTACATATCTCTCTCTCTGCGCGACTTCGAAGATCAACATCCATGGCGTCACAGGTAAGGTCAGTAAAAGTTGGCAATCTCTCTTCAGGAGCAACTGAGCATGATATTAAAGAGTTTTTCTCTTTCTCTGGTGAAGTTGAAAGCATCGATATCCAAAGCAGTAACGAGCATAGTGCTTATGTCACATTTAAAGAAACTCAAGGAGCAGAGACTGCTGTGCTCTTATCTGGAGCGAGTATTGCCGATCAATCAGTCATCATTGAGTTGGCTCCCAACTACAGTCCACCAGCAGCCCC…
ATH_RP3_hgx5150v1_pB27_A-32	5p 3p	114819972	Arabidopsis thaliana - AT5G16840	https://www.ncbi.nlm.nih.gov/nuccore/NM_001085126.1	https://www.ncbi.nlm.nih.gov/gene/?term=831547		A	AT5G16840; [gi|145334498|ref|NM_001085126.1| Arabidopsis thaliana RNA recognition motif (RRM)-containing protein (AT5G16840) mRNA, complete cds]	-145	929	IF	Sense		99.4 / 99.6	TGGATGATGTATATAACTATCTATTCGATGATGAAGATACCCCACCAAACCCAAAAAAAGAGATCCTAGAACTAGCCATGGCCGCAGGGGCCACGAAGCAAAATACACTCTTCCCTCTCTATCTATCTACGCATCATCGATCTCGAAGTACGTTTCGGTTTTCAGGCCAATCTCTGAATCTGCGTGACAAAAGCAACAAATTACATATCTCTCTCTCTGCGCGACTTCGAAGATCAACATCCATGGCGTCACAGGTAAGGTCAGTAAAAGTTGGCAATCTCTCTTCAGGAGCAACTGAGCATGATATTAAAGAGTTTTTCTCTTTCTCTGGTGAAGTTGAAAGCATCGATATCCAAAGTAACGAGCATAGTGCTTATGTCACATTTAAAGAAACTCAAG…	GCAAAATACACTCTTCCCTCTCTATCTATCTACGCATCATCGATCTCGAAGTACGTTTCGGTTTTCAGGCCAATCTCTGAATCTGCGTGACAAAAGCAACAAATTACATATCTCTCTCTCTGCGCGACTTCGAAGATCAACATCCATGGCGTCACAGGTAAGGTCAGTAAAAGTTGGCAATCTCTCTTCAGGAGCAACTGAGCATGATATTAAAGAGTTTTTCTCTTTCTCTGGTGAAGTTGAAAGCATCGATATCCAAAGTAACGAGCATAGTGCTTATGTCACATTTAAAGAAACTCAAGGAGCAGAGACTGCTGTGCTCTTATCTGGAGCGAGTATTGCCGATCAATCAGTCATCATTGAGTTGGCTCCCAACTACAGTCCACCAGCAGCCCCTCA…	TTCGATCTACGATTCTAGATCAGGGTTTTCCCAGTCACGACGTTGTAAAACGACGGCCAGTGAATTGTAATACGACTCACTATAGGGCGAATTGGGTACCGGGCCTCTAGACACTAGCTACTCGAGGGGCCCCAGGGGCCACGAAAAAAAACCCAAACTATAGTCTAATAGTGGTAGGGAAAATCCAGGCATAGCTTATATGGTACATCCCAAAGACCAAACCAGATTTCCAACTTCCATGTCAAAGAAACCAACAAGGAGAAACAAAGGAAACTGTTTAACTTGATGATATTAGTTCTTCGAGTATTCGGACGAATGAATCGGAGAATACCCTTCTGGCAGTTGCTGCTGCGACTGTGCTGGTTGCGATGGTTGCTCAGCTTCAACCTTCTCTTTTGT…	CAGCTGGAACAGCTTGGTGAACGAAAAAATCAAGGCGGTGGACCCAAAACTTTCAGGTAACAGAGAGGACCAAGTCTGTGTATGCAGCTGCGGAGCAGACTGTGAGCAGTGCAGGAAGCGCTGTGATGAAGAACCGTTACGTGTTAACTGGTGTGAGCTGGGCCGCAGGAGCATTCAATAGAGTGGCTCAAGCAGCTGGAGAGGTTGGACAGAAAACAAAAGAGAAGGTTGAAGCTGAGCAACCATCGCAACCAGCACAGTCGCAGCAGCAACTGCCAGAAGGGTATTCTCCGATTCATTCGTCCGAATACTCGAAGAACTAATATCATCAAGTTAAACAGTTTCCTTTGTTTCTCCTTGTTGGTTTCTTTGACATGGAAGTTGGAAATCTGGTTTGGT…	GCAAAATACACTCTTCCCTCTCTATCTATCTACGCATCATCGATCTCGAAGTACGTTTCGGTTTTCAGGCCAATCTCTGAATCTGCGTGACAAAAGCAACAAATTACATATCTCTCTCTCTGCGCGACTTCGAAGATCAACATCCATGGCGTCACAGGTAAGGTCAGTAAAAGTTGGCAATCTCTCTTCAGGAGCAACTGAGCATGATATTAAAGAGTTTTTCTCTTTCTCTGGTGAAGTTGAAAGCATCGATATCCAAAGCAGTAACGAGCATAGTGCTTATGTCACATTTAAAGAAACTCAAGGAGCAGAGACTGCTGTGCTCTTATCTGGAGCGAGTATTGCCGATCAATCAGTCATCATTGAGTTGGCTCCCAACTACAGTCCACCAGCAGCCCC…
ATH_RP3_hgx5150v1_pB27_A-301	5p 3p	114819972	Arabidopsis thaliana - AT5G16840	https://www.ncbi.nlm.nih.gov/nuccore/NM_001085126.1	https://www.ncbi.nlm.nih.gov/gene/?term=831547		A	AT5G16840; [gi|145334498|ref|NM_001085126.1| Arabidopsis thaliana RNA recognition motif (RRM)-containing protein (AT5G16840) mRNA, complete cds]	-145	847	IF	Sense		99.2 / 99.7	TGGGATGATGTATATAACTATCTATTCGATGATGAAGATACCCCACCAAACCCAAAAAAAGAGATCCTAGAACAAGCCATGGCCGCAGGGGCCACGAAGCAAAATACACTCTTCCCTCTCTATCTATCTACGCATCATCGATCTCGAAGTACGTTTCGGTTTTCAGGCCAATCTCTGAATCTGCGTGACAAAAGCAACAAATTACATATCTCTCTCTCTGCGCGACTTCGAAGATCAACATCCATGGCGTCACAGGTAAGGTCAGTAAAAGTTGGCAATCTCTCTTCAGGAGCAACTGAGCATGATATTAAAGAGTTTTTCTCTTTCTCTGGTGAAGTTGAAAGCATCGATATCCAAAGTAACGAGCATAGTGCTTATGTCACATTTAAAGAAACTCAA…	GCAAAATACACTCTTCCCTCTCTATCTATCTACGCATCATCGATCTCGAAGTACGTTTCGGTTTTCAGGCCAATCTCTGAATCTGCGTGACAAAAGCAACAAATTACATATCTCTCTCTCTGCGCGACTTCGAAGATCAACATCCATGGCGTCACAGGTAAGGTCAGTAAAAGTTGGCAATCTCTCTTCAGGAGCAACTGAGCATGATATTAAAGAGTTTTTCTCTTTCTCTGGTGAAGTTGAAAGCATCGATATCCAAAGTAACGAGCATAGTGCTTATGTCACATTTAAAGAAACTCAAGGAGCAGAGACTGCTGTGCTCTTATCTGGAGCGAGTATTGCCGATCAATCAGTCATCATTGAG	CCGATCCTCCGATTCCTAGATCAGGGTTTTCCCAGTCACGACGTTGTAAAACGACGGCCAGTGAATTGCTAATACTGACTCACTATAGGGCGAATTGGGTACCGGGCCTCTAGACACTAGCTACTCGAGGGGCCCCAGGGGCCACGAATTCCAACTTCCATGTCAAAGAAACCAACAAGGAGAAACAAAGGAAACTGTTTAACTTGATGATATTAGTTCTTCGAGTATTCGGACGAATGAATCGGAGAATACCCTTCTGGCAGTTGCTGCTGCGACTGTGCTGGTTGCGATGGTTGCTCAGCTTCAACCTTCTCTTTTGTTTTCTGTCCAACCTCTCCAGCTGCTTGAGCCACTCTATTGAATGCTCCTGCGGCCCAGCTCACACCAGTTAACACGTAA…	TTGTGAACGAAAAAATCAAGGCGGTGGACCAAAACTTTCAGGTAACAGAGAGGACCAAGTCTGTGTATGCAGCTGCGGAGCAGACTGTGAGCAGTGCAGGAAGCGCTGTGATGAAGAACCGTTACGTGTTAACTGGTGTGAGCTGGGCCGCAGGAGCATTCAATAGAGTGGCTCAAGCAGCTGGAGAGGTTGGACAGAAAACAAAAGAGAAGGTTGAAGCTGAGCAACCATCGCAACCAGCACAGTCGCAGCAGCAACTGCCAGAAGGGTATTCTCCGATTCATTCGTCCGAATACTCGAAGAACTAATATCATCAAGTTAAACAGTTTCCTTTGTTTCTCCTTGTTGGTTTCTTTGACATGGAAGTTGGAA	GCAAAATACACTCTTCCCTCTCTATCTATCTACGCATCATCGATCTCGAAGTACGTTTCGGTTTTCAGGCCAATCTCTGAATCTGCGTGACAAAAGCAACAAATTACATATCTCTCTCTCTGCGCGACTTCGAAGATCAACATCCATGGCGTCACAGGTAAGGTCAGTAAAAGTTGGCAATCTCTCTTCAGGAGCAACTGAGCATGATATTAAAGAGTTTTTCTCTTTCTCTGGTGAAGTTGAAAGCATCGATATCCAAAGCAGTAACGAGCATAGTGCTTATGTCACATTTAAAGAAACTCAAGGAGCAGAGACTGCTGTGCTCTTATCTGGAGCGAGTATTGCCGATCAATCAGTCATCATTGAGTTGGCTCCCAACTACAGTCCACCAGCAGCCCC…
ATH_RP3_hgx5150v1_pB27_A-158	5p 3p	114819972	Arabidopsis thaliana - AT5G16840	https://www.ncbi.nlm.nih.gov/nuccore/NM_001085126.1	https://www.ncbi.nlm.nih.gov/gene/?term=831547		A	AT5G16840; [gi|145334498|ref|NM_001085126.1| Arabidopsis thaliana RNA recognition motif (RRM)-containing protein (AT5G16840) mRNA, complete cds]	-145	929	IF	Sense		99.0 / 99.2	CGGATTGTTGTTTTTTAACTTATTCTTATTTCGATGATGAAGATACCCCACCAAACCCAAAAAAAGAGATCCTAGAACTAGCCATGGCCGCAGGGGCCACGAAGCAAAATACACTCTTCCCTCTCTATCTATCTACGCATCATCGATCTCGAAGTACGTTTCGGTTTTCAGGCCAATCTCTGAATCTGCGTGACAAAAGCAACAAATTACATATCTCTCTCTCTGCGCGACTTCGAAGATCAACATCCATGGCGTCACAGGTAAGGTCAGTAAAAGTTGGCAATCTCTCTTCAGGAGCAACTGAGCATGATATTAAAGAGTTTTTCTCTTTCTCTGGTGAAGTTGAAAGCATCGATATCCAAAGTAACGAGCATAGTGCTTATGTCACATTTAAAGAAA…	GCAAAATACACTCTTCCCTCTCTATCTATCTACGCATCATCGATCTCGAAGTACGTTTCGGTTTTCAGGCCAATCTCTGAATCTGCGTGACAAAAGCAACAAATTACATATCTCTCTCTCTGCGCGACTTCGAAGATCAACATCCATGGCGTCACAGGTAAGGTCAGTAAAAGTTGGCAATCTCTCTTCAGGAGCAACTGAGCATGATATTAAAGAGTTTTTCTCTTTCTCTGGTGAAGTTGAAAGCATCGATATCCAAAGTAACGAGCATAGTGCTTATGTCACATTTAAAGAAACTCAAGGAGCAGAGACTGCTGTGCTCTTATCTGGAGCGAGTATTGCCGATCAATCAGTCATCATTGAGTTGGCTCCCAACTACAGTCCACCAGCAGCCCCTCA…	CATCTACGATTCTAGATCAGGGTTTTCCCAGTCACGACGTTGTAAAACGACGGCCAGTGAATTGTAATATGACTCACTATAGGGCGAATTGGGTACCGGGCCTCTAGACACTAGCTACTCGAGGGGCCCCAGGGGCCACGAAAAAAAACCCAAACTATAGTCTAATAGTGGTAGGGAAAATCCAGGCATAGCTTATATGGTACATCCCAAAGACCAAACCAGATTTCCAACTTCCATGTCAAAGAAACCAACAAGGAGAAACAAAGGAAACTGTTTAACTTGATGATATTAGTTCTTCGAGTATTCGGACGAATGAATCGGAGAATACCCTTCTGGCAGTTGCTGCTGCGACTGTGCTGGTTGCGATGGTTGCTCAGCTTCAACCTTCTCTTTTGTTTT…	TGCTCACTAGACCAAAAAATCGGTCTAGCCAGAAACTTACAGCTGGAACAAGCTTGGTGAACGAAAAAATCAAGGGCGGTGGACCAAAACTTCAGGTAACAGAGAGGACCAAGTCTGTGTATGCAGCTGCGGAGCAGACTGTGAGCAGTGCAGGAAGCGCTGTGATGAAGAACCGTTACGTGTTAACTGGTGTGAGCTGGGCCGCAGGAGCATTCAATAGAGAGGCTCAAGCAGCTGGAGAGGTTGGACAGAAAACAAAAGAGAAGGTTGAAGCTGAGCAACCATCGCAACCAGCACAGTCGCAGCAGCAACTGCCAGAAGGGTATTCTCCGATTCATTCGTCCGAATACTCGAAGAACTAATATCATCAAGTTAAACAGTTTCCTTTGTTTCTCCTTG…	GCAAAATACACTCTTCCCTCTCTATCTATCTACGCATCATCGATCTCGAAGTACGTTTCGGTTTTCAGGCCAATCTCTGAATCTGCGTGACAAAAGCAACAAATTACATATCTCTCTCTCTGCGCGACTTCGAAGATCAACATCCATGGCGTCACAGGTAAGGTCAGTAAAAGTTGGCAATCTCTCTTCAGGAGCAACTGAGCATGATATTAAAGAGTTTTTCTCTTTCTCTGGTGAAGTTGAAAGCATCGATATCCAAAGCAGTAACGAGCATAGTGCTTATGTCACATTTAAAGAAACTCAAGGAGCAGAGACTGCTGTGCTCTTATCTGGAGCGAGTATTGCCGATCAATCAGTCATCATTGAGTTGGCTCCCAACTACAGTCCACCAGCAGCCCC…
ATH_RP3_hgx5150v1_pB27_A-152	5p 3p	114819972	Arabidopsis thaliana - AT5G16840	https://www.ncbi.nlm.nih.gov/nuccore/NM_001085126.1	https://www.ncbi.nlm.nih.gov/gene/?term=831547		A	AT5G16840; [gi|145334498|ref|NM_001085126.1| Arabidopsis thaliana RNA recognition motif (RRM)-containing protein (AT5G16840) mRNA, complete cds]	-145	929	IF	Sense		99.3 / 100.0	TGGATGATGTATATAACTATCTATTCGATGATGAAGATACCCCACCAAACCCAAAAAAAGAGATCCTAGAACTAGCCATGGCCGCAGGGGCCACGAAGCAAAATACACTCTTCCCTCTCTATCTATCTACGCATCATCGATCTCGAAGTACGTTTCGGTTTTCAGGCCAATCTCTGAATCTGCGTGACAAAAGCAACAAATTACATATCTCTCTCTCTGCGCGACTTCGAAGATCAACATCCATGGCGTCACAGGTAAGGTCAGTAAAAGTTGGCAATCTCTCTTCAGGAGCAACTGAGCATGATATTAAAGAGTTTTTCTCTTTCTCTGGTGAAGTTGAAAGCATCGATATCCAAAGTAACGAGCATAGTGCTTATGTCACATTTAAAGAAACTCAAG…	GCAAAATACACTCTTCCCTCTCTATCTATCTACGCATCATCGATCTCGAAGTACGTTTCGGTTTTCAGGCCAATCTCTGAATCTGCGTGACAAAAGCAACAAATTACATATCTCTCTCTCTGCGCGACTTCGAAGATCAACATCCATGGCGTCACAGGTAAGGTCAGTAAAAGTTGGCAATCTCTCTTCAGGAGCAACTGAGCATGATATTAAAGAGTTTTTCTCTTTCTCTGGTGAAGTTGAAAGCATCGATATCCAAAGTAACGAGCATAGTGCTTATGTCACATTTAAAGAAACTCAAGGAGCAGAGACTGCTGTGCTCTTATCTGGAGCGAGTATTGCCGATCAATCAGTCATCATTGAGTTGGCTCCCAACTACAGTCCACCAGCAGCCCCTCA…	TCGTTTCCACCGATTCCTAGATCAGGGTTTTCCCAGTCACGACGTTGTAAAACGACGGCCAGTGAATTGTAATACGACTCACTATAGGGCGAATTGGGTACCGGGCCTCTAGACACTAGCTACTCGAGGGGCCCCAGGGGCCACGAAAAAAAACCCAAACTATAGTCTAATAGTGGTAGGGAAAATCCAGGCATAGCTTATATGGTACATCCCAAAGACCAAACCAGATTTCCAACTTCCATGTCAAAGAAACCAACAAGGAGAAACAAAGGAAACTGTTTAACTTGATGATATTAGTTCTTCGAGTATTCGGACGAATGAATCGGAGAATACCCTTCTGGCAGTTGCTGCTGCGACTGTGCTGGTTGCGATGGTTGCTCAGCTTCAACCTTCTCTTTT…	GAGCAGACTGTGAGCAGTGCAGGAAGCGCTGTGATGAAGAACCGTTACGTGTTAACTGGTGTGAGCTGGGCCGCAGGAGCATTCAATAGAGTGGCTCAAGCAGCTGGAGAGGTTGGACAGAAAACAAAAGAGAAGGTTGAAGCTGAGCAACCATCGCAACCAGCACAGTCGCAGCAGCAACTGCCAGAAGGGTATTCTCCGATTCATTCGTCCGAATACTCGAAGAACTAATATCATCAAGTTAAACAGTTTCCTTTGTTTCTCCTTGTTGGTTTCTTTGACATGGAAGTTGGAAATCTGGTTTGGTCTTTGGGATGTACCATATAAGCTATGCCTGGATTTTCCCTACCACTATTAGACTATAGTTTGGGTTTTTT	GCAAAATACACTCTTCCCTCTCTATCTATCTACGCATCATCGATCTCGAAGTACGTTTCGGTTTTCAGGCCAATCTCTGAATCTGCGTGACAAAAGCAACAAATTACATATCTCTCTCTCTGCGCGACTTCGAAGATCAACATCCATGGCGTCACAGGTAAGGTCAGTAAAAGTTGGCAATCTCTCTTCAGGAGCAACTGAGCATGATATTAAAGAGTTTTTCTCTTTCTCTGGTGAAGTTGAAAGCATCGATATCCAAAGCAGTAACGAGCATAGTGCTTATGTCACATTTAAAGAAACTCAAGGAGCAGAGACTGCTGTGCTCTTATCTGGAGCGAGTATTGCCGATCAATCAGTCATCATTGAGTTGGCTCCCAACTACAGTCCACCAGCAGCCCC…
ATH_RP3_hgx5150v1_pB27_A-361	5p	114819972	Arabidopsis thaliana - AT5G16840	https://www.ncbi.nlm.nih.gov/nuccore/NM_001085126.1	https://www.ncbi.nlm.nih.gov/gene/?term=831547		A	AT5G16840; [gi|145334498|ref|NM_001085126.1| Arabidopsis thaliana RNA recognition motif (RRM)-containing protein (AT5G16840) mRNA, complete cds]	-136	No Data	IF	Sense		99.2	TGGATGGATGTATATAACTATCTATTCGATGATGAAGATACCCCACCAAACCCAAAAAAAGAGATCCTAGATACTAGCCATGGCCGCAGGGGCCACGAAACTCTTCCCTCTCTATCTATCTACGCATCATCGATCTCGAAGTACGTTTCGGTTTTCAGGCCAATCTCTGAATCTGCGTGACAAAAGCAACAAATTACATATCTCTCTCTCTGCGCGACTTCGAAGATCAACATCCATGGCGTCACAGGTAAGGTCAGTAAAAGTTGGCAATCTCTCTTCAGGAGCAACTGAGCATGATATTAAAGAGTTTTTCTCTTTCTCTGGTGAAGTTGAAAGCATCGATATCCAAAGTAACGAGCATAGTGCTTATGTCACATTTAAAGAAACTCAAGGAGCAGA…	ACTCTTCCCTCTCTATCTATCTACGCATCATCGATCTCGAAGTACGTTTCGGTTTTCAGGCCAATCTCTGAATCTGCGTGACAAAAGCAACAAATTACATATCTCTCTCTCTGCGCGACTTCGAAGATCAACATCCATGGCGTCACAGGTAAGGTCAGTAAAAGTTGGCAATCTCTCTTCAGGAGCAACTGAGCATGATATTAAAGAGTTTTTCTCTTTCTCTGGTGAAGTTGAAAGCATCGATATCCAAAGTAACGAGCATAGTGCTTATGTCACATTTAAAGAAACTCAAGGAGCAGAGACTGCTGTGCTCTTATCTGGAGCGAGTATTGCCGATCAATCAGTCATCATTGAGTTGGCTCCCAACTACA
ATH_RP3_hgx5150v1_pB27_A-125	5p	114819972	Arabidopsis thaliana - AT5G16840	https://www.ncbi.nlm.nih.gov/nuccore/NM_001085126.1	https://www.ncbi.nlm.nih.gov/gene/?term=831547		A	AT5G16840; [gi|145334498|ref|NM_001085126.1| Arabidopsis thaliana RNA recognition motif (RRM)-containing protein (AT5G16840) mRNA, complete cds]	-136	No Data	IF	Sense		95.4	ACGTATATAACTATCTATGTCTTATGATGAAGATACCCCACCAAACCCACAAAAAAGAGATCTAAAAAAAGCCATGGCCGCAGGGGCCACGAAACTCTTCCCTCTCAAACAATCTACGCATCGTGGATCTCGAAGTACGTTTCGGTTTTCAGGCCAATCTCTGAATCTGCGTGACAAAAGCAACAAATTACATATCTCTCTCTCTGCGCGACTTCGAAGATCAACATCCATGGCGTCACAGGTAAGGTCAGTAAAAGTTGGCAATCTCTCTTCAGGAGCAACTGAGCATGATATTAAAGAGTTTTTCTCTTTCTCTGGTGAAGTTGAAAGCATCGATATCCAAAGTAACGAGCATAGTGCTTATGTCACATTTAAAGAAAACTCAAGGAGCAGAGACTG…	ACTCTTCCCTCTCAAACAATCTACGCATCGTGGATCTCGAAGTACGTTTCGGTTTTCAGGCCAATCTCTGAATCTGCGTGACAAAAGCAACAAATTACATATCTCTCTCTCTGCGCGACTTCGAAGATCAACATCCATGGCGTCACAGGTAAGGTCAGTAAAAGTTGGCAATCTCTCTTCAGGAGCAACTGAGCATGATATTAAAGAGTTTTTCTCTTTCTCTGGTGAAGTTGAAAGCATCGATATCCAAAGTAACGAGCATAGTGCTTATGTCACATTTAAAGAAAACTCAAGGAGCAGAGACTGCTGTGCTCTTATCTGGAGCTTTTTATTTTTCGATCAATCAGTCATCATTGAGTTGGCT
ATH_RP3_hgx5150v1_pB27_A-258	5p 3p	114819972 / 114819838	Arabidopsis thaliana - AT5G16840	https://www.ncbi.nlm.nih.gov/nuccore/NM_001085126.1	https://www.ncbi.nlm.nih.gov/gene/?term=831547		A	AT5G16840; [gi|145334498|ref|NM_001085126.1| Arabidopsis thaliana RNA recognition motif (RRM)-containing protein (AT5G16840) mRNA, complete cds]	-136	No Data	IF	Sense		98.9 / 73.2	TGGGATGATGTATATAACTATCTATTCGATGATGAAGATACCCCACCAAACCCAAAAAAAGAGATCCTAGAACTAGCCATGGCCGCAGGGGCCACGAAACTCTTCCCTCTCTATCTATCTACGCATCAGCGATCTCGAAGTACGTTTCGGTTTTCAGGCCAATCTCTGAATCTGCGTGACAAAAGCAACAAATTACATATCTCTCTCTCTGCGCGACTTCGAAGATCAACATCCATGGCGTCACAGGTAAGGTCAGTAAAAGTTGGCAATCTCTCTTCAGGAGCAACTGAGCATGATATTAAAGAGTTTTTCTCTTTCTCTGGTGAAGTTGAAAGCATCGATATCCAAAGTAACGAGCATAGTGCTTATGTCACATTTAAAGAAACTCAAGGAGCAGAG…	ACTCTTCCCTCTCTATCTATCTACGCATCAGCGATCTCGAAGTACGTTTCGGTTTTCAGGCCAATCTCTGAATCTGCGTGACAAAAGCAACAAATTACATATCTCTCTCTCTGCGCGACTTCGAAGATCAACATCCATGGCGTCACAGGTAAGGTCAGTAAAAGTTGGCAATCTCTCTTCAGGAGCAACTGAGCATGATATTAAAGAGTTTTTCTCTTTCTCTGGTGAAGTTGAAAGCATCGATATCCAAAGTAACGAGCATAGTGCTTATGTCACATTTAAAGAAACTCAAGGAGCAGAGACTGCTGTGCTCTTATCTGGAGCGAGTATTGCCGATCAATCAGTCATCATTGAGTTGGCTCCCAACTACAGTCCACCAGCAGCCCCTCATGCTGAAAC…	TCGTATCTACGATTCTAGATCAGGGTTTTCCCAGTCACGACGTTGTAAAACGACGGCCAGTGAATTGTAACAAACTCACTATAGGGCGAATTGGGTACCGGGCCTCTAGACACTAGCTACTCGAGGGGCCCCAGGGGCCACGAATTTTTTTTTTTTTTTTTTTTTTTTTTTTTTTTTTTAAATTCCCCCCATTAAAAATAATTAATTGAAAAAACCGCCCCAGGAAAAACTAAAGGGGGGGAGAAAAAACGGGGCTAATTTTTGGGGGCTTCCCCAACAACAAAAAGTTTTTTCTCATTTTTTTTTGGAAACCCCCCGGGGGAAAAAAGAGGGGCGGGTTAACAAGAGAAAATTGTCTCCCCCGGTAGCGGGTTTTGGCTGGGCCCCTCTCTGGGGATT…	TCTCCCCCCCTTTAGTTTTTCCTGGGGCGGTTTTTTCAATTAATTATTTTTAATGGGGGGAATTTAAAAAAAAAAAAAAAAAAAAAAAAAAAAAAAAAAA
ATH_RP3_hgx5150v1_pB27_A-339	5p 3p	114819972	Arabidopsis thaliana - AT5G16840	https://www.ncbi.nlm.nih.gov/nuccore/NM_001085126.1	https://www.ncbi.nlm.nih.gov/gene/?term=831547		A	AT5G16840; [gi|145334498|ref|NM_001085126.1| Arabidopsis thaliana RNA recognition motif (RRM)-containing protein (AT5G16840) mRNA, complete cds]	-128	697	OOF2	Sense		99.2 / 99.0	TGGGATGATGTATATAACTATCTATTCGATGATGAAGATACCCCACCAAACCCAAAAAAAGAGATCCTAGACCTAGCCATGGCCGCAGGGGCCACGAACTCTCTATCTATCTACGCATCATCGATCTCGAAGTACGTTTCGGTTTTCAGGCCAATCTCTGAATCTGCGTGACAAAAGCAACAAATTACATATCTCTCTCTCTGCGCGACTTCGAAGATCAACATCCATGGCGTCACAGGTAAGGTCAGTAAAAGTTGGCAATCTCTCTTCAGGAGCAACTGAGCATGATATTAAAGAGTTTTTCTCTTTCTCTGGTGAAGTTGAAAGCATCGATATCCAAAGTAACGAGCATAGTGCTTATGTCACATTTAAAGAAACTCAAGGAGCAGAGACTGCTGT…	CTCTCTATCTATCTACGCATCATCGATCTCGAAGTACGTTTCGGTTTTCAGGCCAATCTCTGAATCTGCGTGACAAAAGCAACAAATTACATATCTCTCTCTCTGCGCGACTTCGAAGATCAACATCCATGGCGTCACAGGTAAGGTCAGTAAAAGTTGGCAATCTCTCTTCAGGAGCAACTGAGCATGATATTAAAGAGTTTTTCTCTTTCTCTGGTGAAGTTGAAAGCATCGATATCCAAAGTAACGAGCATAGTGCTTATGTCACATTTAAAGAAACTCAAGGAGCAGAGACTGCTGTGCTCTTATCTGGAGCGAGTATTGCCGATCAATCAGTCATCATTGAGTTGGCTCCCAACTACAGTCC	GAATCTACGATTCTAGATCAGGGTTTTCCCAGTCACGACGTTGTAAAACGACGGCCAGTGAATTGTAAAACGACTCACTATAGGGCGAATTGGGTACCGGGCCTCTAGACACTAGCTACTCGAGGGGCCCCAGGGGCCACGAACAGCTTCAACCTTCTCTTTTGTTTTCTGTCCAACCTCTCCAGCTGCTTGAGCCACTCTATTGAATGCTCCTGCGGCCCAGCTCACACCAGTTAACACGTAACGGTTCTTCATCACAGCGCTTCCTGCACTGCTCACAGTCTGCTCCGCAGCTGCATACACAGACTTGGTCCTCTCTGTTACCTGAAAGTTTTGGTCCACCGCCTTGATTTTTTCGTTCACCAAGCTTGTTCCAGCTGTAAGTTTCTGGCTAAGACC…	CCGCCACACACAGAGAGTTGCTTCACTAGACCAAAAAATCGGTCTTAGCCAGAAACTTACAGCTGGAACAAGCTTGGTGAACGAAAAAATCAAGGCGGTGGACCAAAACTTTCAGGTAACAGAGAGGACCAAGTCTGTGTATGCAGCTGCGGAGCAGACTGTGAGCAGTGCAGGAAGCGCTGTGATGAAGAACCGTTACGTGTTAACTGGTGTGAGCTGGGCCGCAGGAGCATTCAATAGAGTGGCTCAAGCAGCTGGAGAGGTTGGACAGAAAACAAAAGAGAAGGTTGAAGCTG	CTCTCTATCTATCTACGCATCATCGATCTCGAAGTACGTTTCGGTTTTCAGGCCAATCTCTGAATCTGCGTGACAAAAGCAACAAATTACATATCTCTCTCTCTGCGCGACTTCGAAGATCAACATCCATGGCGTCACAGGTAAGGTCAGTAAAAGTTGGCAATCTCTCTTCAGGAGCAACTGAGCATGATATTAAAGAGTTTTTCTCTTTCTCTGGTGAAGTTGAAAGCATCGATATCCAAAGCAGTAACGAGCATAGTGCTTATGTCACATTTAAAGAAACTCAAGGAGCAGAGACTGCTGTGCTCTTATCTGGAGCGAGTATTGCCGATCAATCAGTCATCATTGAGTTGGCTCCCAACTACAGTCCACCAGCAGCCCCTCATGCTGAAACACAGA…
ATH_RP3_hgx5150v1_pB27_A-365	5p 3p	114819972	Arabidopsis thaliana - AT5G16840	https://www.ncbi.nlm.nih.gov/nuccore/NM_001085126.1	https://www.ncbi.nlm.nih.gov/gene/?term=831547		A	AT5G16840; [gi|145334498|ref|NM_001085126.1| Arabidopsis thaliana RNA recognition motif (RRM)-containing protein (AT5G16840) mRNA, complete cds]	-107	956	OOF2	Sense		99.0 / 99.0	TGGATGATGTATATAACTATCTATTCGATGATGAAGATACCCCACCAAACCCAAAAAAAGAGATCCTAGAACTAGCCATGGCCGCAGGGGCCACGAAATCGATCTCGAAGTACGTTTCGGTTTTCAGGCCAATCTCTGAATCTGCGTGACAAAAGCAACAAATTACATATCTCTCTCTCTGCGCGACTTCGAAGATCAACATCCATGGCGTCACAGGTAAGGTCAGTAAAAGTTGGCAATCTCTCTTCAGGAGCAACTGAGCATGATATTAAAGAGTTTTTCTCTTTCTCTGGTGAAGTTGAAAGCATCGATATCCAAAGTAACGAGCATAGTGCTTATGTCACATTTAAAGAAACTCAAGGAGCAGAGACTGCTGTGCTCTTATCTGGAGCGAGTATT…	ATCGATCTCGAAGTACGTTTCGGTTTTCAGGCCAATCTCTGAATCTGCGTGACAAAAGCAACAAATTACATATCTCTCTCTCTGCGCGACTTCGAAGATCAACATCCATGGCGTCACAGGTAAGGTCAGTAAAAGTTGGCAATCTCTCTTCAGGAGCAACTGAGCATGATATTAAAGAGTTTTTCTCTTTCTCTGGTGAAGTTGAAAGCATCGATATCCAAAGTAACGAGCATAGTGCTTATGTCACATTTAAAGAAACTCAAGGAGCAGAGACTGCTGTGCTCTTATCTGGAGCGAGTATTGCCGATCAATCAGTCATCATTGAGTTGGCTCCCAACTACAGTCCACCAGCAGCCCCTCATGCTGAAACACAGAGCAGCGGTGCAGAATCTGTTGTCC…	TCGATCTACGATTCTAGATCAGGGTTTTCCCAGTCACGACGTTGTAAAACGACGGCCAGTGAATTGTAAAATGACTCACTATAGGGCGAATTGGGTACCGGGCCTCTAGACACTAGCTACTCGAGGGGCCCCAGGGGCCACGAATGTCAACTTATTAAATATGTATATTGGAAAAAACCCAAACTATAGTCTAATAGTGGTAGGGAAAATCCAGGCATAGCTTATATGGTACATCCCAAAGACCAAACCAGATTTCCAACTTCCATGTCAAAGAAACCAACAAGGAGAAACAAAGGAAACTGTTTAACTTGATGATATTAGTTCTTCGAGTATTCGGACGAATGAATCGGAGAATACCCTTCTGGCAGTTGCTGCTGCGACTGTGCTGGGTTGCGATGG…	AAAACAAAAGAGAAGGTTGAAAGCTGAGCAACCCATCGCAACCCAGCACAGTCGCAGCAGCAACTGCCAGAAGGGTATTCTCCGATTCATTCGTCCGAATACTCGAAGAACTAATATCATCAAGTTAAACAGTTTCCTTTGTTTCTCCTTGTTGGTTTCTTTGACATGGAAGTTGGAAATCTGGTTTGGTCTTTGGGATGTACCATATAAGCTATGCCTGGATTTTCCCTACCACTATTAGACTATAGTTTGGGTTTTTTCCAATATACATATTTAATAAGTTGACA	ATCGATCTCGAAGTACGTTTCGGTTTTCAGGCCAATCTCTGAATCTGCGTGACAAAAGCAACAAATTACATATCTCTCTCTCTGCGCGACTTCGAAGATCAACATCCATGGCGTCACAGGTAAGGTCAGTAAAAGTTGGCAATCTCTCTTCAGGAGCAACTGAGCATGATATTAAAGAGTTTTTCTCTTTCTCTGGTGAAGTTGAAAGCATCGATATCCAAAGCAGTAACGAGCATAGTGCTTATGTCACATTTAAAGAAACTCAAGGAGCAGAGACTGCTGTGCTCTTATCTGGAGCGAGTATTGCCGATCAATCAGTCATCATTGAGTTGGCTCCCAACTACAGTCCACCAGCAGCCCCTCATGCTGAAACACAGAGCAGCGGTGCAGAATCTGTTG…
ATH_RP3_hgx5150v1_pB27_A-83	5p 3p	114819972	Arabidopsis thaliana - AT5G16840	https://www.ncbi.nlm.nih.gov/nuccore/NM_001085126.1	https://www.ncbi.nlm.nih.gov/gene/?term=831547		A	AT5G16840; [gi|145334498|ref|NM_001085126.1| Arabidopsis thaliana RNA recognition motif (RRM)-containing protein (AT5G16840) mRNA, complete cds]	-107	956	OOF2	Sense		99.3 / 99.7	TGGGATGATGTATATAACTATCTATTCGATGATGAAGATACCCCACCAAACCCAAAAAAAGAGATCCTAGAACTAGCCATGGCCGCAGGGGCCACGAAATCGATCTCGAAGTACGTTTCGGTTTTCAGGCCAATCTCTGAATCTGCGTGACAAAAGCAACAAATTACATATCTCTCTCTCTGCGCGACTTCGAAGATCAACATCCATGGCGTCACAGGTAAGGTCAGTAAAAGTTGGCAATCTCTCTTCAGGAGCAACTGAGCATGATATTAAAGAGTTTTTCTCTTTCTCTGGTGAAGTTGAAAGCATCGATATCCAAAGTAACGAGCATAGTGCTTATGTCACATTTAAAGAAACTCAAGGAGCAGAGACTGCTGTGCTCTTATCTGGAGCGAGTAT…	ATCGATCTCGAAGTACGTTTCGGTTTTCAGGCCAATCTCTGAATCTGCGTGACAAAAGCAACAAATTACATATCTCTCTCTCTGCGCGACTTCGAAGATCAACATCCATGGCGTCACAGGTAAGGTCAGTAAAAGTTGGCAATCTCTCTTCAGGAGCAACTGAGCATGATATTAAAGAGTTTTTCTCTTTCTCTGGTGAAGTTGAAAGCATCGATATCCAAAGTAACGAGCATAGTGCTTATGTCACATTTAAAGAAACTCAAGGAGCAGAGACTGCTGTGCTCTTATCTGGAGCGAGTATTGCCGATCAATCAGTCATCATTGAGTTGGCTCCCAACTACAGTCCACCAGCAGCCCCTCATGCTGAAACACAGAGCAGCGGTGCAGAATCTGTTGTCC…	TCGATCTACGATTCTAGATCAGGGTTTTCCCAGTCACGACGTTGTAAAACGACGGCCAGTGAATTGTAAAACGACTCACTATAGGGCGAATTGGGTACCGGGCCTCTAGACACTAGCTACTCGAGGGGCCCCAGGGGCCACGAATGTCAACTTATTAAATATGTATATTGGAAAAAACCCAAACTATAGTCTAATAGTGGTAGGGAAAATCCAGGCATAGCTTATATGGTACATCCCAAAGACCAAACCAGATTTCCAACTTCCATGTCAAAGAAACCAACAAGGAGAAACAAAGGAAACTGTTTAACTTGATGATATTAGTTCTTCGAGTATTCGGACGAATGAATCGGAGAATACCCTTCTGGCAGTTGCTGCTGCGACTGTGCTGGTTGCGATGGT…	GACAGAAAACAAAAAGAGAAGGTTGAAGCTGAGCAACCATCGCAACCAGCACAGTCGCAGCAGCAACTGCCAGAAGGGTATTCTCCGATTCATTCGTCCGAATACTCGAAGAACTAATATCATCAAGTTAAACAGTTTCCTTTGTTTCTCCTTGTTGGTTTCTTTGACATGGAAGTTGGAAATCTGGTTTGGTCTTTGGGATGTACCATATAAGCTATGCCTGGATTTTCCCTACCACTATTAGACTATAGTTTGGGTTTTTTCCAATATACATATTTAATAAGTTGACA	ATCGATCTCGAAGTACGTTTCGGTTTTCAGGCCAATCTCTGAATCTGCGTGACAAAAGCAACAAATTACATATCTCTCTCTCTGCGCGACTTCGAAGATCAACATCCATGGCGTCACAGGTAAGGTCAGTAAAAGTTGGCAATCTCTCTTCAGGAGCAACTGAGCATGATATTAAAGAGTTTTTCTCTTTCTCTGGTGAAGTTGAAAGCATCGATATCCAAAGCAGTAACGAGCATAGTGCTTATGTCACATTTAAAGAAACTCAAGGAGCAGAGACTGCTGTGCTCTTATCTGGAGCGAGTATTGCCGATCAATCAGTCATCATTGAGTTGGCTCCCAACTACAGTCCACCAGCAGCCCCTCATGCTGAAACACAGAGCAGCGGTGCAGAATCTGTTG…
ATH_RP3_hgx5150v1_pB27_A-267	5p 3p	114819972	Arabidopsis thaliana - AT5G16840	https://www.ncbi.nlm.nih.gov/nuccore/NM_001085126.1	https://www.ncbi.nlm.nih.gov/gene/?term=831547		A	AT5G16840; [gi|145334498|ref|NM_001085126.1| Arabidopsis thaliana RNA recognition motif (RRM)-containing protein (AT5G16840) mRNA, complete cds]	-107	956	OOF2	Sense		99.3 / 98.8	TGGATGATGTATATAACTATCTATTCGATGATGAAGATACCCCACCAAACCCAAAAAAAGAGATCCTAGAACTAGCCATGGCCGCAGGGGCCACGAAATCGATCTCGAAGTACGTTTCGGTTTTCAGGCCAATCTCTGAATCTGCGTGACAAAAGCAACAAATTACATATCTCTCTCTCTGCGCGACTTCGAAGATCAACATCCATGGCGTCACAGGTAAGGTCAGTAAAAGTTGGCAATCTCTCTTCAGGAGCAACTGAGCATGATATTAAAGAGTTTTTCTCTTTCTCTGGTGAAGTTGAAAGCATCGATATCCAAAGTAACGAGCATAGTGCTTATGTCACATTTAAAGAAACTCAAGGAGCAGAGACTGCTGTGCTCTTATCTGGAGCGAGTATT…	ATCGATCTCGAAGTACGTTTCGGTTTTCAGGCCAATCTCTGAATCTGCGTGACAAAAGCAACAAATTACATATCTCTCTCTCTGCGCGACTTCGAAGATCAACATCCATGGCGTCACAGGTAAGGTCAGTAAAAGTTGGCAATCTCTCTTCAGGAGCAACTGAGCATGATATTAAAGAGTTTTTCTCTTTCTCTGGTGAAGTTGAAAGCATCGATATCCAAAGTAACGAGCATAGTGCTTATGTCACATTTAAAGAAACTCAAGGAGCAGAGACTGCTGTGCTCTTATCTGGAGCGAGTATTGCCGATCAATCAGTCATCATTGAGTTGGCTCCCAACTACAGTCCACCAGCAGCCCCTCATGCTGAAACACAGAGCAGCGGTGCAGAATCTGTTGTCC…	TAGTTCTACGATTCTAGATCAGGGTTTTCCCAGTCACGACGTTGTAAAACGACGGCCAGTGAATTGTAATACGACTCACTATAGGGCGAATTGGGTACCGGGCCTCTAGACACTAGCTACTCGAGGGGCCCCAGGGGCCACGAATGTCAACTTATTAAATATGTATATTGGAAAAAACCCAAACTATAGTCTAATAGTGGTAGGGAAAATCCAGGCATAGCTTATATGGTACATCCCAAAGACCAAACCAGATTTCCAACTTCCATGTCAAAGAAACCAACAAGGAGAAACAAAGGAAACTGTTTAACTTGATGATATTAGTTCTTCGAGTATTCGGACGAATGAATCGGAGAATACCCTTCTGGCAGTTGCTGCTGCGACTGTGCTGGTTGCGATGGT…	AGCATTTCATAGAGTGCTCAAGCAGCTGGAGAGTTGGACAGAAAACAAAAGAGAAGGTTGAAGCTGAGCAACCATCGCAACCAGCACAGTCGCAGCAGCAACTGCCAGAAGGGTATTCTCCGATTCATTCGTCCGAATACTCGAAGAACTAATATCATCAAGTTAAACAGTTTCCTTTGTTTCTCCTTGTTGGTTTCTTTGACATGGAAGTTGGAAATCTGGTTTGGTCTTTGGGATGTACCATATAAGCTATGCCTGGATTTTCCCTACCACTATTAGACTATAGTTTGGGTTTTTTCCAATATACATATTTAATAAGTTGACA	ATCGATCTCGAAGTACGTTTCGGTTTTCAGGCCAATCTCTGAATCTGCGTGACAAAAGCAACAAATTACATATCTCTCTCTCTGCGCGACTTCGAAGATCAACATCCATGGCGTCACAGGTAAGGTCAGTAAAAGTTGGCAATCTCTCTTCAGGAGCAACTGAGCATGATATTAAAGAGTTTTTCTCTTTCTCTGGTGAAGTTGAAAGCATCGATATCCAAAGCAGTAACGAGCATAGTGCTTATGTCACATTTAAAGAAACTCAAGGAGCAGAGACTGCTGTGCTCTTATCTGGAGCGAGTATTGCCGATCAATCAGTCATCATTGAGTTGGCTCCCAACTACAGTCCACCAGCAGCCCCTCATGCTGAAACACAGAGCAGCGGTGCAGAATCTGTTG…
ATH_RP3_hgx5150v1_pB27_A-184	5p 3p	114819972	Arabidopsis thaliana - AT5G16840	https://www.ncbi.nlm.nih.gov/nuccore/NM_001085126.1	https://www.ncbi.nlm.nih.gov/gene/?term=831547		A	AT5G16840; [gi|145334498|ref|NM_001085126.1| Arabidopsis thaliana RNA recognition motif (RRM)-containing protein (AT5G16840) mRNA, complete cds]	-107	956	OOF2	Sense		99.3 / 99.6	TGGATGATGTATATAACTATCTATTCGATGATGAAGATACCCCACCAAACCCAAAAAAAGAGATCCTAGAACTAGCCATGGCCGCAGGGGCCACGAAATCGATCTCGAAGTACGTTTCGGTTTTCAGGCCAATCTCTGAATCTGCGTGACAAAAGCAACAAATTACATATCTCTCTCTCTGCGCGACTTCGAAGATCAACATCCATGGCGTCACAGGTAAGGTCAGTAAAAGTTGGCAATCTCTCTTCAGGAGCAACTGAGCATGATATTAAAGAGTTTTTCTCTTTCTCTGGTGAAGTTGAAAGCATCGATATCCAAAGTAACGAGCATAGTGCTTATGTCACATTTAAAGAAACTCAAGGAGCAGAGACTGCTGTGCTCTTATCTGGAGCGAGTATT…	ATCGATCTCGAAGTACGTTTCGGTTTTCAGGCCAATCTCTGAATCTGCGTGACAAAAGCAACAAATTACATATCTCTCTCTCTGCGCGACTTCGAAGATCAACATCCATGGCGTCACAGGTAAGGTCAGTAAAAGTTGGCAATCTCTCTTCAGGAGCAACTGAGCATGATATTAAAGAGTTTTTCTCTTTCTCTGGTGAAGTTGAAAGCATCGATATCCAAAGTAACGAGCATAGTGCTTATGTCACATTTAAAGAAACTCAAGGAGCAGAGACTGCTGTGCTCTTATCTGGAGCGAGTATTGCCGATCAATCAGTCATCATTGAGTTGGCTCCCAACTACAGTCCACCAGCAGCCCCTCATGCTGAAACACAGAGCAGCGGTGCAGAATCTGTTGTCCA	TAGGTTCACGATTCTAGATCAGGGTTTTCCCAGTCACGACGTTGTAAAACGACGGCCAGTGAATTGTAATACGACTCACTATAGGGCGAATTGGGTACCGGGCCTCTAGACACTAGCTACTCGAGGGGCCCCAGGGGCCACGAATGTCAACTTATTAAATATGTATATTGGAAAAAACCCAAACTATAGTCTAATAGTGGTAGGGAAAATCCAGGCATAGCTTATATGGTACATCCCAAAGACCAAACCAGATTTCCAACTTCCATGTCAAAGAAACCAACAAGGAGAAACAAAGGAAACTGTTTAACTTGATGATATTAGTTCTTCGAGTATTCGGACGAATGAATCGGAGAATACCCTTCTGGCAGTTGCTGCTGCGACTGTGCTGGGTTGCGATGG…	CCCATCGCAACCCAGCACAGTCGCAGCAGCAACTGCCAGAAGGGTATTCTCCGATTCATTCGTCCGAATACTCGAAGAACTAATATCATCAAGTTAAACAGTTTCCTTTGTTTCTCCTTGTTGGTTTCTTTGACATGGAAGTTGGAAATCTGGTTTGGTCTTTGGGATGTACCATATAAGCTATGCCTGGATTTTCCCTACCACTATTAGACTATAGTTTGGGTTTTTTCCAATATACATATTTAATAAGTTGACA	ATCGATCTCGAAGTACGTTTCGGTTTTCAGGCCAATCTCTGAATCTGCGTGACAAAAGCAACAAATTACATATCTCTCTCTCTGCGCGACTTCGAAGATCAACATCCATGGCGTCACAGGTAAGGTCAGTAAAAGTTGGCAATCTCTCTTCAGGAGCAACTGAGCATGATATTAAAGAGTTTTTCTCTTTCTCTGGTGAAGTTGAAAGCATCGATATCCAAAGCAGTAACGAGCATAGTGCTTATGTCACATTTAAAGAAACTCAAGGAGCAGAGACTGCTGTGCTCTTATCTGGAGCGAGTATTGCCGATCAATCAGTCATCATTGAGTTGGCTCCCAACTACAGTCCACCAGCAGCCCCTCATGCTGAAACACAGAGCAGCGGTGCAGAATCTGTTG…
ATH_RP3_hgx5150v1_pB27_A-341	5p 3p	114819972	Arabidopsis thaliana - AT5G16840	https://www.ncbi.nlm.nih.gov/nuccore/NM_001085126.1	https://www.ncbi.nlm.nih.gov/gene/?term=831547		A	AT5G16840; [gi|145334498|ref|NM_001085126.1| Arabidopsis thaliana RNA recognition motif (RRM)-containing protein (AT5G16840) mRNA, complete cds]	-101	966	OOF2	Sense		99.0 / 99.4	CGGGATGATGTATATAACTATCTATTCGATGATGAAGATACCCCACCAAACCCAAAAAAAGAGATCCTAGAACTAGCCATGGCCGCAGGGGCCACGAACTCGAAGTACGTTTCGGTTTTCAGGCCAATCTCTGAATCTGCGTGACAAAAGCAACAAATTACATATCTCTCTCTCTGCGCGACTTCGAAGATCAACATCCATGGCGTCACAGGTAAGGTCAGTAAAAGTTGGCAATCTCTCTTCAGGAGCAACTGAGCATGATATTAAAGAGTTTTTCTCTTTCTCTGGTGAAGTTGAAAGCATCGATATCCAAAGTAACGAGCATAGTGCTTATGTCACATTTAAAGAAACTCAAGGAGCAGAGACTGCTGTGCTCTTATCTGGAGCGAGTATTGCCGA…	CTCGAAGTACGTTTCGGTTTTCAGGCCAATCTCTGAATCTGCGTGACAAAAGCAACAAATTACATATCTCTCTCTCTGCGCGACTTCGAAGATCAACATCCATGGCGTCACAGGTAAGGTCAGTAAAAGTTGGCAATCTCTCTTCAGGAGCAACTGAGCATGATATTAAAGAGTTTTTCTCTTTCTCTGGTGAAGTTGAAAGCATCGATATCCAAAGTAACGAGCATAGTGCTTATGTCACATTTAAAGAAACTCAAGGAGCAGAGACTGCTGTGCTCTTATCTGGAGCGAGTATTGCCGATCAATCAGTCATCATTGAGTTGGCTCCCAACTACAGTCCACCAGCAGCCCCTCATGCTGAAACACAGAGCAGCGGTGCAGAATCTGTTGTCCAGAATG…	TCGTTCTACCGATTATAGATCAGGGTTTTCCCAGTCACGACGTTGTAAAACGACGGCCAGTGAATTGTAATACGACTCACTATAGGGCGAATTGGGTACCGGGCCTCTAGACACTAGCTACTCGAGGGGCCCCAGGGGCCACGAATTTTTTTAAATGTCAACTTATTAAATATGTATATTGGAAAAAACCCAAACTATAGTCTAATAGTGGTAGGGAAAATCCAGGCATAGCTTATATGGTACATCCCAAAGACCAAACCAGATTTCCAACTTCCATGTCAAAGAAACCAACAAGGAGAAACAAAGGAAACTGTTTAACTTGATGATATTAGTTCTTCGAGTATTCGGACGAATGAATCGGAGAATACCCTTCTGGCAGTTGCTGCTGCGACTGTGCTG…	CTGGGCGCAGGAGCATTCATAGAGTGGCTCAAGCAGCTGGAGAGGTTGGACAGAAAACAAAAGAGAAGGTTGAAGCTGAGCAACCATCGCAACCAGCACAGTCGCAGCAGCAACTGCCAGAAGGGTATTCTCCGATTCATTCGTCCGAATACTCGAAGAACTAATATCATCAAGTTAAACAGTTTCCTTTGTTTCTCCTTGTTGGTTTCTTTGACATGGAAGTTGGAAATCTGGTTTGGTCTTTGGGATGTACCATATAAGCTATGCCTGGATTTTCCCTACCACTATTAGACTATAGTTTGGGTTTTTTCCAATATACATATTTAATAAGTTGACATTTAAAAAAA	CTCGAAGTACGTTTCGGTTTTCAGGCCAATCTCTGAATCTGCGTGACAAAAGCAACAAATTACATATCTCTCTCTCTGCGCGACTTCGAAGATCAACATCCATGGCGTCACAGGTAAGGTCAGTAAAAGTTGGCAATCTCTCTTCAGGAGCAACTGAGCATGATATTAAAGAGTTTTTCTCTTTCTCTGGTGAAGTTGAAAGCATCGATATCCAAAGCAGTAACGAGCATAGTGCTTATGTCACATTTAAAGAAACTCAAGGAGCAGAGACTGCTGTGCTCTTATCTGGAGCGAGTATTGCCGATCAATCAGTCATCATTGAGTTGGCTCCCAACTACAGTCCACCAGCAGCCCCTCATGCTGAAACACAGAGCAGCGGTGCAGAATCTGTTGTCCAGA…
ATH_RP3_hgx5150v1_pB27_A-348	5p 3p	114819972	Arabidopsis thaliana - AT5G16840	https://www.ncbi.nlm.nih.gov/nuccore/NM_001085126.1	https://www.ncbi.nlm.nih.gov/gene/?term=831547		A	AT5G16840; [gi|145334498|ref|NM_001085126.1| Arabidopsis thaliana RNA recognition motif (RRM)-containing protein (AT5G16840) mRNA, complete cds]	-101	966	OOF2	Sense		99.2 / 99.8	TGGATTATGTTTTATTAACTATTCTATTCCGATGATGAAGATACCCCACCAAACCCAAAAAAAGAGATCCTAGATCTTAGCCATGGCCGCAGGGGCCACGAACTCGAAGTACGTTTCGGTTTTCAGGCCAATCTCTGAATCTGCGTGACAAAAGCAACAAATTACATATCTCTCTCTCTGCGCGACTTCGAAGATCAACATCCATGGCGTCACAGGTAAGGTCAGTAAAAGTTGGCAATCTCTCTTCAGGAGCAACTGAGCATGATATTAAAGAGTTTTTCTCTTTCTCTGGTGAAGTTGAAAGCATCGATATCCAAAGTAACGAGCATAGTGCTTATGTCACATTTAAAGAAACTCAAGGAGCAGAGACTGCTGTGCTCTTATCTGGAGCGAGTATTG…	CTCGAAGTACGTTTCGGTTTTCAGGCCAATCTCTGAATCTGCGTGACAAAAGCAACAAATTACATATCTCTCTCTCTGCGCGACTTCGAAGATCAACATCCATGGCGTCACAGGTAAGGTCAGTAAAAGTTGGCAATCTCTCTTCAGGAGCAACTGAGCATGATATTAAAGAGTTTTTCTCTTTCTCTGGTGAAGTTGAAAGCATCGATATCCAAAGTAACGAGCATAGTGCTTATGTCACATTTAAAGAAACTCAAGGAGCAGAGACTGCTGTGCTCTTATCTGGAGCGAGTATTGCCGATCAATCAGTCATCATTGAGTTGGCTCCCAACTACAGTCCACCAGCAGCCCCTCATGCTGAAACACAGAGCAGCGGTGCAGAATCTGTTGTCCAGAAGC…	CATCTCCGATTCTAGATCAGGGTTTTCCCAGTCACGACGTTGTAAAACGACGGCCAGTGAATTGTAAAATACTCACTATAGGGCGAATTGGGTACCGGGCCTCTAGACACTAGCTACTCGAGGGGCCCCAGGGGCCACGAATTTTTTTAAATGTCAACTTATTAAATATGTATATTGGAAAAAACCCAAACTATAGTCTAATAGTGGTAGGGAAAATCCAGGCATAGCTTATATGGTACATCCCAAAGACCAAACCAGATTTCCAACTTCCATGTCAAAGAAACCAACAAGGAGAAACAAAGGAAACTGTTTAACTTGATGATATTAGTTCTTCGAGTATTCGGACGAATGAATCGGAGAATACCCTTCTGGCAGTTGCTGCTGCGACTGTGCTGGTTG…	GAACAGCTTGGTGAACGAAAAAATCAAGGCGGTGGACCAAAACTTTCAGGTAACAGAGAGGACCAAGTCTGTGTATGCAGCTGCGGAGCAGACTGTGAGCAGTGCAGGAAGCGCTGTGATGAAGAACCGTTACGTGTTAACTGGTGTGAGCTGGGCCGCAGGAGCATTCAATAGAGTGGCTCAAGCAGCTGGAGAGGTTGGACAGAAAACAAAAGAGAAGGTTGAAGCTGAGCAACCATCGCAACCAGCACAGTCGCAGCAGCAACTGCCAGAAGGGTATTCTCCGATTCATTCGTCCGAATACTCGAAGAACTAATATCATCAAGTTAAACAGTTTCCTTTGTTTCTCCTTGTTGGTTTCTTTGACATGGAAGTTGGAAATCTGGTTTGGTCTTTGGG…	CTCGAAGTACGTTTCGGTTTTCAGGCCAATCTCTGAATCTGCGTGACAAAAGCAACAAATTACATATCTCTCTCTCTGCGCGACTTCGAAGATCAACATCCATGGCGTCACAGGTAAGGTCAGTAAAAGTTGGCAATCTCTCTTCAGGAGCAACTGAGCATGATATTAAAGAGTTTTTCTCTTTCTCTGGTGAAGTTGAAAGCATCGATATCCAAAGCAGTAACGAGCATAGTGCTTATGTCACATTTAAAGAAACTCAAGGAGCAGAGACTGCTGTGCTCTTATCTGGAGCGAGTATTGCCGATCAATCAGTCATCATTGAGTTGGCTCCCAACTACAGTCCACCAGCAGCCCCTCATGCTGAAACACAGAGCAGCGGTGCAGAATCTGTTGTCCAGA…
ATH_RP3_hgx5150v1_pB27_A-353	5p 3p	114819972	Arabidopsis thaliana - AT5G16840	https://www.ncbi.nlm.nih.gov/nuccore/NM_001085126.1	https://www.ncbi.nlm.nih.gov/gene/?term=831547		A	AT5G16840; [gi|145334498|ref|NM_001085126.1| Arabidopsis thaliana RNA recognition motif (RRM)-containing protein (AT5G16840) mRNA, complete cds]	-101	691	OOF2	Sense		99.8 / 99.6	TGGATGATGTATATAACTATCTATTCGATGATGAAGATACCCCACCAAACCCAAAAAAAGAGATCCTAGAACTAGCCATGGCCGCAGGGGCCACGAACTCGAAGTACGTTTCGGTTTTCAGGCCAATCTCTGAATCTGCGTGACAAAAGCAACAAATTACATATCTCTCTCTCTGCGCGACTTCGAAGATCAACATCCATGGCGTCACAGGTAAGGTCAGTAAAAGTTGGCAATCTCTCTTCAGGAGCAACTGAGCATGATATTAAAGAGTTTTTCTCTTTCTCTGGTGAAGTTGAAAGCATCGATATCCAAAGCAGTAACGAGCATAGTGCTTATGTCACATTTAAAGAAACTCAAGGAGCAGAGACTGCTGTGCTCTTATCTGGAGCGAGTATTGCC…	CTCGAAGTACGTTTCGGTTTTCAGGCCAATCTCTGAATCTGCGTGACAAAAGCAACAAATTACATATCTCTCTCTCTGCGCGACTTCGAAGATCAACATCCATGGCGTCACAGGTAAGGTCAGTAAAAGTTGGCAATCTCTCTTCAGGAGCAACTGAGCATGATATTAAAGAGTTTTTCTCTTTCTCTGGTGAAGTTGAAAGCATCGATATCCAAAGCAGTAACGAGCATAGTGCTTATGTCACATTTAAAGAAACTCAAGGAGCAGAGACTGCTGTGCTCTTATCTGGAGCGAGTATTGCCGATCAATCAGTCATCATTGAGTTGGCTCCCAACTACAGTCCACCAGCAGCCCCTCATGCTGAAACACAGAGCAGCGGTGCAGAATCTGTTGTCCAGA…	CATCACGATTCTAGATCAGGGTTTTCCCAGTCACGACGTTGTAAAACGACGGCCAGTGAATTGTAACCGACTCACTATAGGGCGAATTGGGTACCGGGCCTCTAGACACTAGCTACTCGAGGGGCCCCAGGGGCCACGAACAACCTTCTCTTTTGTTTTCTGTCCAACCTCTCCAGCTGCTTGAGCCACTCTATTGAATGCTCCTGCGGCCCAGCTCACACCAGTTAACACGTAACGGTTCTTCATCACAGCGCTTCCTGCACTGCTCACAGTCTGCTCCGCAGCTGCATACACAGACTTGGTCCTCTCTGTTACCTGAAAGTTTTGGTCCACCGCCTTGATTTTTTCGTTCACCAAGCTTGTTCCAGCTGTAAGTTTCTGGCTAAGACCCGATTTTTT…	CCGCAGGAGTTGCTTCACTAGACCAAAAAATCGGGTCTTAGCCAGAAACTTACAGCTGGAACAAGCTTGGTGAACGAAAAAATCAAGGCGGTGGACCAAAACTTTCAGGTAACAGAGAGGACCAAGTCTGTGTATGCAGCTGCGGAGCAGACTGTGAGCAGTGCAGGAAGCGCTGTGATGAAGAACCGTTACGTGTTAACTGGTGTGAGCTGGGCCGCAGGAGCATTCAATAGAGTGGCTCAAGCAGCTGGAGAGGTTGGACAGAAAACAAAAGAGAAGGTTG	CTCGAAGTACGTTTCGGTTTTCAGGCCAATCTCTGAATCTGCGTGACAAAAGCAACAAATTACATATCTCTCTCTCTGCGCGACTTCGAAGATCAACATCCATGGCGTCACAGGTAAGGTCAGTAAAAGTTGGCAATCTCTCTTCAGGAGCAACTGAGCATGATATTAAAGAGTTTTTCTCTTTCTCTGGTGAAGTTGAAAGCATCGATATCCAAAGCAGTAACGAGCATAGTGCTTATGTCACATTTAAAGAAACTCAAGGAGCAGAGACTGCTGTGCTCTTATCTGGAGCGAGTATTGCCGATCAATCAGTCATCATTGAGTTGGCTCCCAACTACAGTCCACCAGCAGCCCCTCATGCTGAAACACAGAGCAGCGGTGCAGAATCTGTTGTCCAGA…
ATH_RP3_hgx5150v1_pB27_A-360	5p	114819972	Arabidopsis thaliana - AT5G16840	https://www.ncbi.nlm.nih.gov/nuccore/NM_001085126.1	https://www.ncbi.nlm.nih.gov/gene/?term=831547		A	AT5G16840; [gi|145334498|ref|NM_001085126.1| Arabidopsis thaliana RNA recognition motif (RRM)-containing protein (AT5G16840) mRNA, complete cds]	-101	No Data	OOF2	Sense		99.0	TGGATGATGTATATAACTATCTATTCGATGATGAAGATACCCCACCAAACCCAAAAAAAGAGATCCTAGAATTAGCCATGGCCGCAGGGGCCACGAACTCGAAGTACGTTTCGGTTTTCAGGCCAATCTCTGAATCTGCGTGACAAAAGCAACAAATTACATATCTCTCTCTCTGCGCGACTTCGAAGATCAACATCCATGGCGTCACAGGTAAGGTCAGTAAAAGTTGGCAATCTCTCTTCAGGAGCAACTGAGCATGATATTAAAGAGTTTTTCTCTTTCTCTGGTGAAGTTGAAAGCATCGATATCCAAAGTAACGAGCATAGTGCTTATGTCACATTTAAAGAAACTCAAGGAGCAGAGACTGCTGTGCTCTTATCTGGAGCGAGTATTGCCGAT…	CTCGAAGTACGTTTCGGTTTTCAGGCCAATCTCTGAATCTGCGTGACAAAAGCAACAAATTACATATCTCTCTCTCTGCGCGACTTCGAAGATCAACATCCATGGCGTCACAGGTAAGGTCAGTAAAAGTTGGCAATCTCTCTTCAGGAGCAACTGAGCATGATATTAAAGAGTTTTTCTCTTTCTCTGGTGAAGTTGAAAGCATCGATATCCAAAGTAACGAGCATAGTGCTTATGTCACATTTAAAGAAACTCAAGGAGCAGAGACTGCTGTGCTCTTATCTGGAGCGAGTATTGCCGATCAATCAGTCATCATTGAGTTGGCTCCCAACTACAGTCCACCAGCAGCCCCTCATGCTGAAACACAGAGCAGCGGTGCAGAATCTGTTGTCCAGAAAG…
ATH_RP3_hgx5150v1_pB27_A-305	5p	114819972	Arabidopsis thaliana - AT5G16840	https://www.ncbi.nlm.nih.gov/nuccore/NM_001085126.1	https://www.ncbi.nlm.nih.gov/gene/?term=831547		A	AT5G16840; [gi|145334498|ref|NM_001085126.1| Arabidopsis thaliana RNA recognition motif (RRM)-containing protein (AT5G16840) mRNA, complete cds]	-101	No Data	OOF2	Sense		99.2	TGGATGATGTATATAACTATCTATTCGATGATGAAGATACCCCACCAAACCCAAAAAAAGAGATCCTAGAACTAGCCATGGCCGCAGGGGCCACGAACTCGAAGTACGTTTCGGTTTTCAGGCCAATCTCTGAATCTGCGTGACAAAAGCAACAAATTACATATCTCTCTCTCTGCGCGACTTCGAAGATCAACATCCATGGCGTCACAGGTAAGGTCAGTAAAAGTTGGCAATCTCTCTTCAGGAGCAACTGAGCATGATATTAAAGAGTTTTTCTCTTTCTCTGGTGAAGTTGAAAGCATCGATATCCAAAGTAACGAGCATAGTGCTTATGTCACATTTAAAGAAACTCAAGGAGCAGAGACTGCTGTGCTCTTATCTGGAGCGAGTATTGCCGAT…	CTCGAAGTACGTTTCGGTTTTCAGGCCAATCTCTGAATCTGCGTGACAAAAGCAACAAATTACATATCTCTCTCTCTGCGCGACTTCGAAGATCAACATCCATGGCGTCACAGGTAAGGTCAGTAAAAGTTGGCAATCTCTCTTCAGGAGCAACTGAGCATGATATTAAAGAGTTTTTCTCTTTCTCTGGTGAAGTTGAAAGCATCGATATCCAAAGTAACGAGCATAGTGCTTATGTCACATTTAAAGAAACTCAAGGAGCAGAGACTGCTGTGCTCTTATCTGGAGCGAGTATTGCCGATCAATCAGTCATCATTGAGTTGGCTCCCAACTACAGTCCACCAGCAGCCCCTCATGCTGAAACACAGAGCAGCGGTGCAGAATCTGTTGTCCAGAAGG…
ATH_RP3_hgx5150v1_pB27_A-311	5p 3p	114819972	Arabidopsis thaliana - AT5G16840	https://www.ncbi.nlm.nih.gov/nuccore/NM_001085126.1	https://www.ncbi.nlm.nih.gov/gene/?term=831547		A	AT5G16840; [gi|145334498|ref|NM_001085126.1| Arabidopsis thaliana RNA recognition motif (RRM)-containing protein (AT5G16840) mRNA, complete cds]	-101	691	OOF2	Sense		99.4 / 99.5	TGGATGATGTATATAACTATCTATTCGATGATGAAGATACCCCACCAAACCCAAAAAAAGAGATCCCAGTACCAGCCATGGCCGCAGGGGCCACGAACTCGAAGTACGTTTCGGTTTTCAGGCCAATCTCTGAATCTGCGTGACAAAAGCAACAAATTACATATCTCTCTCTCTGCGCGACTTCGAAGATCAACATCCATGGCGTCACAGGTAAGGTCAGTAAAAGTTGGCAATCTCTCTTCAGGAGCAACTGAGCATGATATTAAAGAGTTTTTCTCTTTCTCTGGTGAAGTTGAAAGCATCGATATCCAAAGCAGTAACGAGCATAGTGCTTATGTCACATTTAAAGAAACTCAAGGAGCAGAGACTGCTGTGCTCTTATCTGGAGCGAGTATTGCC…	CTCGAAGTACGTTTCGGTTTTCAGGCCAATCTCTGAATCTGCGTGACAAAAGCAACAAATTACATATCTCTCTCTCTGCGCGACTTCGAAGATCAACATCCATGGCGTCACAGGTAAGGTCAGTAAAAGTTGGCAATCTCTCTTCAGGAGCAACTGAGCATGATATTAAAGAGTTTTTCTCTTTCTCTGGTGAAGTTGAAAGCATCGATATCCAAAGCAGTAACGAGCATAGTGCTTATGTCACATTTAAAGAAACTCAAGGAGCAGAGACTGCTGTGCTCTTATCTGGAGCGAGTATTGCCGATCAATCAGTCATCATTGAGTTGGCTCCCAACTACAGTCCACCAGCAGCCCCTCATGCTGAAACACAGAGCAGCGGTGCAGAATCTGTTGTCCAGA…	CCGTATTCAACGAAGCAAAGATAAGGGTTTTTCCCAGTCACGACGTTTGTAAAACGACGGCCAGTGAATTGTAATATGACTCACTATAGGGCGAATTGGGTACCGGGCCTCTAGACACTAGCTACTCGAGGGGCCCCAGGGGCCACGAACAACCTTCTCTTTTGTTTTCTGTCCAACCTCTCCAGCTGCTTGAGCCACTCTATTGAATGCTCCTGCGGCCCAGCTCACACCAGTTAACACGTAACGGTTCTTCATCACAGCGCTTCCTGCACTGCTCACAGTCTGCTCCGCAGCTGCATACACAGACTTGGTCCTCTCTGTTACCTGAAAGTTTTGGTCCACCGCCTTGATTTTTTCGTTCACCAAGCTTGTTCCAGCTGTAAGTTTCTGGCTAAGACC…	TGTTAGCAAAGGGTTTCATTCTTGGAAAGATGCTGTCGGGCAAAGCAAAAGCTTTTGATGAGAAACATGGTTTCACCTCAACCGCCACCGCAGGAGTTGCTTCACTAGACCAAAAAATCGGTCTTAGCCAGAAACTTACAGCTGGAACAAGCTTGGTGAACGAAAAAATCAAGGCGGTGGACCAAAACTTTCAGGTAACAGAGAGGACCAAGTCTGTGTATGCAGCTGCGGAGCAGACTGTGAGCAGTGCAGGAAGCGCTGTGATGAAGAACCGTTACGTGTTAACTGGTGTGAGCTGGGCCGCAGGAGCATTCAATAGAGTGGCTCAAGCAGCTGGAGAGGTTGGACAGAAAACAAAAGAGAAGGTTG	CTCGAAGTACGTTTCGGTTTTCAGGCCAATCTCTGAATCTGCGTGACAAAAGCAACAAATTACATATCTCTCTCTCTGCGCGACTTCGAAGATCAACATCCATGGCGTCACAGGTAAGGTCAGTAAAAGTTGGCAATCTCTCTTCAGGAGCAACTGAGCATGATATTAAAGAGTTTTTCTCTTTCTCTGGTGAAGTTGAAAGCATCGATATCCAAAGCAGTAACGAGCATAGTGCTTATGTCACATTTAAAGAAACTCAAGGAGCAGAGACTGCTGTGCTCTTATCTGGAGCGAGTATTGCCGATCAATCAGTCATCATTGAGTTGGCTCCCAACTACAGTCCACCAGCAGCCCCTCATGCTGAAACACAGAGCAGCGGTGCAGAATCTGTTGTCCAGA…
ATH_RP3_hgx5150v1_pB27_A-326	5p 3p	114819972	Arabidopsis thaliana - AT5G16840	https://www.ncbi.nlm.nih.gov/nuccore/NM_001085126.1	https://www.ncbi.nlm.nih.gov/gene/?term=831547		A	AT5G16840; [gi|145334498|ref|NM_001085126.1| Arabidopsis thaliana RNA recognition motif (RRM)-containing protein (AT5G16840) mRNA, complete cds]	-101	691	OOF2	Sense		99.6 / 98.9	TGGATGATGTATATAACTATCTATTCGATGATGAAGATACCCCACCAAACCCAAAAAAAGAGATCCTAGAACTAGCCATGGCCGCAGGGGCCACGAACTCGAAGTACGTTTCGGTTTTCAGGCCAATCTCTGAATCTGCGTGACAAAAGCAACAAATTACATATCTCTCTCTCTGCGCGACTTCGAAGATCAACATCCATGGCGTCACAGGTAAGGTCAGTAAAAGTTGGCAATCTCTCTTCAGGAGCAACTGAGCATGATATTAAAGAGTTTTTCTCTTTCTCTGGTGAAGTTGAAAGCATCGATATCCAAAGCAGTAACGAGCATAGTGCTTATGTCACATTTAAAGAAACTCAAGGAGCAGAGACTGCTGTGCTCTTATCTGGAGCGAGTATTGCC…	CTCGAAGTACGTTTCGGTTTTCAGGCCAATCTCTGAATCTGCGTGACAAAAGCAACAAATTACATATCTCTCTCTCTGCGCGACTTCGAAGATCAACATCCATGGCGTCACAGGTAAGGTCAGTAAAAGTTGGCAATCTCTCTTCAGGAGCAACTGAGCATGATATTAAAGAGTTTTTCTCTTTCTCTGGTGAAGTTGAAAGCATCGATATCCAAAGCAGTAACGAGCATAGTGCTTATGTCACATTTAAAGAAACTCAAGGAGCAGAGACTGCTGTGCTCTTATCTGGAGCGAGTATTGCCGATCAATCAGTCATCATTGAGTTGGCTCCCCTACTACAGTCCACCAGCAGCCCCTCATGCTGAAACACAGAGCAGCGGTGCAGAATCTGTTGTCCAG…	TGGATCTACGATTCTAGATCAGGGTTTTCCCAGTCACGACGTTGTAAAACGACGGCCAGTGAATTGTAATATGACTCACTATAGGGCGAATTGGGTACCGGGCCTCTAGACACTAGCTACTCGAGGGGCCCCAGGGGCCACGAACAACCTTCTCTTTTGTTTTCTGTCCAACCTCTCCAGCTGCTTGAGCCACTCTATTGAATGCTCCTGCGGCCCAGCTCACACCAGTTAACACGTAACGGTTCTTCATCACAGCGCTTCCTGCACTGCTCACAGTCTGCTCCGCAGCTGCATACACAGACTTGGTCCTCTCTGTTACCTGAAAGTTTTGGTCCACCGCCTTGATTTTTTCGTTCACCAAGCTTGTTCCAGCTGTAAGTTTCTGGCTAAGACCGATTT…	TAGCAAAGGGTTTCATTCTTGGAAGATGCTGTCGGCAAAGCAAAAGCTTTTGATGAGAAACATGGTTTCACCTCAACCAGCACACCGCAGGAGTTGCTTCACTAGACCAAAAAATCGGTCTTAGCCAGAAACTTACAGCTGGAACAAGCTTGGTGAACGAAAAAATCAAGGCGGTGGACCAAAACTTTCAGGTAACAGAGAGGACCAAGTCTGTGTATGCAGCTGCGGAGCAGACTGTGAGCAGTGCAGGAAGCGCTGTGATGAAGAACCGTTACGTGTTAACTGGTGTGAGCTGGGCCGCAGGAGCATTCAATAGAGTGGCTCAAGCAGCTGGAGAGGTTGGACAGAAAACAAAAGAGAAGGTTG	CTCGAAGTACGTTTCGGTTTTCAGGCCAATCTCTGAATCTGCGTGACAAAAGCAACAAATTACATATCTCTCTCTCTGCGCGACTTCGAAGATCAACATCCATGGCGTCACAGGTAAGGTCAGTAAAAGTTGGCAATCTCTCTTCAGGAGCAACTGAGCATGATATTAAAGAGTTTTTCTCTTTCTCTGGTGAAGTTGAAAGCATCGATATCCAAAGCAGTAACGAGCATAGTGCTTATGTCACATTTAAAGAAACTCAAGGAGCAGAGACTGCTGTGCTCTTATCTGGAGCGAGTATTGCCGATCAATCAGTCATCATTGAGTTGGCTCCCAACTACAGTCCACCAGCAGCCCCTCATGCTGAAACACAGAGCAGCGGTGCAGAATCTGTTGTCCAGA…
ATH_RP3_hgx5150v1_pB27_A-329	5p 3p	114819972	Arabidopsis thaliana - AT5G16840	https://www.ncbi.nlm.nih.gov/nuccore/NM_001085126.1	https://www.ncbi.nlm.nih.gov/gene/?term=831547		A	AT5G16840; [gi|145334498|ref|NM_001085126.1| Arabidopsis thaliana RNA recognition motif (RRM)-containing protein (AT5G16840) mRNA, complete cds]	-101	968	OOF2	Sense		99.2 / 100.0	TGGATGATGTATATAACTATCTATTCGATGATGAAGATACCCCACCAAACCCAAAAAAAGAGATCCTAGAACTAGCCATGGCCGCAGGGGCCACGAACTCGAAGTACGTTTCGGTTTTCAGGCCAATCTCTGAATCTGCGTGACAAAAGCAACAAATTACATATCTCTCTCTCTGCGCGACTTCGAAGATCAACATCCATGGCGTCACAGGTAAGGTCAGTAAAAGTTGGCAATCTCTCTTCAGGAGCAACTGAGCATGATATTAAAGAGTTTTTCTCTTTCTCTGGTGAAGTTGAAAGCATCGATATCCAAAGTAACGAGCATAGTGCTTATGTCACATTTAAAGAAACTCAAGGAGCAGAGACTGCTGTGCTCTTATCTGGAGCGAGTATTGCCGAT…	CTCGAAGTACGTTTCGGTTTTCAGGCCAATCTCTGAATCTGCGTGACAAAAGCAACAAATTACATATCTCTCTCTCTGCGCGACTTCGAAGATCAACATCCATGGCGTCACAGGTAAGGTCAGTAAAAGTTGGCAATCTCTCTTCAGGAGCAACTGAGCATGATATTAAAGAGTTTTTCTCTTTCTCTGGTGAAGTTGAAAGCATCGATATCCAAAGTAACGAGCATAGTGCTTATGTCACATTTAAAGAAACTCAAGGAGCAGAGACTGCTGTGCTCTTATCTGGAGCGAGTATTGCCGATCAATCAGTCATCATTGAGTTGGCTCCCAACTACAGTCCACCAGCAGCCCCTCATGCTGAAACACAGAGCAGCGGTGCAGAATCTGTTGTCCAGAAGG…	TCCGTATCCCACCGATTTCCTAGATCAGGGTTTTCCCAGTCACGACGTTGTAAAACGACGGCCAGTGAATTCGTACATATGACTCACTATAGGGCGAATTGGGTACCGGGCCTCTAGACACTAGCTACTCGAGGGGCCCCAGGGGCCACGAATTTTGATTTAAATGTCAACTTATTAAATATGTATATTGGAAAAAACCCAAACTATAGTCTAATAGTGGTAGGGAAAATCCAGGCATAGCTTATATGGTACATCCCAAAGACCAAACCAGATTTCCAACTTCCATGTCAAAGAAACCAACAAGGAGAAACAAAGGAAACTGTTTAACTTGATGATATTAGTTCTTCGAGTATTCGGACGAATGAATCGGAGAATACCCTTCTGGCAGTTGCTGCTGCG…	GCAGACTGTGAGCAGTGCAGGAAGCGCTGTGATGAAGAACCGTTACGTGTTAACTGGTGTGAGCTGGGCCGCAGGAGCATTCAATAGAGTGGCTCAAGCAGCTGGAGAGGTTGGACAGAAAACAAAAGAGAAGGTTGAAGCTGAGCAACCATCGCAACCAGCACAGTCGCAGCAGCAACTGCCAGAAGGGTATTCTCCGATTCATTCGTCCGAATACTCGAAGAACTAATATCATCAAGTTAAACAGTTTCCTTTGTTTCTCCTTGTTGGTTTCTTTGACATGGAAGTTGGAAATCTGGTTTGGTCTTTGGGATGTACCATATAAGCTATGCCTGGATTTTCCCTACCACTATTAGACTATAGTTTGGGTTTTTTCCAATATACATATTTAATAAGTTG…	CTCGAAGTACGTTTCGGTTTTCAGGCCAATCTCTGAATCTGCGTGACAAAAGCAACAAATTACATATCTCTCTCTCTGCGCGACTTCGAAGATCAACATCCATGGCGTCACAGGTAAGGTCAGTAAAAGTTGGCAATCTCTCTTCAGGAGCAACTGAGCATGATATTAAAGAGTTTTTCTCTTTCTCTGGTGAAGTTGAAAGCATCGATATCCAAAGCAGTAACGAGCATAGTGCTTATGTCACATTTAAAGAAACTCAAGGAGCAGAGACTGCTGTGCTCTTATCTGGAGCGAGTATTGCCGATCAATCAGTCATCATTGAGTTGGCTCCCAACTACAGTCCACCAGCAGCCCCTCATGCTGAAACACAGAGCAGCGGTGCAGAATCTGTTGTCCAGA…
ATH_RP3_hgx5150v1_pB27_A-335	5p	114819972	Arabidopsis thaliana - AT5G16840	https://www.ncbi.nlm.nih.gov/nuccore/NM_001085126.1	https://www.ncbi.nlm.nih.gov/gene/?term=831547		A	AT5G16840; [gi|145334498|ref|NM_001085126.1| Arabidopsis thaliana RNA recognition motif (RRM)-containing protein (AT5G16840) mRNA, complete cds]	-101	No Data	OOF2	Sense		99.4	TGGATGATGTATATAACTATCTATTCGATGATGAAGATACCCCACCAAACCCAAAAAAAGAGATCCTAGAACTAGCCATGGCCGCAGGGGCCACGAACTCGAAGTACGTTTCGGTTTTCAGGCCAATCTCTGAATCTGCGTGACAAAAGCAACAAATTACATATCTCTCTCTCTGCGCGACTTCGAAGATCAACATCCATGGCGTCACAGGTAAGGTCAGTAAAAGTTGGCAATCTCTCTTCAGGAGCAACTGAGCATGATATTAAAGAGTTTTTCTCTTTCTCTGGTGAAGTTGAAAGCATCGATATCCAAAGTAACGAGCATAGTGCTTATGTCACATTTAAAGAAACTCAAGGAGCAGAGACTGCTGTGCTCTTATCTGGAGCGAGTATTGCCGAT…	CTCGAAGTACGTTTCGGTTTTCAGGCCAATCTCTGAATCTGCGTGACAAAAGCAACAAATTACATATCTCTCTCTCTGCGCGACTTCGAAGATCAACATCCATGGCGTCACAGGTAAGGTCAGTAAAAGTTGGCAATCTCTCTTCAGGAGCAACTGAGCATGATATTAAAGAGTTTTTCTCTTTCTCTGGTGAAGTTGAAAGCATCGATATCCAAAGTAACGAGCATAGTGCTTATGTCACATTTAAAGAAACTCAAGGAGCAGAGACTGCTGTGCTCTTATCTGGAGCGAGTATTGCCGATCAATCAGTCATCATTGAGTTGGCTCCCAACTACAGTCCACCAGCAGCCCCTCATGCTGAAACACAGAGCAGCGGTGCAGAATCTGTTGTCCAGAAGG…
ATH_RP3_hgx5150v1_pB27_A-110	5p	114819972	Arabidopsis thaliana - AT5G16840	https://www.ncbi.nlm.nih.gov/nuccore/NM_001085126.1	https://www.ncbi.nlm.nih.gov/gene/?term=831547		A	AT5G16840; [gi|145334498|ref|NM_001085126.1| Arabidopsis thaliana RNA recognition motif (RRM)-containing protein (AT5G16840) mRNA, complete cds]	-101	No Data	OOF2	Sense		98.7	TGGATGATCGTATATAACTATCTATTCGATGATGAAGATACCCCACCAAACCCAAAAAAAGAGATCCCTGTAAATTGCCATGGCCGCAGGGGCCACGAACTCGAAGTACGTTTCCGTTTTCAGGCCAATCTCTGAATCTGCGTGACAAAAGCAACAAATTACATATCTCTCTCTCTGCGCGACTTCGAAGATCAACATCCATGGCGTCACAGGTAAGGTCAGTAAAAGTTGGCAATCTCTCTTCAGGAGCAACTGAGCATGATATTAAAGAGTTTTTCTCTTTCTCTGGTGAAGTTGAAAGCATCGATATCCAAAGTAACGAGCATAGTGCTTATGTCACATTTAAAGAAACTCAAGGAGCAGAGACTGCTGTGCTCTTATCTGGAGCGAGTATTGCCG…	CTCGAAGTACGTTTCCGTTTTCAGGCCAATCTCTGAATCTGCGTGACAAAAGCAACAAATTACATATCTCTCTCTCTGCGCGACTTCGAAGATCAACATCCATGGCGTCACAGGTAAGGTCAGTAAAAGTTGGCAATCTCTCTTCAGGAGCAACTGAGCATGATATTAAAGAGTTTTTCTCTTTCTCTGGTGAAGTTGAAAGCATCGATATCCAAAGTAACGAGCATAGTGCTTATGTCACATTTAAAGAAACTCAAGGAGCAGAGACTGCTGTGCTCTTATCTGGAGCGAGTATTGCCGATCAATCAGTCATCATTGAGTTGGCTCCCAATTTACAGTCCACCAGCAGCCCCTCATGCTGAAACACAGAGCAGCGGTGCAGAATCTGTTGTCCAGAAG…
ATH_RP3_hgx5150v1_pB27_A-126	5p 3p	114819972	Arabidopsis thaliana - AT5G16840	https://www.ncbi.nlm.nih.gov/nuccore/NM_001085126.1	https://www.ncbi.nlm.nih.gov/gene/?term=831547		A	AT5G16840; [gi|145334498|ref|NM_001085126.1| Arabidopsis thaliana RNA recognition motif (RRM)-containing protein (AT5G16840) mRNA, complete cds]	-101	691	OOF2	Sense		99.8 / 99.7	TGGGATGATGTATATAACTATCTATTCGATGATGAAGATACCCCACCAAACCCAAAAAAAGAGATCCTAGAACTAGCCATGGCCGCAGGGGCCACGAACTCGAAGTACGTTTCGGTTTTCAGGCCAATCTCTGAATCTGCGTGACAAAAGCAACAAATTACATATCTCTCTCTCTGCGCGACTTCGAAGATCAACATCCATGGCGTCACAGGTAAGGTCAGTAAAAGTTGGCAATCTCTCTTCAGGAGCAACTGAGCATGATATTAAAGAGTTTTTCTCTTTCTCTGGTGAAGTTGAAAGCATCGATATCCAAAGCAGTAACGAGCATAGTGCTTATGTCACATTTAAAGAAACTCAAGGAGCAGAGACTGCTGTGCTCTTATCTGGAGCGAGTATTGC…	CTCGAAGTACGTTTCGGTTTTCAGGCCAATCTCTGAATCTGCGTGACAAAAGCAACAAATTACATATCTCTCTCTCTGCGCGACTTCGAAGATCAACATCCATGGCGTCACAGGTAAGGTCAGTAAAAGTTGGCAATCTCTCTTCAGGAGCAACTGAGCATGATATTAAAGAGTTTTTCTCTTTCTCTGGTGAAGTTGAAAGCATCGATATCCAAAGCAGTAACGAGCATAGTGCTTATGTCACATTTAAAGAAACTCAAGGAGCAGAGACTGCTGTGCTCTTATCTGGAGCGAGTATTGCCGATCAATCAGTCATCATTGAGTTGGCTCCCAACTACAGTCCACCAGCAGCCCCTCATGCTGAAACACAGAGCAGCGGGTGCAGAATCTGTTGTCCAG…	TCGGATCCACCGATTCCTAGATCAGGGTTTTCCCAGTCACGACGTTGTAAAACGACGGCCAGTGAATTGTAATACGACTCACTATAGGGCGAATTGGGTACCGGGCCTCTAGACACTAGCTACTCGAGGGGCCCCAGGGGCCACGAACAACCTTCTCTTTTGTTTTCTGTCCAACCTCTCCAGCTGCTTGAGCCACTCTATTGAATGCTCCTGCGGCCCAGCTCACACCAGTTAACACGTAACGGTTCTTCATCACAGCGCTTCCTGCACTGCTCACAGTCTGCTCCGCAGCTGCATACACAGACTTGGTCCTCTCTGTTACCTGAAAGTTTTGGTCCACCGCCTTGATTTTTTCGTTCACCAAGCTTGTTCCAGCTGTAAGTTTCTGGCTAAGACCGA…	TCCAGAAGGCAGAAGATGTGTGAGCAGCATGTTAGCAAAGGGTTTCATTCTTGGGAAAGATGCTGTCGGCAAAGCAAAAGCTTTTGATGAGAAACATGGTTTCACCTCAACCGCCACCGCAGGAGTTGCTTCACTAGACCAAAAAATCGGTCTTAGCCAGAAACTTACAGCTGGAACAAGCTTGGTGAACGAAAAAATCAAGGCGGTGGACCAAAACTTTCAGGTAACAGAGAGGACCAAGTCTGTGTATGCAGCTGCGGAGCAGACTGTGAGCAGTGCAGGAAGCGCTGTGATGAAGAACCGTTACGTGTTAACTGGTGTGAGCTGGGCCGCAGGAGCATTCAATAGAGTGGCTCAAGCAGCTGGAGAGGTTGGACAGAAAACAAAAGAGAAGGTTG	CTCGAAGTACGTTTCGGTTTTCAGGCCAATCTCTGAATCTGCGTGACAAAAGCAACAAATTACATATCTCTCTCTCTGCGCGACTTCGAAGATCAACATCCATGGCGTCACAGGTAAGGTCAGTAAAAGTTGGCAATCTCTCTTCAGGAGCAACTGAGCATGATATTAAAGAGTTTTTCTCTTTCTCTGGTGAAGTTGAAAGCATCGATATCCAAAGCAGTAACGAGCATAGTGCTTATGTCACATTTAAAGAAACTCAAGGAGCAGAGACTGCTGTGCTCTTATCTGGAGCGAGTATTGCCGATCAATCAGTCATCATTGAGTTGGCTCCCAACTACAGTCCACCAGCAGCCCCTCATGCTGAAACACAGAGCAGCGGTGCAGAATCTGTTGTCCAGA…
ATH_RP3_hgx5150v1_pB27_A-128	5p 3p	114819972	Arabidopsis thaliana - AT5G16840	https://www.ncbi.nlm.nih.gov/nuccore/NM_001085126.1	https://www.ncbi.nlm.nih.gov/gene/?term=831547		A	AT5G16840; [gi|145334498|ref|NM_001085126.1| Arabidopsis thaliana RNA recognition motif (RRM)-containing protein (AT5G16840) mRNA, complete cds]	-101	691	OOF2	Sense		100.0 / 100.0	AGGAATGATGTATATACTATCTATTCGATGATGAAGATACCCCACCAAACCCAAAAAAAGAGATCCTAGAACTAGCCATGGCCGCAGGGGCCACGAACTCGAAGTACGTTTCGGTTTTCAGGCCAATCTCTGAATCTGCGTGACAAAAGCAACAAATTACATATCTCTCTCTCTGCGCGACTTCGAAGATCAACATCCATGGCGTCACAGGTAAGGTCAGTAAAAGTTGGCAATCTCTCTTCAGGAGCAACTGAGCATGATATTAAAGAGTTTTTCTCTTTCTCTGGTGAAGTTGAAAGCATCGATATCCAAAGCAGTAACGAGCATAGTGCTTATGTCACATTTAAAGAAACTCAAGGAGCAGAGACTGCTGTGCTCTTATCTGGAGCGAGTATTGCC…	CTCGAAGTACGTTTCGGTTTTCAGGCCAATCTCTGAATCTGCGTGACAAAAGCAACAAATTACATATCTCTCTCTCTGCGCGACTTCGAAGATCAACATCCATGGCGTCACAGGTAAGGTCAGTAAAAGTTGGCAATCTCTCTTCAGGAGCAACTGAGCATGATATTAAAGAGTTTTTCTCTTTCTCTGGTGAAGTTGAAAGCATCGATATCCAAAGCAGTAACGAGCATAGTGCTTATGTCACATTTAAAGAAACTCAAGGAGCAGAGACTGCTGTGCTCTTATCTGGAGCGAGTATTGCCGATCAATCAGTCATCATTGAGTTGGCTCCCAACTACAGTCCACCAGCAGCCCCTCATGCTGAAACACAGAGCAGCGGTGCAGAATCTGTTGTCCAGA…	TCGTTCACCGATTCCTAGATCAGGGTTTTCCCAGTCACGACGTTGTAAAACGACGGCCAGTGAATTGTAATACGACTCACTATAGGGCGAATTGGGTACCGGGCCTCTAGACACTAGCTACTCGAGGGGCCCCAGGGGCCACGAACAACCTTCTCTTTTGTTTTCTGTCCAACCTCTCCAGCTGCTTGAGCCACTCTATTGAATGCTCCTGCGGCCCAGCTCACACCAGTTAACACGTAACGGTTCTTCATCACAGCGCTTCCTGCACTGCTCACAGTCTGCTCCGCAGCTGCATACACAGACTTGGTCCTCTCTGTTACCTGAAAGTTTTGGTCCACCGCCTTGATTTTTTCGTTCACCAAGCTTGTTCCAGCTGTAAGTTTCTGGCTAAGACCGATT…	GAGCAGCGGTGCAGAATCTGTTGTCCAGAAGGCAGAAGATGTTGTGAGCAGCATGTTAGCAAAGGGTTTCATTCTTGGGAAAGATGCTGTCGGCAAAGCAAAAGCTTTTGATGAGAAACATGGTTTCACCTCAACCGCCACCGCAGGAGTTGCTTCACTAGACCAAAAAATCGGTCTTAGCCAGAAACTTACAGCTGGAACAAGCTTGGTGAACGAAAAAATCAAGGCGGTGGACCAAAACTTTCAGGTAACAGAGAGGACCAAGTCTGTGTATGCAGCTGCGGAGCAGACTGTGAGCAGTGCAGGAAGCGCTGTGATGAAGAACCGTTACGTGTTAACTGGTGTGAGCTGGGCCGCAGGAGCATTCAATAGAGTGGCTCAAGCAGCTGGAGAGGTTGG…	CTCGAAGTACGTTTCGGTTTTCAGGCCAATCTCTGAATCTGCGTGACAAAAGCAACAAATTACATATCTCTCTCTCTGCGCGACTTCGAAGATCAACATCCATGGCGTCACAGGTAAGGTCAGTAAAAGTTGGCAATCTCTCTTCAGGAGCAACTGAGCATGATATTAAAGAGTTTTTCTCTTTCTCTGGTGAAGTTGAAAGCATCGATATCCAAAGCAGTAACGAGCATAGTGCTTATGTCACATTTAAAGAAACTCAAGGAGCAGAGACTGCTGTGCTCTTATCTGGAGCGAGTATTGCCGATCAATCAGTCATCATTGAGTTGGCTCCCAACTACAGTCCACCAGCAGCCCCTCATGCTGAAACACAGAGCAGCGGTGCAGAATCTGTTGTCCAGA…
ATH_RP3_hgx5150v1_pB27_A-129	5p	114819972	Arabidopsis thaliana - AT5G16840	https://www.ncbi.nlm.nih.gov/nuccore/NM_001085126.1	https://www.ncbi.nlm.nih.gov/gene/?term=831547		A	AT5G16840; [gi|145334498|ref|NM_001085126.1| Arabidopsis thaliana RNA recognition motif (RRM)-containing protein (AT5G16840) mRNA, complete cds]	-101	No Data	OOF2	Sense		99.1	TGGATGATGTATATACTATCTATTCGATGATGAAGATACCCCACCAAACCCAAAAAAAGAGATCCTAGAACTAGCCATGGCCGCAGGGGCCACGAACTCGAAGTACGTTTCGGTTTTCAGGCCAATCTCTGAATCTGCGTGACAAAAGCAACAAATTACATATCTCTCTCTCTGCGCGACTTCGAAGATCAACATCCATGGCGTCACAGGTAAGGTCAGTAAAAGTTGGCAATCTCTCTTCAGGAGCAACTGAGCATGATATTAAAGAGTTTTTCTCTTTCTCTGGTGAAGTTGAAAGCATCGATATCCAAAGTAACGAGCATAGTGCTTATGTCACATTTAAAGAAACTCAAGGAGCAGAGACTGCTGTGCTCTTATCTGGAGCGAGTATTGCCGATC…	CTCGAAGTACGTTTCGGTTTTCAGGCCAATCTCTGAATCTGCGTGACAAAAGCAACAAATTACATATCTCTCTCTCTGCGCGACTTCGAAGATCAACATCCATGGCGTCACAGGTAAGGTCAGTAAAAGTTGGCAATCTCTCTTCAGGAGCAACTGAGCATGATATTAAAGAGTTTTTCTCTTTCTCTGGTGAAGTTGAAAGCATCGATATCCAAAGTAACGAGCATAGTGCTTATGTCACATTTAAAGAAACTCAAGGAGCAGAGACTGCTGTGCTCTTATCTGGAGCGAGTATTGCCGATCAATCAGTCATCATTGAGTTGGCTCCCAACTACAGTCCACCAGCAGCCCCTCATGCTGAAACACAGAGCAGCGGTGCAGAATCTGTTGTCCAGAAGG…
ATH_RP3_hgx5150v1_pB27_A-45	5p 3p	114819972	Arabidopsis thaliana - AT5G16840	https://www.ncbi.nlm.nih.gov/nuccore/NM_001085126.1	https://www.ncbi.nlm.nih.gov/gene/?term=831547		A	AT5G16840; [gi|145334498|ref|NM_001085126.1| Arabidopsis thaliana RNA recognition motif (RRM)-containing protein (AT5G16840) mRNA, complete cds]	-101	966	OOF2	Sense		99.2 / 99.3	TGGATGATGTATATAACTATCTATTCGATGATGAAGATACCCCACCAAACCCAAAAAAAGAGATCCTAGAACTAGCCATGGCCGCAGGGGCCACGAACTCGAAGTACGTTTCGGTTTTCAGGCCAATCTCTGAATCTGCGTGACAAAAGCAACAAATTACATATCTCTCTCTCTGCGCGACTTCGAAGATCAACATCCATGGCGTCACAGGTAAGGTCAGTAAAAGTTGGCAATCTCTCTTCAGGAGCAACTGAGCATGATATTAAAGAGTTTTTCTCTTTCTCTGGTGAAGTTGAAAGCATCGATATCCAAAGTAACGAGCATAGTGCTTATGTCACATTTAAAGAAACTCAAGGAGCAGAGACTGCTGTGCTCTTATCTGGAGCGAGTATTGCCGAT…	CTCGAAGTACGTTTCGGTTTTCAGGCCAATCTCTGAATCTGCGTGACAAAAGCAACAAATTACATATCTCTCTCTCTGCGCGACTTCGAAGATCAACATCCATGGCGTCACAGGTAAGGTCAGTAAAAGTTGGCAATCTCTCTTCAGGAGCAACTGAGCATGATATTAAAGAGTTTTTCTCTTTCTCTGGTGAAGTTGAAAGCATCGATATCCAAAGTAACGAGCATAGTGCTTATGTCACATTTAAAGAAACTCAAGGAGCAGAGACTGCTGTGCTCTTATCTGGAGCGAGTATTGCCGATCAATCAGTCATCATTGAGTTGGCTCCCAACTACAGTCCACCAGCAGCCCCTCATGCTGAAACACAGAGCAGCGGTGCAGAATCTGTTGTCCAGAAGG…	TCCGATCTACCGATTCTAGATCAGGGTTTTCCCAGTCACGACGTTGTAAAACGACGGCCAGTGAATTGTAATCCGACTCACTATAGGGCGAATTGGGTACCGGGCCTCTAGACACTAGCTACTCGAGGGGCCCCAGGGGCCACGAATTTTTTTAAATGTCAACTTATTAAATATGTATATTGGAAAAAACCCAAACTATAGTCTAATAGTGGTAGGGAAAATCCAGGCATAGCTTATATGGTACATCCCAAAGACCAAACCAGATTTCCAACTTCCATGTCAAAGAAACCAACAAGGAGAAACAAAGGAAACTGTTTAACTTGATGATATTAGTTCTTCGAGTATTCGGACGAATGAATCGGAGAATACCCTTCTGGCAGTTGCTGCTGCGACTGTGCT…	AAAACTTTCAGTACAGAGAGGACCAAGTCTGTGTATGCAGCTGCGGAGCAGACTGTGAGCAGTGCAGGAAGCGCTGTGATGAAGAACCGTTACGTGTTAACTGGTGTGAGCTGGGCCGCAGGAGCATTCAATAGAGTGGCTCAAGCAGCTGGAGAGGTTGGACAGAAAACAAAAGAGAAGGTTGAAGCTGAGCAACCATCGCAACCAGCACAGTCGCAGCAGCAACTGCCAGAAGGGTATTCTCCGATTCATTCGTCCGAATACTCGAAGAACTAATATCATCAAGTTAAACAGTTTCCTTTGTTTCTCCTTGTTGGTTTCTTTGACATGGAAGTTGGAAATCTGGTTTGGTCTTTGGGATGTACCATATAAGCTATGCCTGGATTTTCCCTACCACTA…	CTCGAAGTACGTTTCGGTTTTCAGGCCAATCTCTGAATCTGCGTGACAAAAGCAACAAATTACATATCTCTCTCTCTGCGCGACTTCGAAGATCAACATCCATGGCGTCACAGGTAAGGTCAGTAAAAGTTGGCAATCTCTCTTCAGGAGCAACTGAGCATGATATTAAAGAGTTTTTCTCTTTCTCTGGTGAAGTTGAAAGCATCGATATCCAAAGCAGTAACGAGCATAGTGCTTATGTCACATTTAAAGAAACTCAAGGAGCAGAGACTGCTGTGCTCTTATCTGGAGCGAGTATTGCCGATCAATCAGTCATCATTGAGTTGGCTCCCAACTACAGTCCACCAGCAGCCCCTCATGCTGAAACACAGAGCAGCGGTGCAGAATCTGTTGTCCAGA…
ATH_RP3_hgx5150v1_pB27_A-94	5p 3p	114819972	Arabidopsis thaliana - AT5G16840	https://www.ncbi.nlm.nih.gov/nuccore/NM_001085126.1	https://www.ncbi.nlm.nih.gov/gene/?term=831547		A	AT5G16840; [gi|145334498|ref|NM_001085126.1| Arabidopsis thaliana RNA recognition motif (RRM)-containing protein (AT5G16840) mRNA, complete cds]	-101	968	OOF2	Sense		99.3 / 100.0	AGGATGATGTATATAACTATCTATTCGATGATGAAGATACCCCACCAAACCCAAAAAAAGAGATCCTAGAACTAGCCATGGCCGCAGGGGCCACGAACTCGAAGTACGTTTCGGTTTTCAGGCCAATCTCTGAATCTGCGTGACAAAAGCAACAAATTACATATCTCTCTCTCTGCGCGACTTCGAAGATCAACATCCATGGCGTCACAGGTAAGGTCAGTAAAAGTTGGCAATCTCTCTTCAGGAGCAACTGAGCATGATATTAAAGAGTTTTTCTCTTTCTCTGGTGAAGTTGAAAGCATCGATATCCAAAGTAACGAGCATAGTGCTTATGTCACATTTAAAGAAACTCAAGGAGCAGAGACTGCTGTGCTCTTATCTGGAGCGAGTATTGCCGAT…	CTCGAAGTACGTTTCGGTTTTCAGGCCAATCTCTGAATCTGCGTGACAAAAGCAACAAATTACATATCTCTCTCTCTGCGCGACTTCGAAGATCAACATCCATGGCGTCACAGGTAAGGTCAGTAAAAGTTGGCAATCTCTCTTCAGGAGCAACTGAGCATGATATTAAAGAGTTTTTCTCTTTCTCTGGTGAAGTTGAAAGCATCGATATCCAAAGTAACGAGCATAGTGCTTATGTCACATTTAAAGAAACTCAAGGAGCAGAGACTGCTGTGCTCTTATCTGGAGCGAGTATTGCCGATCAATCAGTCATCATTGAGTTGGCTCCCAACTACAGTCCACCAGCAGCCCCTCATGCTGAAACACAGAGCAGCGGTGCAGAATCTGTTGTCCAGAAGG…	AAAGTATCAACGAATCAAAGACAAGGGTTTTTCCCAGTCACGACGTTTGTAAAACGACGGCCAGTGAATTGTAATATGACTCACTATAGGGCGAATTGGGTACCGGGCCTCTAGACACTAGCTACTCGAGGGGCCCCAGGGGCCACGAATTTTGATTTAAATGTCAACTTATTAAATATGTATATTGGAAAAAACCCAAACTATAGTCTAATAGTGGTAGGGAAAATCCAGGCATAGCTTATATGGTACATCCCAAAGACCAAACCAGATTTCCAACTTCCATGTCAAAGAAACCAACAAGGAGAAACAAAGGAAACTGTTTAACTTGATGATATTAGTTCTTCGAGTATTCGGACGAATGAATCGGAGAATACCCTTCTGGCAGTTGCTGCTGCGACT…	CCAGAAGGGTATTCTCCGATTCATTCGTCCGAATACTCGAAGAACTAATATCATCAAGTTAAACAGTTTCCTTTGTTTCTCCTTGTTGGTTTCTTTGACATGGAAGTTGGAAATCTGGTTTGGTCTTTGGGATGTACCATATAAGCTATGCCTGGATTTTCCCTACCACTATTAGACTATAGTTTGGGTTTTTTCCAATATACATATTTAATAAGTTGACATTTAAATCAAAA	CTCGAAGTACGTTTCGGTTTTCAGGCCAATCTCTGAATCTGCGTGACAAAAGCAACAAATTACATATCTCTCTCTCTGCGCGACTTCGAAGATCAACATCCATGGCGTCACAGGTAAGGTCAGTAAAAGTTGGCAATCTCTCTTCAGGAGCAACTGAGCATGATATTAAAGAGTTTTTCTCTTTCTCTGGTGAAGTTGAAAGCATCGATATCCAAAGCAGTAACGAGCATAGTGCTTATGTCACATTTAAAGAAACTCAAGGAGCAGAGACTGCTGTGCTCTTATCTGGAGCGAGTATTGCCGATCAATCAGTCATCATTGAGTTGGCTCCCAACTACAGTCCACCAGCAGCCCCTCATGCTGAAACACAGAGCAGCGGTGCAGAATCTGTTGTCCAGA…
ATH_RP3_hgx5150v1_pB27_A-97	5p	114819972	Arabidopsis thaliana - AT5G16840	https://www.ncbi.nlm.nih.gov/nuccore/NM_001085126.1	https://www.ncbi.nlm.nih.gov/gene/?term=831547		A	AT5G16840; [gi|145334498|ref|NM_001085126.1| Arabidopsis thaliana RNA recognition motif (RRM)-containing protein (AT5G16840) mRNA, complete cds]	-101	No Data	OOF2	Sense		98.5	ATGGATGATGTATATAACTATCTATTCGATGATGAAGATACCCCACCAAACCCAAAAAAAGAGATGTAAACAAGGCATGGCCGCAGGGGCCACGAACTCGAAGTACGTTTCGGATTTCAGGCCAATCTCTGAATCTGCGTGACAAAAGCAACAAATTACATATCTCTCTCTCTGCGCGACTTCGAAGATCAACATCCATGGCGTCACAGGTAAGGTCAGTAAAAGTTGGCAATCTCTCTTCAGGAGCAACTGAGCATGATATTAAAGAGTTTTTCTCTTTCTCTGGTGAAGTTGAAAGCATCGATATCCAAAGTAACGAGCATAGTGCTTATGTCACATTTAAAGAAACTCAAGGAGCAGAGACTGCTGTGCTCTTATCTGGAGCGAGTATTGCCGATC…	CTCGAAGTACGTTTCGGATTTCAGGCCAATCTCTGAATCTGCGTGACAAAAGCAACAAATTACATATCTCTCTCTCTGCGCGACTTCGAAGATCAACATCCATGGCGTCACAGGTAAGGTCAGTAAAAGTTGGCAATCTCTCTTCAGGAGCAACTGAGCATGATATTAAAGAGTTTTTCTCTTTCTCTGGTGAAGTTGAAAGCATCGATATCCAAAGTAACGAGCATAGTGCTTATGTCACATTTAAAGAAACTCAAGGAGCAGAGACTGCTGTGCTCTTATCTGGAGCGAGTATTGCCGATCAATCAGTCATCATTGAGTTGGCTCCCTATCTACAGTCCACCAGCAGCCCCTCATGCTGAAACACAGAGCAGCGGTGCAGAATCTGTTGTCCAGAAG…
ATH_RP3_hgx5150v1_pB27_A-22	5p 3p	114819972	Arabidopsis thaliana - AT5G16840	https://www.ncbi.nlm.nih.gov/nuccore/NM_001085126.1	https://www.ncbi.nlm.nih.gov/gene/?term=831547		A	AT5G16840; [gi|145334498|ref|NM_001085126.1| Arabidopsis thaliana RNA recognition motif (RRM)-containing protein (AT5G16840) mRNA, complete cds]	-101	966	OOF2	Sense		99.0 / 99.8	ATGGGATGATGTATATAACTATCTATTCGATGATGAAGATACCCCACCAAACCCAAAAAAAGAGATCCTAGATACTAGCCATGGCCGCAGGGGCCACGAACTCGAAGTACGTTTCGGTTTTCAGGCCAATCTCTGAATCTGCGTGACAAAAGCAACAAATTACATATCTCTCTCTCTGCGCGACTTCGAAGATCAACATCCATGGCGTCACAGGTAAGGTCAGTAAAAGTTGGCAATCTCTCTTCAGGAGCAACTGAGCATGATATTAAAGAGTTTTTCTCTTTCTCTGGTGAAGTTGAAAGCATCGATATCCAAAGTAACGAGCATAGTGCTTATGTCACATTTAAAGAAACTCAAGGAGCAGAGACTGCTGTGCTCTTATCTGGAGCGAGTATTGCC…	CTCGAAGTACGTTTCGGTTTTCAGGCCAATCTCTGAATCTGCGTGACAAAAGCAACAAATTACATATCTCTCTCTCTGCGCGACTTCGAAGATCAACATCCATGGCGTCACAGGTAAGGTCAGTAAAAGTTGGCAATCTCTCTTCAGGAGCAACTGAGCATGATATTAAAGAGTTTTTCTCTTTCTCTGGTGAAGTTGAAAGCATCGATATCCAAAGTAACGAGCATAGTGCTTATGTCACATTTAAAGAAACTCAAGGAGCAGAGACTGCTGTGCTCTTATCTGGA	TCGTTCTCCGATTCTAGATCAGGGTTTTCCCAGTCACGACGTTGTAAAACGACGGCCAGTGAATTGTAATACGACTCACTATAGGGCGAATTGGGTACCGGGCCTCTAGACACTAGCTACTCGAGGGGCCCCAGGGGCCACGAATTTTTTTAAATGTCAACTTATTAAATATGTATATTGGAAAAAACCCAAACTATAGTCTAATAGTGGTAGGGAAAATCCAGGCATAGCTTATATGGTACATCCCAAAGACCAAACCAGATTTCCAACTTCCATGTCAAAGAAACCAACAAGGAGAAACAAAGGAAACTGTTTAACTTGATGATATTAGTTCTTCGAGTATTCGGACGAATGAATCGGAGAATACCCTTCTGGCAGTTGCTGCTGCGACTGTGCTGG…	ACAGCTGGAACAGCTTGGTGAACGAAAAAATCAAGGCGGTGGACCAAAACTTTCAGGTAACAGAGAGGACCAAGTCTGTGTATGCAGCTGCGGAGCAGACTGTGAGCAGTGCAGGAAGCGCTGTGATGAAGAACCGTTACGTGTTAACTGGTGTGAGCTGGGCCGCAGGAGCATTCAATAGAGTGGCTCAAGCAGCTGGAGAGGTTGGACAGAAAACAAAAGAGAAGGTTGAAGCTGAGCAACCATCGCAACCAGCACAGTCGCAGCAGCAACTGCCAGAAGGGTATTCTCCGATTCATTCGTCCGAATACTCGAAGAACTAATATCATCAAGTTAAACAGTTTCCTTTGTTTCTCCTTGTTGGTTTCTTTGACATGGAAGTTGGAAATCTGGTTTGGT…	CTCGAAGTACGTTTCGGTTTTCAGGCCAATCTCTGAATCTGCGTGACAAAAGCAACAAATTACATATCTCTCTCTCTGCGCGACTTCGAAGATCAACATCCATGGCGTCACAGGTAAGGTCAGTAAAAGTTGGCAATCTCTCTTCAGGAGCAACTGAGCATGATATTAAAGAGTTTTTCTCTTTCTCTGGTGAAGTTGAAAGCATCGATATCCAAAGCAGTAACGAGCATAGTGCTTATGTCACATTTAAAGAAACTCAAGGAGCAGAGACTGCTGTGCTCTTATCTGGAGCGAGTATTGCCGATCAATCAGTCATCATTGAGTTGGCTCCCAACTACAGTCCACCAGCAGCCCCTCATGCTGAAACACAGAGCAGCGGTGCAGAATCTGTTGTCCAGA…
ATH_RP3_hgx5150v1_pB27_A-25	5p	114819972	Arabidopsis thaliana - AT5G16840	https://www.ncbi.nlm.nih.gov/nuccore/NM_001085126.1	https://www.ncbi.nlm.nih.gov/gene/?term=831547		A	AT5G16840; [gi|145334498|ref|NM_001085126.1| Arabidopsis thaliana RNA recognition motif (RRM)-containing protein (AT5G16840) mRNA, complete cds]	-101	No Data	OOF2	Sense		99.7	AGGATGATGTATATTAACTATTCTATTCGATGATGAAGATACCCCACCAAACCCAAAAAAAGAGATCCTAGTAACTAGCCATGGCCGCAGGGGCCACGAACTCGAAGTACGTTTCGGTTTTCAGGCCAATCTCTGAATCTGCGTGACAAAAGCAACAAATTACATATCTCTCTCTCTGCGCGACTTCGAAGATCAACATCCATGGCGTCACAGGTAAGGTCAGTAAAAGTTGGCAATCTCTCTTCAGGAGCAACTGAGCATGATATTAAAGAGTTTTTCTCTTTCTCTGGTGAAGTTGAAAGCATCGATATCCAAAGCAGTAACGAGCATAGTGCTTATGTCACATTTAAAGAAACTCAAGGGAGCAGAGACTGCTGTGCTCTTATCTGGAGCGAGTAT…	CTCGAAGTACGTTTCGGTTTTCAGGCCAATCTCTGAATCTGCGTGACAAAAGCAACAAATTACATATCTCTCTCTCTGCGCGACTTCGAAGATCAACATCCATGGCGTCACAGGTAAGGTCAGTAAAAGTTGGCAATCTCTCTTCAGGAGCAACTGAGCATGATATTAAAGAGTTTTTCTCTTTCTCTGGTGAAGTTGAAAGCATCGATATCCAAAGCAGTAACGAGCATAGTGCTTATGTCACATTTAAAGAAACTCAAGGGAGCAGAGACTGCTGTGCTCTTATCTGGAGCGAGTATTGCCGATCAATCAGTCATCATTGAGTTGGCTCCCAACTACAGTCCACCAG
ATH_RP3_hgx5150v1_pB27_A-28	5p 3p	114819972	Arabidopsis thaliana - AT5G16840	https://www.ncbi.nlm.nih.gov/nuccore/NM_001085126.1	https://www.ncbi.nlm.nih.gov/gene/?term=831547		A	AT5G16840; [gi|145334498|ref|NM_001085126.1| Arabidopsis thaliana RNA recognition motif (RRM)-containing protein (AT5G16840) mRNA, complete cds]	-101	966	OOF2	Sense		98.8 / 99.7	TGGGATGATGTATATAACTATCTATTCGATGATGAAGATACCCCACCAAACCCAAAAAAAGAGATCCTAGAACTAGCCATGGCCGCAGGGGCCACGAACTCGAAGTACGTTTCGGTTTTCAGGCCAATCTCTGAATCTGCGTGACAAAAGCAACAAATTACATATCTCTCTCTCTGCGCGACTTCGAAGATCAACATCCATGGCGTCACAGGTAAGGTCAGTAAAAGTTGGCAATCTCTCTTCAGGAGCAACTGAGCATGATATTAAAGAGTTTTTCTCTTTCTCTGGTGAAGTTGAAAGCATCGATATCCAAAGTAACGAGCATAGTGCTTATGTCACATTTAAAGAAACTCAAGGAGCAGAGACTGCTGTGCTCTTATCTGGAGCGAGTATTGCCGA…	CTCGAAGTACGTTTCGGTTTTCAGGCCAATCTCTGAATCTGCGTGACAAAAGCAACAAATTACATATCTCTCTCTCTGCGCGACTTCGAAGATCAACATCCATGGCGTCACAGGTAAGGTCAGTAAAAGTTGGCAATCTCTCTTCAGGAGCAACTGAGCATGATATTAAAGAGTTTTTCTCTTTCTCTGGTGAAGTTGAAAGCATCGATATCCAAAGTAACGAGCATAGTGCTTATGTCACATTTAAAGAAACTCAAGGAGCAGAGACTGCTGTGCTCTTATCTGGAGCGAGTATTGCCGATCAATCAGTCATCATTGAGTTGGCTCTCTTACTACAGTCCACCAGCAGCCCCTCATGCTGAAACACAGAGCAGCGGTGCAGAATCTGTTGTCCAGAAG…	TCGCATCTTCCGATTCTTAGATCAGGGTTTTCCCAGTCACGACGTTGTAAAACGACGGCCAGTGAATTGTAATACGACTCACTATAGGGCGAATTGGGTACCGGGCCTCTAGACACTAGCTACTCGAGGGGCCCCAGGGGCCACGAATTTTTTTAAATGTCAACTTATTAAATATGTATATTGGAAAAAACCCAAACTATAGTCTAATAGTGGTAGGGAAAATCCAGGCATAGCTTATATGGTACATCCCAAAGACCAAACCAGATTTCCAACTTCCATGTCAAAGAAACCAACAAGGAGAAACAAAGGAAACTGTTTAACTTGATGATATTAGTTCTTCGAGTATTCGGACGAATGAATCGGAGAATACCCTTCTGGCAGTTGCTGCTGCGACTGTGC…	TGCAGAAGCGCTGTGATGAAGAACCGTTACGTGTTAACTGGTGTGAGCTGGGCCGCAGGAGCATTCAATAGAGTGGCTCAAGCAGCTGGAGAGGTTGGACAGAAAACAAAAGAGAAGGTTGAAGCTGAGCAACCATCGCAACCAGCACAGTCGCAGCAGCAACTGCCAGAAGGGTATTCTCCGATTCATTCGTCCGAATACTCGAAGAACTAATATCATCAAGTTAAACAGTTTCCTTTGTTTCTCCTTGTTGGTTTCTTTGACATGGAAGTTGGAAATCTGGTTTGGTCTTTGGGATGTACCATATAAGCTATGCCTGGATTTTCCCTACCACTATTAGACTATAGTTTGGGTTTTTTCCAATATACATATTTAATAAGTTGACATTTAAAAAAA	CTCGAAGTACGTTTCGGTTTTCAGGCCAATCTCTGAATCTGCGTGACAAAAGCAACAAATTACATATCTCTCTCTCTGCGCGACTTCGAAGATCAACATCCATGGCGTCACAGGTAAGGTCAGTAAAAGTTGGCAATCTCTCTTCAGGAGCAACTGAGCATGATATTAAAGAGTTTTTCTCTTTCTCTGGTGAAGTTGAAAGCATCGATATCCAAAGCAGTAACGAGCATAGTGCTTATGTCACATTTAAAGAAACTCAAGGAGCAGAGACTGCTGTGCTCTTATCTGGAGCGAGTATTGCCGATCAATCAGTCATCATTGAGTTGGCTCCCAACTACAGTCCACCAGCAGCCCCTCATGCTGAAACACAGAGCAGCGGTGCAGAATCTGTTGTCCAGA…
ATH_RP3_hgx5150v1_pB27_A-8	5p 3p	114819972	Arabidopsis thaliana - AT5G16840	https://www.ncbi.nlm.nih.gov/nuccore/NM_001085126.1	https://www.ncbi.nlm.nih.gov/gene/?term=831547		A	AT5G16840; [gi|145334498|ref|NM_001085126.1| Arabidopsis thaliana RNA recognition motif (RRM)-containing protein (AT5G16840) mRNA, complete cds]	-101	968	OOF2	Sense		99.2 / 100.0	TGGATGATGTATATAACTATCTATTCGATGATGAAGATACCCCACCAAACCCAAAAAAAGAGATCCTAGAACTAGCCATGGCCGCAGGGGCCACGAACTCGAAGTACGTTTCGGTTTTCAGGCCAATCTCTGAATCTGCGTGACAAAAGCAACAAATTACATATCTCTCTCTCTGCGCGACTTCGAAGATCAACATCCATGGCGTCACAGGTAAGGTCAGTAAAAGTTGGCAATCTCTCTTCAGGAGCAACTGAGCATGATATTAAAGAGTTTTTCTCTTTCTCTGGTGAAGTTGAAAGCATCGATATCCAAAGTAACGAGCATAGTGCTTATGTCACATTTAAAGAAACTCAAGGAGCAGAGACTGCTGTGCTCTTATCTGGAGCGAGTATTGCCGAT…	CTCGAAGTACGTTTCGGTTTTCAGGCCAATCTCTGAATCTGCGTGACAAAAGCAACAAATTACATATCTCTCTCTCTGCGCGACTTCGAAGATCAACATCCATGGCGTCACAGGTAAGGTCAGTAAAAGTTGGCAATCTCTCTTCAGGAGCAACTGAGCATGATATTAAAGAGTTTTTCTCTTTCTCTGGTGAAGTTGAAAGCATCGATATCCAAAGTAACGAGCATAGTGCTTATGTCACATTTAAAGAAACTCAAGGAGCAGAGACTGCTGTGCTCTTATCTGGAGCGAGTATTGCCGATCAATCAGTCATCATTGAGTTGGCTCCCAACTACAGTCCACCAGCAGCCCCTCATGCTGAAACACAGAGCAGCGGTGCAGAATCTGTT	TCGGTTCTACGATTCTAGATCAGGGTTTTCCCAGTCACGACGTTGTAAAACGACGGCCAGTGAATTGTAATACGACTCACTATAGGGCGAATTGGGTACCGGGCCTCTAGACACTAGCTACTCGAGGGGCCCCAGGGGCCACGAATTTTGATTTAAATGTCAACTTATTAAATATGTATATTGGAAAAAACCCAAACTATAGTCTAATAGTGGTAGGGAAAATCCAGGCATAGCTTATATGGTACATCCCAAAGACCAAACCAGATTTCCAACTTCCATGTCAAAGAAACCAACAAGGAGAAACAAAGGAAACTGTTTAACTTGATGATATTAGTTCTTCGAGTATTCGGACGAATGAATCGGAGAATACCCTTCTGGCAGTTGCTGCTGCGACTGTGC…	TGAGCAACCATCGCAACCAGCACAGTCGCAGCAGCAACTGCCAGAAGGGTATTCTCCGATTCATTCGTCCGAATACTCGAAGAACTAATATCATCAAGTTAAACAGTTTCCTTTGTTTCTCCTTGTTGGTTTCTTTGACATGGAAGTTGGAAATCTGGTTTGGTCTTTGGGATGTACCATATAAGCTATGCCTGGATTTTCCCTACCACTATTAGACTATAGTTTGGGTTTTTTCCAATATACATATTTAATAAGTTGACATTTAAATCAAAA	CTCGAAGTACGTTTCGGTTTTCAGGCCAATCTCTGAATCTGCGTGACAAAAGCAACAAATTACATATCTCTCTCTCTGCGCGACTTCGAAGATCAACATCCATGGCGTCACAGGTAAGGTCAGTAAAAGTTGGCAATCTCTCTTCAGGAGCAACTGAGCATGATATTAAAGAGTTTTTCTCTTTCTCTGGTGAAGTTGAAAGCATCGATATCCAAAGCAGTAACGAGCATAGTGCTTATGTCACATTTAAAGAAACTCAAGGAGCAGAGACTGCTGTGCTCTTATCTGGAGCGAGTATTGCCGATCAATCAGTCATCATTGAGTTGGCTCCCAACTACAGTCCACCAGCAGCCCCTCATGCTGAAACACAGAGCAGCGGTGCAGAATCTGTTGTCCAGA…
ATH_RP3_hgx5150v1_pB27_A-12	5p 3p	114819972	Arabidopsis thaliana - AT5G16840	https://www.ncbi.nlm.nih.gov/nuccore/NM_001085126.1	https://www.ncbi.nlm.nih.gov/gene/?term=831547		A	AT5G16840; [gi|145334498|ref|NM_001085126.1| Arabidopsis thaliana RNA recognition motif (RRM)-containing protein (AT5G16840) mRNA, complete cds]	-101	691	OOF2	Sense		100.0 / 100.0	AGGATGATGTATATAACTATCTATTCGATGATGAAGATACCCCACCAAACCCAAAAAAAGAGATCCTAGAACTAGCCATGGCCGCAGGGGCCACGAACTCGAAGTACGTTTCGGTTTTCAGGCCAATCTCTGAATCTGCGTGACAAAAGCAACAAATTACATATCTCTCTCTCTGCGCGACTTCGAAGATCAACATCCATGGCGTCACAGGTAAGGTCAGTAAAAGTTGGCAATCTCTCTTCAGGAGCAACTGAGCATGATATTAAAGAGTTTTTCTCTTTCTCTGGTGAAGTTGAAAGCATCGATATCCAAAGCAGTAACGAGCATAGTGCTTATGTCACATTTAAAGAAACTCAAGGAGCAGAGACTGCTGTGCTCTTATCTGGAGCGAGTATTGCC…	CTCGAAGTACGTTTCGGTTTTCAGGCCAATCTCTGAATCTGCGTGACAAAAGCAACAAATTACATATCTCTCTCTCTGCGCGACTTCGAAGATCAACATCCATGGCGTCACAGGTAAGGTCAGTAAAAGTTGGCAATCTCTCTTCAGGAGCAACTGAGCATGATATTAAAGAGTTTTTCTCTTTCTCTGGTGAAGTTGAAAGCATCGATATCCAAAGCAGTAACGAGCATAGTGCTTATGTCACATTTAAAGAAACTCAAGGAGCAGAGACTGCTGTGCTCTTATCTGGAGCGAGTATTGCCGATCAATCAGTCATCATTGAGTTGGCTCCCAACTACAGTCCACCAGCAGCCCCTCATGCTGAAACACAGAGCAGCGGTGCAGAT	TTGTATCAACGAATCCAAGATCAGGGTTTTTCCCAGTCACGACGTTGTAAAACGACGGCCAGTGAATTGTAAACGAACTCACTATAGGGCGAATTGGGTACCGGGCCTCTAGCTTACTCAGCTACTCGAGGGGCCCCAGGGGCCACGAACAACCTTCTCTTTTGTTTTCTGTCCAACCTCTCCAGCTGCTTGAGCCACTCTATTGAATGCTCCTGCGGCCCAGCTCACACCAGTTAACACGTAACGGTTCTTCATCACAGCGCTTCCTGCACTGCTCACAGTCTGCTCCGCAGCTGCATACACAGACTTGGTCCTCTCTGTTACCTGAAAGTTTTGGTCCACCGCCTTGATTTTTTCGTTCACCAAGCTTGTTCCAGCTGTAAGTTTCTGGCTAAGACC…	ACCGCCACCGCAGGAGTTGCTTCACTAGACCAAAAAATCGGTCTTAGCCAGAAACTTACAGCTGGAACAAGCTTGGTGAACGAAAAAATCAAGGCGGTGGACCAAAACTTTCAGGTAACAGAGAGGACCAAGTCTGTGTATGCAGCTGCGGAGCAGACTGTGAGCAGTGCAGGAAGCGCTGTGATGAAGAACCGTTACGTGTTAACTGGTGTGAGCTGGGCCGCAGGAGCATTCAATAGAGTGGCTCAAGCAGCTGGAGAGGTTGGACAGAAAACAAAAGAGAAGGTTG	CTCGAAGTACGTTTCGGTTTTCAGGCCAATCTCTGAATCTGCGTGACAAAAGCAACAAATTACATATCTCTCTCTCTGCGCGACTTCGAAGATCAACATCCATGGCGTCACAGGTAAGGTCAGTAAAAGTTGGCAATCTCTCTTCAGGAGCAACTGAGCATGATATTAAAGAGTTTTTCTCTTTCTCTGGTGAAGTTGAAAGCATCGATATCCAAAGCAGTAACGAGCATAGTGCTTATGTCACATTTAAAGAAACTCAAGGAGCAGAGACTGCTGTGCTCTTATCTGGAGCGAGTATTGCCGATCAATCAGTCATCATTGAGTTGGCTCCCAACTACAGTCCACCAGCAGCCCCTCATGCTGAAACACAGAGCAGCGGTGCAGAATCTGTTGTCCAGA…
ATH_RP3_hgx5150v1_pB27_A-232	5p 3p	114819972	Arabidopsis thaliana - AT5G16840	https://www.ncbi.nlm.nih.gov/nuccore/NM_001085126.1	https://www.ncbi.nlm.nih.gov/gene/?term=831547		A	AT5G16840; [gi|145334498|ref|NM_001085126.1| Arabidopsis thaliana RNA recognition motif (RRM)-containing protein (AT5G16840) mRNA, complete cds]	-101	691	OOF2	Sense		99.7 / 99.7	TGGGATGATGTATATAACTATCTATTCGATGATGAAGATACCCCACCAAACCCAAAAAAAGAGATCCTAGAACTAGCCATGGCCGCAGGGGCCACGAACTCGAAGTACGTTTCGGTTTTCAGGCCAATCTCTGAATCTGCGTGACAAAAGCAACAAATTACATATCTCTCTCTCTGCGCGACTTCGAAGATCAACATCCATGGCGTCACAGGTAAGGTCAGTAAAAGTTGGCAATCTCTCTTCAGGAGCAACTGAGCATGATATTAAAGAGTTTTTCTCTTTCTCTGGTGAAGTTGAAAGCATCGATATCCAAAGCAGTAACGAGCATAGTGCTTATGTCACATTTAAAGAAACTCAAGGAGCAGAGACTGCTGTGCTCTTATCTGGAGCGAGTATTGC…	CTCGAAGTACGTTTCGGTTTTCAGGCCAATCTCTGAATCTGCGTGACAAAAGCAACAAATTACATATCTCTCTCTCTGCGCGACTTCGAAGATCAACATCCATGGCGTCACAGGTAAGGTCAGTAAAAGTTGGCAATCTCTCTTCAGGAGCAACTGAGCATGATATTAAAGAGTTTTTCTCTTTCTCTGGTGAAGTTGAAAGCATCGATATCCAAAGCAGTAACGAGCATAGTGCTTATGTCACATTTAAAGAAACTCAAGGAGCAGAGACTGCTGTGCTCTTATCTGGAGCGAGTATTGCCGATCAATCAGTCATCATTGAGTTGGCTCCCAACTACAGTCCACCAGCAGCCCCTCATGCTGAAACACAGAGCAGCGGTGCAGATCTGTTGT	GTTCTACGATTCTAGATCAGGGTTTTCCCAGTCACGACGTTGTAAAACGACGGCCAGTGAATTGTAAAACGACTCACTATAGGGCGAATTGGGTACCGGGCCTCTAGACACTAGCTACTCGAGGGGCCCCAGGGGCCACGAACAACCTTCTCTTTTGTTTTCTGTCCAACCTCTCCAGCTGCTTGAGCCACTCTATTGAATGCTCCTGCGGCCCAGCTCACACCAGTTAACACGTAACGGTTCTTCATCACAGCGCTTCCTGCACTGCTCACAGTCTGCTCCGCAGCTGCATACACAGACTTGGTCCTCTCTGTTACCTGAAAGTTTTGGTCCACCGCCTTGATTTTTTCGTTCACCAAGCTTGTTCCAGCTGTAAGTTTCTGGCTAAGACCGATTTTT…	ACATGGTTTCACCTCAACCGCCAACCGCAGGAGTTGCTTCACTAGACCAAAAAATCGGTCTTAGCCAGAAACTTACAGCTGGAACAAGCTTGGTGAACGAAAAAATCAAGGCGGTGGACCAAAACTTTCAGGTAACAGAGAGGACCAAGTCTGTGTATGCAGCTGCGGAGCAGACTGTGAGCAGTGCAGGAAGCGCTGTGATGAAGAACCGTTACGTGTTAACTGGTGTGAGCTGGGCCGCAGGAGCATTCAATAGAGTGGCTCAAGCAGCTGGAGAGGTTGGACAGAAAACAAAAGAGAAGGTTG	CTCGAAGTACGTTTCGGTTTTCAGGCCAATCTCTGAATCTGCGTGACAAAAGCAACAAATTACATATCTCTCTCTCTGCGCGACTTCGAAGATCAACATCCATGGCGTCACAGGTAAGGTCAGTAAAAGTTGGCAATCTCTCTTCAGGAGCAACTGAGCATGATATTAAAGAGTTTTTCTCTTTCTCTGGTGAAGTTGAAAGCATCGATATCCAAAGCAGTAACGAGCATAGTGCTTATGTCACATTTAAAGAAACTCAAGGAGCAGAGACTGCTGTGCTCTTATCTGGAGCGAGTATTGCCGATCAATCAGTCATCATTGAGTTGGCTCCCAACTACAGTCCACCAGCAGCCCCTCATGCTGAAACACAGAGCAGCGGTGCAGAATCTGTTGTCCAGA…
ATH_RP3_hgx5150v1_pB27_A-241	5p 3p	114819972	Arabidopsis thaliana - AT5G16840	https://www.ncbi.nlm.nih.gov/nuccore/NM_001085126.1	https://www.ncbi.nlm.nih.gov/gene/?term=831547		A	AT5G16840; [gi|145334498|ref|NM_001085126.1| Arabidopsis thaliana RNA recognition motif (RRM)-containing protein (AT5G16840) mRNA, complete cds]	-101	968	OOF2	Sense		99.4 / 100.0	TGGATGATGTATATAACTATCTATTCGATGATGAAGATACCCCACCAAACCCAAAAAAAGAGATCCTAGAACTAGCCATGGCCGCAGGGGCCACGAACTCGAAGTACGTTTCGGTTTTCAGGCCAATCTCTGAATCTGCGTGACAAAAGCAACAAATTACATATCTCTCTCTCTGCGCGACTTCGAAGATCAACATCCATGGCGTCACAGGTAAGGTCAGTAAAAGTTGGCAATCTCTCTTCAGGAGCAACTGAGCATGATATTAAAGAGTTTTTCTCTTTCTCTGGTGAAGTTGAAAGCATCGATATCCAAAGTAACGAGCATAGTGCTTATGTCACATTTAAAGAAACTCAAGGAGCAGAGACTGCTGTGCTCTTATCTGGAGCGAGTATTGCCGAT…	CTCGAAGTACGTTTCGGTTTTCAGGCCAATCTCTGAATCTGCGTGACAAAAGCAACAAATTACATATCTCTCTCTCTGCGCGACTTCGAAGATCAACATCCATGGCGTCACAGGTAAGGTCAGTAAAAGTTGGCAATCTCTCTTCAGGAGCAACTGAGCATGATATTAAAGAGTTTTTCTCTTTCTCTGGTGAAGTTGAAAGCATCGATATCCAAAGTAACGAGCATAGTGCTTATGTCACATTTAAAGAAACTCAAGGAGCAGAGACTGCTGTGCTCTTATCTGGAGCGAGTATTGCCGATCAATCAGTCATCATTGAGTTGGCTCCCAACTACAGTCCACCAGCAGCCCCTCATGCTGAAACACAGAGCAGCGGTGCAGAATCTGTTGTCCAGAAGG…	TGTTCTACGATTCTAGATCAGGGTTTTCCCAGTCACGACGTTGTAAAACGACGGCCAGTGAATTGTATACGACTCACTATAGGGCGAATTGGGTACCGGGCCTCTAGACACTAGCTACTCGAGGGGCCCCAGGGGCCACGAATTTTGATTTAAATGTCAACTTATTAAATATGTATATTGGAAAAAACCCAAACTATAGTCTAATAGTGGTAGGGAAAATCCAGGCATAGCTTATATGGTACATCCCAAAGACCAAACCAGATTTCCAACTTCCATGTCAAAGAAACCAACAAGGAGAAACAAAGGAAACTGTTTAACTTGATGATATTAGTTCTTCGAGTATTCGGACGAATGAATCGGAGAATACCCTTCTGGCAGTTGCTGCTGCGACTGTGCTGG…	GTACAGAGAGGACCAAGTCTGTGTATGCAGCTGCGGAGCAGACTGTGAGCAGTGCAGGAAGCGCTGTGATGAAGAACCGTTACGTGTTAACTGGTGTGAGCTGGGCCGCAGGAGCATTCAATAGAGTGGCTCAAGCAGCTGGAGAGGTTGGACAGAAAACAAAAGAGAAGGTTGAAGCTGAGCAACCATCGCAACCAGCACAGTCGCAGCAGCAACTGCCAGAAGGGTATTCTCCGATTCATTCGTCCGAATACTCGAAGAACTAATATCATCAAGTTAAACAGTTTCCTTTGTTTCTCCTTGTTGGTTTCTTTGACATGGAAGTTGGAAATCTGGTTTGGTCTTTGGGATGTACCATATAAGCTATGCCTGGATTTTCCCTACCACTATTAGACTATA…	CTCGAAGTACGTTTCGGTTTTCAGGCCAATCTCTGAATCTGCGTGACAAAAGCAACAAATTACATATCTCTCTCTCTGCGCGACTTCGAAGATCAACATCCATGGCGTCACAGGTAAGGTCAGTAAAAGTTGGCAATCTCTCTTCAGGAGCAACTGAGCATGATATTAAAGAGTTTTTCTCTTTCTCTGGTGAAGTTGAAAGCATCGATATCCAAAGCAGTAACGAGCATAGTGCTTATGTCACATTTAAAGAAACTCAAGGAGCAGAGACTGCTGTGCTCTTATCTGGAGCGAGTATTGCCGATCAATCAGTCATCATTGAGTTGGCTCCCAACTACAGTCCACCAGCAGCCCCTCATGCTGAAACACAGAGCAGCGGTGCAGAATCTGTTGTCCAGA…
ATH_RP3_hgx5150v1_pB27_A-244	5p 3p	114819972	Arabidopsis thaliana - AT5G16840	https://www.ncbi.nlm.nih.gov/nuccore/NM_001085126.1	https://www.ncbi.nlm.nih.gov/gene/?term=831547		A	AT5G16840; [gi|145334498|ref|NM_001085126.1| Arabidopsis thaliana RNA recognition motif (RRM)-containing protein (AT5G16840) mRNA, complete cds]	-101	975	OOF2	Sense		99.2 / 99.3	TGGATGATGTATATAACTATCTATTCGATGATGAAGATACCCCACCAAACCCAAAAAAAGAGATCCTAGAACTAGCCATGGCCGCAGGGGCCACGAACTCGAAGTACGTTTCGGTTTTCAGGCCAATCTCTGAATCTGCGTGACAAAAGCAACAAATTACATATCTCTCTCTCTGCGCGACTTCGAAGATCAACATCCATGGCGTCACAGGTAAGGTCAGTAAAAGTTGGCAATCTCTCTTCAGGAGCAACTGAGCATGATATTAAAGAGTTTTTCTCTTTCTCTGGTGAAGTTGAAAGCATCGATATCCAAAGTAACGAGCATAGTGCTTATGTCACATTTAAAGAAACTCAAGGAGCAGAGACTGCTGTGCTCTTATCTGGAGCGAGTATTGCCGAT…	CTCGAAGTACGTTTCGGTTTTCAGGCCAATCTCTGAATCTGCGTGACAAAAGCAACAAATTACATATCTCTCTCTCTGCGCGACTTCGAAGATCAACATCCATGGCGTCACAGGTAAGGTCAGTAAAAGTTGGCAATCTCTCTTCAGGAGCAACTGAGCATGATATTAAAGAGTTTTTCTCTTTCTCTGGTGAAGTTGAAAGCATCGATATCCAAAGTAACGAGCATAGTGCTTATGTCACATTTAAAGAAACTCAAGGAGCAGAGACTGCTGTGCTCTTATCTGGAGCGAGTATTGCCGATCAATCAGTCATCATTGAGTTGGCTCCCTACTACAGTCCACCAGCAGCCCCTCATGCTGAAACACAGAGCAGCGGTGCAGAATCTGTTGTCCAGAAGG…	TGGATCTACGATTCTAGATCAGGGTTTTCCCAGTCACGACGTTGTAAAACGACGGCCAGTGAATTGTAAAACGACTCACTATAGGGCGAATTGGGTACCGGGCCTCTAGACACTAGCTACTCGAGGGGCCCCAGGGGCCACGAATTTTTTTTTTTGATTTAAATGTCAACTTATTAAATATGTATATTGGAAAAAACCCAAACTATAGTCTAATAGTGGTAGGGAAAATCCAGGCATAGCTTATATGGTACATCCCAAAGACCAAACCAGATTTCCAACTTCCATGTCAAAGAAACCAACAAGGAGAAACAAAGGAAACTGTTTAACTTGATGATATTAGTTCTTCGAGTATTCGGACGAATGAATCGGAGAATACCCTTCTGGCAGTTGCTGCTGCGA…	GGACAGAAAACAAAAGAGAAGGTTGAAAACTGAGCAACCATCGCAACCAGCACAGTCGCAGCAGCAACTGCCAGAAGGGTATTCTCCGATTCATTCGTCCGAATACTCGAAGAACTAATATCATCAAGTTAAACAGTTTCCTTTGTTTCTCCTTGTTGGTTTCTTTGACATGGAAGTTGGAAATCTGGTTTGGTCTTTGGGATGTACCATATAAGCTATGCCTGGATTTTCCCTACCACTATTAGACTATAGTTTGGGTTTTTTCCAATATACATATTTAATAAGTTGACATTTAAATCAAAAAAAAAAA	CTCGAAGTACGTTTCGGTTTTCAGGCCAATCTCTGAATCTGCGTGACAAAAGCAACAAATTACATATCTCTCTCTCTGCGCGACTTCGAAGATCAACATCCATGGCGTCACAGGTAAGGTCAGTAAAAGTTGGCAATCTCTCTTCAGGAGCAACTGAGCATGATATTAAAGAGTTTTTCTCTTTCTCTGGTGAAGTTGAAAGCATCGATATCCAAAGCAGTAACGAGCATAGTGCTTATGTCACATTTAAAGAAACTCAAGGAGCAGAGACTGCTGTGCTCTTATCTGGAGCGAGTATTGCCGATCAATCAGTCATCATTGAGTTGGCTCCCAACTACAGTCCACCAGCAGCCCCTCATGCTGAAACACAGAGCAGCGGTGCAGAATCTGTTGTCCAGA…
ATH_RP3_hgx5150v1_pB27_A-245	5p	114819972	Arabidopsis thaliana - AT5G16840	https://www.ncbi.nlm.nih.gov/nuccore/NM_001085126.1	https://www.ncbi.nlm.nih.gov/gene/?term=831547		A	AT5G16840; [gi|145334498|ref|NM_001085126.1| Arabidopsis thaliana RNA recognition motif (RRM)-containing protein (AT5G16840) mRNA, complete cds]	-101	No Data	OOF2	Sense		96.1	TGGGTAATGATCGTATATCTACTATCTATGTCTTATCCATGAAGCATACCCCACCAAACCCACAAAAAAGAGATCTTAGAACAAAGCCATGGCCGCAGGGGCCACGAACTCGAAGTACGTTTCGGTTTTCCGGCCGGGGCTGAATCTGCGTGACAAAAGCAACAAATTACATATCTCTCTCTCTGCGCGACTTCGAAGATCAACATCCATGGCGTCACAGGTAAGGTCAGTAAAAGTTGGCAATCTCTCTTCAGGAGCAACTGAGCATGATATTAAAGAGTTTTTCTCTTTCTCTGGTGAAGTTGAAAGCATCGATATCCCAAGTAACGAGCATAGTGCTTATGTCACATTTAAAGAAACTCAAGGAGCAGAGACTGCTGTGCTCTTTATCTTGGAGCG…	CTCGAAGTACGTTTCGGTTTTCCGGCCGGGGCTGAATCTGCGTGACAAAAGCAACAAATTACATATCTCTCTCTCTGCGCGACTTCGAAGATCAACATCCATGGCGTCACAGGTAAGGTCAGTAAAAGTTGGCAATCTCTCTTCAGGAGCAACTGAGCATGATATTAAAGAGTTTTTCTCTTTCTCTGGTGAAGTTGAAAGCATCGATATCCCAAGTAACGAGCATAGTGCTTATGTCACATTTAAAGAAACTCAAGGAGCAGAGACTGCTGTGCTCTTTATCTTGGAGCGAGTATTGCCGATCAAT
ATH_RP3_hgx5150v1_pB27_A-278	5p 3p	114819972	Arabidopsis thaliana - AT5G16840	https://www.ncbi.nlm.nih.gov/nuccore/NM_001085126.1	https://www.ncbi.nlm.nih.gov/gene/?term=831547		A	AT5G16840; [gi|145334498|ref|NM_001085126.1| Arabidopsis thaliana RNA recognition motif (RRM)-containing protein (AT5G16840) mRNA, complete cds]	-101	966	OOF2	Sense		98.8 / 100.0	CAGTGGATGATGTATATAACTATCTATTCGATGATGAAGATACCCCACCAAACCCAAAAAAAGAGATCCTAGAACTAGCCATGGCCGCAGGGGCCACGAACTCGAAGTACGTTTCGGTTTTCAGGCCAATCTCTGAATCTGCGTGACAAAAGCAACAAATTACATATCTCTCTCTCTGCGCGACTTCGAAGATCAACATCCATGGCGTCACAGGTAAGGTCAGTAAAAGTTGGCAATCTCTCTTCAGGAGCAACTGAGCATGATATTAAAGAGTTTTTCTCTTTCTCTGGTGAAGTTGAAAGCATCGATATCCAAAGTAACGAGCATAGTGCTTATGTCACATTTAAAGAAACTCAAGGAGCAGAGACTGCTGTGCTCTTATCTGGAGCGAGTATTGCC…	CTCGAAGTACGTTTCGGTTTTCAGGCCAATCTCTGAATCTGCGTGACAAAAGCAACAAATTACATATCTCTCTCTCTGCGCGACTTCGAAGATCAACATCCATGGCGTCACAGGTAAGGTCAGTAAAAGTTGGCAATCTCTCTTCAGGAGCAACTGAGCATGATATTAAAGAGTTTTTCTCTTTCTCTGGTGAAGTTGAAAGCATCGATATCCAAAGTAACGAGCATAGTGCTTATGTCACATTTAAAGAAACTCAAGGAGCAGAGACTGCTGTGCTCTTATCTGGAGCGAGTATTGCCGATCAATCAGTCATCATTGAGTTGGCTTCCAACTACAGTCCACCAGCAGCCCCTCATGCTGAAACACAGAGCAGCGGTGCAGATCTGTTGTCCAGAAG	TAGATCTACGATTCTAGATCAGGGTTTTCCCAGTCACGACGTTGTAAAACGACGGCCAGTGAATTGTAATACGACTCACTATAGGGCGAATTGGGTACCGGGCCTCTAGACACTAGCTACTCGAGGGGCCCCAGGGGCCACGAATTTTTTTAAATGTCAACTTATTAAATATGTATATTGGAAAAAACCCAAACTATAGTCTAATAGTGGTAGGGAAAATCCAGGCATAGCTTATATGGTACATCCCAAAGACCAAACCAGATTTCCAACTTCCATGTCAAAGAAACCAACAAGGAGAAACAAAGGAAACTGTTTAACTTGATGATATTAGTTCTTCGAGTATTCGGACGAATGAATCGGAGAATACCCTTCTGGCAGTTGCTGCTGCGACTGTGCTGG…	AAAAGAGAAGGTTGAAGCTGAGCAACCATCGCAACCAGCACAGTCGCAGCAGCAACTGCCAGAAGGGTATTCTCCGATTCATTCGTCCGAATACTCGAAGAACTAATATCATCAAGTTAAACAGTTTCCTTTGTTTCTCCTTGTTGGTTTCTTTGACATGGAAGTTGGAAATCTGGTTTGGTCTTTGGGATGTACCATATAAGCTATGCCTGGATTTTCCCTACCACTATTAGACTATAGTTTGGGTTTTTTCCAATATACATATTTAATAAGTTGACATTTAAAAAAA	CTCGAAGTACGTTTCGGTTTTCAGGCCAATCTCTGAATCTGCGTGACAAAAGCAACAAATTACATATCTCTCTCTCTGCGCGACTTCGAAGATCAACATCCATGGCGTCACAGGTAAGGTCAGTAAAAGTTGGCAATCTCTCTTCAGGAGCAACTGAGCATGATATTAAAGAGTTTTTCTCTTTCTCTGGTGAAGTTGAAAGCATCGATATCCAAAGCAGTAACGAGCATAGTGCTTATGTCACATTTAAAGAAACTCAAGGAGCAGAGACTGCTGTGCTCTTATCTGGAGCGAGTATTGCCGATCAATCAGTCATCATTGAGTTGGCTCCCAACTACAGTCCACCAGCAGCCCCTCATGCTGAAACACAGAGCAGCGGTGCAGAATCTGTTGTCCAGA…
ATH_RP3_hgx5150v1_pB27_A-203	5p 3p	114819972	Arabidopsis thaliana - AT5G16840	https://www.ncbi.nlm.nih.gov/nuccore/NM_001085126.1	https://www.ncbi.nlm.nih.gov/gene/?term=831547		A	AT5G16840; [gi|145334498|ref|NM_001085126.1| Arabidopsis thaliana RNA recognition motif (RRM)-containing protein (AT5G16840) mRNA, complete cds]	-101	966	OOF2	Sense		99.3 / 100.0	TGGATGATGTATATAACTATCTATTCGATGATGAAGATACCCCACCAAACCCAAAAAAAGAGATCCTAGAACTAGCCATGGCCGCAGGGGCCACGAACTCGAAGTACGTTTCGGTTTTCAGGCCAATCTCTGAATCTGCGTGACAAAAGCAACAAATTACATATCTCTCTCTCTGCGCGACTTCGAAGATCAACATCCATGGCGTCACAGGTAAGGTCAGTAAAAGTTGGCAATCTCTCTTCAGGAGCAACTGAGCATGATATTAAAGAGTTTTTCTCTTTCTCTGGTGAAGTTGAAAGCATCGATATCCAAAGTAACGAGCATAGTGCTTATGTCACATTTAAAGAAACTCAAGGAGCAGAGACTGCTGTGCTCTTATCTGGAGCGAGTATTGCCGAT…	CTCGAAGTACGTTTCGGTTTTCAGGCCAATCTCTGAATCTGCGTGACAAAAGCAACAAATTACATATCTCTCTCTCTGCGCGACTTCGAAGATCAACATCCATGGCGTCACAGGTAAGGTCAGTAAAAGTTGGCAATCTCTCTTCAGGAGCAACTGAGCATGATATTAAAGAGTTTTTCTCTTTCTCTGGTGAAGTTGAAAGCATCGATATCCAAAGTAACGAGCATAGTGCTTATGTCACATTTAAAGAAACTCAAGGAGCAGAGACTGCTGTGCTCTTATCTGGAGCGAGTATTGCCGATCAATCAGTCATCATTGAGTTGGCTCCCAACTACAGTCCACCAGCAGCCCCTCATGCTGAAACACAGAGCAGCGGTGCAGAATCTGTTGTCCAGAAGG…	CACGTAATTCACGATTTATTAGATTCAGGGTTTTCCCAGTCACGACGTTGTAAAACGACGGCCAGTGAATTCGTAATACGACTCACTATAGGGCGAATTGGGTACCGGGCCTCTAGACACTAGCTACTCGAGGGGCCCCAGGGGCCACGAATTTTTTTAAATGTCAACTTATTAAATATGTATATTGGAAAAAACCCAAACTATAGTCTAATAGTGGTAGGGAAAATCCAGGCATAGCTTATATGGTACATCCCAAAGACCAAACCAGATTTCCAACTTCCATGTCAAAGAAACCAACAAGGAGAAACAAAGGAAACTGTTTAACTTGATGATATTAGTTCTTCGAGTATTCGGACGAATGAATCGGAGAATACCCTTCTGGCAGTTGCTGCTGCGACT…	GTGGCTCAAGCAGCTGGAGAGGTTGGACAGAAAACAAAAGAGAAGGTTGAAGCTGAGCAACCATCGCAACCAGCACAGTCGCAGCAGCAACTGCCAGAAGGGTATTCTCCGATTCATTCGTCCGAATACTCGAAGAACTAATATCATCAAGTTAAACAGTTTCCTTTGTTTCTCCTTGTTGGTTTCTTTGACATGGAAGTTGGAAATCTGGTTTGGTCTTTGGGATGTACCATATAAGCTATGCCTGGATTTTCCCTACCACTATTAGACTATAGTTTGGGTTTTTTCCAATATACATATTTAATAAGTTGACATTTAAAAAAA	CTCGAAGTACGTTTCGGTTTTCAGGCCAATCTCTGAATCTGCGTGACAAAAGCAACAAATTACATATCTCTCTCTCTGCGCGACTTCGAAGATCAACATCCATGGCGTCACAGGTAAGGTCAGTAAAAGTTGGCAATCTCTCTTCAGGAGCAACTGAGCATGATATTAAAGAGTTTTTCTCTTTCTCTGGTGAAGTTGAAAGCATCGATATCCAAAGCAGTAACGAGCATAGTGCTTATGTCACATTTAAAGAAACTCAAGGAGCAGAGACTGCTGTGCTCTTATCTGGAGCGAGTATTGCCGATCAATCAGTCATCATTGAGTTGGCTCCCAACTACAGTCCACCAGCAGCCCCTCATGCTGAAACACAGAGCAGCGGTGCAGAATCTGTTGTCCAGA…
ATH_RP3_hgx5150v1_pB27_A-206	5p 3p	114819972	Arabidopsis thaliana - AT5G16840	https://www.ncbi.nlm.nih.gov/nuccore/NM_001085126.1	https://www.ncbi.nlm.nih.gov/gene/?term=831547		A	AT5G16840; [gi|145334498|ref|NM_001085126.1| Arabidopsis thaliana RNA recognition motif (RRM)-containing protein (AT5G16840) mRNA, complete cds]	-101	691	OOF2	Sense		99.8 / 99.7	TGGATGATGTATATAACTATCTATTCGATGATGAAGATACCCCACCAAACCCAAAAAAAGAGATCCTAGAACTAGCCATGGCCGCAGGGGCCACGAACTCGAAGTACGTTTCGGTTTTCAGGCCAATCTCTGAATCTGCGTGACAAAAGCAACAAATTACATATCTCTCTCTCTGCGCGACTTCGAAGATCAACATCCATGGCGTCACAGGTAAGGTCAGTAAAAGTTGGCAATCTCTCTTCAGGAGCAACTGAGCATGATATTAAAGAGTTTTTCTCTTTCTCTGGTGAAGTTGAAAGCATCGATATCCAAAGCAGTAACGAGCATAGTGCTTATGTCACATTTAAAGAAACTCAAGGAGCAGAGACTGCTGTGCTCTTATCTGGAGCGAGTATTGCC…	CTCGAAGTACGTTTCGGTTTTCAGGCCAATCTCTGAATCTGCGTGACAAAAGCAACAAATTACATATCTCTCTCTCTGCGCGACTTCGAAGATCAACATCCATGGCGTCACAGGTAAGGTCAGTAAAAGTTGGCAATCTCTCTTCAGGAGCAACTGAGCATGATATTAAAGAGTTTTTCTCTTTCTCTGGTGAAGTTGAAAGCATCGATATCCAAAGCAGTAACGAGCATAGTGCTTATGTCACATTTAAAGAAACTCAAGGAGCAGAGACTGCTGTGCTCTTATCTGGAGCGAGTATTGCCGATCAATCAGTCATCATTGAGTTGGCTCCCAACTACAGTCCACCAGCAGCCCCTCATGCTGAAACACAGAGCAGCGGTGCAGAATCTGTTGTCCAGA…	TCGATCCACCGATTTCCTAGATCAGGGTTTTCCCAGTCACGACGTTGTAAAACGACGGCCAGTGAATTGTAATACGACTCACTATAGGGCGAATTGGGTACCGGGCCTCTAGACACTAGCTACTCGAGGGGCCCCAGGGGCCACGAACAACCTTCTCTTTTGTTTTCTGTCCAACCTCTCCAGCTGCTTGAGCCACTCTATTGAATGCTCCTGCGGCCCAGCTCACACCAGTTAACACGTAACGGTTCTTCATCACAGCGCTTCCTGCACTGCTCACAGTCTGCTCCGCAGCTGCATACACAGACTTGGTCCTCTCTGTTACCTGAAAGTTTTGGTCCACCGCCTTGATTTTTTCGTTCACCAAGCTTGTTCCAGCTGTAAGTTTCTGGCTAAGACCGA…	AGCAAAGGGTTTCATTCTGGGAAAGATGCTGTCGGCAAAGCAAAAGCTTTTGATGAGAAACATGGTTTCACCTCAACCGCCACCGCAGGAGTTGCTTCACTAGACCAAAAAATCGGTCTTAGCCAGAAACTTACAGCTGGAACAAGCTTGGTGAACGAAAAAATCAAGGCGGTGGACCAAAACTTTCAGGTAACAGAGAGGACCAAGTCTGTGTATGCAGCTGCGGAGCAGACTGTGAGCAGTGCAGGAAGCGCTGTGATGAAGAACCGTTACGTGTTAACTGGTGTGAGCTGGGCCGCAGGAGCATTCAATAGAGTGGCTCAAGCAGCTGGAGAGGTTGGACAGAAAACAAAAGAGAAGGTTG	CTCGAAGTACGTTTCGGTTTTCAGGCCAATCTCTGAATCTGCGTGACAAAAGCAACAAATTACATATCTCTCTCTCTGCGCGACTTCGAAGATCAACATCCATGGCGTCACAGGTAAGGTCAGTAAAAGTTGGCAATCTCTCTTCAGGAGCAACTGAGCATGATATTAAAGAGTTTTTCTCTTTCTCTGGTGAAGTTGAAAGCATCGATATCCAAAGCAGTAACGAGCATAGTGCTTATGTCACATTTAAAGAAACTCAAGGAGCAGAGACTGCTGTGCTCTTATCTGGAGCGAGTATTGCCGATCAATCAGTCATCATTGAGTTGGCTCCCAACTACAGTCCACCAGCAGCCCCTCATGCTGAAACACAGAGCAGCGGTGCAGAATCTGTTGTCCAGA…
ATH_RP3_hgx5150v1_pB27_A-217	5p	114819972	Arabidopsis thaliana - AT5G16840	https://www.ncbi.nlm.nih.gov/nuccore/NM_001085126.1	https://www.ncbi.nlm.nih.gov/gene/?term=831547		A	AT5G16840; [gi|145334498|ref|NM_001085126.1| Arabidopsis thaliana RNA recognition motif (RRM)-containing protein (AT5G16840) mRNA, complete cds]	-101	No Data	OOF2	Sense		99.1	TGGATGATGTATATAACTATCTATTCGATGATGAAGATACCCCACCAAACCCAAAAAAAGAGATCTTTTAATAGCCATGGCCGCAGGGGCCACGAACTCGAAGTACGTTTCGGTTTTCAGGCCAATCTCTGAATCTGCGTGACAAAAGCAACAAATTACATATCTCTCTCTCTGCGCGACTTCGAAGATCAACATCCATGGCGTCACAGGTAAGGTCAGTAAAAGTTGGCAATCTCTCTTCAGGAGCAACTGAGCATGATATTAAAGAGTTTTTCTCTTTCTCTGGTGAAGTTGAAAGCATCGATATCCAAAGTAACGAGCATAGTGCTTATGTCACATTTAAAGAAACTCAAGGAGCAGAGACTGCTGTGCTCTTATCTGGAGCGAGTATTGCCGATC…	CTCGAAGTACGTTTCGGTTTTCAGGCCAATCTCTGAATCTGCGTGACAAAAGCAACAAATTACATATCTCTCTCTCTGCGCGACTTCGAAGATCAACATCCATGGCGTCACAGGTAAGGTCAGTAAAAGTTGGCAATCTCTCTTCAGGAGCAACTGAGCATGATATTAAAGAGTTTTTCTCTTTCTCTGGTGAAGTTGAAAGCATCGATATCCAAAGTAACGAGCATAGTGCTTATGTCACATTTAAAGAAACTCAAGGAGCAGAGACTGCTGTGCTCTTATCTGGAGCGAGTATTGCCGATCAATCAGTCATCATTGAGTTGGCTCCCAACTACAGTCCACCAGCAGCCCCTCATGCTGAAACACAGAGCAGCGGTGCAGAATCTGTTGTCCAGAAGC…
ATH_RP3_hgx5150v1_pB27_A-223	5p	114819972	Arabidopsis thaliana - AT5G16840	https://www.ncbi.nlm.nih.gov/nuccore/NM_001085126.1	https://www.ncbi.nlm.nih.gov/gene/?term=831547		A	AT5G16840; [gi|145334498|ref|NM_001085126.1| Arabidopsis thaliana RNA recognition motif (RRM)-containing protein (AT5G16840) mRNA, complete cds]	-101	No Data	OOF2	Sense		99.2	TGGATGATGTATATAACTATCTATTCGATGATGAAGATACCCCACCAAACCCAAAAAAAGAGATCCTAGAACTAGCCATGGCCGCAGGGGCCACGAACTCGAAGTACGTTTCGGTTTTCAGGCCAATCTCTGAATCTGCGTGACAAAAGCAACAAATTACATATCTCTCTCTCTGCGCGACTTCGAAGATCAACATCCATGGCGTCACAGGTAAGGTCAGTAAAAGTTGGCAATCTCTCTTCAGGAGCAACTGAGCATGATATTAAAGAGTTTTTCTCTTTCTCTGGTGAAGTTGAAAGCATCGATATCCAAAGTAACGAGCATAGTGCTTATGTCACATTTAAAGAAACTCAAGGAGCAGAGACTGCTGTGCTCTTATCTGGAGCGAGTATTGCCGAT…	CTCGAAGTACGTTTCGGTTTTCAGGCCAATCTCTGAATCTGCGTGACAAAAGCAACAAATTACATATCTCTCTCTCTGCGCGACTTCGAAGATCAACATCCATGGCGTCACAGGTAAGGTCAGTAAAAGTTGGCAATCTCTCTTCAGGAGCAACTGAGCATGATATTAAAGAGTTTTTCTCTTTCTCTGGTGAAGTTGAAAGCATCGATATCCAAAGTAACGAGCATAGTGCTTATGTCACATTTAAAGAAACTCAAGGAGCAGAGACTGCTGTGCTCTTATCTGGAGCGAGTATTGCCGATCAATCAGTCATCATTGAGTTGGCTCCCAACTACAGTCCACCAGCAGCCCCTCATGCTGAAACACAGAGCAGCGGTGCAGAATCTGTTGTCCAGAAGG…
ATH_RP3_hgx5150v1_pB27_A-169	5p 3p	114819972	Arabidopsis thaliana - AT5G16840	https://www.ncbi.nlm.nih.gov/nuccore/NM_001085126.1	https://www.ncbi.nlm.nih.gov/gene/?term=831547		A	AT5G16840; [gi|145334498|ref|NM_001085126.1| Arabidopsis thaliana RNA recognition motif (RRM)-containing protein (AT5G16840) mRNA, complete cds]	-101	966	OOF2	Sense		99.1 / 99.1	TTGAATGATGTATATAACTATCTATTCGATGATGAAGATACCCCACCAAACCCAAAAAAAGAGATCCTAGAACTAGCCATGGCCGCAGGGGCCACGAACTCGAAGTACGTTTCGGTTTTCAGGCCAATCTCTGAATCTGCGTGACAAAAGCAACAAATTACATATCTCTCTCTCTGCGCGACTTCGAAGATCAACATCCATGGCGTCACAGGTAAGGTCAGTAAAAGTTGGCAATCTCTCTTCAGGAGCAACTGAGCATGATATTAAAGAGTTTTTCTCTTTCTCTGGTGAAGTTGAAAGCATCGATATCCAAAGTAACGAGCATAGTGCTTATGTCACATTTAAAGAAACTCAAGGAGCAGAGACTGCTGTGCTCTTATCTGGAGCGAGTATTGCCGA…	CTCGAAGTACGTTTCGGTTTTCAGGCCAATCTCTGAATCTGCGTGACAAAAGCAACAAATTACATATCTCTCTCTCTGCGCGACTTCGAAGATCAACATCCATGGCGTCACAGGTAAGGTCAGTAAAAGTTGGCAATCTCTCTTCAGGAGCAACTGAGCATGATATTAAAGAGTTTTTCTCTTTCTCTGGTGAAGTTGAAAGCATCGATATCCAAAGTAACGAGCATAGTGCTTATGTCACATTTAAAGAAACTCAAGGAGCAGAGACTGCTGTGCTCTTATCTGGAGCGAGTATTGCCGATCAATCAGTCATCATTGAGTTGGCTCCCAACTACAGTCCACCAGCAGCCCCTCATGCTGAAACACAGAGCAGCGGTGCAGAATCTGTTGTCCAGAAAG…	ACGTAATCTTCCGATTTATTAGATTCAGGGTTTTCCCAGTCACGACGTTGTAAAACGACCGGCCAGTGAATTCGTAATACGACTCACTATAGGGCGAATTGGGTACCGGGCCTCTAGACACTAGCTACTCGAGGGGCCCCAGGGGCCACGAATTTTTTTAAATGTCAACTTATTAAATATGTATATTGGAAAAAACCCAAACTATAGTCTAATAGTGGTAGGGAAAATCCAGGCATAGCTTATATGGTACATCCCAAAGACCAAACCAGATTTCCAACTTCCATGTCAAAGAAACCAACAAGGAGAAACAAAGGAAACTGTTTAACTTGATGATATTAGTTCTTCGAGTATTCGGACGAATGAATCGGAGAATACCCTTCTGGCAGTTGCTGCTGCGAC…	CCATAGAGTGGCTCAGCAGCTGGAGAGGTGGGACAGAAAACAAAAGAGAAGGTTGAAGCTGAGCAACCATCGCAACCAGCACAGTCGCAGCAGCAACTGCCAGAAGGGTATTCTCCGATTCATTCGTCCGAATACTCGAAGAACTAATATCATCAAGTTAAACAGTTTCCTTTGTTTCTCCTTGTTGGTTTCTTTGACATGGAAGTTGGAAATCTGGTTTGGTCTTTGGGATGTACCATATAAGCTATGCCTGGATTTTCCCTACCACTATTAGACTATAGTTTGGGTTTTTTCCAATATACATATTTAATAAGTTGACATTTAAAAAAA	CTCGAAGTACGTTTCGGTTTTCAGGCCAATCTCTGAATCTGCGTGACAAAAGCAACAAATTACATATCTCTCTCTCTGCGCGACTTCGAAGATCAACATCCATGGCGTCACAGGTAAGGTCAGTAAAAGTTGGCAATCTCTCTTCAGGAGCAACTGAGCATGATATTAAAGAGTTTTTCTCTTTCTCTGGTGAAGTTGAAAGCATCGATATCCAAAGCAGTAACGAGCATAGTGCTTATGTCACATTTAAAGAAACTCAAGGAGCAGAGACTGCTGTGCTCTTATCTGGAGCGAGTATTGCCGATCAATCAGTCATCATTGAGTTGGCTCCCAACTACAGTCCACCAGCAGCCCCTCATGCTGAAACACAGAGCAGCGGTGCAGAATCTGTTGTCCAGA…
ATH_RP3_hgx5150v1_pB27_A-171	5p	114819972	Arabidopsis thaliana - AT5G16840	https://www.ncbi.nlm.nih.gov/nuccore/NM_001085126.1	https://www.ncbi.nlm.nih.gov/gene/?term=831547		A	AT5G16840; [gi|145334498|ref|NM_001085126.1| Arabidopsis thaliana RNA recognition motif (RRM)-containing protein (AT5G16840) mRNA, complete cds]	-101	No Data	OOF2	Sense		99.3	TGGATGATGTATATAACTATCTATTCGATGATGAAGATACCCCACCAAACCCAAAAAAAGAGATCCTAGAACTAGCCATGGCCGCAGGGGCCACGAACTCGAAGTACGTTTCGGTTTTCAGGCCAATCTCTGAATCTGCGTGACAAAAGCAACAAATTACATATCTCTCTCTCTGCGCGACTTCGAAGATCAACATCCATGGCGTCACAGGTAAGGTCAGTAAAAGTTGGCAATCTCTCTTCAGGAGCAACTGAGCATGATATTAAAGAGTTTTTCTCTTTCTCTGGTGAAGTTGAAAGCATCGATATCCAAAGTAACGAGCATAGTGCTTATGTCACATTTAAAGAAACTCAAGGAGCAGAGACTGCTGTGCTCTTATCTGGAGCGAGTATTGCCGAT…	CTCGAAGTACGTTTCGGTTTTCAGGCCAATCTCTGAATCTGCGTGACAAAAGCAACAAATTACATATCTCTCTCTCTGCGCGACTTCGAAGATCAACATCCATGGCGTCACAGGTAAGGTCAGTAAAAGTTGGCAATCTCTCTTCAGGAGCAACTGAGCATGATATTAAAGAGTTTTTCTCTTTCTCTGGTGAAGTTGAAAGCATCGATATCCAAAGTAACGAGCATAGTGCTTATGTCACATTTAAAGAAACTCAAGGAGCAGAGACTGCTGTGCTCTTATCTGGAGCGAGTATTGCCGATCAATCAGTCATCATTGAGTTGGCTCCCAACTACAGTCCACCAGCAGCCCCTCATGCTGAAACACAGAGCAGCGGTGCAGAATCTGTTGTCCAGAA
ATH_RP3_hgx5150v1_pB27_A-185	5p 3p	114819972	Arabidopsis thaliana - AT5G16840	https://www.ncbi.nlm.nih.gov/nuccore/NM_001085126.1	https://www.ncbi.nlm.nih.gov/gene/?term=831547		A	AT5G16840; [gi|145334498|ref|NM_001085126.1| Arabidopsis thaliana RNA recognition motif (RRM)-containing protein (AT5G16840) mRNA, complete cds]	-101	691	OOF2	Sense		100.0 / 99.6	TGGATGATGTATATAACTATCTATTCGATGATGAAGATACCCCACCAAACCCAAAAAAAGAGATCCTAGAACTAGCCATGGCCGCAGGGGCCACGAACTCGAAGTACGTTTCGGTTTTCAGGCCAATCTCTGAATCTGCGTGACAAAAGCAACAAATTACATATCTCTCTCTCTGCGCGACTTCGAAGATCAACATCCATGGCGTCACAGGTAAGGTCAGTAAAAGTTGGCAATCTCTCTTCAGGAGCAACTGAGCATGATATTAAAGAGTTTTTCTCTTTCTCTGGTGAAGTTGAAAGCATCGATATCCAAAGCAGTAACGAGCATAGTGCTTATGTCACATTTAAAGAAACTCAAGGAGCAGAGACTGCTGTGCTCTTATCTGGAGCGAGTATTGCC…	CTCGAAGTACGTTTCGGTTTTCAGGCCAATCTCTGAATCTGCGTGACAAAAGCAACAAATTACATATCTCTCTCTCTGCGCGACTTCGAAGATCAACATCCATGGCGTCACAGGTAAGGTCAGTAAAAGTTGGCAATCTCTCTTCAGGAGCAACTGAGCATGATATTAAAGAGTTTTTCTCTTTCTCTGGTGAAGTTGAAAGCATCGATATCCAAAGCAGTAACGAGCATAGTGCTTATGTCACATTTAAAGAAACTCAAGGAGCAGAGACTGCTGTGCTCTTATCTGGAGCGAGTATTGCCGATCAATCAGTCATCATTGAGTTGGCTCCCAACTACAGTCCACCAGCAGCCCCTCATGCTGAAACACAGAGCAGCGGTGCAGAATCTGTTGTCCAGAG	TGTTCTACGATTCTAGATCAGGGTTTTCCCAGTCACGACGTTGTAAAACGACGGCCAGTGAATTGTAATACGACTCACTATAGGGCGAATTGGGTACCGGGCCTCTAGACACTAGCTACTCGAGGGGCCCCAGGGGCCACGAACAACCTTCTCTTTTGTTTTCTGTCCAACCTCTCCAGCTGCTTGAGCCACTCTATTGAATGCTCCTGCGGCCCAGCTCACACCAGTTAACACGTAACGGTTCTTCATCACAGCGCTTCCTGCACTGCTCACAGTCTGCTCCGCAGCTGCATACACAGACTTGGTCCTCTCTGTTACCTGAAAGTTTTGGTCCACCGCCTTGATTTTTTCGTTCACCAAGCTTGTTCCAGCTGTAAGTTTCTGGGCTAAGACCGATTT…	GAGTTTGCTTCACTAGACCAAAAAATCGGTCTTAGCCCAGAAACTTACAGCTGGAACAAGCTTGGTGAACGAAAAAATCAAGGCGGTGGACCAAAACTTTCAGGTAACAGAGAGGACCAAGTCTGTGTATGCAGCTGCGGAGCAGACTGTGAGCAGTGCAGGAAGCGCTGTGATGAAGAACCGTTACGTGTTAACTGGTGTGAGCTGGGCCGCAGGAGCATTCAATAGAGTGGCTCAAGCAGCTGGAGAGGTTGGACAGAAAACAAAAGAGAAGGTTG	CTCGAAGTACGTTTCGGTTTTCAGGCCAATCTCTGAATCTGCGTGACAAAAGCAACAAATTACATATCTCTCTCTCTGCGCGACTTCGAAGATCAACATCCATGGCGTCACAGGTAAGGTCAGTAAAAGTTGGCAATCTCTCTTCAGGAGCAACTGAGCATGATATTAAAGAGTTTTTCTCTTTCTCTGGTGAAGTTGAAAGCATCGATATCCAAAGCAGTAACGAGCATAGTGCTTATGTCACATTTAAAGAAACTCAAGGAGCAGAGACTGCTGTGCTCTTATCTGGAGCGAGTATTGCCGATCAATCAGTCATCATTGAGTTGGCTCCCAACTACAGTCCACCAGCAGCCCCTCATGCTGAAACACAGAGCAGCGGTGCAGAATCTGTTGTCCAGA…
ATH_RP3_hgx5150v1_pB27_A-188	5p 3p	114819972	Arabidopsis thaliana - AT5G16840	https://www.ncbi.nlm.nih.gov/nuccore/NM_001085126.1	https://www.ncbi.nlm.nih.gov/gene/?term=831547		A	AT5G16840; [gi|145334498|ref|NM_001085126.1| Arabidopsis thaliana RNA recognition motif (RRM)-containing protein (AT5G16840) mRNA, complete cds]	-101	691	OOF2	Sense		100.0 / 99.7	TGGGATGATGTATATAACTATCTATTCGATGATGAAGATACCCCACCAAACCCAAAAAAAGAGATCCTAGAACTAGCCATGGCCGCAGGGGCCACGAACTCGAAGTACGTTTCGGTTTTCAGGCCAATCTCTGAATCTGCGTGACAAAAGCAACAAATTACATATCTCTCTCTCTGCGCGACTTCGAAGATCAACATCCATGGCGTCACAGGTAAGGTCAGTAAAAGTTGGCAATCTCTCTTCAGGAGCAACTGAGCATGATATTAAAGAGTTTTTCTCTTTCTCTGGTGAAGTTGAAAGCATCGATATCCAAAGCAGTAACGAGCATAGTGCTTATGTCACATTTAAAGAAACTCAAGGAGCAGAGACTGCTGTGCTCTTATCTGGAGCGAGTATTGC…	CTCGAAGTACGTTTCGGTTTTCAGGCCAATCTCTGAATCTGCGTGACAAAAGCAACAAATTACATATCTCTCTCTCTGCGCGACTTCGAAGATCAACATCCATGGCGTCACAGGTAAGGTCAGTAAAAGTTGGCAATCTCTCTTCAGGAGCAACTGAGCATGATATTAAAGAGTTTTTCTCTTTCTCTGGTGAAGTTGAAAGCATCGATATCCAAAGCAGTAACGAGCATAGTGCTTATGTCACATTTAAAGAAACTCAAGGAGCAGAGACTGCTGTGCTCTTATCTGGAGCGAGTATTGCCGATCAATCAGTCATCATTGAGTTGGCTCCCAACTACAGTCCACCAGCAGCCCCTCATGCTGAAACACAGAGCAGCGGTGCAGAATCTGTTGTCCAGA…	TCGTACCTCGATTTCTAGATCAGGGTTTTCCCAGTCACGACGTTGTAAAACGACGGCCAGTGAATTGTAATATGACTCACTATAGGGCGAATTGGGTACCGGGCCTCTAGACACTAGCTACTCGAGGGGCCCCAGGGGCCACGAACAACCTTCTCTTTTGTTTTCTGTCCAACCTCTCCAGCTGCTTGAGCCACTCTATTGAATGCTCCTGCGGCCCAGCTCACACCAGTTAACACGTAACGGTTCTTCATCACAGCGCTTCCTGCACTGCTCACAGTCTGCTCCGCAGCTGCATACACAGACTTGGTCCTCTCTGTTACCTGAAAGTTTTGGTCCACCGCCTTGATTTTTTCGTTCACCAAGCTTGTTCCAGCTGTAAGTTTCTGGCTAAGACCGATT…	ACATGTTTCACCTCAACCGCCACCGCAGGAGTTGCTTCACTAGACCAAAAAATCGGTCTTAGCCAGAAACTTACAGCTGGAACAAGCTTGGTGAACGAAAAAATCAAGGCGGTGGACCAAAACTTTCAGGTAACAGAGAGGACCAAGTCTGTGTATGCAGCTGCGGAGCAGACTGTGAGCAGTGCAGGAAGCGCTGTGATGAAGAACCGTTACGTGTTAACTGGTGTGAGCTGGGCCGCAGGAGCATTCAATAGAGTGGCTCAAGCAGCTGGAGAGGTTGGACAGAAAACAAAAGAGAAGGTTG	CTCGAAGTACGTTTCGGTTTTCAGGCCAATCTCTGAATCTGCGTGACAAAAGCAACAAATTACATATCTCTCTCTCTGCGCGACTTCGAAGATCAACATCCATGGCGTCACAGGTAAGGTCAGTAAAAGTTGGCAATCTCTCTTCAGGAGCAACTGAGCATGATATTAAAGAGTTTTTCTCTTTCTCTGGTGAAGTTGAAAGCATCGATATCCAAAGCAGTAACGAGCATAGTGCTTATGTCACATTTAAAGAAACTCAAGGAGCAGAGACTGCTGTGCTCTTATCTGGAGCGAGTATTGCCGATCAATCAGTCATCATTGAGTTGGCTCCCAACTACAGTCCACCAGCAGCCCCTCATGCTGAAACACAGAGCAGCGGTGCAGAATCTGTTGTCCAGA…
ATH_RP3_hgx5150v1_pB27_A-138	5p 3p	114819972	Arabidopsis thaliana - AT5G16840	https://www.ncbi.nlm.nih.gov/nuccore/NM_001085126.1	https://www.ncbi.nlm.nih.gov/gene/?term=831547		A	AT5G16840; [gi|145334498|ref|NM_001085126.1| Arabidopsis thaliana RNA recognition motif (RRM)-containing protein (AT5G16840) mRNA, complete cds]	-101	691	OOF2	Sense		99.5 / 99.5	TGGAATGATGTATATAACTATCTATTCGATGATGAAGATACCCCACCAAACCCAAAAAAAGAGATCCTAGAACAAGCCATGGCCGCAGGGGCCACGAACTCGAAGTACGTTTCGGTTTTCAGGCCAATCTCTGAATCTGCGTGACAAAAGCAACAAATTACATATCTCTCTCTCTGCGCGACTTCGAAGATCAACATCCATGGCGTCACAGGTAAGGTCAGTAAAAGTTGGCAATCTCTCTTCAGGAGCAACTGAGCATGATATTAAAGAGTTTTTCTCTTTCTCTGGTGAAGTTGAAAGCATCGATATCCAAAGCAGTAACGAGCATAGTGCTTATGTCACATTTAAAGAAACTCAAGGAGCAGAGACTGCTGTGCTCTTATCTGGAGCGAGTATTGC…	CTCGAAGTACGTTTCGGTTTTCAGGCCAATCTCTGAATCTGCGTGACAAAAGCAACAAATTACATATCTCTCTCTCTGCGCGACTTCGAAGATCAACATCCATGGCGTCACAGGTAAGGTCAGTAAAAGTTGGCAATCTCTCTTCAGGAGCAACTGAGCATGATATTAAAGAGTTTTTCTCTTTCTCTGGTGAAGTTGAAAGCATCGATATCCAAAGCAGTAACGAGCATAGTGCTTATGTCACATTTAAAGAAACTCAAGGAGCAGAGACTGCTGTGCTCTTATCTGGAGCGAGTATTGCCGATCAATCAGTCATCATTGAGTTGGCTCTCTAACTACAGTCCACCAGCAGCCCCTCATGCTGAAACA	TCGTTCTACGATTCTAGATCAGGGTTTTCCCAGTCACGACGTTGTAAAACGACGGCCAGTGAATTGTAATATGACTCACTATAGGGCGAATTGGGTACCGGGCCTCTAGACACTAGCTACTCGAGGGGCCCCAGGGGCCACGAACAACCTTCTCTTTTGTTTTCTGTCCAACCTCTCCAGCTGCTTGAGCCACTCTATTGAATGCTCCTGCGGCCCAGCTCACACCAGTTAACACGTAACGGTTCTTCATCACAGCGCTTCCTGCACTGCTCACAGTCTGCTCCGCAGCTGCATACACAGACTTGGTCCTCTCTGTTACCTGAAAGTTTTGGTCCACCGCCTTGATTTTTTCGTTCACCAAGCTTGTTCCAGCTGTAAGTTTCTGGCTAAGACCGATTT…	AGCAAAGGGTTTCATTCTGGAAAGATGCTGTCGGCAAAGCAAAAGCTTTTGATGAGAAACATGGTTTCACCTCAACCGCCACCGCAGGAGTTGCTTCACTAGACCAAAAAATCGGTCTTAGCCAGAAACTTACAGCTGGAACAAGCTTGGTGAACGAAAAAATCAAGGCGGTGGACCAAAACTTTCAGGTAACAGAGAGGACCAAGTCTGTGTATGCAGCTGCGGAGCAGACTGTGAGCAGTGCAGGAAGCGCTGTGATGAAGAACCGTTACGTGTTAACTGGTGTGAGCTGGGCCGCAGGAGCATTCAATAGAGTGGCTCAAGCAGCTGGAGAGGTTGGACAGAAAACAAAAGAGAAGGTTG	CTCGAAGTACGTTTCGGTTTTCAGGCCAATCTCTGAATCTGCGTGACAAAAGCAACAAATTACATATCTCTCTCTCTGCGCGACTTCGAAGATCAACATCCATGGCGTCACAGGTAAGGTCAGTAAAAGTTGGCAATCTCTCTTCAGGAGCAACTGAGCATGATATTAAAGAGTTTTTCTCTTTCTCTGGTGAAGTTGAAAGCATCGATATCCAAAGCAGTAACGAGCATAGTGCTTATGTCACATTTAAAGAAACTCAAGGAGCAGAGACTGCTGTGCTCTTATCTGGAGCGAGTATTGCCGATCAATCAGTCATCATTGAGTTGGCTCCCAACTACAGTCCACCAGCAGCCCCTCATGCTGAAACACAGAGCAGCGGTGCAGAATCTGTTGTCCAGA…
ATH_RP3_hgx5150v1_pB27_A-140	5p	114819972	Arabidopsis thaliana - AT5G16840	https://www.ncbi.nlm.nih.gov/nuccore/NM_001085126.1	https://www.ncbi.nlm.nih.gov/gene/?term=831547		A	AT5G16840; [gi|145334498|ref|NM_001085126.1| Arabidopsis thaliana RNA recognition motif (RRM)-containing protein (AT5G16840) mRNA, complete cds]	-101	No Data	OOF2	Sense		99.2	TTGATGATGTATATAACTATCTATTCGATGATGAAGATACCCCACCAAACCCAAAAAAAGAGATCCTAGAACTAGCCATGGCCGCAGGGGCCACGAACTCGAAGTACGTTTCGGTTTTCAGGCCAATCTCTGAATCTGCGTGACAAAAGCAACAAATTACATATCTCTCTCTCTGCGCGACTTCGAAGATCAACATCCATGGCGTCACAGGTAAGGTCAGTAAAAGTTGGCAATCTCTCTTCAGGAGCAACTGAGCATGATATTAAAGAGTTTTTCTCTTTCTCTGGTGAAGTTGAAAGCATCGATATCCAAAGTAACGAGCATAGTGCTTATGTCACATTTAAAGAAACTCAAGGAGCAGAGACTGCTGTGCTCTTATCTGGAGCGAGTATTGCCGAT…	CTCGAAGTACGTTTCGGTTTTCAGGCCAATCTCTGAATCTGCGTGACAAAAGCAACAAATTACATATCTCTCTCTCTGCGCGACTTCGAAGATCAACATCCATGGCGTCACAGGTAAGGTCAGTAAAAGTTGGCAATCTCTCTTCAGGAGCAACTGAGCATGATATTAAAGAGTTTTTCTCTTTCTCTGGTGAAGTTGAAAGCATCGATATCCAAAGTAACGAGCATAGTGCTTATGTCACATTTAAAGAAACTCAAGGAGCAGAGACTGCTGTGCTCTTATCTGGAGCGAGTATTGCCGATCAATCAGTCATCATTGAGTTGGCTCCCAACTACAGTCCACCAGCAGCCCCTCATGCTGAAACACAGAGCAGCGGTGCAGAATCTGTTGTCCAGAAAG…
ATH_RP3_hgx5150v1_pB27_A-141	5p	114819972	Arabidopsis thaliana - AT5G16840	https://www.ncbi.nlm.nih.gov/nuccore/NM_001085126.1	https://www.ncbi.nlm.nih.gov/gene/?term=831547		A	AT5G16840; [gi|145334498|ref|NM_001085126.1| Arabidopsis thaliana RNA recognition motif (RRM)-containing protein (AT5G16840) mRNA, complete cds]	-101	No Data	OOF2	Sense		98.7	TGGTATGATGTATATAACTATCTATTCGATGATGAAGATACCCCACCAAACCCAAAAAAAGAGATCCTAGAACTAGCCATGGCCGCAGGGGCCACGAACTCGAAGTACGTTTCGGTTTTCAGGCCAATCTCTGAATCTGCGTGACAAAAGCAACAAATTACATATCTCTCTCTCTGCGCGACTTCGAAGATCAACATCCATGGCGTCACAGGTAAGGTCAGTAAAAGTTGGCAATCTCTCTTCAGGAGCAACTGAGCATGATATTAAAGAGTTTTTCTCTTTCTCTGGTGAAGTTGAAAGCATCGATATCCAAAGTAACGAGCATAGTGCTTATGTCACATTTAAAGAAACTCAAGGAGCAGAGACTGCTGTGCTCTTATCTGGAGCGAGTATTGCCGA…	CTCGAAGTACGTTTCGGTTTTCAGGCCAATCTCTGAATCTGCGTGACAAAAGCAACAAATTACATATCTCTCTCTCTGCGCGACTTCGAAGATCAACATCCATGGCGTCACAGGTAAGGTCAGTAAAAGTTGGCAATCTCTCTTCAGGAGCAACTGAGCATGATATTAAAGAGTTTTTCTCTTTCTCTGGTGAAGTTGAAAGCATCGATATCCAAAGTAACGAGCATAGTGCTTATGTCACATTTAAAGAAACTCAAGGAGCAGAGACTGCTGTGCTCTTATCTGGAGCGAGTATTGCCGATCAATCAGTCATCATTGAGTTGGCTCCCATTTACAGTCCACCAGCAGCCCCTCATGCTGAAACACAG
ATH_RP3_hgx5150v1_pB27_A-142	5p	114819972	Arabidopsis thaliana - AT5G16840	https://www.ncbi.nlm.nih.gov/nuccore/NM_001085126.1	https://www.ncbi.nlm.nih.gov/gene/?term=831547		A	AT5G16840; [gi|145334498|ref|NM_001085126.1| Arabidopsis thaliana RNA recognition motif (RRM)-containing protein (AT5G16840) mRNA, complete cds]	-101	No Data	OOF2	Sense		99.1	TGGGTATGATGTATATAACTATCTATTCGATGATGAAGATACCCCACCAAACCCAAAAAAAGAGATCCTAGAACTAGCCATGGCCGCAGGGGCCACGAACTCGAAGTACGTTTCGGTTTTCAGGCCAATCTCTGAATCTGCGTGACAAAAGCAACAAATTACATATCTCTCTCTCTGCGCGACTTCGAAGATCAACATCCATGGCGTCACAGGTAAGGTCAGTAAAAGTTGGCAATCTCTCTTCAGGAGCAACTGAGCATGATATTAAAGAGTTTTTCTCTTTCTCTGGTGAAGTTGAAAGCATCGATATCCAAAGTAACGAGCATAGTGCTTATGTCACATTTAAAGAAACTCAAGGAGCAGAGACTGCTGTGCTCTTATCTGGAGCGAGTATTGCCG…	CTCGAAGTACGTTTCGGTTTTCAGGCCAATCTCTGAATCTGCGTGACAAAAGCAACAAATTACATATCTCTCTCTCTGCGCGACTTCGAAGATCAACATCCATGGCGTCACAGGTAAGGTCAGTAAAAGTTGGCAATCTCTCTTCAGGAGCAACTGAGCATGATATTAAAGAGTTTTTCTCTTTCTCTGGTGAAGTTGAAAGCATCGATATCCAAAGTAACGAGCATAGTGCTTATGTCACATTTAAAGAAACTCAAGGAGCAGAGACTGCTGTGCTCTTATCTGGAGCGAGTATTGCCGATCAATCAGTCATCATTGAGTTGGCTCCCAACTACAGTCCACCAGCAGCCCCTCATGCTGAAACACAGAGCAGCGGTGCAGAATCTGTTGTCCAGAAAG…
ATH_RP3_hgx5150v1_pB27_A-144	5p 3p	114819972	Arabidopsis thaliana - AT5G16840	https://www.ncbi.nlm.nih.gov/nuccore/NM_001085126.1	https://www.ncbi.nlm.nih.gov/gene/?term=831547		A	AT5G16840; [gi|145334498|ref|NM_001085126.1| Arabidopsis thaliana RNA recognition motif (RRM)-containing protein (AT5G16840) mRNA, complete cds]	-101	966	OOF2	Sense		99.1 / 100.0	AGGGATGATGTATATAACTATCTATTCGATGATGAAGATACCCCACCAAACCCAAAAAAAGAGATCCTAGAACTAGCCATGGCCGCAGGGGCCACGAACTCGAAGTACGTTTCGGTTTTCAGGCCAATCTCTGAATCTGCGTGACAAAAGCAACAAATTACATATCTCTCTCTCTGCGCGACTTCGAAGATCAACATCCATGGCGTCACAGGTAAGGTCAGTAAAAGTTGGCAATCTCTCTTCAGGAGCAACTGAGCATGATATTAAAGAGTTTTTCTCTTTCTCTGGTGAAGTTGAAAGCATCGATATCCAAAGTAACGAGCATAGTGCTTATGTCACATTTAAAGAAACTCAAGGAGCAGAGACTGCTGTGCTCTTATCTGGAGCGAGTATTGCCGA…	CTCGAAGTACGTTTCGGTTTTCAGGCCAATCTCTGAATCTGCGTGACAAAAGCAACAAATTACATATCTCTCTCTCTGCGCGACTTCGAAGATCAACATCCATGGCGTCACAGGTAAGGTCAGTAAAAGTTGGCAATCTCTCTTCAGGAGCAACTGAGCATGATATTAAAGAGTTTTTCTCTTTCTCTGGTGAAGTTGAAAGCATCGATATCCAAAGTAACGAGCATAGTGCTTATGTCACATTTAAAGAAACTCAAGGAGCAGAGACTGCTGTGCTCTTATCTGGAGCGAGTATTGCCGATCAATCAGTCATCATTGAGTTGGCTCCCAACTACAGTCCACCAGCAGCCCCTCATGCTGAAACACAGAGCAGCGGTGCAGAATCTGTTGTCCAGAAAG…	TCGCATCTCCGATTCCTAGATCAGGGTTTTCCCAGTCACGACGTTGTAAAACGACGGCCAGTGAATTGTAATATGACTCACTATAGGGCGAATTGGGTACCGGGCCTCTAGACACTAGCTACTCGAGGGGCCCCAGGGGCCACGAATTTTTTTAAATGTCAACTTATTAAATATGTATATTGGAAAAAACCCAAACTATAGTCTAATAGTGGTAGGGAAAATCCAGGCATAGCTTATATGGTACATCCCAAAGACCAAACCAGATTTCCAACTTCCATGTCAAAGAAACCAACAAGGAGAAACAAAGGAAACTGTTTAACTTGATGATATTAGTTCTTCGAGTATTCGGACGAATGAATCGGAGAATACCCTTCTGGCAGTTGCTGCTGCGACTGTGCT…	TTGAAGCTGAGCAACCATCGCAACCAGCACAGTCGCAGCAGCAACTGCCAGAAGGGTATTCTCCGATTCATTCGTCCGAATACTCGAAGAACTAATATCATCAAGTTAAACAGTTTCCTTTGTTTCTCCTTGTTGGTTTCTTTGACATGGAAGTTGGAAATCTGGTTTGGTCTTTGGGATGTACCATATAAGCTATGCCTGGATTTTCCCTACCACTATTAGACTATAGTTTGGGTTTTTTCCAATATACATATTTAATAAGTTGACATTTAAAAAAA	CTCGAAGTACGTTTCGGTTTTCAGGCCAATCTCTGAATCTGCGTGACAAAAGCAACAAATTACATATCTCTCTCTCTGCGCGACTTCGAAGATCAACATCCATGGCGTCACAGGTAAGGTCAGTAAAAGTTGGCAATCTCTCTTCAGGAGCAACTGAGCATGATATTAAAGAGTTTTTCTCTTTCTCTGGTGAAGTTGAAAGCATCGATATCCAAAGCAGTAACGAGCATAGTGCTTATGTCACATTTAAAGAAACTCAAGGAGCAGAGACTGCTGTGCTCTTATCTGGAGCGAGTATTGCCGATCAATCAGTCATCATTGAGTTGGCTCCCAACTACAGTCCACCAGCAGCCCCTCATGCTGAAACACAGAGCAGCGGTGCAGAATCTGTTGTCCAGA…
ATH_RP3_hgx5150v1_pB27_A-150	5p 3p	114819972	Arabidopsis thaliana - AT5G16840	https://www.ncbi.nlm.nih.gov/nuccore/NM_001085126.1	https://www.ncbi.nlm.nih.gov/gene/?term=831547		A	AT5G16840; [gi|145334498|ref|NM_001085126.1| Arabidopsis thaliana RNA recognition motif (RRM)-containing protein (AT5G16840) mRNA, complete cds]	-101	966	OOF2	Sense		98.8 / 99.3	TGGATGATGTATATAACTATCTATTCGATGATGAAGATACCCCACCAAACCCAAAAAAAGAGATCCTAGAACTAGCCATGGCCGCAGGGGCCACGAACTCGAAGTACGTTTCGGTTTTCAGGCCAATCTCTGAATCTGCGTGACAAAAGCAACAAATTACATATCTCTCTCTCTGCGCGACTTCGAAGATCAACATCCATGGCGTCACAGGTAAGGTCAGTAAAAGTTGGCAATCTCTCTTCAGGAGCAACTGAGCATGATATTAAAGAGTTTTTCTCTTTCTCTGGTGAAGTTGAAAGCATCGATATCCAAAGTAACGAGCATAGTGCTTATGTCACATTTAAAGAAACTCAAGGAGCAGAGACTGCTGTGCTCTTATCTGGAGCGAGTATTGCCGAT…	CTCGAAGTACGTTTCGGTTTTCAGGCCAATCTCTGAATCTGCGTGACAAAAGCAACAAATTACATATCTCTCTCTCTGCGCGACTTCGAAGATCAACATCCATGGCGTCACAGGTAAGGTCAGTAAAAGTTGGCAATCTCTCTTCAGGAGCAACTGAGCATGATATTAAAGAGTTTTTCTCTTTCTCTGGTGAAGTTGAAAGCATCGATATCCAAAGTAACGAGCATAGTGCTTATGTCACATTTAAAGAAACTCAAGGAGCAGAGACTGCTGTGCTCTTATCTGGAGCGAGTATTGCCGATCAATCAGTCATCATTGAGTTGGCTCCCATCTACAGTCCACCAGCAGCCCCTCATGCTGAAACACAGAGCAGCGGTGCAGAATCTGTTGTCCAGAAAG…	TCGGTTCTACGATTCTAGATCAGGGTTTTCCCAGTCACGACGTTGTAAAACGACGGCCAGTGAATTCGTAATATGACTCACTATAGGGCGAATTGGGTACCGGGCCTCTAGACACTAGCTACTCGAGGGGCCCCAGGGGCCACGAATTTTTTTAAATGTCAACTTATTAAATATGTATATTGGAAAAAACCCAAACTATAGTCTAATAGTGGTAGGGAAAATCCAGGCATAGCTTATATGGTACATCCCAAAGACCAAACCAGATTTCCAACTTCCATGTCAAAGAAACCAACAAGGAGAAACAAAGGAAACTGTTTAACTTGATGATATTAGTTCTTCGAGTATTCGGACGAATGAATCGGAGAATACCCTTCTGGCAGTTGCTGCTGCGACTGTGCT…	GACAGAAAACAAAAAAGAAAGGTTGAAGCTGAGCAACCATCGCAACCAGCACAGTCGCAGCAGCAACTGCCAGAAGGGTATTCTCCGATTCATTCGTCCGAATACTCGAAGAACTAATATCATCAAGTTAAACAGTTTCCTTTGTTTCTCCTTGTTGGTTTCTTTGACATGGAAGTTGGAAATCTGGTTTGGTCTTTGGGATGTACCATATAAGCTATGCCTGGATTTTCCCTACCACTATTAGACTATAGTTTGGGTTTTTTCCAATATACATATTTAATAAGTTGACATTTAAAAAAA	CTCGAAGTACGTTTCGGTTTTCAGGCCAATCTCTGAATCTGCGTGACAAAAGCAACAAATTACATATCTCTCTCTCTGCGCGACTTCGAAGATCAACATCCATGGCGTCACAGGTAAGGTCAGTAAAAGTTGGCAATCTCTCTTCAGGAGCAACTGAGCATGATATTAAAGAGTTTTTCTCTTTCTCTGGTGAAGTTGAAAGCATCGATATCCAAAGCAGTAACGAGCATAGTGCTTATGTCACATTTAAAGAAACTCAAGGAGCAGAGACTGCTGTGCTCTTATCTGGAGCGAGTATTGCCGATCAATCAGTCATCATTGAGTTGGCTCCCAACTACAGTCCACCAGCAGCCCCTCATGCTGAAACACAGAGCAGCGGTGCAGAATCTGTTGTCCAGA…
ATH_RP3_hgx5150v1_pB27_A-147	5p 3p	114819972 / 114819921	Arabidopsis thaliana - AT5G16840	https://www.ncbi.nlm.nih.gov/nuccore/NM_001085126.1	https://www.ncbi.nlm.nih.gov/gene/?term=831547		A	AT5G16840; [gi|145334498|ref|NM_001085126.1| Arabidopsis thaliana RNA recognition motif (RRM)-containing protein (AT5G16840) mRNA, complete cds]	-101	992	OOF2	Sense		98.6 / 66.2	CGGATGATGTATATAACTATCTATTCGATGATGAAGATACCCCACCAAACCCAAAAAAAGAGATCCTAGAACTAGCCATGGCCGCAGGGGCCACGAACTCGAAGTACGTTTTGGTTTTCAGGCCAATCTCTGAATCTGCGTGACAAAAGCAACAAATTACATATCTCTCTCTCTGCGCGACTTCGAAGATCAACATCCATGGCGTCACAGGTAAGGTCAGTAAAAGTTGGCAATCTCTCTTCAGGAGCAACTGAGCATGATATTAAAGAGTTTTTCTCTTTCTCTGGTGAAGTTGAAAGCATCGATATCCAAAGTAACGAGCATAGTGCTTATGTCACATTTAAAGAAACTCAAGGAGCAGAGACTGCTGTGCTCTTATCTGGAGCGAGTATTGCCGAT…	CTCGAAGTACGTTTTGGTTTTCAGGCCAATCTCTGAATCTGCGTGACAAAAGCAACAAATTACATATCTCTCTCTCTGCGCGACTTCGAAGATCAACATCCATGGCGTCACAGGTAAGGTCAGTAAAAGTTGGCAATCTCTCTTCAGGAGCAACTGAGCATGATATTAAAGAGTTTTTCTCTTTCTCTGGTGAAGTTGAAAGCATCGATATCCAAAGTAACGAGCATAGTGCTTATGTCACATTTAAAGAAACTCAAGGAGCAGAGACTGCTGTGCTCTTATCTGGAGCGAGTATTGCCGATCAATCAGTCATCATTGAGTTGGCTCCCATACTACAGTCCACCAGCAGCCCCTCATGCTGAAACA	TCGGTTCTACGATTCTAGATCAGGGTTTTCCCAGTCACGACGTTGTAAAACGACGGCCAGTGAATTGTAAAACGACTCACTATAGGGCGAATTGGGTACCGGGCCTCTAGACACTAGCTACTCGAGGGGCCCCAGGGGCCACGAATTTTTTTTTTTTTTTTTTTTTTTTTTTTTTTTAAAATGAAAACCCCATAAATTATTTTTTGGAAAAAAACCAAAAAAATTTTCAAAAGGGGGGGGGGAAAACCCCGGGATATTTTTTTGGGTTCCCCAAAACCACAAAGATTTTCCATCTCCTTGTTAAAAACCCACAGGGGGGAAAAAGGGAACCGGTTAAACGTGGAATATTTATTTCCCCAATATTCCGGCCCTTGGTCTGGGGGCCCCTTTTTGGGGTTT…	TTTCCCCCCCCCCTTTTGAAAATTTTTTTGGTTTTTTTCCAAAAAATAATTTATGGGGTTTTCATTTTAAAAAAAAAAAAAAAAAAAAAAAAAAAAAAAA	CTCGAAGTACGTTTCGGTTTTCAGGCCAATCTCTGAATCTGCGTGACAAAAGCAACAAATTACATATCTCTCTCTCTGCGCGACTTCGAAGATCAACATCCATGGCGTCACAGGTAAGGTCAGTAAAAGTTGGCAATCTCTCTTCAGGAGCAACTGAGCATGATATTAAAGAGTTTTTCTCTTTCTCTGGTGAAGTTGAAAGCATCGATATCCAAAGCAGTAACGAGCATAGTGCTTATGTCACATTTAAAGAAACTCAAGGAGCAGAGACTGCTGTGCTCTTATCTGGAGCGAGTATTGCCGATCAATCAGTCATCATTGAGTTGGCTCCCAACTACAGTCCACCAGCAGCCCCTCATGCTGAAACACAGAGCAGCGGTGCAGAATCTGTTGTCCAGA…
ATH_RP3_hgx5150v1_pB27_A-77	5p 3p	114819972 / 114819940	Arabidopsis thaliana - AT5G16840	https://www.ncbi.nlm.nih.gov/nuccore/NM_001085126.1	https://www.ncbi.nlm.nih.gov/gene/?term=831547		A	AT5G16840; [gi|145334498|ref|NM_001085126.1| Arabidopsis thaliana RNA recognition motif (RRM)-containing protein (AT5G16840) mRNA, complete cds]	-101	966	OOF2	Sense		99.2 / 78.3	TGGATGATGTATATAACTATCTATTCGATGATGAAGATACCCCACCAAACCCAAAAAAAGAGATCCTAGAACTAGCCATGGCCGCAGGGGCCACGAACTCGAAGTACGTTTCGGTTTTCAGGCCAATCTCTGAATCTGCGTGACAAAAGCAACAAATTACATATCTCTCTCTCTGCGCGACTTCGAAGATCAACATCCATGGCGTCACAGGTAAGGTCAGTAAAAGTTGGCAATCTCTCTTCAGGAGCAACTGAGCATGATATTAAAGAGTTTTTCTCTTTCTCTGGTGAAGTTGAAAGCATCGATATCCAAAGTAACGAGCATAGTGCTTATGTCACATTTAAAGAAACTCAAGGAGCAGAGACTGCTGTGCTCTTATCTGGAGCGAGTATTGCCGAT…	CTCGAAGTACGTTTCGGTTTTCAGGCCAATCTCTGAATCTGCGTGACAAAAGCAACAAATTACATATCTCTCTCTCTGCGCGACTTCGAAGATCAACATCCATGGCGTCACAGGTAAGGTCAGTAAAAGTTGGCAATCTCTCTTCAGGAGCAACTGAGCATGATATTAAAGAGTTTTTCTCTTTCTCTGGTGAAGTTGAAAGCATCGATATCCAAAGTAACGAGCATAGTGCTTATGTCACATTTAAAGAAACTCAAGGAGCAGAGACTGCTGTGCTCTTATCTGGAGCGAGTATTGCCGATCAATCAGTCATCATTGAGTTGGCTCCCAACTACAGTCCACCAGCAGCCCCTCATGCTGAAACACAGAGCAGCGGTGCAG	TCGCTATCTACGATTCTAGATCAGGGTTTTCCCAGTCACGACGTTGTAAAACGACGGCCAGTGAATTGTAACAAACTCACTATAGGGCGAATTGGGTACCGGGCCTCTAGACACTAGCTACTCGAGGGGCCCCAGGGGCCACGAATTTTTTTTTTTTTTTTTTTTTTAAATATTTTTTTTGGAAAACCCCAAACAAAAGCCAAAAAGGGGTAGGGAAAACCGGAAGTTTATGGGCCCCCAAACCAACAATTTCCCCCTTCTTGAAAAACCCCACGGGAGAAACAAAGGAAACGGTTTAACTTGGAGAAATAAGTTCTTCGAGATTTCGGACAAAGAATCGGAGAATACCCTTTTGGCTTTGCTCGCCGCCCCTGGCCTGGTGGCAATGTTTGTTAAGTT…	TGGTTTGGGGGCCCATAAACTTCCGGTTTTCCCTACCCCTTTTTGGCTTTTGTTTGGGGTTTTCCAAAAAAAATATTTAAAAAAAAAAAAAAAAAAAAAA	CTCGAAGTACGTTTCGGTTTTCAGGCCAATCTCTGAATCTGCGTGACAAAAGCAACAAATTACATATCTCTCTCTCTGCGCGACTTCGAAGATCAACATCCATGGCGTCACAGGTAAGGTCAGTAAAAGTTGGCAATCTCTCTTCAGGAGCAACTGAGCATGATATTAAAGAGTTTTTCTCTTTCTCTGGTGAAGTTGAAAGCATCGATATCCAAAGCAGTAACGAGCATAGTGCTTATGTCACATTTAAAGAAACTCAAGGAGCAGAGACTGCTGTGCTCTTATCTGGAGCGAGTATTGCCGATCAATCAGTCATCATTGAGTTGGCTCCCAACTACAGTCCACCAGCAGCCCCTCATGCTGAAACACAGAGCAGCGGTGCAGAATCTGTTGTCCAGA…
ATH_RP3_hgx5150v1_pB27_A-69	5p 3p	114819972 / 114819942	Arabidopsis thaliana - AT5G16840	https://www.ncbi.nlm.nih.gov/nuccore/NM_001085126.1	https://www.ncbi.nlm.nih.gov/gene/?term=831547		A	AT5G16840; [gi|145334498|ref|NM_001085126.1| Arabidopsis thaliana RNA recognition motif (RRM)-containing protein (AT5G16840) mRNA, complete cds]	-101	966	OOF2	Sense		99.2 / 66.7	TGGTATGATCGTATATAACTATCTATTCGATGATGAAGATACCCCACCAAACCCAAAAAAAGAGATCCCAGAACTAGCCATGGCCGCAGGGGCCACGAACTCGAAGTACGTTTCGGTTTTCAGGCCAATCTCTGAATCTGCGTGACAAAAGCAACAAATTACATATCTCTCTCTCTGCGCGACTTCGAAGATCAACATCCATGGCGTCACAGGTAAGGTCAGTAAAAGTTGGCAATCTCTCTTCAGGAGCAACTGAGCATGATATTAAAGAGTTTTTCTCTTTCTCTGGTGAAGTTGAAAGCATCGATATCCAAAGTAACGAGCATAGTGCTTATGTCACATTTAAAGAAACTCAAGGAGCAGAGACTGCTGTGCTCTTATCTGGAGCGAGTATTGCCG…	CTCGAAGTACGTTTCGGTTTTCAGGCCAATCTCTGAATCTGCGTGACAAAAGCAACAAATTACATATCTCTCTCTCTGCGCGACTTCGAAGATCAACATCCATGGCGTCACAGGTAAGGTCAGTAAAAGTTGGCAATCTCTCTTCAGGAGCAACTGAGCATGATATTAAAGAGTTTTTCTCTTTCTCTGGTGAAGTTGAAAGCATCGATATCCAAAGTAACGAGCATAGTGCTTATGTCACATTTAAAGAAACTCAAGGAGCAGAGACTGCTGTGCTCTTATCTGGAGCGAGTATTGCCGATCAATCAGTCATCATTGAGTTGGCTCCTAACTACAGTCCACCAGCAGCCCCTCATGCTGAAACACAGAGCAGCGGTGCAGAATCTGTTGTCCAGAAGG…	TTCGCTTTCACGATTCTAGATCAGGGTTTTCCCAGTCACGACGTTGTAAAACGACGGCCAGTGAATTGTAACCAGACTCACTATAGGGCGAATTGGGTACCGGGCCTCTAGACACTAGCTACTCGAGGGGCCCCAGGGGCCACGAATTTTTTTTTTTTTTTTTTTATAAAATTTTTTTTTTAAAAAAACCCCAACATAAATTCAAATGGGGGAGGGGAAAATTCCGCTTTCTTTTTTTGGTTCCCCCAAAAAAAAACCCGTTTTCCCCCTCCTTTGTTAAAAAACCACAGGGAGAACCAAGGGAACCGTTTAACGGGAAGAATTTGGTTCTCCGGATTTCCGAACAAAAGAATGGGAAAACCCCTTTTGGGAATTTCTCCCCAACCTGTGCGGGTCGCA…	GGGGAACCAAAAAAAGAAAGCGGAATTTTCCCCTCCCCCATTTGAATTTATGTTGGGGTTTTTTTAAAAAAAAAATTTTATAAAAAAAAAAAAAAAAAAA	CTCGAAGTACGTTTCGGTTTTCAGGCCAATCTCTGAATCTGCGTGACAAAAGCAACAAATTACATATCTCTCTCTCTGCGCGACTTCGAAGATCAACATCCATGGCGTCACAGGTAAGGTCAGTAAAAGTTGGCAATCTCTCTTCAGGAGCAACTGAGCATGATATTAAAGAGTTTTTCTCTTTCTCTGGTGAAGTTGAAAGCATCGATATCCAAAGCAGTAACGAGCATAGTGCTTATGTCACATTTAAAGAAACTCAAGGAGCAGAGACTGCTGTGCTCTTATCTGGAGCGAGTATTGCCGATCAATCAGTCATCATTGAGTTGGCTCCCAACTACAGTCCACCAGCAGCCCCTCATGCTGAAACACAGAGCAGCGGTGCAGAATCTGTTGTCCAGA…
ATH_RP3_hgx5150v1_pB27_A-268	5p 3p	114819972 / 114819794	Arabidopsis thaliana - AT5G16840	https://www.ncbi.nlm.nih.gov/nuccore/NM_001085126.1	https://www.ncbi.nlm.nih.gov/gene/?term=831547		A	AT5G16840; [gi|145334498|ref|NM_001085126.1| Arabidopsis thaliana RNA recognition motif (RRM)-containing protein (AT5G16840) mRNA, complete cds]	-101	966	OOF2	Sense		99.0 / 72.5	TGGGATGATGTATATAACTATCTATTCGATGATGAAGATACCCCACCAAACCCAAAAAAAGAGATCCTAGAACTAGCCATGGCCGCAGGGGCCACGAACTCGAAGTACGTTTCGGTTTTCAGGCCAATCTCTGAATCTGCGTGACAAAAGCAACAAATTACATATCTCTCTCTCTGCGCGACTTCGAAGATCAACATCCATGGCGTCACAGGTAAGGTCAGTAAAAGTTGGCAATCTCTCTTCAGGAGCAACTGAGCATGATATTAAAGAGTTTTTCTCTTTCTCTGGTGAAGTTGAAAGCATCGATATCCAAAGTAACGAGCATAGTGCTTATGTCACATTTAAAGAAACTCAAGGAGCAGAGACTGCTGTGCTCTTATCTGGAGCGAGTATTGCCGA…	CTCGAAGTACGTTTCGGTTTTCAGGCCAATCTCTGAATCTGCGTGACAAAAGCAACAAATTACATATCTCTCTCTCTGCGCGACTTCGAAGATCAACATCCATGGCGTCACAGGTAAGGTCAGTAAAAGTTGGCAATCTCTCTTCAGGAGCAACTGAGCATGATATTAAAGAGTTTTTCTCTTTCTCTGGTGAAGTTGAAAGCATCGATATCCAAAGTAACGAGCATAGTGCTTATGTCACATTTAAAGAAACTCAAGGAGCAGAGACTGCTGTGCTCTTATCTGGAGCGAGTATTGCCGATCAATCAGTCATCATTGAGTTGGCTCCCAACTACAGTCCACCAGCAGCCCCTCATGCTGAAACACAGAGCAGCGGTGCAGATCTG	TCGTTCTACGATTCTAGATCAGGGTTTTCCCAGTCACGACGTTGTAAAACGACGGCCAGTGAATTGTAAAACGACTCACTATAGGGCGAATTGGGTACCGGGCCTCTAGACACTAGCTACTCGAGGGGCCCCAGGGGCCACGAATTTTTTTTTTTTTTTTTTTTTTAAATTTTTATTTTGGAAAAACCCCAAAAAAAATTCAAAAATGGGGGGGGAAAACCAGGGATAGTTTTTTGGGGAACCCCAAAACCAAACCAAATTTCCAACTCCCTTGTAAAAAAACCAACGGGAGAAACAAAGGAAACTGTTTAACTTGAGGAAATTAGTTCTCCGAGTATTCGGACAAAGAATGGAAAAACCCCTTTTGGCTTTGCTGCCGCCACCGGGGCGGGTGGCAAG…	GGGTTCCCCAAAAAACTATCCCTGGTTTTCCCCCCCCATTTTTGAATTTTTTTTGGGGTTTTTCCAAAATAAAAATTTAAAAAAAAAAAAAAAAAAAAAA	CTCGAAGTACGTTTCGGTTTTCAGGCCAATCTCTGAATCTGCGTGACAAAAGCAACAAATTACATATCTCTCTCTCTGCGCGACTTCGAAGATCAACATCCATGGCGTCACAGGTAAGGTCAGTAAAAGTTGGCAATCTCTCTTCAGGAGCAACTGAGCATGATATTAAAGAGTTTTTCTCTTTCTCTGGTGAAGTTGAAAGCATCGATATCCAAAGCAGTAACGAGCATAGTGCTTATGTCACATTTAAAGAAACTCAAGGAGCAGAGACTGCTGTGCTCTTATCTGGAGCGAGTATTGCCGATCAATCAGTCATCATTGAGTTGGCTCCCAACTACAGTCCACCAGCAGCCCCTCATGCTGAAACACAGAGCAGCGGTGCAGAATCTGTTGTCCAGA…
ATH_RP3_hgx5150v1_pB27_A-307	5p 3p	114819972	Arabidopsis thaliana - AT5G16840	https://www.ncbi.nlm.nih.gov/nuccore/NM_001085126.1	https://www.ncbi.nlm.nih.gov/gene/?term=831547		A	AT5G16840; [gi|145334498|ref|NM_001085126.1| Arabidopsis thaliana RNA recognition motif (RRM)-containing protein (AT5G16840) mRNA, complete cds]	-98	962	OOF2	Sense		99.3 / 99.8	TGGGATGATGTATATAACTATCTATTCGATGATGAAGATACCCCACCAAACCCAAAAAAAGAGATCCTAGAACTAGCCATGGCCGCAGGGGCCACGAAGAAGTACGTTTCGGTTTTCAGGCCAATCTCTGAATCTGCGTGACAAAAGCAACAAATTACATATCTCTCTCTCTGCGCGACTTCGAAGATCAACATCCATGGCGTCACAGGTAAGGTCAGTAAAAGTTGGCAATCTCTCTTCAGGAGCAACTGAGCATGATATTAAAGAGTTTTTCTCTTTCTCTGGTGAAGTTGAAAGCATCGATATCCAAAGTAACGAGCATAGTGCTTATGTCACATTTAAAGAAACTCAAGGAGCAGAGACTGCTGTGCTCTTATCTGGAGCGAGTATTGCCGATCA…	GAAGTACGTTTCGGTTTTCAGGCCAATCTCTGAATCTGCGTGACAAAAGCAACAAATTACATATCTCTCTCTCTGCGCGACTTCGAAGATCAACATCCATGGCGTCACAGGTAAGGTCAGTAAAAGTTGGCAATCTCTCTTCAGGAGCAACTGAGCATGATATTAAAGAGTTTTTCTCTTTCTCTGGTGAAGTTGAAAGCATCGATATCCAAAGTAACGAGCATAGTGCTTATGTCACATTTAAAGAAACTCAAGGAGCAGAGACTGCTGTGCTCTTATCTGGAGCGAGTATTGCCGATCAATCAGTCATCATTGAGTTGGCTCCCAACTACAGTCCACCAGCAGCCCCTCATGCTGAAACACAGAGCAGCGGTGCAGAATCTGTTGTCCAGAAGGCAG…	TCGTTCTACGATTCTAGATCAGGGTTTTCCCAGTCACGACGTTGTAAAACGACGGCCAGTGAATTGTAATCCGACTCACTATAGGGCGAATTGGGTACCGGGCCTCTAGACACTAGCTACTCGAGGGGCCCCAGGGGCCACGAATTTAAATGTCAACTTATTAAATATGTATATTGGAAAAAACCCAAACTATAGTCTAATAGTGGTAGGGAAAATCCAGGCATAGCTTATATGGTACATCCCAAAGACCAAACCAGATTTCCAACTTCCATGTCAAAGAAACCAACAAGGAGAAACAAAGGAAACTGTTTAACTTGATGATATTAGTTCTTCGAGTATTCGGACGAATGAATCGGAGAATACCCTTCTGGCAGTTGCTGCTGCGACTGTGCTGGTTGC…	AAGGCGGTGGACCCAAAACTTTCAGGTAACAGAGAGGACCAAGTCTGTGTATGCAGCTGCGGAGCAGACTGTGAGCAGTGCAGGAAGCGCTGTGATGAAGAACCGTTACGTGTTAACTGGTGTGAGCTGGGCCGCAGGAGCATTCAATAGAGTGGCTCAAGCAGCTGGAGAGGTTGGACAGAAAACAAAAGAGAAGGTTGAAGCTGAGCAACCATCGCAACCAGCACAGTCGCAGCAGCAACTGCCAGAAGGGTATTCTCCGATTCATTCGTCCGAATACTCGAAGAACTAATATCATCAAGTTAAACAGTTTCCTTTGTTTCTCCTTGTTGGTTTCTTTGACATGGAAGTTGGAAATCTGGTTTGGTCTTTGGGATGTACCATATAAGCTATGCCTGG…	GAAGTACGTTTCGGTTTTCAGGCCAATCTCTGAATCTGCGTGACAAAAGCAACAAATTACATATCTCTCTCTCTGCGCGACTTCGAAGATCAACATCCATGGCGTCACAGGTAAGGTCAGTAAAAGTTGGCAATCTCTCTTCAGGAGCAACTGAGCATGATATTAAAGAGTTTTTCTCTTTCTCTGGTGAAGTTGAAAGCATCGATATCCAAAGCAGTAACGAGCATAGTGCTTATGTCACATTTAAAGAAACTCAAGGAGCAGAGACTGCTGTGCTCTTATCTGGAGCGAGTATTGCCGATCAATCAGTCATCATTGAGTTGGCTCCCAACTACAGTCCACCAGCAGCCCCTCATGCTGAAACACAGAGCAGCGGTGCAGAATCTGTTGTCCAGAAGG…
ATH_RP3_hgx5150v1_pB27_A-334	5p 3p	114819972	Arabidopsis thaliana - AT5G16840	https://www.ncbi.nlm.nih.gov/nuccore/NM_001085126.1	https://www.ncbi.nlm.nih.gov/gene/?term=831547		A	AT5G16840; [gi|145334498|ref|NM_001085126.1| Arabidopsis thaliana RNA recognition motif (RRM)-containing protein (AT5G16840) mRNA, complete cds]	-98	985	OOF2	Sense		98.8 / 100.0	TGGGATGATGTATATAACTATCTATTCGATGATGAAGATACCCCACCAAACCCAAAAAAAGAGATCCTAGAACTAGCCATGGCCGCAGGGGCCACGAAGAAGTACGTTTCGGTTTTCAGGCCAATCTCTGAATCTGCGTGACAAAAGCAACAAATTACATATCTCTCTCTCTGCGCGACTTCGAAGATCAACATCCATGGCGTCACAGGTAAGGTCAGTAAAAGTTGGCAATCTCTCTTCAGGAGCAACTGAGCATGATATTAAAGAGTTTTTCTCTTTCTCTGGTGAAGTTGAAAGCATCGATATCCAAAGTAACGAGCATAGTGCTTATGTCACATTTAAAGAAACTCAAGGAGCAGAGACTGCTGTGCTCTTATCTGGAGCGAGTATTGCCGATCA…	GAAGTACGTTTCGGTTTTCAGGCCAATCTCTGAATCTGCGTGACAAAAGCAACAAATTACATATCTCTCTCTCTGCGCGACTTCGAAGATCAACATCCATGGCGTCACAGGTAAGGTCAGTAAAAGTTGGCAATCTCTCTTCAGGAGCAACTGAGCATGATATTAAAGAGTTTTTCTCTTTCTCTGGTGAAGTTGAAAGCATCGATATCCAAAGTAACGAGCATAGTGCTTATGTCACATTTAAAGAAACTCAAGGAGCAGAGACTGCTGTGCTCTTATCTGGAGCGAGTATTGCCGATCAATCAGTCATCATTGAGTTGGCTCCCAACTACAGTCCACCAGCAGCCCCTCATGCTGAAACACAGAGCAGCGGTGCAGAATCTGTTGTCCAGAATGCAG…	TGGGATCTACGATTCTAGATCAGGGTTTTCCCAGTCACGACGTTGTAAAACGACGGCCAGTGAATTGTAATATGACTCACTATAGGGCGAATTGGGTACCGGGCCTCTAGACACTAGCTACTCGAGGGGCCCCAGGGGCCACGAAGTAACATTTAGGGTAAAGAAAGATTTAAATGTCAACTTATTAAATATGTATATTGGAAAAAACCCAAACTATAGTCTAATAGTGGTAGGGAAAATCCAGGCATAGCTTATATGGTACATCCCAAAGACCAAACCAGATTTCCAACTTCCATGTCAAAGAAACCAACAAGGAGAAACAAAGGAAACTGTTTAACTTGATGATATTAGTTCTTCGAGTATTCGGACGAATGAATCGGAGAATACCCTTCTGGCAGT…	AGTCGCAGCAGCAACTGCCAGAAGGGTATTCTCCGATTCATTCGTCCGAATACTCGAAGAACTAATATCATCAAGTTAAACAGTTTCCTTTGTTTCTCCTTGTTGGTTTCTTTGACATGGAAGTTGGAAATCTGGTTTGGTCTTTGGGATGTACCATATAAGCTATGCCTGGATTTTCCCTACCACTATTAGACTATAGTTTGGGTTTTTTCCAATATACATATTTAATAAGTTGACATTTAAATCTTTCTTTACCCTAAATGTTAC	GAAGTACGTTTCGGTTTTCAGGCCAATCTCTGAATCTGCGTGACAAAAGCAACAAATTACATATCTCTCTCTCTGCGCGACTTCGAAGATCAACATCCATGGCGTCACAGGTAAGGTCAGTAAAAGTTGGCAATCTCTCTTCAGGAGCAACTGAGCATGATATTAAAGAGTTTTTCTCTTTCTCTGGTGAAGTTGAAAGCATCGATATCCAAAGCAGTAACGAGCATAGTGCTTATGTCACATTTAAAGAAACTCAAGGAGCAGAGACTGCTGTGCTCTTATCTGGAGCGAGTATTGCCGATCAATCAGTCATCATTGAGTTGGCTCCCAACTACAGTCCACCAGCAGCCCCTCATGCTGAAACACAGAGCAGCGGTGCAGAATCTGTTGTCCAGAAGG…
ATH_RP3_hgx5150v1_pB27_A-133	5p 3p	114819972	Arabidopsis thaliana - AT5G16840	https://www.ncbi.nlm.nih.gov/nuccore/NM_001085126.1	https://www.ncbi.nlm.nih.gov/gene/?term=831547		A	AT5G16840; [gi|145334498|ref|NM_001085126.1| Arabidopsis thaliana RNA recognition motif (RRM)-containing protein (AT5G16840) mRNA, complete cds]	-98	962	OOF2	Sense		99.2 / 99.7	TGGATGATGTATATAACTATCTATTCGATGATGAAGATACCCCACCAAACCCAAAAAAAGAGATCCTAGAACTAGCCATGGCCGCAGGGGCCACGAAGAAGTACGTTTCGGTTTTCAGGCCAATCTCTGAATCTGCGTGACAAAAGCAACAAATTACATATCTCTCTCTCTGCGCGACTTCGAAGATCAACATCCATGGCGTCACAGGTAAGGTCAGTAAAAGTTGGCAATCTCTCTTCAGGAGCAACTGAGCATGATATTAAAGAGTTTTTCTCTTTCTCTGGTGAAGTTGAAAGCATCGATATCCAAAGTAACGAGCATAGTGCTTATGTCACATTTAAAGAAACTCAAGGAGCAGAGACTGCTGTGCTCTTATCTGGAGCGAGTATTGCCGATCAA…	GAAGTACGTTTCGGTTTTCAGGCCAATCTCTGAATCTGCGTGACAAAAGCAACAAATTACATATCTCTCTCTCTGCGCGACTTCGAAGATCAACATCCATGGCGTCACAGGTAAGGTCAGTAAAAGTTGGCAATCTCTCTTCAGGAGCAACTGAGCATGATATTAAAGAGTTTTTCTCTTTCTCTGGTGAAGTTGAAAGCATCGATATCCAAAGTAACGAGCATAGTGCTTATGTCACATTTAAAGAAACTCAAGGAGCAGAGACTGCTGTGCTCTTATCTGGAGCGAGTATTGCCGATCAATCAGTCATCATTGAGTTGGCTCCCAACTACAGTCCACCAGCAGCCCCTCATGCTGAAACACAGAGCAGCGGTGCAGAATCTGTTGTCCAGAA	TCGATCTACCGATTCTAGATCAGGGTTTTCCCAGTCACGACGTTGTAAAACGACGGCCAGTGAATTGTAATACGACTCACTATAGGGCGAATTGGGTACCGGGCCTCTAGACACTAGCTACTCGAGGGGCCCCAGGGGCCACGAATTTAAATGTCAACTTATTAAATATGTATATTGGAAAAAACCCAAACTATAGTCTAATAGTGGTAGGGAAAATCCAGGCATAGCTTATATGGTACATCCCAAAGACCAAACCAGATTTCCAACTTCCATGTCAAAGAAACCAACAAGGAGAAACAAAGGAAACTGTTTAACTTGATGATATTAGTTCTTCGAGTATTCGGACGAATGAATCGGAGAATACCCTTCTGGCAGTTGCTGCTGCGACTGTGCTGGTTG…	ACGTGTTAACTGGTGTGAGCTGGGCCGCAGGAGCATTCAATAGAGTGGCTCAAGCAGCTGGAGAGGTTGGACAGAAAACAAAAAGAGAAGGTTGAAGCTGAGCAACCATCGCAACCAGCACAGTCGCAGCAGCAACTGCCAGAAGGGTATTCTCCGATTCATTCGTCCGAATACTCGAAGAACTAATATCATCAAGTTAAACAGTTTCCTTTGTTTCTCCTTGTTGGTTTCTTTGACATGGAAGTTGGAAATCTGGTTTGGTCTTTGGGATGTACCATATAAGCTATGCCTGGATTTTCCCTACCACTATTAGACTATAGTTTGGGTTTTTTCCAATATACATATTTAATAAGTTGACATTTAAA	GAAGTACGTTTCGGTTTTCAGGCCAATCTCTGAATCTGCGTGACAAAAGCAACAAATTACATATCTCTCTCTCTGCGCGACTTCGAAGATCAACATCCATGGCGTCACAGGTAAGGTCAGTAAAAGTTGGCAATCTCTCTTCAGGAGCAACTGAGCATGATATTAAAGAGTTTTTCTCTTTCTCTGGTGAAGTTGAAAGCATCGATATCCAAAGCAGTAACGAGCATAGTGCTTATGTCACATTTAAAGAAACTCAAGGAGCAGAGACTGCTGTGCTCTTATCTGGAGCGAGTATTGCCGATCAATCAGTCATCATTGAGTTGGCTCCCAACTACAGTCCACCAGCAGCCCCTCATGCTGAAACACAGAGCAGCGGTGCAGAATCTGTTGTCCAGAAGG…
ATH_RP3_hgx5150v1_pB27_A-21	5p 3p	114819972	Arabidopsis thaliana - AT5G16840	https://www.ncbi.nlm.nih.gov/nuccore/NM_001085126.1	https://www.ncbi.nlm.nih.gov/gene/?term=831547		A	AT5G16840; [gi|145334498|ref|NM_001085126.1| Arabidopsis thaliana RNA recognition motif (RRM)-containing protein (AT5G16840) mRNA, complete cds]	-98	985	OOF2	Sense		99.2 / 99.5	AGGGATGATGTATATAACTATCTATTCGATGATGAAGATACCCCACCAAACCCAAAAAAAGAGATCCTAGAACTAGCCATGGCCGCAGGGGCCACGAAGAAGTACGTTTCGGTTTTCAGGCCAATCTCTGAATCTGCGTGACAAAAGCAACAAATTACATATCTCTCTCTCTGCGCGACTTCGAAGATCAACATCCATGGCGTCACAGGTAAGGTCAGTAAAAGTTGGCAATCTCTCTTCAGGAGCAACTGAGCATGATATTAAAGAGTTTTTCTCTTTCTCTGGTGAAGTTGAAAGCATCGATATCCAAAGTAACGAGCATAGTGCTTATGTCACATTTAAAGAAACTCAAGGAGCAGAGACTGCTGTGCTCTTATCTGGAGCGAGTATTGCCGATCA…	GAAGTACGTTTCGGTTTTCAGGCCAATCTCTGAATCTGCGTGACAAAAGCAACAAATTACATATCTCTCTCTCTGCGCGACTTCGAAGATCAACATCCATGGCGTCACAGGTAAGGTCAGTAAAAGTTGGCAATCTCTCTTCAGGAGCAACTGAGCATGATATTAAAGAGTTTTTCTCTTTCTCTGGTGAAGTTGAAAGCATCGATATCCAAAGTAACGAGCATAGTGCTTATGTCACATTTAAAGAAACTCAAGGAGCAGAGACTGCTGTGCTCTTATCTGGAGCGAGTATTGCCGATCAATCAGTCATCATTGAGTTGGCTCCCAACTACAGTCCACCAGCAGCCCCTCATGCTGAAACACAGAGCAGCGGTGCAGAATCTGTTGTCCAGAAGGCAG…	AATGTACCAACGATGCAAAGATCCAGGGTTTTTCCCAGTCACGACGTTGTAAAACGACCGGCCAGTGAATTTGTAATACGACTCACTATAGGGCGAATTGGGTACCGGGCCTCTAGACACTAGCTACTCGAGGGGCCCCAGGGGCCACGAAGTAACATTTAGGGTAAAGAAAGATTTAAATGTCAACTTATTAAATATGTATATTGGAAAAAACCCAAACTATAGTCTAATAGTGGTAGGGAAAATCCAGGCATAGCTTATATGGTACATCCCAAAGACCAAACCAGATTTCCAACTTCCATGTCAAAGAAACCAACAAGGAGAAACAAAGGAAACTGTTTAACTTGATGATATTAGTTCTTCGAGTATTCGGACGAATGAATCGGAGAATACCCTTCT…	GCTGTGATGAAGAACCCGTTACGTGTTAAACTGGTGTGAGCTGGGCCGCAGGAGCATTCAATAGAGTGGCTCAAGCAGCTGGAGAGGTTGGACAGAAAACAAAAGAGAAGGTTGAAGCTGAGCAACCATCGCAACCAGCACAGTCGCAGCAGCAACTGCCAGAAGGGTATTCTCCGATTCATTCGTCCGAATACTCGAAGAACTAATATCATCAAGTTAAACAGTTTCCTTTGTTTCTCCTTGTTGGTTTCTTTGACATGGAAGTTGGAAATCTGGTTTGGTCTTTGGGATGTACCATATAAGCTATGCCTGGATTTTCCCTACCACTATTAGACTATAGTTTGGGTTTTTTCCAATATACATATTTAATAAGTTGACATTTAAATCTTTCTTTACCCT…	GAAGTACGTTTCGGTTTTCAGGCCAATCTCTGAATCTGCGTGACAAAAGCAACAAATTACATATCTCTCTCTCTGCGCGACTTCGAAGATCAACATCCATGGCGTCACAGGTAAGGTCAGTAAAAGTTGGCAATCTCTCTTCAGGAGCAACTGAGCATGATATTAAAGAGTTTTTCTCTTTCTCTGGTGAAGTTGAAAGCATCGATATCCAAAGCAGTAACGAGCATAGTGCTTATGTCACATTTAAAGAAACTCAAGGAGCAGAGACTGCTGTGCTCTTATCTGGAGCGAGTATTGCCGATCAATCAGTCATCATTGAGTTGGCTCCCAACTACAGTCCACCAGCAGCCCCTCATGCTGAAACACAGAGCAGCGGTGCAGAATCTGTTGTCCAGAAGG…
ATH_RP3_hgx5150v1_pB27_A-29	5p 3p	114819972	Arabidopsis thaliana - AT5G16840	https://www.ncbi.nlm.nih.gov/nuccore/NM_001085126.1	https://www.ncbi.nlm.nih.gov/gene/?term=831547		A	AT5G16840; [gi|145334498|ref|NM_001085126.1| Arabidopsis thaliana RNA recognition motif (RRM)-containing protein (AT5G16840) mRNA, complete cds]	-98	985	OOF2	Sense		98.6 / 100.0	TTGATGATGTATATAACTATCTATTCGATGATGAAGATACCCCACCAAACCCAAAAAAAGAGATCCTAGAACTAGCCATGGCCGCAGGGGCCACGAAGAAGTACGTTTCGGTTTTCAGGCCAATCTCTGAATCTGCGTGACAAAAGCAACAAATTACATATCTCTCTCTCTGCGCGACTTCGAAGATCAACATCCATGGCGTCACAGGTAAGGTCAGTAAAAGTTGGCAATCTCTCTTCAGGAGCAACTGAGCATGATATTAAAGAGTTTTTCTCTTTCTCTGGTGAAGTTGAAAGCATCGATATCCAAAGTAACGAGCATAGTGCTTATGTCACATTTAAAGAAACTCAAGGAGCAGAGACTGCTGTGCTCTTATCTGGAGCGAGTATTGCCGATCAA…	GAAGTACGTTTCGGTTTTCAGGCCAATCTCTGAATCTGCGTGACAAAAGCAACAAATTACATATCTCTCTCTCTGCGCGACTTCGAAGATCAACATCCATGGCGTCACAGGTAAGGTCAGTAAAAGTTGGCAATCTCTCTTCAGGAGCAACTGAGCATGATATTAAAGAGTTTTTCTCTTTCTCTGGTGAAGTTGAAAGCATCGATATCCAAAGTAACGAGCATAGTGCTTATGTCACATTTAAAGAAACTCAAGGAGCAGAGACTGCTGTGCTCTTATCTGGAGCGAGTATTGCCGATCAATCAGTCATCATTGAGTTGGCTCCCATTTTACAGTCCACCAGCAGCCCCTCATGCTGAAACACAGAGCAGCGGTGCAGAATCTGTTGTCCAGAAGGCA…	ACGTAATCACGATTTATTAGATTCAGGGTTTTCCCAGTCACGACGTTGTAAAACGACCGGCCAGTGAATTGTAATACGACTCACTATAGGGCGAATTGGGTACCGGGCCTCTAGACACTAGCTACTCGAGGGGCCCCAGGGGCCACGAAGTAACATTTAGGGTAAAGAAAGATTTAAATGTCAACTTATTAAATATGTATATTGGAAAAAACCCAAACTATAGTCTAATAGTGGTAGGGAAAATCCAGGCATAGCTTATATGGTACATCCCAAAGACCAAACCAGATTTCCAACTTCCATGTCAAAGAAACCAACAAGGAGAAACAAAGGAAACTGTTTAACTTGATGATATTAGTTCTTCGAGTATTCGGACGAATGAATCGGAGAATACCCTTCTGG…	GCTGTGATGAAGAACCGTTACGTGTTAACTGGTGTGAGCTGGGCCGCAGGAGCATTCAATAGAGTGGCTCAAGCAGCTGGAGAGGTTGGACAGAAAACAAAAGAGAAGGTTGAAGCTGAGCAACCATCGCAACCAGCACAGTCGCAGCAGCAACTGCCAGAAGGGTATTCTCCGATTCATTCGTCCGAATACTCGAAGAACTAATATCATCAAGTTAAACAGTTTCCTTTGTTTCTCCTTGTTGGTTTCTTTGACATGGAAGTTGGAAATCTGGTTTGGTCTTTGGGATGTACCATATAAGCTATGCCTGGATTTTCCCTACCACTATTAGACTATAGTTTGGGTTTTTTCCAATATACATATTTAATAAGTTGACATTTAAATCTTTCTTTACCCTAA…	GAAGTACGTTTCGGTTTTCAGGCCAATCTCTGAATCTGCGTGACAAAAGCAACAAATTACATATCTCTCTCTCTGCGCGACTTCGAAGATCAACATCCATGGCGTCACAGGTAAGGTCAGTAAAAGTTGGCAATCTCTCTTCAGGAGCAACTGAGCATGATATTAAAGAGTTTTTCTCTTTCTCTGGTGAAGTTGAAAGCATCGATATCCAAAGCAGTAACGAGCATAGTGCTTATGTCACATTTAAAGAAACTCAAGGAGCAGAGACTGCTGTGCTCTTATCTGGAGCGAGTATTGCCGATCAATCAGTCATCATTGAGTTGGCTCCCAACTACAGTCCACCAGCAGCCCCTCATGCTGAAACACAGAGCAGCGGTGCAGAATCTGTTGTCCAGAAGG…
ATH_RP3_hgx5150v1_pB27_A-43	5p 3p	114819972	Arabidopsis thaliana - AT5G16840	https://www.ncbi.nlm.nih.gov/nuccore/NM_001085126.1	https://www.ncbi.nlm.nih.gov/gene/?term=831547		A	AT5G16840; [gi|145334498|ref|NM_001085126.1| Arabidopsis thaliana RNA recognition motif (RRM)-containing protein (AT5G16840) mRNA, complete cds]	-98	983	OOF2	Sense		98.4 / 98.9	TGGATGATGTATATAACTATCTATTCGATGATGAAGATACCCCACCAAACCCAAAAAAAGAGATCCTAGAACTAGCCATGGCCGCAGGGGCCACGAAGAAGTACGTTTCGGTTTTCAGGCCAATCTCTGAATCTGCGTGACAAAAGCAACAAATTACATATCTCTCTCTCTGCGCGACTTCGAAGATCAACATCCATGGCGTCACAGGTAAGGTCAGTAAAAGTTGGCAATCTCTCTTCAGGAGCAACTGAGCATGATATTAAAGAGTTTTTCTCTTTCTCTGGTGAAGTTGAAAGCATCGATATCCAAAGTAACGAGCATAGTGCTTATGTCACATTTAAAGAAACTCAAGGAGCAGAGACTGCTGTGCTCTTATCTGGAGCGAGTATTGCCGATCAA…	GAAGTACGTTTCGGTTTTCAGGCCAATCTCTGAATCTGCGTGACAAAAGCAACAAATTACATATCTCTCTCTCTGCGCGACTTCGAAGATCAACATCCATGGCGTCACAGGTAAGGTCAGTAAAAGTTGGCAATCTCTCTTCAGGAGCAACTGAGCATGATATTAAAGAGTTTTTCTCTTTCTCTGGTGAAGTTGAAAGCATCGATATCCAAAGTAACGAGCATAGTGCTTATGTCACATTTAAAGAAACTCAAGGAGCAGAGACTGCTGTGCTCTTATCTGGAGCGAGTATTGCCGATCAATCAGTCATCATTGAGTTGGCTCCTATTTTACAGTCCACCAGCAGCCCCTCATGCTGAAACACAGAGCAGCGGTGCAGAATCTGTTGTCCAGAAGGCA…	TTGTATCTACGATTCTAGATCAGGGTTTTCCCAGTCACGACGTTGTAAAACGACGGCCAGTGAATTGTAAAACGACTCACTATAGGGCGAATTGGGTACCGGGCCTCTAGACACTAGCTACTCGAGGGGCCCCAGGGGCCACGAATTTTTTTTTTTTAAAGAAAGATTTAAATGTCAACTTATTAAATATGTATATTGGAAAAAACCCAAACTATAGTCTAATAGTGGTAGGGAAAATCCAGGCATAGCTTATATGGTACATCCCAAAGACCAAACCAGATTTCCAACTTCCATGTCAAAGAAACCAACAAGGAGAAACAAAGGAAACTGTTTAACTTGATGATATTAGTTCTTCGAGTATTCGGACGAATGAATCGGAGAATACCCTTCTGGCAGTTG…	TGAAGCTAAGAAAACCATCGCAACCAGCACAGTCGCAGCAGCAACTGCCAGAAGGGTATTCTCCGATTCATTCGTCCGAATACTCGAAGAACTAATATCATCAAGTTAAACAGTTTCCTTTGTTTCTCCTTGTTGGTTTCTTTGACATGGAAGTTGGAAATCTGGTTTGGTCTTTGGGATGTACCATATAAGCTATGCCTGGATTTTCCCTACCACTATTAGACTATAGTTTGGGTTTTTTCCAATATACATATTTAATAAGTTGACATTTAAATCTTTCTTTAAAAAAAAAAAA	GAAGTACGTTTCGGTTTTCAGGCCAATCTCTGAATCTGCGTGACAAAAGCAACAAATTACATATCTCTCTCTCTGCGCGACTTCGAAGATCAACATCCATGGCGTCACAGGTAAGGTCAGTAAAAGTTGGCAATCTCTCTTCAGGAGCAACTGAGCATGATATTAAAGAGTTTTTCTCTTTCTCTGGTGAAGTTGAAAGCATCGATATCCAAAGCAGTAACGAGCATAGTGCTTATGTCACATTTAAAGAAACTCAAGGAGCAGAGACTGCTGTGCTCTTATCTGGAGCGAGTATTGCCGATCAATCAGTCATCATTGAGTTGGCTCCCAACTACAGTCCACCAGCAGCCCCTCATGCTGAAACACAGAGCAGCGGTGCAGAATCTGTTGTCCAGAAGG…
ATH_RP3_hgx5150v1_pB27_A-5	5p 3p	114819972	Arabidopsis thaliana - AT5G16840	https://www.ncbi.nlm.nih.gov/nuccore/NM_001085126.1	https://www.ncbi.nlm.nih.gov/gene/?term=831547		A	AT5G16840; [gi|145334498|ref|NM_001085126.1| Arabidopsis thaliana RNA recognition motif (RRM)-containing protein (AT5G16840) mRNA, complete cds]	-98	985	OOF2	Sense		99.1 / 100.0	TGGATGATGTATATAACTATCTATTCGATGATGAAGATACCCCACCAAACCCAAAAAAAGAGATCCTAGAACTAGCCATGGCCGCAGGGGCCACGAAGAAGTACGTTTCGGTTTTCAGGCCAATCTCTGAATCTGCGTGACAAAAGCAACAAATTACATATCTCTCTCTCTGCGCGACTTCGAAGATCAACATCCATGGCGTCACAGGTAAGGTCAGTAAAAGTTGGCAATCTCTCTTCAGGAGCAACTGAGCATGATATTAAAGAGTTTTTCTCTTTCTCTGGTGAAGTTGAAAGCATCGATATCCAAAGTAACGAGCATAGTGCTTATGTCACATTTAAAGAAACTCAAGGAGCAGAGACTGCTGTGCTCTTATCTGGAGCGAGTATTGCCGATCAA…	GAAGTACGTTTCGGTTTTCAGGCCAATCTCTGAATCTGCGTGACAAAAGCAACAAATTACATATCTCTCTCTCTGCGCGACTTCGAAGATCAACATCCATGGCGTCACAGGTAAGGTCAGTAAAAGTTGGCAATCTCTCTTCAGGAGCAACTGAGCATGATATTAAAGAGTTTTTCTCTTTCTCTGGTGAAGTTGAAAGCATCGATATCCAAAGTAACGAGCATAGTGCTTATGTCACATTTAAAGAAACTCAAGGAGCAGAGACTGCTGTGCTCTTATCTGGAGCGAGTATTGCCGATCAATCAGTCATCATTGAGTTGGCTCCCAACTACAGTCCACCAGCAGCCCCTCATGCTGAAACACAGAGCAGCGGTGCAGAATCTGTTGTCCAGAAGGCAG…	TTGTTCTACGATTCTAGATCAGGGTTTTCCCAGTCACGACGTTGTAAAACGACGGCCAGTGAATTGTAATACGACTCACTATAGGGCGAATTGGGTACCGGGCCTCTAGACACTAGCTACTCGAGGGGCCCCAGGGGCCACGAAGTAACATTTAGGGTAAAGAAAGATTTAAATGTCAACTTATTAAATATGTATATTGGAAAAAACCCAAACTATAGTCTAATAGTGGTAGGGAAAATCCAGGCATAGCTTATATGGTACATCCCAAAGACCAAACCAGATTTCCAACTTCCATGTCAAAGAAACCAACAAGGAGAAACAAAGGAAACTGTTTAACTTGATGATATTAGTTCTTCGAGTATTCGGACGAATGAATCGGAGAATACCCTTCTGGCAGTT…	TGATGAAGAACCGTTACGTGTTAACTGGTGTGAGCTGGGCCGCAGGAGCATTCAATAGAGTGGCTCAAGCAGCTGGAGAGGTTGGACAGAAAACAAAAGAGAAGGTTGAAGCTGAGCAACCATCGCAACCAGCACAGTCGCAGCAGCAACTGCCAGAAGGGTATTCTCCGATTCATTCGTCCGAATACTCGAAGAACTAATATCATCAAGTTAAACAGTTTCCTTTGTTTCTCCTTGTTGGTTTCTTTGACATGGAAGTTGGAAATCTGGTTTGGTCTTTGGGATGTACCATATAAGCTATGCCTGGATTTTCCCTACCACTATTAGACTATAGTTTGGGTTTTTTCCAATATACATATTTAATAAGTTGACATTTAAATCTTTCTTTACCCTAAATGT…	GAAGTACGTTTCGGTTTTCAGGCCAATCTCTGAATCTGCGTGACAAAAGCAACAAATTACATATCTCTCTCTCTGCGCGACTTCGAAGATCAACATCCATGGCGTCACAGGTAAGGTCAGTAAAAGTTGGCAATCTCTCTTCAGGAGCAACTGAGCATGATATTAAAGAGTTTTTCTCTTTCTCTGGTGAAGTTGAAAGCATCGATATCCAAAGCAGTAACGAGCATAGTGCTTATGTCACATTTAAAGAAACTCAAGGAGCAGAGACTGCTGTGCTCTTATCTGGAGCGAGTATTGCCGATCAATCAGTCATCATTGAGTTGGCTCCCAACTACAGTCCACCAGCAGCCCCTCATGCTGAAACACAGAGCAGCGGTGCAGAATCTGTTGTCCAGAAGG…
ATH_RP3_hgx5150v1_pB27_A-238	5p 3p	114819972	Arabidopsis thaliana - AT5G16840	https://www.ncbi.nlm.nih.gov/nuccore/NM_001085126.1	https://www.ncbi.nlm.nih.gov/gene/?term=831547		A	AT5G16840; [gi|145334498|ref|NM_001085126.1| Arabidopsis thaliana RNA recognition motif (RRM)-containing protein (AT5G16840) mRNA, complete cds]	-98	962	OOF2	Sense		99.0 / 100.0	AGGATGATGTATATAACTATCTATTCGATGATGAAGATACCCCACCAAACCCAAAAAAAGAGATCCTAGAACTAGCCATGGCCGCAGGGGCCACGAAGAAGTACGTTTCGGTTTTCAGGCCAATCTCTGAATCTGCGTGACAAAAGCAACAAATTACATATCTCTCTCTCTGCGCGACTTCGAAGATCAACATCCATGGCGTCACAGGTAAGGTCAGTAAAAGTTGGCAATCTCTCTTCAGGAGCAACTGAGCATGATATTAAAGAGTTTTTCTCTTTCTCTGGTGAAGTTGAAAGCATCGATATCCAAAGTAACGAGCATAGTGCTTATGTCACATTTAAAGAAACTCAAGGAGCAGAGACTGCTGTGCTCTTATCTGGAGCGAGTATTGCCGATCAA…	GAAGTACGTTTCGGTTTTCAGGCCAATCTCTGAATCTGCGTGACAAAAGCAACAAATTACATATCTCTCTCTCTGCGCGACTTCGAAGATCAACATCCATGGCGTCACAGGTAAGGTCAGTAAAAGTTGGCAATCTCTCTTCAGGAGCAACTGAGCATGATATTAAAGAGTTTTTCTCTTTCTCTGGTGAAGTTGAAAGCATCGATATCCAAAGTAACGAGCATAGTGCTTATGTCACATTTAAAGAAACTCAAGGAGCAGAGACTGCTGTGCTCTTATCTGGAGCGAGTATTGCCGATCAAT	TCGGTATCTACGATTCTAGATCAGGGTTTTCCCAGTCACGACGTTGTAAAACGACGGCCAGTGAATTGTAATACGACTCACTATAGGGCGAATTGGGTACCGGGCCTCTAGACACTAGCTACTCGAGGGGCCCCAGGGGCCACGAATTTAAATGTCAACTTATTAAATATGTATATTGGAAAAAACCCAAACTATAGTCTAATAGTGGTAGGGAAAATCCAGGCATAGCTTATATGGTACATCCCAAAGACCAAACCAGATTTCCAACTTCCATGTCAAAGAAACCAACAAGGAGAAACAAAGGAAACTGTTTAACTTGATGATATTAGTTCTTCGAGTATTCGGACGAATGAATCGGAGAATACCCTTCTGGCAGTTGCTGCTGCGACTGTGCTGGTT…	TACGTGTTAACTGGTGTGAGCTGGGCCGCAGGAGCATTCAATAGAGTGGCTCAAGCAGCTGGAGAGGTTGGACAGAAAACAAAAGAGAAGGTTGAAGCTGAGCAACCATCGCAACCAGCACAGTCGCAGCAGCAACTGCCAGAAGGGTATTCTCCGATTCATTCGTCCGAATACTCGAAGAACTAATATCATCAAGTTAAACAGTTTCCTTTGTTTCTCCTTGTTGGTTTCTTTGACATGGAAGTTGGAAATCTGGTTTGGTCTTTGGGATGTACCATATAAGCTATGCCTGGATTTTCCCTACCACTATTAGACTATAGTTTGGGTTTTTTCCAATATACATATTTAATAAGTTGACATTTAAA	GAAGTACGTTTCGGTTTTCAGGCCAATCTCTGAATCTGCGTGACAAAAGCAACAAATTACATATCTCTCTCTCTGCGCGACTTCGAAGATCAACATCCATGGCGTCACAGGTAAGGTCAGTAAAAGTTGGCAATCTCTCTTCAGGAGCAACTGAGCATGATATTAAAGAGTTTTTCTCTTTCTCTGGTGAAGTTGAAAGCATCGATATCCAAAGCAGTAACGAGCATAGTGCTTATGTCACATTTAAAGAAACTCAAGGAGCAGAGACTGCTGTGCTCTTATCTGGAGCGAGTATTGCCGATCAATCAGTCATCATTGAGTTGGCTCCCAACTACAGTCCACCAGCAGCCCCTCATGCTGAAACACAGAGCAGCGGTGCAGAATCTGTTGTCCAGAAGG…
ATH_RP3_hgx5150v1_pB27_A-230	5p 3p	114819972	Arabidopsis thaliana - AT5G16840	https://www.ncbi.nlm.nih.gov/nuccore/NM_001085126.1	https://www.ncbi.nlm.nih.gov/gene/?term=831547		A	AT5G16840; [gi|145334498|ref|NM_001085126.1| Arabidopsis thaliana RNA recognition motif (RRM)-containing protein (AT5G16840) mRNA, complete cds]	-98	985	OOF2	Sense		98.7 / 99.7	TGGATGATGTATATAACTATCTATTCGATGATGAAGATACCCCACCAAACCCAAAAAAAGAGATCCTAGAACTAGCCATGGCCGCAGGGGCCACGAAGAAGTACGTTTCGGTTTTCAGGCCAATCTCTGAATCTGCGTGACAAAAGCAACAAATTACATATCTCTCTCTCTGCGCGACTTCGAAGATCAACATCCATGGCGTCACAGGTAAGGTCAGTAAAAGTTGGCAATCTCTCTTCAGGAGCAACTGAGCATGATATTAAAGAGTTTTTCTCTTTCTCTGGTGAAGTTGAAAGCATCGATATCCAAAGTAACGAGCATAGTGCTTATGTCACATTTAAAGAAACTCAAGGAGCAGAGACTGCTGTGCTCTTATCTGGAGCGAGTATTGCCGATCAA…	GAAGTACGTTTCGGTTTTCAGGCCAATCTCTGAATCTGCGTGACAAAAGCAACAAATTACATATCTCTCTCTCTGCGCGACTTCGAAGATCAACATCCATGGCGTCACAGGTAAGGTCAGTAAAAGTTGGCAATCTCTCTTCAGGAGCAACTGAGCATGATATTAAAGAGTTTTTCTCTTTCTCTGGTGAAGTTGAAAGCATCGATATCCAAAGTAACGAGCATAGTGCTTATGTCACATTTAAAGAAACTCAAGGAGCAGAGACTGCTGTGCTCTTATCTGGAGCGAGTATTGCCGATCAATCAGTCATCATTGAGTTGGCTCCCAATTACAGTCCACCAGCAGCCCCTCATGCTGAAACACAGAGCAGCGGTGCAGAATCTGTTGTCCAGAAAGCAG…	TCGGATCTACGATTCTAGATCAGGGTTTTCCCAGTCACGACGTTGTAAAACGACGGCCAGTGAATTGTAAAACGACTCACTATAGGGCGAATTGGGTACCGGGCCTCTAGACACTAGCTACTCGAGGGGCCCCAGGGGCCACGAAGTAACATTTAGGGTAAAGAAAGATTTAAATGTCAACTTATTAAATATGTATATTGGAAAAAACCCAAACTATAGTCTAATAGTGGTAGGGAAAATCCAGGCATAGCTTATATGGTACATCCCAAAGACCAAACCAGATTTCCAACTTCCATGTCAAAGAAACCAACAAGGAGAAACAAAGGAAACTGTTTAACTTGATGATATTAGTTCTTCGAGTATTCGGACGAATGAATCGGAGAATACCCTTCTGGCAGT…	TAACTGGTGTGAGCTGGGCCGCAGGAGCATTCAATAGAGTGGCTCAAGCAGCTGGAGAGGTTGGACAGAAAACAAAAGAGAAGGTTGAAGCTGAGCAAACCATCGCAACCAGCACAGTCGCAGCAGCAACTGCCAGAAGGGTATTCTCCGATTCATTCGTCCGAATACTCGAAGAACTAATATCATCAAGTTAAACAGTTTCCTTTGTTTCTCCTTGTTGGTTTCTTTGACATGGAAGTTGGAAATCTGGTTTGGTCTTTGGGATGTACCATATAAGCTATGCCTGGATTTTCCCTACCACTATTAGACTATAGTTTGGGTTTTTTCCAATATACATATTTAATAAGTTGACATTTAAATCTTTCTTTACCCTAAATGTTAC	GAAGTACGTTTCGGTTTTCAGGCCAATCTCTGAATCTGCGTGACAAAAGCAACAAATTACATATCTCTCTCTCTGCGCGACTTCGAAGATCAACATCCATGGCGTCACAGGTAAGGTCAGTAAAAGTTGGCAATCTCTCTTCAGGAGCAACTGAGCATGATATTAAAGAGTTTTTCTCTTTCTCTGGTGAAGTTGAAAGCATCGATATCCAAAGCAGTAACGAGCATAGTGCTTATGTCACATTTAAAGAAACTCAAGGAGCAGAGACTGCTGTGCTCTTATCTGGAGCGAGTATTGCCGATCAATCAGTCATCATTGAGTTGGCTCCCAACTACAGTCCACCAGCAGCCCCTCATGCTGAAACACAGAGCAGCGGTGCAGAATCTGTTGTCCAGAAGG…
ATH_RP3_hgx5150v1_pB27_A-156	5p 3p	114819972	Arabidopsis thaliana - AT5G16840	https://www.ncbi.nlm.nih.gov/nuccore/NM_001085126.1	https://www.ncbi.nlm.nih.gov/gene/?term=831547		A	AT5G16840; [gi|145334498|ref|NM_001085126.1| Arabidopsis thaliana RNA recognition motif (RRM)-containing protein (AT5G16840) mRNA, complete cds]	-98	985	OOF2	Sense		99.0 / 100.0	TGGATGATGTATATAACTATCTATTCGATGATGAAGATACCCCACCAAACCCAAAAAAAGAGATCCTAGAACTAGCCATGGCCGCAGGGGCCACGAAGAAGTACGTTTCGGTTTTCAGGCCAATCTCTGAATCTGCGTGACAAAAGCAACAAATTACATATCTCTCTCTCTGCGCGACTTCGAAGATCAACATCCATGGCGTCACAGGTAAGGTCAGTAAAAGTTGGCAATCTCTCTTCAGGAGCAACTGAGCATGATATTAAAGAGTTTTTCTCTTTCTCTGGTGAAGTTGAAAGCATCGATATCCAAAGTAACGAGCATAGTGCTTATGTCACATTTAAAGAAACTCAAGGAGCAGAGACTGCTGTGCTCTTATCTGGAGCGAGTATTGCCGATCAA…	GAAGTACGTTTCGGTTTTCAGGCCAATCTCTGAATCTGCGTGACAAAAGCAACAAATTACATATCTCTCTCTCTGCGCGACTTCGAAGATCAACATCCATGGCGTCACAGGTAAGGTCAGTAAAAGTTGGCAATCTCTCTTCAGGAGCAACTGAGCATGATATTAAAGAGTTTTTCTCTTTCTCTGGTGAAGTTGAAAGCATCGATATCCAAAGTAACGAGCATAGTGCTTATGTCACATTTAAAGAAACTCAAGGAGCAGAGACTGCTGTGCTCTTATCTGGAGCGA	TAGGATCTACGATTCTAGATCAGGGTTTTCCCAGTCACGACGTTGTAAAACGACGGCCAGTGAATTGTAATACGACTCACTATAGGGCGAATTGGGTACCGGGCCTCTAGACACTAGCTACTCGAGGGGCCCCAGGGGCCACGAAGTAACATTTAGGGTAAAGAAAGATTTAAATGTCAACTTATTAAATATGTATATTGGAAAAAACCCAAACTATAGTCTAATAGTGGTAGGGAAAATCCAGGCATAGCTTATATGGTACATCCCAAAGACCAAACCAGATTTCCAACTTCCATGTCAAAGAAACCAACAAGGAGAAACAAAGGAAACTGTTTAACTTGATGATATTAGTTCTTCGAGTATTCGGACGAATGAATCGGAGAATACCCTTCTGGCAGT…	GATTCATTCGTCCGAATACTCGAAGAACTAATATCATCAAGTTAAACAGTTTCCTTTGTTTCTCCTTGTTGGTTTCTTTGACATGGAAGTTGGAAATCTGGTTTGGTCTTTGGGATGTACCATATAAGCTATGCCTGGATTTTCCCTACCACTATTAGACTATAGTTTGGGTTTTTTCCAATATACATATTTAATAAGTTGACATTTAAATCTTTCTTTACCCTAAATGTTAC	GAAGTACGTTTCGGTTTTCAGGCCAATCTCTGAATCTGCGTGACAAAAGCAACAAATTACATATCTCTCTCTCTGCGCGACTTCGAAGATCAACATCCATGGCGTCACAGGTAAGGTCAGTAAAAGTTGGCAATCTCTCTTCAGGAGCAACTGAGCATGATATTAAAGAGTTTTTCTCTTTCTCTGGTGAAGTTGAAAGCATCGATATCCAAAGCAGTAACGAGCATAGTGCTTATGTCACATTTAAAGAAACTCAAGGAGCAGAGACTGCTGTGCTCTTATCTGGAGCGAGTATTGCCGATCAATCAGTCATCATTGAGTTGGCTCCCAACTACAGTCCACCAGCAGCCCCTCATGCTGAAACACAGAGCAGCGGTGCAGAATCTGTTGTCCAGAAGG…
ATH_RP3_hgx5150v1_pB27_A-84	5p 3p	114819972	Arabidopsis thaliana - AT5G16840	https://www.ncbi.nlm.nih.gov/nuccore/NM_001085126.1	https://www.ncbi.nlm.nih.gov/gene/?term=831547		A	AT5G16840; [gi|145334498|ref|NM_001085126.1| Arabidopsis thaliana RNA recognition motif (RRM)-containing protein (AT5G16840) mRNA, complete cds]	-95	932	OOF2	Sense		99.2 / 100.0	TGGGATGATGTATATAACTATCTATTCGATGATGAAGATACCCCACCAAACCCAAAAAAAGAGATCCTAGAACTAGCCATGGCCGCAGGGGCCACGAAGTACGTTTCGGTTTTCAGGCCAATCTCTGAATCTGCGTGACAAAAGCAACAAATTACATATCTCTCTCTCTGCGCGACTTCGAAGATCAACATCCATGGCGTCACAGGTAAGGTCAGTAAAAGTTGGCAATCTCTCTTCAGGAGCAACTGAGCATGATATTAAAGAGTTTTTCTCTTTCTCTGGTGAAGTTGAAAGCATCGATATCCAAAGTAACGAGCATAGTGCTTATGTCACATTTAAAGAAACTCAAGGAGCAGAGACTGCTGTGCTCTTATCTGGAGCGAGTATTGCCGATCAATC…	GTACGTTTCGGTTTTCAGGCCAATCTCTGAATCTGCGTGACAAAAGCAACAAATTACATATCTCTCTCTCTGCGCGACTTCGAAGATCAACATCCATGGCGTCACAGGTAAGGTCAGTAAAAGTTGGCAATCTCTCTTCAGGAGCAACTGAGCATGATATTAAAGAGTTTTTCTCTTTCTCTGGTGAAGTTGAAAGCATCGATATCCAAAGTAACGAGCATAGTGCTTATGTCACATTTAAAGAAACTCAAGGAGCAGAGACTGCTGTGCTCTTATCTGGAGCGAGTATTGCCGATCAATCAGTCATCATTGAGTTGGCTCCCAACTACAGTCCACCAGCAGCCCCTCATGCTGAAACACAGAGCAGCGGTGCAGAATCTGTTGTCCAGAACGCAGAAG…	CACGTATCCTCGATTTATACGATTCAGGGTTTTCCCAGTCACGACGTTGTAAAACGACGGCCAGTGAATTCGTAATACGACTCACTATAGGGCGAATTGGGTACCGGGCCTCTAGACACTAGCTACTCGAGGGGCCCCAGGGGCCACGAATGGAAAAAACCCAAACTATAGTCTAATAGTGGTAGGGAAAATCCAGGCATAGCTTATATGGTACATCCCAAAGACCAAACCAGATTTCCAACTTCCATGTCAAAGAAACCAACAAGGAGAAACAAAGGAAACTGTTTAACTTGATGATATTAGTTCTTCGAGTATTCGGACGAATGAATCGGAGAATACCCTTCTGGCAGTTGCTGCTGCGACTGTGCTGGTTGCGATGGTTGCTCAGCTTCAACCTTC…	TCAAGCAGCTGGAGAGGTTGGACAGAAAACAAAAGAGAAGGTTGAAGCTGAGCAACCATCGCAACCAGCACAGTCGCAGCAGCAACTGCCAGAAGGGTATTCTCCGATTCATTCGTCCGAATACTCGAAGAACTAATATCATCAAGTTAAACAGTTTCCTTTGTTTCTCCTTGTTGGTTTCTTTGACATGGAAGTTGGAAATCTGGTTTGGTCTTTGGGATGTACCATATAAGCTATGCCTGGATTTTCCCTACCACTATTAGACTATAGTTTGGGTTTTTTCCA	GTACGTTTCGGTTTTCAGGCCAATCTCTGAATCTGCGTGACAAAAGCAACAAATTACATATCTCTCTCTCTGCGCGACTTCGAAGATCAACATCCATGGCGTCACAGGTAAGGTCAGTAAAAGTTGGCAATCTCTCTTCAGGAGCAACTGAGCATGATATTAAAGAGTTTTTCTCTTTCTCTGGTGAAGTTGAAAGCATCGATATCCAAAGCAGTAACGAGCATAGTGCTTATGTCACATTTAAAGAAACTCAAGGAGCAGAGACTGCTGTGCTCTTATCTGGAGCGAGTATTGCCGATCAATCAGTCATCATTGAGTTGGCTCCCAACTACAGTCCACCAGCAGCCCCTCATGCTGAAACACAGAGCAGCGGTGCAGAATCTGTTGTCCAGAAGGCAG…
ATH_RP3_hgx5150v1_pB27_A-157	5p 3p	114819972	Arabidopsis thaliana - AT5G16840	https://www.ncbi.nlm.nih.gov/nuccore/NM_001085126.1	https://www.ncbi.nlm.nih.gov/gene/?term=831547		A	AT5G16840; [gi|145334498|ref|NM_001085126.1| Arabidopsis thaliana RNA recognition motif (RRM)-containing protein (AT5G16840) mRNA, complete cds]	-95	932	OOF2	Sense		99.4 / 99.8	TGGATGATGTTTTATTAACTATTCTATTCCGATGATGAAGATACCCCACCAAACCCAAAAAAAGAGATCCTCAGAACTTAGCCATGGCCGCAGGGGCCACGAAGTACGTTTCGGTTTTCAGGCCAATCTCTGAATCTGCGTGACAAAAGCAACAAATTACATATCTCTCTCTCTGCGCGACTTCGAAGATCAACATCCATGGCGTCACAGGTAAGGTCAGTAAAAGTTGGCAATCTCTCTTCAGGAGCAACTGAGCATGATATTAAAGAGTTTTTCTCTTTCTCTGGTGAAGTTGAAAGCATCGATATCCAAAGTAACGAGCATAGTGCTTATGTCACATTTAAAGAAACTCAAGGAGCAGAGACTGCTGTGCTCTTATCTGGAGCGAGTATTGCCGAT…	GTACGTTTCGGTTTTCAGGCCAATCTCTGAATCTGCGTGACAAAAGCAACAAATTACATATCTCTCTCTCTGCGCGACTTCGAAGATCAACATCCATGGCGTCACAGGTAAGGTCAGTAAAAGTTGGCAATCTCTCTTCAGGAGCAACTGAGCATGATATTAAAGAGTTTTTCTCTTTCTCTGGTGAAGTTGAAAGCATCGATATCCAAAGTAACGAGCATAGTGCTTATGTCACATTTAAAGAAACTCAAGGAGCAGAGACTGCTGTGCTCTTATCTGGAGCGAGTATTGCCGATCAATCAGTCATCATTGAGTTGGCTCCCAACTACAGTCCACCAGCAGCCCCTCATGCTGAAACACAGAGCAGCGGTGCAGAATCTGTTGTCCAGAAGGCAGAAG…	TCGTTTCCTACCGATTTCCTAGATCAGGGTTTTCCCAGTCACGACGTTGTAAAACGACGGCCAGTGAATTGTAATACGACTCACTATAGGGCGAATTGGGTACCGGGCCTCTAGACACTAGCTACTCGAGGGGCCCCAGGGGCCACGAATGGAAAAAACCCAAACTATAGTCTAATAGTGGTAGGGAAAATCCAGGCATAGCTTATATGGTACATCCCAAAGACCAAACCAGATTTCCAACTTCCATGTCAAAGAAACCAACAAGGAGAAACAAAGGAAACTGTTTAACTTGATGATATTAGTTCTTCGAGTATTCGGACGAATGAATCGGAGAATACCCTTCTGGCAGTTGCTGCTGCGACTGTGCTGGTTGCGATGGTTGCTCAGCTTCAACCTTCT…	AAAATCGGTCTAGCCAGAAACTTACAGCTGGAACAAGCTTGGTGAACGAAAAAATCAAGGCGGTGGACCAAAACTTTCAGGTAACAGAGAGGACCAAGTCTGTGTATGCAGCTGCGGAGCAGACTGTGAGCAGTGCAGGAAGCGCTGTGATGAAGAACCGTTACGTGTTAACTGGTGTGAGCTGGGCCGCAGGAGCATTCAATAGAGTGGCTCAAGCAGCTGGAGAGGTTGGACAGAAAACAAAAGAGAAGGTTGAAGCTGAGCAACCATCGCAACCAGCACAGTCGCAGCAGCAACTGCCAGAAGGGTATTCTCCGATTCATTCGTCCGAATACTCGAAGAACTAATATCATCAAGTTAAACAGTTTCCTTTGTTTCTCCTTGTTGGTTTCTTTGACA…	GTACGTTTCGGTTTTCAGGCCAATCTCTGAATCTGCGTGACAAAAGCAACAAATTACATATCTCTCTCTCTGCGCGACTTCGAAGATCAACATCCATGGCGTCACAGGTAAGGTCAGTAAAAGTTGGCAATCTCTCTTCAGGAGCAACTGAGCATGATATTAAAGAGTTTTTCTCTTTCTCTGGTGAAGTTGAAAGCATCGATATCCAAAGCAGTAACGAGCATAGTGCTTATGTCACATTTAAAGAAACTCAAGGAGCAGAGACTGCTGTGCTCTTATCTGGAGCGAGTATTGCCGATCAATCAGTCATCATTGAGTTGGCTCCCAACTACAGTCCACCAGCAGCCCCTCATGCTGAAACACAGAGCAGCGGTGCAGAATCTGTTGTCCAGAAGGCAG…
ATH_RP3_hgx5150v1_pB27_A-363	5p 3p	114819972	Arabidopsis thaliana - AT5G16840	https://www.ncbi.nlm.nih.gov/nuccore/NM_001085126.1	https://www.ncbi.nlm.nih.gov/gene/?term=831547		A	AT5G16840; [gi|145334498|ref|NM_001085126.1| Arabidopsis thaliana RNA recognition motif (RRM)-containing protein (AT5G16840) mRNA, complete cds]	-89	968	OOF2	Sense		99.2 / 99.0	TGGATGATGTATATAACTATCTATTCGATGATGAAGATACCCCACCAAACCCAAAAAAAGAGATCCTAGAACTAGCCATGGCCGCAGGGGCCACGAATTCGGTTTTCAGGCCAATCTCTGAATCTGCGTGACAAAAGCAACAAATTACATATCTCTCTCTCTGCGCGACTTCGAAGATCAACATCCATGGCGTCACAGGTAAGGTCAGTAAAAGTTGGCAATCTCTCTTCAGGAGCAACTGAGCATGATATTAAAGAGTTTTTCTCTTTCTCTGGTGAAGTTGAAAGCATCGATATCCAAAGTAACGAGCATAGTGCTTATGTCACATTTAAAGAAACTCAAGGAGCAGAGACTGCTGTGCTCTTATCTGGAGCGAGTATTGCCGATCAATCAGTCATC…	TTCGGTTTTCAGGCCAATCTCTGAATCTGCGTGACAAAAGCAACAAATTACATATCTCTCTCTCTGCGCGACTTCGAAGATCAACATCCATGGCGTCACAGGTAAGGTCAGTAAAAGTTGGCAATCTCTCTTCAGGAGCAACTGAGCATGATATTAAAGAGTTTTTCTCTTTCTCTGGTGAAGTTGAAAGCATCGATATCCAAAGTAACGAGCATAGTGCTTATGTCACATTTAAAGAAACTCAAGGAGCAGAGACTGCTGTGCTCTTATCTGGAGCGAGTATTGCCGATCAATCAGTCATCATTGAGTTGGCTCCCAACTACAGTCCACCAGCAGCCCCTCATGCTGAAACACAGAGCAGCGGTGCAGAT	TGGTTCTACGATTCTAGATCAGGGTTTTCCCAGTCACGACGTTGTAAAACGACGGCCAGTGAATTGTAAAACGACTCACTATAGGGCGAATTGGGTACCGGGCCTCTAGACACTAGCTACTCGAGGGGCCCCAGGGGCCACGAATTTTGATTTAAATGTCAACTTATTAAATATGTATATTGGAAAAAACCCAAACTATAGTCTAATAGTGGTAGGGAAAATCCAGGCATAGCTTATATGGTACATCCCAAAGACCAAACCAGATTTCCAACTTCCATGTCAAAGAAACCAACAAGGAGAAACAAAGGAAACTGTTTAACTTGATGATATTAGTTCTTCGAGTATTCGGACGAATGAATCGGAGAATACCCTTCTGGCAGTTGCTGCTGCGACTGTGCT…	AAAAGAGAAAGGTGAAAGCTGAGCAACCATCGCAACCAGCACAGTCGCAGCAGCAACTGCCAGAAGGGTATTCTCCGATTCATTCGTCCGAATACTCGAAGAACTAATATCATCAAGTTAAACAGTTTCCTTTGTTTCTCCTTGTTGGTTTCTTTGACATGGAAGTTGGAAATCTGGTTTGGTCTTTGGGATGTACCATATAAGCTATGCCTGGATTTTCCCTACCACTATTAGACTATAGTTTGGGTTTTTTCCAATATACATATTTAATAAGTTGACATTTAAATCAAAA	TTCGGTTTTCAGGCCAATCTCTGAATCTGCGTGACAAAAGCAACAAATTACATATCTCTCTCTCTGCGCGACTTCGAAGATCAACATCCATGGCGTCACAGGTAAGGTCAGTAAAAGTTGGCAATCTCTCTTCAGGAGCAACTGAGCATGATATTAAAGAGTTTTTCTCTTTCTCTGGTGAAGTTGAAAGCATCGATATCCAAAGCAGTAACGAGCATAGTGCTTATGTCACATTTAAAGAAACTCAAGGAGCAGAGACTGCTGTGCTCTTATCTGGAGCGAGTATTGCCGATCAATCAGTCATCATTGAGTTGGCTCCCAACTACAGTCCACCAGCAGCCCCTCATGCTGAAACACAGAGCAGCGGTGCAGAATCTGTTGTCCAGAAGGCAGAAGATG…
ATH_RP3_hgx5150v1_pB27_A-53	5p 3p	114819972	Arabidopsis thaliana - AT5G16840	https://www.ncbi.nlm.nih.gov/nuccore/NM_001085126.1	https://www.ncbi.nlm.nih.gov/gene/?term=831547		A	AT5G16840; [gi|145334498|ref|NM_001085126.1| Arabidopsis thaliana RNA recognition motif (RRM)-containing protein (AT5G16840) mRNA, complete cds]	-89	968	OOF2	Sense		98.4 / 98.2	TGGAATGGATGTATATAACTATCTATTCGATGATGAAGATACCCCACCAAACCCAAAAAAAGAGATCCTAGAACTAGCCATGGCCGCAGGGGCCACGAATTCGGTTTTCAGGCCAATCTCTGAATCTGCGTGACAAAAGCAACAAATTACATATCTCTCTCTCTGCGCGACTTCGAAGATCAACATCCATGGCGTCACAGGTAAGGTCAGTAAAAGTTGGCAATCTCTCTTCAGGAGCAACTGAGCATGATATTAAAGAGTTTTTCTCTTTCTCTGGTGAAGTTGAAAGCATCGATATCCAAAGTAACGAGCATAGTGCTTATGTCACATTTAAAGAAACTCAAGGAGCAGAGACTGCTGTGCTCTTATCTGGAGCGAGTATTGCCGATCAATCAGTCA…	TTCGGTTTTCAGGCCAATCTCTGAATCTGCGTGACAAAAGCAACAAATTACATATCTCTCTCTCTGCGCGACTTCGAAGATCAACATCCATGGCGTCACAGGTAAGGTCAGTAAAAGTTGGCAATCTCTCTTCAGGAGCAACTGAGCATGATATTAAAGAGTTTTTCTCTTTCTCTGGTGAAGTTGAAAGCATCGATATCCAAAGTAACGAGCATAGTGCTTATGTCACATTTAAAGAAACTCAAGGAGCAGAGACTGCTGTGCTCTTATCTGGAGCGAGTATTGCCGATCAATCAGTCATCATTGAGTTGGCTCCCAACTACAGTTCTATCAGCAGCCCCTCATGCTGAAACACAGAGCAGCGGTGCA	TGGTTCTACGATTCTAGATCAGGGTTTTCCCAGTCACGACGTTGTAAAACGACGGCCAGTGAATTGTAAAACGACTCACTATAGGGCGAATTGGGTACCGGGCCTCTAGACACTAGCTACTCGAGGGGCCCCAGGGGCCACGAATTTTGATTTAAATGTCAACTTATTAAATATGTATATTGGAAAAAACCCAAACTATAGTCTAATAGTGGTAGGGAAAATCCAGGCATAGCTTATATGGTACATCCCAAAGACCAAACCAGATTTCCAACTTCCATGTCAAAGAAACCAACAAGGAGAAACAAAGGAAACTGTTTAACTTGATGATATTAGTTCTTCGAGTATTCGGACGAATGAATCGGAGAATACCCTTCTGGCAGTTGCTGCTGCGACTGTGCT…	TAGAGTTGCTCAAGCAGCTGGAGAGTTGACAGAAAACAAAAGAGAAGGTGAAAGCTGAGCAACCATCGCAACCAGCACAGTCGCAGCAGCAACTGCCAGAAGGGTATTCTCCGATTCATTCGTCCGAATACTCGAAGAACTAATATCATCAAGTTAAACAGTTTCCTTTGTTTCTCCTTGTTGGTTTCTTTGACATGGAAGTTGGAAATCTGGTTTGGTCTTTGGGATGTACCATATAAGCTATGCCTGGATTTTCCCTACCACTATTAGACTATAGTTTGGGTTTTTTCCAATATACATATTTAATAAGTTGACATTTAAATCAAAA	TTCGGTTTTCAGGCCAATCTCTGAATCTGCGTGACAAAAGCAACAAATTACATATCTCTCTCTCTGCGCGACTTCGAAGATCAACATCCATGGCGTCACAGGTAAGGTCAGTAAAAGTTGGCAATCTCTCTTCAGGAGCAACTGAGCATGATATTAAAGAGTTTTTCTCTTTCTCTGGTGAAGTTGAAAGCATCGATATCCAAAGCAGTAACGAGCATAGTGCTTATGTCACATTTAAAGAAACTCAAGGAGCAGAGACTGCTGTGCTCTTATCTGGAGCGAGTATTGCCGATCAATCAGTCATCATTGAGTTGGCTCCCAACTACAGTCCACCAGCAGCCCCTCATGCTGAAACACAGAGCAGCGGTGCAGAATCTGTTGTCCAGAAGGCAGAAGATG…
ATH_RP3_hgx5150v1_pB27_A-55	5p 3p	114819972	Arabidopsis thaliana - AT5G16840	https://www.ncbi.nlm.nih.gov/nuccore/NM_001085126.1	https://www.ncbi.nlm.nih.gov/gene/?term=831547		A	AT5G16840; [gi|145334498|ref|NM_001085126.1| Arabidopsis thaliana RNA recognition motif (RRM)-containing protein (AT5G16840) mRNA, complete cds]	-89	968	OOF2	Sense		98.9 / 99.7	TGGATGATGTATATAACTATCTATTCGATGATGAAGATACCCCACCAAACCCAAAAAAAGAGATCCTAGAACTAGCCATGGCCGCAGGGGCCACGAATTCGGTTTTCAGGCCAATCTCTGAATCTGCGTGACAAAAGCAACAAATTACATATCTCTCTCTCTGCGCGACTTCGAAGATCAACATCCATGGCGTCACAGGTAAGGTCAGTAAAAGTTGGCAATCTCTCTTCAGGAGCAACTGAGCATGATATTAAAGAGTTTTTCTCTTTCTCTGGTGAAGTTGAAAGCATCGATATCCAAAGTAACGAGCATAGTGCTTATGTCACATTTAAAGAAACTCAAGGAGCAGAGACTGCTGTGCTCTTATCTGGAGCGAGTATTGCCGATCAATCAGTCATC…	TTCGGTTTTCAGGCCAATCTCTGAATCTGCGTGACAAAAGCAACAAATTACATATCTCTCTCTCTGCGCGACTTCGAAGATCAACATCCATGGCGTCACAGGTAAGGTCAGTAAAAGTTGGCAATCTCTCTTCAGGAGCAACTGAGCATGATATTAAAGAGTTTTTCTCTTTCTCTGGTGAAGTTGAAAGCATCGATATCCAAAGTAACGAGCATAGTGCTTATGTCACATTTAAAGAAACTCAAGGAGCAGAGACTGCTGTGCTCTTATCTGGAGCGAGTATTGCCGATCAATCAGTCATCATTGAGTTGGCTCCCAACTACAGTCCATCAGCAGCCCCTCATGCTGAAACACAGAGCAGCGGTGCAGAATCTGTTGTCCAGAAGGCAGAAGATGTTG…	TCGGCATCTACGATTCTAGATCAGGGTTTTCCCAGTCACGACGTTGTAAAACGACGGCCAGTGAATTGTAAAACGACTCACTATAGGGCGAATTGGGTACCGGGCCTCTAGACACTAGCTACTCGAGGGGCCCCAGGGGCCACGAATTTTGATTTAAATGTCAACTTATTAAATATGTATATTGGAAAAAACCCAAACTATAGTCTAATAGTGGTAGGGAAAATCCAGGCATAGCTTATATGGTACATCCCAAAGACCAAACCAGATTTCCAACTTCCATGTCAAAGAAACCAACAAGGAGAAACAAAGGAAACTGTTTAACTTGATGATATTAGTTCTTCGAGTATTCGGACGAATGAATCGGAGAATACCCTTCTGGCAGTTGCTGCTGCGACTGTG…	GCTGTGATGAAGAACCGTTACGTGTTAACTGGTGTGAGCTGGGCCGCAGGAGCATTCAATAGAGTGGCTCAAGCAGCTGGAGAGGTTGGACAGAAAACAAAAGAGAAAGGTTGAAGCTGAGCAACCATCGCAACCAGCACAGTCGCAGCAGCAACTGCCAGAAGGGTATTCTCCGATTCATTCGTCCGAATACTCGAAGAACTAATATCATCAAGTTAAACAGTTTCCTTTGTTTCTCCTTGTTGGTTTCTTTGACATGGAAGTTGGAAATCTGGTTTGGTCTTTGGGATGTACCATATAAGCTATGCCTGGATTTTCCCTACCACTATTAGACTATAGTTTGGGTTTTTTCCAATATACATATTTAATAAGTTGACATTTAAATCAAAA	TTCGGTTTTCAGGCCAATCTCTGAATCTGCGTGACAAAAGCAACAAATTACATATCTCTCTCTCTGCGCGACTTCGAAGATCAACATCCATGGCGTCACAGGTAAGGTCAGTAAAAGTTGGCAATCTCTCTTCAGGAGCAACTGAGCATGATATTAAAGAGTTTTTCTCTTTCTCTGGTGAAGTTGAAAGCATCGATATCCAAAGCAGTAACGAGCATAGTGCTTATGTCACATTTAAAGAAACTCAAGGAGCAGAGACTGCTGTGCTCTTATCTGGAGCGAGTATTGCCGATCAATCAGTCATCATTGAGTTGGCTCCCAACTACAGTCCACCAGCAGCCCCTCATGCTGAAACACAGAGCAGCGGTGCAGAATCTGTTGTCCAGAAGGCAGAAGATG…
ATH_RP3_hgx5150v1_pB27_A-167	5p 3p	114819972	Arabidopsis thaliana - AT5G16840	https://www.ncbi.nlm.nih.gov/nuccore/NM_001085126.1	https://www.ncbi.nlm.nih.gov/gene/?term=831547		A	AT5G16840; [gi|145334498|ref|NM_001085126.1| Arabidopsis thaliana RNA recognition motif (RRM)-containing protein (AT5G16840) mRNA, complete cds]	-89	968	OOF2	Sense		98.8 / 100.0	TGGATGATGTATATAACTATCTATTCGATGATGAAGATACCCCACCAAACCCAAAAAAAGAGATCCTAGAACTAGCCATGGCCGCAGGGGCCACGAATTCGGTTTTCAGGCCAATCTCTGAATCTGCGTGACAAAAGCAACAAATTACATATCTCTCTCTCTGCGCGACTTCGAAGATCAACATCCATGGCGTCACAGGTAAGGTCAGTAAAAGTTGGCAATCTCTCTTCAGGAGCAACTGAGCATGATATTAAAGAGTTTTTCTCTTTCTCTGGTGAAGTTGAAAGCATCGATATCCAAAGTAACGAGCATAGTGCTTATGTCACATTTAAAGAAACTCAAGGAGCAGAGACTGCTGTGCTCTTATCTGGAGCGAGTATTGCCCGATCAATCAGTCAT…	TTCGGTTTTCAGGCCAATCTCTGAATCTGCGTGACAAAAGCAACAAATTACATATCTCTCTCTCTGCGCGACTTCGAAGATCAACATCCATGGCGTCACAGGTAAGGTCAGTAAAAGTTGGCAATCTCTCTTCAGGAGCAACTGAGCATGATATTAAAGAGTTTTTCTCTTTCTCTGGTGAAGTTGAAAGCATCGATATCCAAAGTAACGAGCATAGTGCTTATGTCACATTTAAAGAAACTCAAGGAGCAGAGACTGCTGTGCTCTTATCTGGAGCGAGTATTGCCCGATCAATCAGTCATCAGTGAGTTGGCTCCCAACTACAGTCCACCAGCAGCCCCTCATGCTGAAACACAGAGCAGCGGTGCAGAATCTGTTGTCCAGAAGGCAGAAGATGTT…	TACGTATCAACGATTTATACGATCAGGGTTTTCCCAGTCCACGACGTTGTAAAACGACCGGCCAGTGAATTTGTAATACTGACTCACTATAGGGCGAATTGGGTACCGGGCCTCTAGACTCTAGCTACTCGAGGGGCCCCAGGGGCCACGAATTTTGATTTAAATGTCAACTTATTAAATATGTATATTGGAAAAAACCCAAACTATAGTCTAATAGTGGTAGGGAAAATCCAGGCATAGCTTATATGGTACATCCCAAAGACCAAACCAGATTTCCAACTTCCATGTCAAAGAAACCAACAAGGAGAAACAAAGGAAACTGTTTAACTTGATGATATTAGTTCTTCGAGTATTCGGACGAATGAATCGGAGAATACCCTTTCTGGCAGTTGCTGCTGC…	CCGATTCATTCGTCCGAATACTCGAAGAACTAATATCATCAAGTTAAACAGTTTCCTTTGTTTCTCCTTGTTGGTTTCTTTGACATGGAAGTTGGAAATCTGGTTTGGTCTTTGGGATGTACCATATAAGCTATGCCTGGATTTTCCCTACCACTATTAGACTATAGTTTGGGTTTTTTCCAATATACATATTTAATAAGTTGACATTTAAATCAAAA	TTCGGTTTTCAGGCCAATCTCTGAATCTGCGTGACAAAAGCAACAAATTACATATCTCTCTCTCTGCGCGACTTCGAAGATCAACATCCATGGCGTCACAGGTAAGGTCAGTAAAAGTTGGCAATCTCTCTTCAGGAGCAACTGAGCATGATATTAAAGAGTTTTTCTCTTTCTCTGGTGAAGTTGAAAGCATCGATATCCAAAGCAGTAACGAGCATAGTGCTTATGTCACATTTAAAGAAACTCAAGGAGCAGAGACTGCTGTGCTCTTATCTGGAGCGAGTATTGCCGATCAATCAGTCATCATTGAGTTGGCTCCCAACTACAGTCCACCAGCAGCCCCTCATGCTGAAACACAGAGCAGCGGTGCAGAATCTGTTGTCCAGAAGGCAGAAGATG…
ATH_RP3_hgx5150v1_pB27_A-219	5p	114819972	Arabidopsis thaliana - AT5G16840	https://www.ncbi.nlm.nih.gov/nuccore/NM_001085126.1	https://www.ncbi.nlm.nih.gov/gene/?term=831547		A	AT5G16840; [gi|145334498|ref|NM_001085126.1| Arabidopsis thaliana RNA recognition motif (RRM)-containing protein (AT5G16840) mRNA, complete cds]	-70	No Data	IF	Sense		98.6	TGGGGAATGATGTATATAACTATCTATTCGATGATGAAGATACCCCACCAAACCCAAAAAAAGAGATCCTAGAACTAGCCATGGCCGCAGGGGCCACGAATCTGAATCTGCGTGACAAAAGCAACAAATTACATATCTCTCTCTCTGCGCGACTTCGAAGATCAACATCCATGGCGTCACAGGTAAGGTCAGTAAAAGTTGGCAATCTCTCTTCAGGAGCAACTGAGCATGATATTAAAGAGTTTTTCTCTTTCTCTGGTGAAGTTGAAAGCATCGATATCCAAAGTAACGAGCATAGTGCTTATGTCACATTTAAAGAAACTCAAGGAGCAGAGACTGCTGTGCTCTTATCTGGAGCGAGTATTGCCGATCAATCAGTCATCATTGAGTTGGCTCCCA…	TCTGAATCTGCGTGACAAAAGCAACAAATTACATATCTCTCTCTCTGCGCGACTTCGAAGATCAACATCCATGGCGTCACAGGTAAGGTCAGTAAAAGTTGGCAATCTCTCTTCAGGAGCAACTGAGCATGATATTAAAGAGTTTTTCTCTTTCTCTGGTGAAGTTGAAAGCATCGATATCCAAAGTAACGAGCATAGTGCTTATGTCACATTTAAAGAAACTCAAGGAGCAGAGACTGCTGTGCTCTTATCTGGAGCGAGTATTGCCGATCAATCAGTCATCATTGAGTTGGCTCCCAACTACAGTCCACCAGCAGCCCCTCATTTTTTAAACACAGAGCAGCGGTGCAGAATCTGTTGTCCAGAAGGCAGAAGATGTTGTGAGCAGCATGTTAGCAA…
ATH_RP3_hgx5150v1_pB27_A-62	5p 3p	114819972	Arabidopsis thaliana - AT5G16840	https://www.ncbi.nlm.nih.gov/nuccore/NM_001085126.1	https://www.ncbi.nlm.nih.gov/gene/?term=831547		A	AT5G16840; [gi|145334498|ref|NM_001085126.1| Arabidopsis thaliana RNA recognition motif (RRM)-containing protein (AT5G16840) mRNA, complete cds]	-49	969	IF	Sense		99.4 / 99.8	TGGATGATGTATATAACTATCTATTCGATGATGAAGATACCCCACCAAACCCAAAAAAAGAGATCCTAGAACTAGCCATGGCCGCAGGGGCCACGAACAACAAATTACATATCTCTCTCTCTGCGCGACTTCGAAGATCAACATCCATGGCGTCACAGGTAAGGTCAGTAAAAGTTGGCAATCTCTCTTCAGGAGCAACTGAGCATGATATTAAAGAGTTTTTCTCTTTCTCTGGTGAAGTTGAAAGCATCGATATCCAAAGTAACGAGCATAGTGCTTATGTCACATTTAAAGAAACTCAAGGAGCAGAGACTGCTGTGCTCTTATCTGGAGCGAGTATTGCCGATCAATCAGTCATCATTGAGTTGGCTCCCAACTACAGTCCACCAGCAGCCCCTC…	CAACAAATTACATATCTCTCTCTCTGCGCGACTTCGAAGATCAACATCCATGGCGTCACAGGTAAGGTCAGTAAAAGTTGGCAATCTCTCTTCAGGAGCAACTGAGCATGATATTAAAGAGTTTTTCTCTTTCTCTGGTGAAGTTGAAAGCATCGATATCCAAAGTAACGAGCATAGTGCTTATGTCACATTTAAAGAAACTCAAGGAGCAGAGACTGCTGTGCTCTTATCTGGAGCGAGTATTGCCGATCAATCAGTCATCATTGAGTTGGCTCCCAACTACAGTCCACCAGCAGCCCCTCATGCTGAAACACAGAGCAGCGGTGCAGAATCTGTTGTCCAGAAGGCAGAAGATGTTGTGAGCAGCATGTTAGCAAAGGGTTTCATTCTTGGGAAAGA…	TCGTTCTACGATTCTAGATCAGGGTTTTCCCAGTCACGACGTTGTAAAACGACGGCCAGTGAATTGTAATACGACTCACTATAGGGCGAATTGGGTACCGGGCCTCTAGACACTAGCTACTCGAGGGGCCCCAGGGGCCACGAATTTTTGATTTAAATGTCAACTTATTAAATATGTATATTGGAAAAAACCCAAACTATAGTCTAATAGTGGTAGGGAAAATCCAGGCATAGCTTATATGGTACATCCCAAAGACCAAACCAGATTTCCAACTTCCATGTCAAAGAAACCAACAAGGAGAAACAAAGGAAACTGTTTAACTTGATGATATTAGTTCTTCGAGTATTCGGACGAATGAATCGGAGAATACCCTTCTGGCAGTTGCTGCTGCGACTGTGC…	GCTGGTGAACGAAAAAATCAAGGCGGTGGACCCAAAACTTTCAGGTAACAGAGAGGACCAAGTCTGTGTATGCAGCTGCGGAGCAGACTGTGAGCAGTGCAGGAAGCGCTGTGATGAAGAACCGTTACGTGTTAACTGGTGTGAGCTGGGCCGCAGGAGCATTCAATAGAGTGGCTCAAGCAGCTGGAGAGGTTGGACAGAAAACAAAAGAGAAGGTTGAAGCTGAGCAACCATCGCAACCAGCACAGTCGCAGCAGCAACTGCCAGAAGGGTATTCTCCGATTCATTCGTCCGAATACTCGAAGAACTAATATCATCAAGTTAAACAGTTTCCTTTGTTTCTCCTTGTTGGTTTCTTTGACATGGAAGTTGGAAATCTGGTTTGGTCTTTGGGATGTA…	CAACAAATTACATATCTCTCTCTCTGCGCGACTTCGAAGATCAACATCCATGGCGTCACAGGTAAGGTCAGTAAAAGTTGGCAATCTCTCTTCAGGAGCAACTGAGCATGATATTAAAGAGTTTTTCTCTTTCTCTGGTGAAGTTGAAAGCATCGATATCCAAAGCAGTAACGAGCATAGTGCTTATGTCACATTTAAAGAAACTCAAGGAGCAGAGACTGCTGTGCTCTTATCTGGAGCGAGTATTGCCGATCAATCAGTCATCATTGAGTTGGCTCCCAACTACAGTCCACCAGCAGCCCCTCATGCTGAAACACAGAGCAGCGGTGCAGAATCTGTTGTCCAGAAGGCAGAAGATGTTGTGAGCAGCATGTTAGCAAAGGGTTTCATTCTTGGGAA…
ATH_RP3_hgx5150v1_pB27_A-231	5p 3p	114819972	Arabidopsis thaliana - AT5G16840	https://www.ncbi.nlm.nih.gov/nuccore/NM_001085126.1	https://www.ncbi.nlm.nih.gov/gene/?term=831547		A	AT5G16840; [gi|145334498|ref|NM_001085126.1| Arabidopsis thaliana RNA recognition motif (RRM)-containing protein (AT5G16840) mRNA, complete cds]	-49	969	IF	Sense		99.3 / 99.7	TGGATGATGTATATAACTATCTATTCGATGATGAAGATACCCCACCAAACCCAAAAAAAGAGATCCTAGAACTAGCCATGGCCGCAGGGGCCACGAACAACAAATTACATATCTCTCTCTCTGCGCGACTTCGAAGATCAACATCCATGGCGTCACAGGTAAGGTCAGTAAAAGTTGGCAATCTCTCTTCAGGAGCAACTGAGCATGATATTAAAGAGTTTTTCTCTTTCTCTGGTGAAGTTGAAAGCATCGATATCCAAAGTAACGAGCATAGTGCTTATGTCACATTTAAAGAAACTCAAGGAGCAGAGACTGCTGTGCTCTTATCTGGAGCGAGTATTGCCGATCAATCAGTCATCATTGAGTTGGCTCCCAACTACAGTCCACCAGCAGCCCCTC…	CAACAAATTACATATCTCTCTCTCTGCGCGACTTCGAAGATCAACATCCATGGCGTCACAGGTAAGGTCAGTAAAAGTTGGCAATCTCTCTTCAGGAGCAACTGAGCATGATATTAAAGAGTTTTTCTCTTTCTCTGGTGAAGTTGAAAGCATCGATATCCAAAGTAACGAGCATAGTGCTTATGTCACATTTAAAGAAACTCAAGGAGCAGAGACTGCTGTGCTCTTATCTGGAGCGAGTATTGCCGATCAATCAGTCATCATTGAGTTGGCTCCCAACTACAGTCCACCAGCAGCCCCTCATGCTGAAACACAGAGCAGCGGTGCAGAATCTGTTGTCCAGAAGGCAGAAGATGTTGTGAGCAGCATGTTAGCAAAGGGTTTCATTCTTGGGAAAGA…	TCGGTTCTACGATTCTAGATCAGGGTTTTCCCAGTCACGACGTTGTAAAACGACGGCCAGTGAATTGTAAAACGACTCACTATAGGGCGAATTGGGTACCGGGCCTCTAGACACTAGCTACTCGAGGGGCCCCAGGGGCCACGAATTTTTGATTTAAATGTCAACTTATTAAATATGTATATTGGAAAAAACCCAAACTATAGTCTAATAGTGGTAGGGAAAATCCAGGCATAGCTTATATGGTACATCCCAAAGACCAAACCAGATTTCCAACTTCCATGTCAAAGAAACCAACAAGGAGAAACAAAGGAAACTGTTTAACTTGATGATATTAGTTCTTCGAGTATTCGGACGAATGAATCGGAGAATACCCTTCTGGCAGTTGCTGCTGCGACTGTG…	GCTGTGATGAAGAACCGTTACGTGTAACTGGTGTGAGCTGGGCCGCAGGAGCATTCAATAGAGTGGCTCAAGCAGCTGGAGAGGTTGGACAGAAAACAAAAGAGAAGGTTGAAGCTGAGCAACCATCGCAACCAGCACAGTCGCAGCAGCAACTGCCAGAAGGGTATTCTCCGATTCATTCGTCCGAATACTCGAAGAACTAATATCATCAAGTTAAACAGTTTCCTTTGTTTCTCCTTGTTGGTTTCTTTGACATGGAAGTTGGAAATCTGGTTTGGTCTTTGGGATGTACCATATAAGCTATGCCTGGATTTTCCCTACCACTATTAGACTATAGTTTGGGTTTTTTCCAATATACATATTTAATAAGTTGACATTTAAATCAAAAA	CAACAAATTACATATCTCTCTCTCTGCGCGACTTCGAAGATCAACATCCATGGCGTCACAGGTAAGGTCAGTAAAAGTTGGCAATCTCTCTTCAGGAGCAACTGAGCATGATATTAAAGAGTTTTTCTCTTTCTCTGGTGAAGTTGAAAGCATCGATATCCAAAGCAGTAACGAGCATAGTGCTTATGTCACATTTAAAGAAACTCAAGGAGCAGAGACTGCTGTGCTCTTATCTGGAGCGAGTATTGCCGATCAATCAGTCATCATTGAGTTGGCTCCCAACTACAGTCCACCAGCAGCCCCTCATGCTGAAACACAGAGCAGCGGTGCAGAATCTGTTGTCCAGAAGGCAGAAGATGTTGTGAGCAGCATGTTAGCAAAGGGTTTCATTCTTGGGAA…
ATH_RP3_hgx5150v1_pB27_A-274	3p	114819972	Arabidopsis thaliana - AT5G16840	https://www.ncbi.nlm.nih.gov/nuccore/NM_001085126.1	https://www.ncbi.nlm.nih.gov/gene/?term=831547		A	AT5G16840; [gi|145334498|ref|NM_001085126.1| Arabidopsis thaliana RNA recognition motif (RRM)-containing protein (AT5G16840) mRNA, complete cds]	No Data	928	??	Sense		99.6			TTCGTTCTCGATTCTAGATCAGGGTTTTCCCAGTCACGACGTTGTAAAACGACGGCCAGTGAATTGTTATTTGACTCACTATAGGGCGAATTGGGTACCGGGCCTCTAGACACTAGCTACTCGAGGGGCCCCAGGGGCCACGAAAAAAAACCCAAACTATAGTCTAATAGTGGTAGGGAAAATCCAGGCATAGCTTATATGGTACATCCCAAAGACCAAACCAGATTTCCAACTTCCATGTCAAAGAAACCAACAAGGAGAAACAAAGGAAACTGTTTAACTTGATGATATTAGTTCTTCGAGTATTCGGACGAATGAATCGGAGAATACCCTTCTGGCAGTTGCTGCTGCGACTGTGCTGGTTGCGATGGTTGCTCAGCTTTCAACCTTCTCTTTTGT…	AAAACAAAAGAGAAGGTTGAAAGCTGAGCAACCATCGCAACCAGCACAGTCGCAGCAGCAACTGCCAGAAGGGTATTCTCCGATTCATTCGTCCGAATACTCGAAGAACTAATATCATCAAGTTAAACAGTTTCCTTTGTTTCTCCTTGTTGGTTTCTTTGACATGGAAGTTGGAAATCTGGTTTGGTCTTTGGGATGTACCATATAAGCTATGCCTGGATTTTCCCTACCACTATTAGACTATAGTTTGGGTTTTTT
ATH_RP3_hgx5150v1_pB27_A-243	3p	114819972	Arabidopsis thaliana - AT5G16840	https://www.ncbi.nlm.nih.gov/nuccore/NM_001085126.1	https://www.ncbi.nlm.nih.gov/gene/?term=831547		A	AT5G16840; [gi|145334498|ref|NM_001085126.1| Arabidopsis thaliana RNA recognition motif (RRM)-containing protein (AT5G16840) mRNA, complete cds]	No Data	961	??	Sense		99.7			TCGGTATCACGATTCTAGATCAGGGTTTTCCCAGTCACGACGTTGTAAAACGACGGCCAGTGAATTGTAAAACGACTCACTATAGGGCGAATTGGGTACCGGGCCTCTAGACACTAGCTACTCGAGGGGCCCCAGGGGCCACGAATTTAAATGTCAACTTATTAAATATGTATATTGGAAAAAACCCAAACTATAGTCTAATAGTGGTAGGGAAAATCCAGGCATAGCTTATATGGTACATCCCAAAGACCAAACCAGATTTCCAACTTCCATGTCAAAGAAACCAACAAGGAGAAACAAAGGAAACTGTTTAACTTGATGATATTAGTTCTTCGAGTATTCGGACGAATGAATCGGAGAATACCCTTCTGGCAGTTGCTGCTGCGACTGTGCTGGGTT…	AAAAAGAGAAGGTTGAAGCTGAGCAACCATCGCAACCCAGCACAGTCGCAGCAGCAACTGCCAGAAGGGTATTCTCCGATTCATTCGTCCGAATACTCGAAGAACTAATATCATCAAGTTAAACAGTTTCCTTTGTTTCTCCTTGTTGGTTTCTTTGACATGGAAGTTGGAAATCTGGTTTGGTCTTTGGGATGTACCATATAAGCTATGCCTGGATTTTCCCTACCACTATTAGACTATAGTTTGGGTTTTTTCCAATATACATATTTAATAAGTTGACATTTAAA
ATH_RP3_hgx5150v1_pB27_A-155	3p	114819972	Arabidopsis thaliana - AT5G16840	https://www.ncbi.nlm.nih.gov/nuccore/NM_001085126.1	https://www.ncbi.nlm.nih.gov/gene/?term=831547		A	AT5G16840; [gi|145334498|ref|NM_001085126.1| Arabidopsis thaliana RNA recognition motif (RRM)-containing protein (AT5G16840) mRNA, complete cds]	No Data	965	??	Sense		99.5			TAGGTATCTACGATTCTAGATCAGGGTTTTCCCAGTCACGACGTTGTAAAACGACGGCCAGTGAATTGTAATACGACTCACTATAGGGCGAATTGGGTACCGGGCCTCTAGACACTAGCTACTCGAGGGGCCCCAGGGGCCACGAATTTTTTTAAATGTCAACTTATTAAATATGTATATTGGAAAAAACCCAAACTATAGTCTAATAGTGGTAGGGAAAATCCAGGCATAGCTTATATGGTACATCCCAAAGACCAAACCAGATTTCCAACTTCCATGTCAAAGAAACCAACAAGGAGAAACAAAGGAAACTGTTTAACTTGATGATATTAGTTCTTCGAGTATTCGGGACGAATGAATCGGAGAATACCCTTCTGGCAGTTGCTGCTGCGACTGGTG…	TCTCCGATTCATTCGTCCCGAATACTCGAAGAACTAATATCATCAAGTTAAACAGTTTCCTTTGTTTCTCCTTGTTGGTTTCTTTGACATGGAAGTTGGAAATCTGGTTTGGTCTTTGGGATGTACCATATAAGCTATGCCTGGATTTTCCCTACCACTATTAGACTATAGTTTGGGTTTTTTCCAATATACATATTTAATAAGTTGACATTTAAAAAAA
ATH_RP3_hgx5150v1_pB27_A-356	5p 3p	114819892 / 114819886	Arabidopsis thaliana - DL4895C	https://www.ncbi.nlm.nih.gov/nuccore/NM_117881.4	https://www.ncbi.nlm.nih.gov/gene/?term=827493	AT4G17720	A	DL4895C; [NM_117881.4 Arabidopsis thaliana RNA-binding (RRM/RBD/RNP motifs) family protein mRNA]	-70	984	IF	Sense		100.0 / 100.0	TGGATGATGTATATAACTATCTATTCGATGATGAAGATACCCCACCAAACCCAAAAAAAGAGATCCTAGAACTAGCCATGGCCGCAGGGGCCACGAACAAATATTGTTCCTCCTGTGTGAAGGAAAAACAATCTTCCATTTCAATCCGCGTCAACGCGATTTTCTTCATGACGATGACAACAGTTAAAGTGAGCAATGTTTCTCTAGGAGCAACCGATAGAGATCTCAAGGAGTTCTTTTCCTTTTCTGGCGATATTCTGTACCTTGAGACGCAGAGCGAGACTGAGCGGACTAAACTGGCATATGTCACTTTTAAGGATCTACAAGGAGCTGAAACTGCGGTTCTTCTCTCGGGAGCAACGATTGTTGATTCTTCAGTCATTGTCTCTATGGCTCCTG…	CAAATATTGTTCCTCCTGTGTGAAGGAAAAACAATCTTCCATTTCAATCCGCGTCAACGCGATTTTCTTCATGACGATGACAACAGTTAAAGTGAGCAATGTTTCTCTAGGAGCAACCGATAGAGATCTCAAGGAGTTCTTTTCCTTTTCTGGCGATATTCTGTACCTTGAGACGCAGAGCGAGACTGAGCGGACTAAACTGGCATATGTCACTTTTAAGGATCTACAAGGAGCTGAAACTGCGGTTCTTCTCTCGGGAGCAACGATTGTTGATTCTTCAGTCATTGTCTCTATGGCTCCTGATTACCAACTGTCCCCTGAGGCTTTAGCTTCCTTGGAACCCAAGGACAGCAATAAATCTCCCAAGGCAGGTGACTCCGTGTTGAGAAAAGCCGAAGA…	TTATTCCACGAATTCTAGATCAGGGTTTTTCCCAGTCACGACGTTGTAAAACGACGGCCAGTGAATTGTAATACGACTCACTATAGGGCGAATTGGGTACCGGGCCTCTAGACACTAGCTACTCGAGGGGCCCCAGGGGCCACGAAACCGTTTACAACAAGAATCAGAAAGGTCTTTGATTGCATATCTCAAGGTTGAGCCGGAGCAGGAGCTGAAGCCATAGGTGGAGGAGATTGTTGCTGCAATGGTTTCGATTGTGGCTCAAGATGTTCAGAATCTTTCTTTGCTTCAGGAGATTCAGAGAGTTTTGATTCACGTTCGGCTTCTTGCGTTGATGAAGCTGCCTTTGGTGATTCAGACAAGTGAACTCTAGCAAACTCATCAACCACTTTCCTCTTA…	AGAAAATTGGTTTCACTGATAAGATCAACACAGGCACGGTGGTAGTGGGAGAAAAGGTCAGGGAAGTTGATCAGAAGTACCAAGTCTCAGAGAAAACCAAATCAGCAATCGCTGCAGCGGAGCAGACAGTGAGCAATGCAGGTTCAGCTATAATGAAGAACCGGTATGTTCTCACAGGTGCCACGTGGGTTACTGGAGCATTCAACAAAGTTGCTAAAGCTGCAGAAGAAGTTGGACAAAAGGCTAAAGAGAAAGTTGGTATGGCTGAGGAAGAGGATAAGAGGAAAGTGGTTGATGAGTTTGCTAGAGTTCACTTGTCTGAATCACCAAAGGCAGCTTCATCAACGCAAGAAGCCGAACGTGAATCAAAACTCTCTGAATCTCCTGAAGCAAAGAAAG…	CAAATATTGTTCCTCCTGTGTGAAGGAAAAACAATCTTCCATTTCAATCCGCGTCAACGCGATTTTCTTCATGACGATGACAACAGTTAAAGTGAGCAATGTTTCTCTAGGAGCAACCGATAGAGATCTCAAGGAGTTCTTTTCCTTTTCTGGCGATATTCTGTACCTTGAGACGCAGAGCGAGACTGAGCGGACTAAACTGGCATATGTCACTTTTAAGGATCTACAAGGAGCTGAAACTGCGGTTCTTCTCTCGGGAGCAACGATTGTTGATTCTTCAGTCATTGTCTCTATGGCTCCTGATTACCAACTGTCCCCTGAGGCTTTAGCTTCCTTGGAACCCAAGGACAGCAATAAATCTCCCAAGGCAGGTGACTCCGTGTTGAGAAAAGCCGAAGA…
ATH_RP3_hgx5150v1_pB27_A-373	5p 3p	114819892 / 114819886	Arabidopsis thaliana - DL4895C	https://www.ncbi.nlm.nih.gov/nuccore/NM_117881.4	https://www.ncbi.nlm.nih.gov/gene/?term=827493	AT4G17720	A	DL4895C; [NM_117881.4 Arabidopsis thaliana RNA-binding (RRM/RBD/RNP motifs) family protein mRNA]	-70	984	IF	Sense		100.0 / 99.0	TGGGATGATGTATATAACTATCTATTCGATGATGAAGATACCCCACCAAACCCAAAAAAAGAGATCCTAGAACTAGCCATGGCCGCAGGGGCCACGAACAAATATTGTTCCTCCTGTGTGAAGGAAAAACAATCTTCCATTTCAATCCGCGTCAACGCGATTTTCTTCATGACGATGACAACAGTTAAAGTGAGCAATGTTTCTCTAGGAGCAACCGATAGAGATCTCAAGGAGTTCTTTTCCTTTTCTGGCGATATTCTGTACCTTGAGACGCAGAGCGAGACTGAGCGGACTAAACTGGCATATGTCACTTTTAAGGATCTACAAGGAGCTGAAACTGCGGTTCTTCTCTCGGGAGCAACGATTGTTGATTCTTCAGTCATTGTCTCTATGGCTCCT…	CAAATATTGTTCCTCCTGTGTGAAGGAAAAACAATCTTCCATTTCAATCCGCGTCAACGCGATTTTCTTCATGACGATGACAACAGTTAAAGTGAGCAATGTTTCTCTAGGAGCAACCGATAGAGATCTCAAGGAGTTCTTTTCCTTTTCTGGCGATATTCTGTACCTTGAGACGCAGAGCGAGACTGAGCGGACTAAACTGGCATATGTCACTTTTAAGGATCTACAAGGAGCTGAAACTGCGGTTCTTCTCTCGGGAGCAACGATTGTTGATTCTTCAGTCATTGTCTCTATGGCTCCTGATTACCAACTGTCCCCTGAGGCTTTAGCTTCCTTGGAACCCAAGGACAGCAATAAATCTCCCAAGGCAGGTG	TAGTTCTACGATTCTAGATCAGGGTTTTCCCAGTCACGACGTTGTAAAACGACGGCCAGTGAATTGTAATACGACTCACTATAGGGCGAATTGGGTACCGGGCCTCTAGACACTAGCTACTCGAGGGGCCCCAGGGGCCACGAAACCGTTTACAACAAGAATCAGAAAGGTCTTTGATTGCATATCTCAAGGTTGAGCCGGAGCAGGAGCTGAAGCCATAGGTGGAGGAGATTGTTGCTGCAATGGTTTCGATTGTGGCTCAAGATGTTCAGAATCTTTCTTTGCTTCAGGAGATTCAGAGAGTTTTGATTCACGTTCGGCTTCTTGCGTTGATGAAGCTGCCTTTGGTGATTCAGACAAGTGAACTCTAGCAAACTCATCAACCACTTTCCTCTTATC…	GAGTTGACAAAAGCTAAAGAGAAAGTGGTATGGCTGAGGAAGAGGATAAGAGGAAAGTGGTTGATGAGTTTGCTAGAGTTCACTTGTCTGAATCACCAAAGGCAGCTTCATCAACGCAAGAAGCCGAACGTGAATCAAAACTCTCTGAATCTCCTGAAGCAAAGAAAGATTCTGAACATCTTGAGCCACAATCGAAACCATTGCAGCAACAATCTCCTCCACCTATGGCTTCAGCTCCTGCTCCGGCTCAACCTTGAGATATGCAATCAAAGACCTTTCTGATTCTTGTTGTAAACGGT	CAAATATTGTTCCTCCTGTGTGAAGGAAAAACAATCTTCCATTTCAATCCGCGTCAACGCGATTTTCTTCATGACGATGACAACAGTTAAAGTGAGCAATGTTTCTCTAGGAGCAACCGATAGAGATCTCAAGGAGTTCTTTTCCTTTTCTGGCGATATTCTGTACCTTGAGACGCAGAGCGAGACTGAGCGGACTAAACTGGCATATGTCACTTTTAAGGATCTACAAGGAGCTGAAACTGCGGTTCTTCTCTCGGGAGCAACGATTGTTGATTCTTCAGTCATTGTCTCTATGGCTCCTGATTACCAACTGTCCCCTGAGGCTTTAGCTTCCTTGGAACCCAAGGACAGCAATAAATCTCCCAAGGCAGGTGACTCCGTGTTGAGAAAAGCCGAAGA…
ATH_RP3_hgx5150v1_pB27_A-42	5p 3p	114819892 / 114819886	Arabidopsis thaliana - DL4895C	https://www.ncbi.nlm.nih.gov/nuccore/NM_117881.4	https://www.ncbi.nlm.nih.gov/gene/?term=827493	AT4G17720	A	DL4895C; [NM_117881.4 Arabidopsis thaliana RNA-binding (RRM/RBD/RNP motifs) family protein mRNA]	-70	984	IF	Sense		99.8 / 99.1	ATGGATGATGTATATAACTATCTATTCGATGATGAAGATACCCCACCAAACCCAAAAAAAGAGATCCTAGATACTAGCCATGGCCGCAGGGGCCACGAACAAATATTGTTCCTCCTGTGTGAAGGAAAAACAATCTTCCATTTCAATCCGCGTCAACGCGATTTTCTTCATGACGATGACAACAGTTAAAGTGAGCAATGTTTCTCTAGGAGCAACCGATAGAGATCTCAAGGAGTTCTTTTCCTTTTCTGGCGATATTCTGTACCTTGAGACGCAGAGCGAGACTGAGCGGACTAAACTGGCATATGTCACTTTTAAGGATCTACAAGGAGCTGAAACTGCGGTTCTTCTCTCGGGAGCAACGATTGTTGATTCTTCAGTCATTGTCTCTATGGCTCC…	CAAATATTGTTCCTCCTGTGTGAAGGAAAAACAATCTTCCATTTCAATCCGCGTCAACGCGATTTTCTTCATGACGATGACAACAGTTAAAGTGAGCAATGTTTCTCTAGGAGCAACCGATAGAGATCTCAAGGAGTTCTTTTCCTTTTCTGGCGATATTCTGTACCTTGAGACGCAGAGCGAGACTGAGCGGACTAAACTGGCATATGTCACTTTTAAGGATCTACAAGGAGCTGAAACTGCGGTTCTTCTCTCGGGAGCAACGATTGTTGATTCTTCAGTCATTGTCTCTATGGCTCCTGATTACCAACTGTCCCCTGAGGCTTTTAGCTTCCTTGGAACCCAAGGACAGCAATAAATCTCCCAAGGCAGGTGACTCCGTGTTGAGAAAAGCCGAAG…	TAGTTCTACGATTCTAGATCAGGGTTTTCCCAGTCACGACGTTGTAAAACGACGGCCAGTGAATTGTAATCCGACTCACTATAGGGCGAATTGGGTACCGGGCCTCTAGACACTAGCTACTCGAGGGGCCCCAGGGGCCACGAAACCGTTTACAACAAGAATCAGAAAGGTCTTTGATTGCATATCTCAAGGTTGAGCCGGAGCAGGAGCTGAAGCCATAGGTGGAGGAGATTGTTGCTGCAATGGTTTCGATTGTGGCTCAAGATGTTCAGAATCTTTCTTTGCTTCAGGAGATTCAGAGAGTTTTGATTCACGTTCGGCTTCTTGCGTTGATGAAGCTGCCTTTGGTGATTCAGACAAGTGAACTCTAGCAAACTCATCAACCACTTTCCTCTTATC…	GTGCACGTGGGTACTGGAGCATTCAACAAAGTGCTAAAGCTGCAGAAGAAGTTGGACAAAAGGCTAAAAGAGAAAGTTGGTATGGCTGAGGAAGAGGATAAGAGGAAAGTGGTTGATGAGTTTGCTAGAGTTCACTTGTCTGAATCACCAAAGGCAGCTTCATCAACGCAAGAAGCCGAACGTGAATCAAAACTCTCTGAATCTCCTGAAGCAAAGAAAGATTCTGAACATCTTGAGCCACAATCGAAACCATTGCAGCAACAATCTCCTCCACCTATGGCTTCAGCTCCTGCTCCGGCTCAACCTTGAGATATGCAATCAAAGACCTTTCTGATTCTTGTTGTAAACGGT	CAAATATTGTTCCTCCTGTGTGAAGGAAAAACAATCTTCCATTTCAATCCGCGTCAACGCGATTTTCTTCATGACGATGACAACAGTTAAAGTGAGCAATGTTTCTCTAGGAGCAACCGATAGAGATCTCAAGGAGTTCTTTTCCTTTTCTGGCGATATTCTGTACCTTGAGACGCAGAGCGAGACTGAGCGGACTAAACTGGCATATGTCACTTTTAAGGATCTACAAGGAGCTGAAACTGCGGTTCTTCTCTCGGGAGCAACGATTGTTGATTCTTCAGTCATTGTCTCTATGGCTCCTGATTACCAACTGTCCCCTGAGGCTTTAGCTTCCTTGGAACCCAAGGACAGCAATAAATCTCCCAAGGCAGGTGACTCCGTGTTGAGAAAAGCCGAAGA…
ATH_RP3_hgx5150v1_pB27_A-67	5p	114819892	Arabidopsis thaliana - DL4895C	https://www.ncbi.nlm.nih.gov/nuccore/NM_117881.4	https://www.ncbi.nlm.nih.gov/gene/?term=827493	AT4G17720	A	DL4895C; [NM_117881.4 Arabidopsis thaliana RNA-binding (RRM/RBD/RNP motifs) family protein mRNA]	-58	No Data	IF	Sense		100.0	TGGATGATGTATATAACTATCTATTCGATGATGAAGATACCCCACCAAACCCAAAAAAAGAGATCCTACTAATTAGCCATGGCCGCAGGGGCCACGAACTCCTGTGTGAAGGAAAAACAATCTTCCATTTCAATCCGCGTCAACGCGATTTTCTTCATGACGATGACAACAGTTAAAGTGAGCAATGTTTCTCTAGGAGCAACCGATAGAGATCTCAAGGAGTTCTTTTCCTTTTCTGGCGATATTCTGTACCTTGAGACGCAGAGCGAGACTGAGCGGACTAAACTGGCATATGTCACTTTTAAGGATCTACAAGGAGCTGAAACTGCGGTTCTTCTCTCGGGAGCAACGATTGTTGATTCTTCAGTCATTGTCTCTATGGCTCCTGATTACCAACTG…	CTCCTGTGTGAAGGAAAAACAATCTTCCATTTCAATCCGCGTCAACGCGATTTTCTTCATGACGATGACAACAGTTAAAGTGAGCAATGTTTCTCTAGGAGCAACCGATAGAGATCTCAAGGAGTTCTTTTCCTTTTCTGGCGATATTCTGTACCTTGAGACGCAGAGCGAGACTGAGCGGACTAAACTGGCATATGTCACTTTTAAGGATCTACAAGGAGCTGAAACTGCGGTTCTTCTCTCGGGAGCAACGATTGTTGATTCTTCAGTCATTGTCTCTATGGCTCCTGATTACCAACTGTCCCCTGAGGCTTTAGCTTCCTTGGAACCCAAGGACAGCAATAAATCTCCCAAGGCAG
ATH_RP3_hgx5150v1_pB27_A-344	5p	114819892	Arabidopsis thaliana - DL4895C	https://www.ncbi.nlm.nih.gov/nuccore/NM_117881.4	https://www.ncbi.nlm.nih.gov/gene/?term=827493	AT4G17720	A	DL4895C; [NM_117881.4 Arabidopsis thaliana RNA-binding (RRM/RBD/RNP motifs) family protein mRNA]	-58	No Data	IF	Sense		100.0	AGGATGATGTATATAACTATCTATTCGATGATGAAGATACCCCACCAAACCCAAAAAAAGAGATCCTAGAACTAGCCATGGCCGCAGGGGCCACGAACTCCTGTGTGAAGGAAAAACAATCTTCCATTTCAATCCGCGTCAACGCGATTTTCTTCATGACGATGACAACAGTTAAAGTGAGCAATGTTTCTCTAGGAGCAACCGATAGAGATCTCAAGGAGTTCTTTTCCTTTTCTGGCGATATTCTGTACCTTGAGACGCAGAGCGAGACTGAGCGGACTAAACTGGCATATGTCACTTTTAAGGATCTACAAGGAGCTGAAACTGCGGTTCTTCTCTCGGGAGCAACGATTGTTGATTCTTCAGTCATTGTCTCTATGGCTCCTGATTACCAACTGT…	CTCCTGTGTGAAGGAAAAACAATCTTCCATTTCAATCCGCGTCAACGCGATTTTCTTCATGACGATGACAACAGTTAAAGTGAGCAATGTTTCTCTAGGAGCAACCGATAGAGATCTCAAGGAGTTCTTTTCCTTTTCTGGCGATATTCTGTACCTTGAGACGCAGAGCGAGACTGAGCGGACTAAACTGGCATATGTCACTTTTAAGGATCTACAAGGAGCTGAAACTGCGGTTCTTCTCTCGGGAGCAACGATTGTTGATTCTTCAGTCATTGTCTCTATGGCTCCTGATTACCAACTGTCCCCTGAGGCTTTAGCTTCCTTGGAACCCAAGGACAGCAATAAATCTCCCAAGGCAGGTGACTCCGTGT
ATH_RP3_hgx5150v1_pB27_A-320	5p 3p	114819892 / 114819886	Arabidopsis thaliana - DL4895C	https://www.ncbi.nlm.nih.gov/nuccore/NM_117881.4	https://www.ncbi.nlm.nih.gov/gene/?term=827493	AT4G17720	A	DL4895C; [NM_117881.4 Arabidopsis thaliana RNA-binding (RRM/RBD/RNP motifs) family protein mRNA]	-43	1137	IF	Sense		100.0 / 99.5	TGGATGATGTATATAACTATCTATTCGATGATGAAGATACCCCACCAAACCCAAAAAAAGAGATCCTAGAACTAGCCATGGCCGCAGGGGCCACGAAAAAACAATCTTCCATTTCAATCCGCGTCAACGCGATTTTCTTCATGACGATGACAACAGTTAAAGTGAGCAATGTTTCTCTAGGAGCAACCGATAGAGATCTCAAGGAGTTCTTTTCCTTTTCTGGCGATATTCTGTACCTTGAGACGCAGAGCGAGACTGAGCGGACTAAACTGGCATATGTCACTTTTAAGGATCTACAAGGAGCTGAAACTGCGGTTCTTCTCTCGGGAGCAACGATTGTTGATTCTTCAGTCATTGTCTCTATGGCTCCTGATTACCAACTGTCCCCTGAGGCTTTAG…	AAAACAATCTTCCATTTCAATCCGCGTCAACGCGATTTTCTTCATGACGATGACAACAGTTAAAGTGAGCAATGTTTCTCTAGGAGCAACCGATAGAGATCTCAAGGAGTTCTTTTCCTTTTCTGGCGATATTCTGTACCTTGAGACGCAGAGCGAGACTGAGCGGACTAAACTGGCATATGTCACTTTTAAGGATCTACAAGGAGCTGAAACTGCGGTTCTTCTCTCGGGAGCAACGATTGTTGATTCTTCAGTCATTGTCTCTATGGCTCCTGATTACCAACTGTCCCCTGAGGCTTTAGCTTCCTTGGAACCCAAGGACAGCAATAAATCTCCCAAGGCAGGTGACTCCGTGTTGAGAAAAGCCGAAGATGTTGTGAGCAGCATGCTTGCAAAGGG…	TCGTATCTTCCGATTCTTAGATCAGGGTTTTCCCAGTCACGACGTTGTAAAACGACGGCCAGTGAATTCGTAATCCGACTCACTATAGGGCGAATTGGGTACCGGGCCTCTAGACACTAGCTACTCGAGGGGCCCCAGGGGCCACGAATTTTTTTTTTTTTAAGAACAAAATTGTTTTCTTTTTAAGGTCTAATTACCAAATCGACCATGAATCCAATGTTACAAGAACACAAGTCTTCGTCCTAAATAACAAGTTCAATCTTCATCTTCAACAATCTGAGAGAGATTAGTTCCAAGTTTTACCGTTTACAACAAGAATCAAAAAGGTCTTTGATTGCATATCTCAAGGTTGAGCCGGAGCAGGAGCTGAAGCCATAGGTGGAGGAAATTGTTGCTGCA…	CTCCTGCTCCGGCTCAACCTTGAGATATGCAATCAAAGACCTTTTTGATTCTTGTTGTAAACGGTAAAACTTGGAACTAATCTCTCTCAGATTGTTGAAGATGAAGATTGAACTTGTTATTTAGGACGAAGACTTGTGTTCTTGTAACATTGGATTCATGGTCGATTTGGTAATTAGACCTTAAAAAGAAAACAATTTTGTTCTTAAAAAAAAAAAAA	AAAACAATCTTCCATTTCAATCCGCGTCAACGCGATTTTCTTCATGACGATGACAACAGTTAAAGTGAGCAATGTTTCTCTAGGAGCAACCGATAGAGATCTCAAGGAGTTCTTTTCCTTTTCTGGCGATATTCTGTACCTTGAGACGCAGAGCGAGACTGAGCGGACTAAACTGGCATATGTCACTTTTAAGGATCTACAAGGAGCTGAAACTGCGGTTCTTCTCTCGGGAGCAACGATTGTTGATTCTTCAGTCATTGTCTCTATGGCTCCTGATTACCAACTGTCCCCTGAGGCTTTAGCTTCCTTGGAACCCAAGGACAGCAATAAATCTCCCAAGGCAGGTGACTCCGTGTTGAGAAAAGCCGAAGATGTTGTGAGCAGCATGCTTGCAAAGGG…
ATH_RP3_hgx5150v1_pB27_A-90	5p	114819892	Arabidopsis thaliana - DL4895C	https://www.ncbi.nlm.nih.gov/nuccore/NM_117881.4	https://www.ncbi.nlm.nih.gov/gene/?term=827493	AT4G17720	A	DL4895C; [NM_117881.4 Arabidopsis thaliana RNA-binding (RRM/RBD/RNP motifs) family protein mRNA]	-43	No Data	IF	Sense		100.0	AGGATGATGTATATAACTATCTATTCGATGATGAAGATACCCCACCAAACCCAAAAAAAGAGATCCTAGAACTAGCCATGGCCGCAGGGGCCACGAAAAAACAATCTTCCATTTCAATCCGCGTCAACGCGATTTTCTTCATGACGATGACAACAGTTAAAGTGAGCAATGTTTCTCTAGGAGCAACCGATAGAGATCTCAAGGAGTTCTTTTCCTTTTCTGGCGATATTCTGTACCTTGAGACGCAGAGCGAGACTGAGCGGACTAAACTGGCATATGTCACTTTTAAGGATCTACAAGGAGCTGAAACTGCGGTTCTTCTCTCGGGAGCAACGATTGTTGATTCTTCAGTCATTGTCTCTATGGCTCCTGATTACCAACTGTCCCCTGAGGCTTTAG…	AAAACAATCTTCCATTTCAATCCGCGTCAACGCGATTTTCTTCATGACGATGACAACAGTTAAAGTGAGCAATGTTTCTCTAGGAGCAACCGATAGAGATCTCAAGGAGTTCTTTTCCTTTTCTGGCGATATTCTGTACCTTGAGACGCAGAGCGAGACTGAGCGGACTAAACTGGCATATGTCACTTTTAAGGATCTACAAGGAGCTGAAACTGCGGTTCTTCTCTCGGGAGCAACGATTGTTGATTCTTCAGTCATTGTCTCTATGGCTCCTGATTACCAACTGTCCCCTGAGGCTTTAGCTTCCTTGGAACCCAAGGACA
ATH_RP3_hgx5150v1_pB27_A-182	5p 3p	114819705	Arabidopsis thaliana - ELC	https://www.ncbi.nlm.nih.gov/nuccore/NM_112075.3	https://www.ncbi.nlm.nih.gov/gene/?term=820419	AT3G12400	A	ELC; [NM_112075.3 Arabidopsis thaliana Ubiquitin-conjugating enzyme/RWD-like protein (ELC), mRNA]	-37	1222	IF	Sense		99.5 / 99.7	TGGATGATGTATATAACTATCTATTCGATGATGAAGATACCCCACCAAACCCAAAAAAAGAGATCCTAGAACTAGCCATGGCCGCAGGGGCCACGAACAATTTGGACTTCCAACGCCGACACCGTTTAACTCCGATGGTTCCCCCGCCGTCTAATCCGCAGCAGGTTCAGCAGTTCCTCTCCTCTGCCCTCTCCCAGCGCGGCCCATCTTCAGTCCCCTACGAAGAGTCCAACAAGTGGTTGATCCGGCAACATCTACTTAACCTAATCTCTTCTTACCCTTCCTTAGAGCCCAAAACGGCATCGTTTATGCCCAACGATGGTCGCTCCGTCAACCTCCATCAAGCAGATGGTACGATTCCGATGCCTTTTCATGGAGTCACCTATAACATACCTGTGA…	CAATTTGGACTTCCAACGCCGACACCGTTTAACTCCGATGGTTCCCCCGCCGTCTAATCCGCAGCAGGTTCAGCAGTTCCTCTCCTCTGCCCTCTCCCAGCGCGGCCCATCTTCAGTCCCCTACGAAGAGTCCAACAAGTGGTTGATCCGGCAACATCTACTTAACCTAATCTCTTCTTACCCTTCCTTAGAGCCCAAAACGGCATCGTTTATGCCCAAC	TACGTTCTCCGATTCCTAGATCAGGGTTTTCCCAGTCACGACGTTGTAAAACGACGGCCAGTGAATTGTAATACGACTCACTATAGGGCGAATTGGGTACCGGGCCTCTAGACACTAGCTACTCGAGGGGCCCCAGGGGCCACGAACGCAAACAAAAACACTGAATTTCATTCATGAATGTAACCTACCTGCGATGGCTGCAACCTGAACCTCCATTTGTGCCGCCCTGACTTTAGAACCCGTGGCTCGGTGGAAGAACTGTTCTCTCGACAACAACCTCACATTCCTCAAATACTGATCAAAGGGAACAACACCATCTTGAAACGACTTATCCAAGGAATAAATAGCATCTTCAATGGCTAAATCCAAAGCAGTACACTCTAACATCTGCTTAGAGAG…	ACCAAGGCAAAACCAAGAATTTAGTTGATTTGGAATGTGGATAATGCTTTTGAATGTGGTGACACACTCTCTAAGCAGATGTTAGAGTGTACTGCTTTGGATTTAGCCATTGAAGATGCTATTTATTCCTTGGATAAGTCGTTTCAAGATGGTGTTGTTCCCTTTGATCAGTATTTGAGGAATGTGAGGTTGTTGTCGAGAGAACAGTTCTTCCACCGAGCCACGGGTTCTAAAGTCAGGGCGGCACAAATGGAGGTTCAGGTTGCAGCCATCGCAGGTAGGTTACATTCATGAATGAAATTCAGTGTTTTTGTTTGCG	CAATTTGGACTTCCAACGCCGACACCGTTTAACTCCGATGGTTCCCCCGCCGTCTAATCCGCAGCAGGTTCAGCAGTTCCTCTCCTCTGCCCTCTCCCAGCGCGGCCCATCTTCAGTCCCCTACGAAGAGTCCAACAAGTGGTTGATCCGGCAACATCTACTTAACCTAATCTCTTCTTACCCTTCCTTAGAGCCCAAAACGGCATCGTTTATGCACAACGATGGTCGCTCCGTCAACCTCCTTCAAGCAGATGGTACGATTCCGATGCCTTTTCATGGAGTCACCTATAACATACCTGTGATTATCTGGCTCCTCGAGTCATATCCTCGTCATCCTCCTTGCGTCTATGTGAATCCCACCGCTGATATGATCATCAAGCGACCTCACGCACATGTCAC…
ATH_RP3_hgx5150v1_pB27_A-124	3p	114819705	Arabidopsis thaliana - ELC	https://www.ncbi.nlm.nih.gov/nuccore/NM_112075.3	https://www.ncbi.nlm.nih.gov/gene/?term=820419	AT3G12400	A	ELC; [NM_112075.3 Arabidopsis thaliana Ubiquitin-conjugating enzyme/RWD-like protein (ELC), mRNA]	No Data	850	??	Sense		99.4			TCGATCTCCGATTCCTAGATCAGGGTTTTCCCAGTCACGACGTTGTAAAACGACGGCCAGTGAATTGTAATACGACTCACTATAGGGCGAATTGGGTACCGGGCCTCTAGACACTAGCTACTCGAGGGGCCCCAGGGGCCACGAACGTTGTTCAAGTGTTTCTTTCTCCTCAACCATCTCTTTCAACCCTATATTAAGCTCATCCTCTCTTCTCTTCAGCCCAGCTTGCAAGCTCAGCAGCTCCTCTGCTTCAGCTTCTCTGGCTCTCCTCATCGAAACCAAATCGCTATGAACCATCTCCACCATCTTATTAATCGCATTTCTCTTGAAAACCTCCGCCGCATCATCAGATTGCTGCTGGTGGTGAACATGCTGCACTTGCACCCTACTTACTCCTCC…	TCTCTGTCACGACCTCCTTCGGCTGATCAGTCATAGCATAGACCGTTCCCGCCATCACCTTACGGCGGAGGAGTAAGTAGGGTGCAAGTGCAGCATGTTCACCACCAGCAGCAATCTGATGATGCGGCGGAGGTTTTCAAGAGAAATGCGATTAATAAGATGGTGGAGATGGTTCATAGCGATTTGGTTTCGATGAGGAGAGCCAGAGAAGCTGAAGCAGAGGAGCTGCTGAGCTTGCAAGCTGGGCTGAAGAGAAGAGAGGATGAGCTTAATATAGGGTTGAAAGAGATGGTTGAGGAGAAAGAAACACTTGAACAACG
ATH_RP3_hgx5150v1_pB27_A-80	5p 3p	114819705	Arabidopsis thaliana - ELC	https://www.ncbi.nlm.nih.gov/nuccore/NM_112075.3	https://www.ncbi.nlm.nih.gov/gene/?term=820419	AT3G12400	A	ELC; [NM_112075.3 Arabidopsis thaliana Ubiquitin-conjugating enzyme/RWD-like protein (ELC), mRNA]	3	1508	IF	Sense		100.0 / 98.9	TGGATGATGTATATAACTATCTATTCGATGATGAAGATACCCCACCAAACCCAAAAAAAGAGATCCTAGAACTAGCCATGGCCGCAGGGGCCACGAAGGTTCCCCCGCCGTCTAATCCGCAGCAGGTTCAGCAGTTCCTCTCCTCTGCCCTCTCCCAGCGCGGCCCATCTTCAGTCCCCTACGAAGAGTCCAACAAGTGGTTGATCCGGCAACATCTACTTAACCTAATCTCTTCTTACCCTTCCTTAGAGCCCAAAACGGCATCGTTTATGCACAACGATGGTCGCTCCGTCAACCTCCTTCAAGCAGATGGTACGATTCCGATGCCTTTTCATGGAGTCACCTATAACATACCTGTGATTATCTGGCTCCTCGAGTCATATCCTCGTCATCCTCCTT…	GGTTCCCCCGCCGTCTAATCCGCAGCAGGTTCAGCAGTTCCTCTCCTCTGCCCTCTCCCAGCGCGGCCCATCTTCAGTCCCCTACGAAGAGTCCAACAAGTGGTTGATCCGGCAACATCTACTTAACCTAATCTCTTCTTACCCTTCCTTAGAGCCCAAAACGGCATCGTTTATGCACAACGATGGTCGCTCCGTCAACCTCCTTCAAGCAGATGGTACGATTCCGATGCCTTTTCATGGAGTCACCTATAACATACCTGTGATTATCTGGCTCCTCGAGTCATATCCTCGTCATCCTCCTTGCGTCTATGTGAATCCCACCGCTGATATGATCATCAAGCGACCTCACGCACATGTCACTCCTTCTGGTCTCGTTTCTCTTCCGTACCTTCAGAATTG…	TCGCTTCACGATTCTAGATCAGGGTTTTCCCAGTCACGACGTTGTAAAACGACGGCCAGTGAATTGTAAAACGACTCACTATAGGGCGAATTGGGTACCGGGCCTCTAGACACTAGCTACTCGAGGGGCCCCAGGGGCCACGAATTTTTTAACATTCTCAAACCAATTGATTGATTCATTAGATAATAATACTGTTTATCACAAAGATCCCCAACATGTAAAAAAGTAGTCATAGATCACAAAAGGAGACGATTCTCAGGCCCTGATCCATTCAAATATGTATGTGCACAACAGTGTACGTGTATATATAGTCTATAGACATTTAATTCAATCTTAAAGAGGAACCATCATCACACGCATAGCCACAGAAATACTCCTCAAAGATGCTAATCTCAGACT…	GTTCTAAAGTCAGGGCGGCACAAATGGAGGTTCAGGTTGCAGCCATCGCAGGTAGGTTACATTCATGAATGAAATTCAGTGTTTTTGTTTGCGGAGAAAACTGTGTCACACAATGCTGGTTTATATAGTCTGAGATTAGCATCTTTGAGGAGTATTTCTGTGGCTATGCGTGTGATGATGGTTCCTCTTTAAGATTGAATTAAATGTCTATAGACTATATATACACGTACACTGTTGTGCACATACATATTTGAATGGATCAGGGCCTGAGAATCGTCTCCTTTTGTGATCTATGACTACTTTTTTACATGTTGGGGATCTTTGTGATAAACAGTATTATTATCTAATGAATCAATCAATTGGTTTGAGAATGTTAAAAAA	GGTTCCCCCGCCGTCTAATCCGCAGCAGGTTCAGCAGTTCCTCTCCTCTGCCCTCTCCCAGCGCGGCCCATCTTCAGTCCCCTACGAAGAGTCCAACAAGTGGTTGATCCGGCAACATCTACTTAACCTAATCTCTTCTTACCCTTCCTTAGAGCCCAAAACGGCATCGTTTATGCACAACGATGGTCGCTCCGTCAACCTCCTTCAAGCAGATGGTACGATTCCGATGCCTTTTCATGGAGTCACCTATAACATACCTGTGATTATCTGGCTCCTCGAGTCATATCCTCGTCATCCTCCTTGCGTCTATGTGAATCCCACCGCTGATATGATCATCAAGCGACCTCACGCACATGTCACTCCTTCTGGTCTCGTTTCTCTTCCGTACCTTCAGAATTG…
ATH_RP3_hgx5150v1_pB27_A-308	5p 3p	114819705	Arabidopsis thaliana - ELC	https://www.ncbi.nlm.nih.gov/nuccore/NM_112075.3	https://www.ncbi.nlm.nih.gov/gene/?term=820419	AT3G12400	A	ELC; [NM_112075.3 Arabidopsis thaliana Ubiquitin-conjugating enzyme/RWD-like protein (ELC), mRNA]	12	1216	IF	Sense		100.0 / 99.8	TGGATGATGTATATAACTATCTATTCGATGATGAAGATACCCCACCAAACCCAAAAAAAGAGATCCTAGAACTAGCCATGGCCGCAGGGGCCACGAAGCCGTCTAATCCGCAGCAGGTTCAGCAGTTCCTCTCCTCTGCCCTCTCCCAGCGCGGCCCATCTTCAGTCCCCTACGAAGAGTCCAACAAGTGGTTGATCCGGCAACATCTACTTAACCTAATCTCTTCTTACCCTTCCTTAGAGCCCAAAACGGCATCGTTTATGCACAACGATGGTCGCTCCGTCAACCTCCTTCAAGCAGATGGTACGATTCCGATGCCTTTTCATGGAGTCACCTATAACATACCTGTGATTATCTGGCTCCTCGAGTCATATCCTCGTCATCCTCCTTGCGTCTATG…	GCCGTCTAATCCGCAGCAGGTTCAGCAGTTCCTCTCCTCTGCCCTCTCCCAGCGCGGCCCATCTTCAGTCCCCTACGAAGAGTCCAACAAGTGGTTGATCCGGCAACATCTACTTAACCTAATCTCTTCTTACCCTTCCTTAGAGCCCAAAACGGCATCGTTTATGCACAACGATGGTCGCTCCGTCAACCTCCTTCAAGCAGATGGTACGATTCCGATGCCTTTTCATGGAGTCACCTATAACATACCTGTGATTATCTGGCTCCTCGAGTCATATCCTCGTCATCCTCCTTGCGTCTATGTGAATCCCACCGCTGATATGATCATCAAGCGACCTCACGCACATGTCACTCCTTCTGGTCTCGTTTCTCTTCCGTACCTTCAGAATTGGGTCTACCC…	TCGATCTACGATTCTAGATCAGGGTTTTCCCAGTCACGACGTTGTAAAACGACGGCCAGTGAATTGTAAAATGACTCACTATAGGGCGAATTGGGTACCGGGCCTCTAGACACTAGCTACTCGAGGGGCCCCAGGGGCCACGAACAAAAACACTGAATTTCATTCATGAATGTAACCTACCTGCGATGGCTGCAACCTGAACCTCCATTTGTGCCGCCCTGACTTTAGAACCCGTGGCTCGGTGGAAGAACTGTTCTCTCGACAACAACCTCACATTCCTCAAATACTGATCAAAGGGAACAACACCATCTTGAAACGACTTATCCAAGGAATAAATAGCATCTTCAATGGCTAAATCCAAAGCAGTACACTCTAACATCTGCTTAGAGAGTGTGTCAC…	AGAGCCAGAGAAGCTGAAGCAGAGGAGCTGCTGAGCTTGCAAGCTGGGCTGAAGAGAAGAGAGGATGAGCTTAATATAGGGTTGAAAGAGATGGTTGAGGAGAAAGAAACACTTGAACAACAATTACAGATTATCTCCATGAATACTGATATTCTAGACTCGTGGGTTAGAGAGAACCAAGGCAAAACCAAGAATTTAGTTGATTTGGATGTGGATAATGCTTTTGAATGTGGTGACACACTCTCTAAGCAGATGTTAGAGTGTACTGCTTTGGATTTAGCCATTGAAGATGCTATTTATTCCTTGGATAAGTCGTTTCAAGATGGTGTTGTTCCCTTTGATCAGTATTTGAGGAATGTGAGGTTGTTGTCGAGAGAACAGTTCTTCCACCGAGCCACG…	GCCGTCTAATCCGCAGCAGGTTCAGCAGTTCCTCTCCTCTGCCCTCTCCCAGCGCGGCCCATCTTCAGTCCCCTACGAAGAGTCCAACAAGTGGTTGATCCGGCAACATCTACTTAACCTAATCTCTTCTTACCCTTCCTTAGAGCCCAAAACGGCATCGTTTATGCACAACGATGGTCGCTCCGTCAACCTCCTTCAAGCAGATGGTACGATTCCGATGCCTTTTCATGGAGTCACCTATAACATACCTGTGATTATCTGGCTCCTCGAGTCATATCCTCGTCATCCTCCTTGCGTCTATGTGAATCCCACCGCTGATATGATCATCAAGCGACCTCACGCACATGTCACTCCTTCTGGTCTCGTTTCTCTTCCGTACCTTCAGAATTGGGTCTACCC…
ATH_RP3_hgx5150v1_pB27_A-325	5p 3p	114819705	Arabidopsis thaliana - ELC	https://www.ncbi.nlm.nih.gov/nuccore/NM_112075.3	https://www.ncbi.nlm.nih.gov/gene/?term=820419	AT3G12400	A	ELC; [NM_112075.3 Arabidopsis thaliana Ubiquitin-conjugating enzyme/RWD-like protein (ELC), mRNA]	12	1216	IF	Sense		100.0 / 98.7	TGGATGATGTATATAACTATCTATTCGATGATGAAGATACCCCACCAAACCCAAAAAAAGAGATCCTAGAACTAGCCATGGCCGCAGGGGCCACGAAGCCGTCTAATCCGCAGCAGGTTCAGCAGTTCCTCTCCTCTGCCCTCTCCCAGCGCGGCCCATCTTCAGTCCCCTACGAAGAGTCCAACAAGTGGTTGATCCGGCAACATCTACTTAACCTAATCTCTTCTTACCCTTCCTTAGAGCCCAAAACGGCATCGTTTATGCACAACGATGGTCGCTCCGTCAACCTCCTTCAAGCAGATGGTACGATTCCGATGCCTTTTCATGGAGTCACCTATAACATACCTGTGATTATCTGGCTCCTCGAGTCATATCCTCGTCATCCTCCTTGCGTCTATG…	GCCGTCTAATCCGCAGCAGGTTCAGCAGTTCCTCTCCTCTGCCCTCTCCCAGCGCGGCCCATCTTCAGTCCCCTACGAAGAGTCCAACAAGTGGTTGATCCGGCAACATCTACTTAACCTAATCTCTTCTTACCCTTCCTTAGAGCCCAAAACGGCATCGTTTATGCACAACGATGGTCGCTCCGTCAACCTCCTTCAAGCAGATGGTACGATTCCGATGCCTTTTCATGGAGTCACCTATAACATACCTGTGATTATCTGGCTCCTCGAGTCATATCCTCGTCATCCTCCTTGCGTCTATGTGAATCCCACCGCTGATATGATCATCAAGCGACCTCACGCACATGTCACTCC	TAGCATCACGATTCTAGATCAGGGTTTTCCCAGTCACGACGTTGTAAAACGACGGCCAGTGAATTGTAAAACAACTCACTATAGGGCGAATTGGGTACCGGGCCTCTAGACACTAGCTACTCGAGGGGCCCCAGGGGCCACGAACAAAAACACTGAATTTCATTCATGAATGTAACCTACCTGCGATGGCTGCAACCTGAACCTCCATTTGTGCCGCCCTGACTTTAGAACCCGTGGCTCGGTGGAAGAACTGTTCTCTCGACAACAACCTCACATTCCTCAAATACTGATCAAAGGGAACAACACCATCTTGAAACGACTTATCCAAGGAATAAATAGCATCTTCAATGGCTAAATCCAAAGCAGTACACTCTAACATCTGCTTAGAGAGTGTGTCAC…	AACCAAGGCAAAACCAAGAATTTAATATGAATATGGATGTGGATAATGCTTTTGAATGTGGTGACACACTCTCTAAGCAGATGTTAGAGTGTACTGCTTTGGATTTAGCCATTGAAGATGCTATTTATTCCTTGGATAAGTCGTTTCAAGATGGTGTTGTTCCCTTTGATCAGTATTTGAGGAATGTGAGGTTGTTGTCGAGAGAACAGTTCTTCCACCGAGCCACGGGTTCTAAAGTCAGGGCGGCACAAATGGAGGTTCAGGTTGCAGCCATCGCAGGTAGGTTACATTCATGAATGAAATTCAGTGTTTTTG	GCCGTCTAATCCGCAGCAGGTTCAGCAGTTCCTCTCCTCTGCCCTCTCCCAGCGCGGCCCATCTTCAGTCCCCTACGAAGAGTCCAACAAGTGGTTGATCCGGCAACATCTACTTAACCTAATCTCTTCTTACCCTTCCTTAGAGCCCAAAACGGCATCGTTTATGCACAACGATGGTCGCTCCGTCAACCTCCTTCAAGCAGATGGTACGATTCCGATGCCTTTTCATGGAGTCACCTATAACATACCTGTGATTATCTGGCTCCTCGAGTCATATCCTCGTCATCCTCCTTGCGTCTATGTGAATCCCACCGCTGATATGATCATCAAGCGACCTCACGCACATGTCACTCCTTCTGGTCTCGTTTCTCTTCCGTACCTTCAGAATTGGGTCTACCC…
ATH_RP3_hgx5150v1_pB27_A-345	5p 3p	114819705	Arabidopsis thaliana - ELC	https://www.ncbi.nlm.nih.gov/nuccore/NM_112075.3	https://www.ncbi.nlm.nih.gov/gene/?term=820419	AT3G12400	A	ELC; [NM_112075.3 Arabidopsis thaliana Ubiquitin-conjugating enzyme/RWD-like protein (ELC), mRNA]	12	1216	IF	Sense		99.6 / 100.0	TGGATGATGTATATAACTATCTATTCGATGATGAAGATACCCCACCAAACCCAAAAAAAGAGATCCTAGAACTAGCCATGGCCGCAGGGGCCACGAAGCCGTCTAATCCGCAGCAGGTTCAGCAGTTCCTCTCCTCTGCCCTCTCCCAGCGCGGCCCATCTTCAGTCCCCTACGAAGAGTCCAACAAGTGGTTGATCCGGCAACATCTACTTAACCTAATCTCTTCTTACCCTTCCTTAGAGCCCAAAACGGCATCGTTTATGCACAACGATGGTCGCTCCGTCAACCTCCTTCAAGCAGATGGTACGATTCCGATGCCTTTTCATGGAGTCACCCTATAACATACCTGTGATTATCTGGCTCCTCGAGTCATATCCCTCGTCATCCTCCTTGGCGTCT…	GCCGTCTAATCCGCAGCAGGTTCAGCAGTTCCTCTCCTCTGCCCTCTCCCAGCGCGGCCCATCTTCAGTCCCCTACGAAGAGTCCAACAAGTGGTTGATCCGGCAACATCTACTTAACCTAATCTCTTCTTACCCTTCCTTAGAGCCCAAAACGGCATCGTTTATGCACAACGATGGTCGCTCCGTCAACCTCCTTCAAGCAGATGGTACGATTCCGATGCCTTTTCATGGAGTCACCCTATAACATACCTGTGA	TCGTTCTACGATTCTAGATCAGGGTTTTCCCAGTCACGACGTTGTAAAACGACGGCCAGTGAATTGTAATACGACTCACTATAGGGCGAATTGGGTACCGGGCCTCTAGCCACTAGAATACTCGAGGGGCCCCAGGGGCCACGAACAAAAACACTGAATTTCATTCATGAATGTAACCTACCTGCGATGGCTGCAACCTGAACCTCCATTTGTGCCGCCCTGACTTTAGAACCCGTGGCTCGGTGGAAGAACTGTTCTCTCGACAACAACCTCACATTCCTCAAATACTGATCAAAGGGAACAACACCATCTTGAAACGACTTATCCAAGGAATAAATAGCATCTTCAATGGCTAAATCCAAAGCAGTACACTCTAACATCTGCTTAGAGAGTGGTGTC…	TAGAGTGTACTGCTTTGGATTTAGCCATTGAAGATGCTATTTATTCCTTGGATAAGTCGTTTCAAGATGGTGTTGTTCCCTTTGATCAGTATTTGAGGAATGTGAGGTTGTTGTCGAGAGAACAGTTCTTCCACCGAGCCACGGGTTCTAAAGTCAGGGCGGCACAAATGGAGGTTCAGGTTGCAGCCATCGCAGGTAGGTTACATTCATGAATGAAATTCAGTGTTTTTG	GCCGTCTAATCCGCAGCAGGTTCAGCAGTTCCTCTCCTCTGCCCTCTCCCAGCGCGGCCCATCTTCAGTCCCCTACGAAGAGTCCAACAAGTGGTTGATCCGGCAACATCTACTTAACCTAATCTCTTCTTACCCTTCCTTAGAGCCCAAAACGGCATCGTTTATGCACAACGATGGTCGCTCCGTCAACCTCCTTCAAGCAGATGGTACGATTCCGATGCCTTTTCATGGAGTCACCTATAACATACCTGTGATTATCTGGCTCCTCGAGTCATATCCTCGTCATCCTCCTTGCGTCTATGTGAATCCCACCGCTGATATGATCATCAAGCGACCTCACGCACATGTCACTCCTTCTGGTCTCGTTTCTCTTCCGTACCTTCAGAATTGGGTCTACCC…
ATH_RP3_hgx5150v1_pB27_A-227	5p 3p	114819705	Arabidopsis thaliana - ELC	https://www.ncbi.nlm.nih.gov/nuccore/NM_112075.3	https://www.ncbi.nlm.nih.gov/gene/?term=820419	AT3G12400	A	ELC; [NM_112075.3 Arabidopsis thaliana Ubiquitin-conjugating enzyme/RWD-like protein (ELC), mRNA]	12	1216	IF	Sense		100.0 / 99.8	AGGATGATGTATATAACTATCTATTCGATGATGAAGATACCCCACCAAACCCAAAAAAAGAGATCCTAGAACTAGCCATGGCCGCAGGGGCCACGAAGCCGTCTAATCCGCAGCAGGTTCAGCAGTTCCTCTCCTCTGCCCTCTCCCAGCGCGGCCCATCTTCAGTCCCCTACGAAGAGTCCAACAAGTGGTTGATCCGGCAACATCTACTTAACCTAATCTCTTCTTACCCTTCCTTAGAGCCCAAAACGGCATCGTTTATGCACAACGATGGTCGCTCCGTCAACCTCCTTCAAGCAGATGGTACGATTCCGATGCCTTTTCATGGAGTCACCTATAACATACCTGTGATTATCTGGCTCCTCGAGTCATATCCTCGTCATCCTCCTTGCGTCTATG…	GCCGTCTAATCCGCAGCAGGTTCAGCAGTTCCTCTCCTCTGCCCTCTCCCAGCGCGGCCCATCTTCAGTCCCCTACGAAGAGTCCAACAAGTGGTTGATCCGGCAACATCTACTTAACCTAATCTCTTCTTACCCTTCCTTAGAGCCCAAAACGGCATCGTTTATGCACAACGATGGTCGCTCCGTCAACCTCCTTCAAGCAGATGGTACGATTCCGATGCCTTTTCATGGAGTCACCTATAACATACCTGTGATTATCTGGCTCCTCGAGTCATATCCTCGTCATCCTCCTTGCGTCTATGTGAATCCCACCGCTGATATGATCATCAAGCGACCTCACGCACATGTCACTCCTTCTGGTCTCGTTTCTCTTCCGTACCTTCAGAATTGGGTCTACCC…	TCGTATCTACGATTCTAGATCAGGGTTTTCCCAGTCACGACGTTGTAAAACGACGGCCAGTGAATTGTAATACGACTCACTATAGGGCGAATTGGGTACCGGGCCTCTAGACACTAGCTACTCGAGGGGCCCCAGGGGCCACGAACAAAAACACTGAATTTCATTCATGAATGTAACCTACCTGCGATGGCTGCAACCTGAACCTCCATTTGTGCCGCCCTGACTTTAGAACCCGTGGCTCGGTGGAAGAACTGTTCTCTCGACAACAACCTCACATTCCTCAAATACTGATCAAAGGGAACAACACCATCTTGAAACGACTTATCCAAGGAATAAATAGCATCTTCAATGGCTAAATCCAAAGCAGTACACTCTAACATCTGCTTAGAGAGTGTGTCA…	AGAGAGGATGAGCTTAATATAGGGTTGAAAGAGATGGTTGAGGAGAAAGAAACACTTGAACAACAATTACAGATTATCTCCATGAATACTGATATTCTAGACTCGTGGGTTAGAGAGAACCAAGGCAAAACCAAGAATTTAGTTGATTTGGATGTGGATAATGCTTTTGAATGTGGTGACACACTCTCTAAGCAGATGTTAGAGTGTACTGCTTTGGATTTAGCCATTGAAGATGCTATTTATTCCTTGGATAAGTCGTTTCAAGATGGTGTTGTTCCCTTTGATCAGTATTTGAGGAATGTGAGGTTGTTGTCGAGAGAACAGTTCTTCCACCGAGCCACGGGTTCTAAAGTCAGGGCGGCACAAATGGAGGTTCAGGTTGCAGCCATCGCAGGTAGG…	GCCGTCTAATCCGCAGCAGGTTCAGCAGTTCCTCTCCTCTGCCCTCTCCCAGCGCGGCCCATCTTCAGTCCCCTACGAAGAGTCCAACAAGTGGTTGATCCGGCAACATCTACTTAACCTAATCTCTTCTTACCCTTCCTTAGAGCCCAAAACGGCATCGTTTATGCACAACGATGGTCGCTCCGTCAACCTCCTTCAAGCAGATGGTACGATTCCGATGCCTTTTCATGGAGTCACCTATAACATACCTGTGATTATCTGGCTCCTCGAGTCATATCCTCGTCATCCTCCTTGCGTCTATGTGAATCCCACCGCTGATATGATCATCAAGCGACCTCACGCACATGTCACTCCTTCTGGTCTCGTTTCTCTTCCGTACCTTCAGAATTGGGTCTACCC…
ATH_RP3_hgx5150v1_pB27_A-237	5p 3p	114819705	Arabidopsis thaliana - ELC	https://www.ncbi.nlm.nih.gov/nuccore/NM_112075.3	https://www.ncbi.nlm.nih.gov/gene/?term=820419	AT3G12400	A	ELC; [NM_112075.3 Arabidopsis thaliana Ubiquitin-conjugating enzyme/RWD-like protein (ELC), mRNA]	12	1216	IF	Sense		100.0 / 99.5	TGGATGATGTATATACTATCTATTCGATGATGAAGATACCCCACCAAACCCAAAAAAAGAGATCCTAGAACTAGCCATGGCCGCAGGGGCCACGAAGCCGTCTAATCCGCAGCAGGTTCAGCAGTTCCTCTCCTCTGCCCTCTCCCAGCGCGGCCCATCTTCAGTCCCCTACGAAGAGTCCAACAAGTGGTTGATCCGGCAACATCTACTTAACCTAATCTCTTCTTACCCTTCCTTAGAGCCCAAAACGGCATCGTTTATGCACAACGATGGTCGCTCCGTCAACCTCCTTCAAGCAGATGGTACGATTCCGATGCCTTTTCATGGAGTCACCTATAACATACCTGTGATTATCTGGCTCCTCGAGTCATATCCTCGTCATCCTCCTTGCGTCTATGT…	GCCGTCTAATCCGCAGCAGGTTCAGCAGTTCCTCTCCTCTGCCCTCTCCCAGCGCGGCCCATCTTCAGTCCCCTACGAAGAGTCCAACAAGTGGTTGATCCGGCAACATCTACTTAACCTAATCTCTTCTTACCCTTCCTTAGAGCCCAAAACGGCATCGTTTATGCACAACGATGGTCGCTCCGTCAACCTCCTTCAAGCAGATGGTACGATTCCGATGCCTTTTCATGGAGTCACCTATAACATACCTGTGATTATCTGGCTCCTCGAGTCATATCCTCGTCATCCTCCTTGCGTCTATGTGAATCCCACCGCTGATATGATCATCAAGCGACCTCACGCACATGTCACTCCTTCTGGTCTCGTTTCTCTTCCGTACCTTCAGAATTGGGTCTACCC…	CACGTTCTACGATTCTAGATCAGGGTTTTCCCAGTCACGACGTTGTAAAACGACGGCCAGTGAATTGTAATACGACTCACTATAGGGCGAATTGGGTACCGGGCCTCTAGACACTAGCTACTCGAGGGGCCCCAGGGGCCACGAACAAAAACACTGAATTTCATTCATGAATGTAACCTACCTGCGATGGCTGCAACCTGAACCTCCATTTGTGCCGCCCTGACTTTAGAACCCGTGGCTCGGTGGAAGAACTGTTCTCTCGACAACAACCTCACATTCCTCAAATACTGATCAAAGGGAACAACACCATCTTGAAACGACTTATCCAAGGAATAAATAGCATCTTCAATGGCTAAATCCAAAGCAGTACACTCTAACATCTGCTTAGAGAGTGTGTCA…	AACAACAATTACAGATTATCTCCATGAATACTGATATTCTAGACTCGTGGGTTAGAGAGAAACCAAGGCAAAACCAAGAATTTAGTTGATTTGGATGTGGATAATGCTTTTGAATGTGGTGACACACTCTCTAAGCAGATGTTAGAGTGTACTGCTTTGGATTTAGCCATTGAAGATGCTATTTATTCCTTGGATAAGTCGTTTCAAGATGGTGTTGTTCCCTTTGATCAGTATTTGAGGAATGTGAGGTTGTTGTCGAGAGAACAGTTCTTCCACCGAGCCACGGGTTCTAAAGTCAGGGCGGCACAAATGGAGGTTCAGGTTGCAGCCATCGCAGGTAGGTTACATTCATGAATGAAATTCAGTGTTTTTG	GCCGTCTAATCCGCAGCAGGTTCAGCAGTTCCTCTCCTCTGCCCTCTCCCAGCGCGGCCCATCTTCAGTCCCCTACGAAGAGTCCAACAAGTGGTTGATCCGGCAACATCTACTTAACCTAATCTCTTCTTACCCTTCCTTAGAGCCCAAAACGGCATCGTTTATGCACAACGATGGTCGCTCCGTCAACCTCCTTCAAGCAGATGGTACGATTCCGATGCCTTTTCATGGAGTCACCTATAACATACCTGTGATTATCTGGCTCCTCGAGTCATATCCTCGTCATCCTCCTTGCGTCTATGTGAATCCCACCGCTGATATGATCATCAAGCGACCTCACGCACATGTCACTCCTTCTGGTCTCGTTTCTCTTCCGTACCTTCAGAATTGGGTCTACCC…
ATH_RP3_hgx5150v1_pB27_A-109	5p 3p	114819705	Arabidopsis thaliana - ELC	https://www.ncbi.nlm.nih.gov/nuccore/NM_112075.3	https://www.ncbi.nlm.nih.gov/gene/?term=820419	AT3G12400	A	ELC; [NM_112075.3 Arabidopsis thaliana Ubiquitin-conjugating enzyme/RWD-like protein (ELC), mRNA]	12	1216	IF	Sense		100.0 / 99.5	TGGAATGATGTATATTAACTATCTATTCGATGATGAAGATACCCCACCAAACCCAAAAAAAGAGATCCTAGAACTAGCCATGGCCGCAGGGGCCACGAAGCCGTCTAATCCGCAGCAGGTTCAGCAGTTCCTCTCCTCTGCCCTCTCCCAGCGCGGCCCATCTTCAGTCCCCTACGAAGAGTCCAACAAGTGGTTGATCCGGCAACATCTACTTAACCTAATCTCTTCTTACCCTTCCTTAGAGCCCAAAACGGCATCGTTTATGCACAACGATGGTCGCTCCGTCAACCTCCTTCAAGCAGATGGTACGATTCCGATGCCTTTTCATGGAGTCACCTATAACATACCTGTGATTATCTGGCTCCTCGAGTCATATCCTCGTCATCCTCCTTGCGTCTA…	GCCGTCTAATCCGCAGCAGGTTCAGCAGTTCCTCTCCTCTGCCCTCTCCCAGCGCGGCCCATCTTCAGTCCCCTACGAAGAGTCCAACAAGTGGTTGATCCGGCAACATCTACTTAACCTAATCTCTTCTTACCCTTCCTTAGAGCCCAAAACGGCATCGTTTATGCACAACGATGGTCGCTCCGTCAACCTCCTTCAAGCAGATGGTACGATTCCGATGCCTTTTCATGGAGTCACCTATAACATACCTGTGATTATCTGGCTCCTCGAGTCATATCCTCGTCATCCTCCTTGCGTCTATGTGAATCCCACCGCTGATATGATCATCAAGCGACCTCACGCACATGTCACTCCTTCTGGTCTCGTTTCTCTTCCGTACCTTCAG	TAAGTAATCTACGATTTATACGATCAGGGTTTTCCCAGTCCACGACGTTGTAAAACGACGGCCAGTGAATTGTAATACGACTCACTATAGGGCGAATTGGGTACCGGGCCTCTAGACACTAGCTACTCGAGGGGCCCCAGGGGCCACGAACAAAAACACTGAATTTCATTCATGAATGTAACCTACCTGCGATGGCTGCAACCTGAACCTCCATTTGTGCCGCCCTGACTTTAGAACCCGTGGCTCGGTGGAAGAACTGTTCTCTCGACAACAACCTCACATTCCTCAAATACTGATCAAAGGGAACAACACCATCTTGAAACGACTTATCCAAGGAATAAATAGCATCTTCAATGGCTAAATCCAAAGCAGTACACTCTAACATCTGCTTAGAGAGTG…	ACAACAATTACAGATTATCTCCATGAATACTGATATTCTAGACTCGTGGGTTAGAGAGAAACCAAGGCAAAACCAAGAATTTAGTTGATTTGGATGTGGATAATGCTTTTGAATGTGGTGACACACTCTCTAAGCAGATGTTAGAGTGTACTGCTTTGGATTTAGCCATTGAAGATGCTATTTATTCCTTGGATAAGTCGTTTCAAGATGGTGTTGTTCCCTTTGATCAGTATTTGAGGAATGTGAGGTTGTTGTCGAGAGAACAGTTCTTCCACCGAGCCACGGGTTCTAAAGTCAGGGCGGCACAAATGGAGGTTCAGGTTGCAGCCATCGCAGGTAGGTTACATTCATGAATGAAATTCAGTGTTTTTG	GCCGTCTAATCCGCAGCAGGTTCAGCAGTTCCTCTCCTCTGCCCTCTCCCAGCGCGGCCCATCTTCAGTCCCCTACGAAGAGTCCAACAAGTGGTTGATCCGGCAACATCTACTTAACCTAATCTCTTCTTACCCTTCCTTAGAGCCCAAAACGGCATCGTTTATGCACAACGATGGTCGCTCCGTCAACCTCCTTCAAGCAGATGGTACGATTCCGATGCCTTTTCATGGAGTCACCTATAACATACCTGTGATTATCTGGCTCCTCGAGTCATATCCTCGTCATCCTCCTTGCGTCTATGTGAATCCCACCGCTGATATGATCATCAAGCGACCTCACGCACATGTCACTCCTTCTGGTCTCGTTTCTCTTCCGTACCTTCAGAATTGGGTCTACCC…
ATH_RP3_hgx5150v1_pB27_A-116	5p 3p	114819705	Arabidopsis thaliana - ELC	https://www.ncbi.nlm.nih.gov/nuccore/NM_112075.3	https://www.ncbi.nlm.nih.gov/gene/?term=820419	AT3G12400	A	ELC; [NM_112075.3 Arabidopsis thaliana Ubiquitin-conjugating enzyme/RWD-like protein (ELC), mRNA]	12	1216	IF	Sense		100.0 / 99.5	CTGGATGATGTATATTAACTATCTATTCGATGATGAAGATACCCCACCAAACCCAAAAAAAGAGATCCTAGAACTAGCCATGGCCGCAGGGGCCACGAAGCCGTCTAATCCGCAGCAGGTTCAGCAGTTCCTCTCCTCTGCCCTCTCCCAGCGCGGCCCATCTTCAGTCCCCTACGAAGAGTCCAACAAGTGGTTGATCCGGCAACATCTACTTAACCTAATCTCTTCTTACCCTTCCTTAGAGCCCAAAACGGCATCGTTTATGCACAACGATGGTCGCTCCGTCAACCTCCTTCAAGCAGATGGTACGATTCCGATGCCTTTTCATGGAGTCACCTATAACATACCTGTGATTATCTGGCTCCTCGAGTCATATCCTCGTCATCCTCCTTGCGTCTA…	GCCGTCTAATCCGCAGCAGGTTCAGCAGTTCCTCTCCTCTGCCCTCTCCCAGCGCGGCCCATCTTCAGTCCCCTACGAAGAGTCCAACAAGTGGTTGATCCGGCAACATCTACTTAACCTAATCTCTTCTTACCCTTCCTTAGAGCCCAAAACGGCATCGTTTATGCACAACGATGGTCGCTCCGTCAACCTCCTTCAAGCAGATGGTACGATTCCGATGCCTTTTCATGGAGTCACCTATAACATACCTGTGATTATCTGGCTCCTCGAGTCATATCCTCGTCATCCTCCTTGCGTCTATGTGAATCCCACCGCTGATATGATCATCAAGCGACCTCACGCACATGTCACTCCTTCTGGTCTCGTTTCTCTTCCGTACCTTCAGAATTGGGTCTACCC…	TAAGTATCCTCCGATTTCTTAGATCAGGGTTTTCCCAGTCACGACGTTGTAAAACGACGGCCAGTGAATTGTAATACGACTCACTATAGGGCGAATTGGGTACCGGGCCTCTAGACACTAGCTACTCGAGGGGCCCCAGGGGCCACGAACAAAAACACTGAATTTCATTCATGAATGTAACCTACCTGCGATGGCTGCAACCTGAACCTCCATTTGTGCCGCCCTGACTTTAGAACCCGTGGCTCGGTGGAAGAACTGTTCTCTCGACAACAACCTCACATTCCTCAAATACTGATCAAAGGGAACAACACCATCTTGAAACGACTTATCCAAGGAATAAATAGCATCTTCAATGGCTAAATCCAAAGCAGTACACTCTAACATCTGCTTAGAGAGTGT…	AAAGAAACACTTGAACAACAATTACAGATTATCTCCCATGAATACTGATATTCTAGACTCGTGGGTTAGAGAGAACCAAGGCAAAACCAAGAATTTAGTTGATTTGGATGTGGATAATGCTTTTGAATGTGGTGACACACTCTCTAAGCAGATGTTAGAGTGTACTGCTTTGGATTTAGCCATTGAAGATGCTATTTATTCCTTGGATAAGTCGTTTCAAGATGGTGTTGTTCCCTTTGATCAGTATTTGAGGAATGTGAGGTTGTTGTCGAGAGAACAGTTCTTCCACCGAGCCACGGGTTCTAAAGTCAGGGCGGCACAAATGGAGGTTCAGGTTGCAGCCATCGCAGGTAGGTTACATTCATGAATGAAATTCAGTGTTTTTG	GCCGTCTAATCCGCAGCAGGTTCAGCAGTTCCTCTCCTCTGCCCTCTCCCAGCGCGGCCCATCTTCAGTCCCCTACGAAGAGTCCAACAAGTGGTTGATCCGGCAACATCTACTTAACCTAATCTCTTCTTACCCTTCCTTAGAGCCCAAAACGGCATCGTTTATGCACAACGATGGTCGCTCCGTCAACCTCCTTCAAGCAGATGGTACGATTCCGATGCCTTTTCATGGAGTCACCTATAACATACCTGTGATTATCTGGCTCCTCGAGTCATATCCTCGTCATCCTCCTTGCGTCTATGTGAATCCCACCGCTGATATGATCATCAAGCGACCTCACGCACATGTCACTCCTTCTGGTCTCGTTTCTCTTCCGTACCTTCAGAATTGGGTCTACCC…
ATH_RP3_hgx5150v1_pB27_A-163	5p 3p	114819705	Arabidopsis thaliana - ELC	https://www.ncbi.nlm.nih.gov/nuccore/NM_112075.3	https://www.ncbi.nlm.nih.gov/gene/?term=820419	AT3G12400	A	ELC; [NM_112075.3 Arabidopsis thaliana Ubiquitin-conjugating enzyme/RWD-like protein (ELC), mRNA]	12	1216	IF	Sense		100.0 / 99.4	TGGATGATGTATATAACTATCTATTCGATGATGAAGATACCCCACCAAACCCAAAAAAAGAGATCCTAGAACTAGCCATGGCCGCAGGGGCCACGAAGCCGTCTAATCCGCAGCAGGTTCAGCAGTTCCTCTCCTCTGCCCTCTCCCAGCGCGGCCCATCTTCAGTCCCCTACGAAGAGTCCAACAAGTGGTTGATCCGGCAACATCTACTTAACCTAATCTCTTCTTACCCTTCCTTAGAGCCCAAAACGGCATCGTTTATGCACAACGATGGTCGCTCCGTCAACCTCCTTCAAGCAGATGGTACGATTCCGATGCCTTTTCATGGAGTCACCTATAACATACCTGTGATTATCTGGCTCCTCGAGTCATATCCTCGTCATCCTCCTTGCGTCTATG…	GCCGTCTAATCCGCAGCAGGTTCAGCAGTTCCTCTCCTCTGCCCTCTCCCAGCGCGGCCCATCTTCAGTCCCCTACGAAGAGTCCAACAAGTGGTTGATCCGGCAACATCTACTTAACCTAATCTCTTCTTACCCTTCCTTAGAGCCCAAAACGGCATCGTTTATGCACAACGATGGTCGCTCCGTCAACCTCCTTCAAGCAGATGGTACGATTCCGATGCCTTTTCATGGAGTCACCTATAACATACCTGTGATTATCTGGCTCCTCGAGTCATATCCTCGTCATCCTCCTTGCGTCTATGTGAATCCCACCGCTGATATGATCATCAAGCGACCTCACGCACATGTCACTCCTTCTGGTCTCGTTTCTCTTCCGTACCTTCAGAATTGGGTCTACCC…	TAGTATCACGATTCTAGATCAGGGTTTTCCCAGTCACGACGTTGTAAAACGACGGCCAGTGAATTGTAATATGACTCACTATAGGGCGAATTGGGTACCGGGCCTCTAGACACTAGCTACTCGAGGGGCCCCAGGGGCCACGAACAAAAACACTGAATTTCATTCATGAATGTAACCTACCTGCGATGGCTGCAACCTGAACCTCCATTTGTGCCGCCCTGACTTTAGAACCCGTGGCTCGGTGGAAGAACTGTTCTCTCGACAACAACCTCACATTCCTCAAATACTGATCAAAGGGAACAACACCATCTTGAAACGACTTATCCAAGGAATAAATAGCATCTTCAATGGCTAAATCCAAAGCAGTACACTCTAACATCTGCTTAGAGAGTGTGTCAC…	GGCAAAACCCAAGAATTTAGTATGATTTGGATGTGGATAATGCTTTTGAATGTGGTGACACACTCTCTAAGCAGATGTTAGAGTGTACTGCTTTGGATTTAGCCATTGAAGATGCTATTTATTCCTTGGATAAGTCGTTTCAAGATGGTGTTGTTCCCTTTGATCAGTATTTGAGGAATGTGAGGTTGTTGTCGAGAGAACAGTTCTTCCACCGAGCCACGGGTTCTAAAGTCAGGGCGGCACAAATGGAGGTTCAGGTTGCAGCCATCGCAGGTAGGTTACATTCATGAATGAAATTCAGTGTTTTTG	GCCGTCTAATCCGCAGCAGGTTCAGCAGTTCCTCTCCTCTGCCCTCTCCCAGCGCGGCCCATCTTCAGTCCCCTACGAAGAGTCCAACAAGTGGTTGATCCGGCAACATCTACTTAACCTAATCTCTTCTTACCCTTCCTTAGAGCCCAAAACGGCATCGTTTATGCACAACGATGGTCGCTCCGTCAACCTCCTTCAAGCAGATGGTACGATTCCGATGCCTTTTCATGGAGTCACCTATAACATACCTGTGATTATCTGGCTCCTCGAGTCATATCCTCGTCATCCTCCTTGCGTCTATGTGAATCCCACCGCTGATATGATCATCAAGCGACCTCACGCACATGTCACTCCTTCTGGTCTCGTTTCTCTTCCGTACCTTCAGAATTGGGTCTACCC…
ATH_RP3_hgx5150v1_pB27_A-166	5p 3p	114819705	Arabidopsis thaliana - ELC	https://www.ncbi.nlm.nih.gov/nuccore/NM_112075.3	https://www.ncbi.nlm.nih.gov/gene/?term=820419	AT3G12400	A	ELC; [NM_112075.3 Arabidopsis thaliana Ubiquitin-conjugating enzyme/RWD-like protein (ELC), mRNA]	12	1216	IF	Sense		100.0 / 99.8	TGGGATGATGTATATAACTATCTATTCGATGATGAAGATACCCCACCAAACCCAAAAAAAGAGATCCTAGAACTAGCCATGGCCGCAGGGGCCACGAAGCCGTCTAATCCGCAGCAGGTTCAGCAGTTCCTCTCCTCTGCCCTCTCCCAGCGCGGCCCATCTTCAGTCCCCTACGAAGAGTCCAACAAGTGGTTGATCCGGCAACATCTACTTAACCTAATCTCTTCTTACCCTTCCTTAGAGCCCAAAACGGCATCGTTTATGCACAACGATGGTCGCTCCGTCAACCTCCTTCAAGCAGATGGTACGATTCCGATGCCTTTTCATGGAGTCACCTATAACATACCTGTGATTATCTGGCTCCTCGAGTCATATCCTCGTCATCCTCCTTGCGTCTAT…	GCCGTCTAATCCGCAGCAGGTTCAGCAGTTCCTCTCCTCTGCCCTCTCCCAGCGCGGCCCATCTTCAGTCCCCTACGAAGAGTCCAACAAGTGGTTGATCCGGCAACATCTACTTAACCTAATCTCTTCTTACCCTTCCTTAGAGCCCAAAACGGCATCGTTTATGCACAACGATGGTCGCTCCGTCAACCTCCTTCAAGCAGATGGTACGATTCCGATGCCTTTTCATGGAGTCACCTATAACATACCTGTGATTATCTGGCTCCTCGAGTCATATCCTCGTCATCCTCCTTGCGTCTATGTGAATCCCACCGCTGATATGATCATCAAGCGACCTCACGCACATGTCACTCCTTCTGGTCTCGTTTCTCTTCCGTACCTTCAGAATTGGGTCTACCC…	CCCCGTTCTACGATTCTAGATCAGGGTTTTCCCAGTCACGACGTTGTAAAACGACGGCCAGTGAATTGTAATCCGACTCACTATAGGGCGAATTGGGTACCGGGCCTCTAGACACTAGCTACTCGAGGGGCCCCAGGGGCCACGAACAAAAACACTGAATTTCATTCATGAATGTAACCTACCTGCGATGGCTGCAACCTGAACCTCCATTTGTGCCGCCCTGACTTTAGAACCCGTGGCTCGGTGGAAGAACTGTTCTCTCGACAACAACCTCACATTCCTCAAATACTGATCAAAGGGAACAACACCATCTTGAAACGACTTATCCAAGGAATAAATAGCATCTTCAATGGCTAAATCCAAAGCAGTACACTCTAACATCTGCTTAGAGAGTGTGTC…	TCATAGCGATTTGGTTTCGATGAGGAGAGCCAGAGAAGCTGAAGCAGAGGAGCTGCTGAGCTTGCAAGCTGGGCTGAAGAGAAGAGAGGATGAGCTTAATATAGGGTTGAAAGAGATGGTTGAGGAGAAAGAAACACTTGAACAACAATTACAGATTATCTCCATGAATACTGATATTCTAGACTCGTGGGTTAGAGAGAACCAAGGCAAAACCAAGAATTTAGTTGATTTGGATGTGGATAATGCTTTTGAATGTGGTGACACACTCTCTAAGCAGATGTTAGAGTGTACTGCTTTGGATTTAGCCATTGAAGATGCTATTTATTCCTTGGATAAGTCGTTTCAAGATGGTGTTGTTCCCTTTGATCAGTATTTGAGGAATGTGAGGTTGTTGTCGAG…	GCCGTCTAATCCGCAGCAGGTTCAGCAGTTCCTCTCCTCTGCCCTCTCCCAGCGCGGCCCATCTTCAGTCCCCTACGAAGAGTCCAACAAGTGGTTGATCCGGCAACATCTACTTAACCTAATCTCTTCTTACCCTTCCTTAGAGCCCAAAACGGCATCGTTTATGCACAACGATGGTCGCTCCGTCAACCTCCTTCAAGCAGATGGTACGATTCCGATGCCTTTTCATGGAGTCACCTATAACATACCTGTGATTATCTGGCTCCTCGAGTCATATCCTCGTCATCCTCCTTGCGTCTATGTGAATCCCACCGCTGATATGATCATCAAGCGACCTCACGCACATGTCACTCCTTCTGGTCTCGTTTCTCTTCCGTACCTTCAGAATTGGGTCTACCC…
ATH_RP3_hgx5150v1_pB27_A-44	5p 3p	114819705	Arabidopsis thaliana - ELC	https://www.ncbi.nlm.nih.gov/nuccore/NM_112075.3	https://www.ncbi.nlm.nih.gov/gene/?term=820419	AT3G12400	A	ELC; [NM_112075.3 Arabidopsis thaliana Ubiquitin-conjugating enzyme/RWD-like protein (ELC), mRNA]	12	1216	IF	Sense		100.0 / 99.8	TGGATGATGTATATAACTATCTATTCGATGATGAAGATACCCCACCAAACCCAAAAAAAGAGATCCTAGAACTAGCCATGGCCGCAGGGGCCACGAAGCCGTCTAATCCGCAGCAGGTTCAGCAGTTCCTCTCCTCTGCCCTCTCCCAGCGCGGCCCATCTTCAGTCCCCTACGAAGAGTCCAACAAGTGGTTGATCCGGCAACATCTACTTAACCTAATCTCTTCTTACCCTTCCTTAGAGCCCAAAACGGCATCGTTTATGCACAACGATGGTCGCTCCGTCAACCTCCTTCAAGCAGATGGTACGATTCCGATGCCTTTTCATGGAGTCACCTATAACATACCTGTGATTATCTGGCTCCTCGAGTCATATCCTCGTCATCCTCCTTGCGTCTATG…	GCCGTCTAATCCGCAGCAGGTTCAGCAGTTCCTCTCCTCTGCCCTCTCCCAGCGCGGCCCATCTTCAGTCCCCTACGAAGAGTCCAACAAGTGGTTGATCCGGCAACATCTACTTAACCTAATCTCTTCTTACCCTTCCTTAGAGCCCAAAACGGCATCGTTTATGCACAACGATGGTCGCTCCGTCAACCTCCTTCAAGCAGATGGTACGATTCCGATGCCTTTTCATGGAGTCACCTATAACATACCTGTGATTATCTGGCTCCTCGAGTCATATCCTCGTCATCCTCCTTGCGTCTATGTGAATCCCACCGCTGATATGATCATCAAGCGACCTCACGCACATGTCACTCCTTCTGGTCTCGTTTCTCTTCCGTACCTTCAGAATTGGGTCTACCC…	TACGTATCCCACCGATTTATTAGATCAGGGTTTTCCCAGTCACGACGTTGTAAAACGACCGGCCAGTGAATTGTAATATGACTCACTATAGGGCGAATTGGGTACCGGGCCTCTAGACACTAGCTACTCGAGGGGCCCCAGGGGCCACGAACAAAAACACTGAATTTCATTCATGAATGTAACCTACCTGCGATGGCTGCAACCTGAACCTCCATTTGTGCCGCCCTGACTTTAGAACCCGTGGCTCGGTGGAAGAACTGTTCTCTCGACAACAACCTCACATTCCTCAAATACTGATCAAAGGGAACAACACCATCTTGAAACGACTTATCCAAGGAATAAATAGCATCTTCAATGGCTAAATCCAAAGCAGTACACTCTAACATCTGCTTAGAGAGT…	GCAAGCTGGGCTGAAGAGAAGAGAGGATGAGCTTAATATAGGGTTGAAAGAGATGGTTGAGGAGAAAGAAACACTTGAACAACAATTACAGATTATCTCCATGAATACTGATATTCTAGACTCGTGGGTTAGAGAGAACCAAGGCAAAACCAAGAATTTAGTTGATTTGGATGTGGATAATGCTTTTGAATGTGGTGACACACTCTCTAAGCAGATGTTAGAGTGTACTGCTTTGGATTTAGCCATTGAAGATGCTATTTATTCCTTGGATAAGTCGTTTCAAGATGGTGTTGTTCCCTTTGATCAGTATTTGAGGAATGTGAGGTTGTTGTCGAGAGAACAGTTCTTCCACCGAGCCACGGGTTCTAAAGTCAGGGCGGCACAAATGGAGGTTCAGGT…	GCCGTCTAATCCGCAGCAGGTTCAGCAGTTCCTCTCCTCTGCCCTCTCCCAGCGCGGCCCATCTTCAGTCCCCTACGAAGAGTCCAACAAGTGGTTGATCCGGCAACATCTACTTAACCTAATCTCTTCTTACCCTTCCTTAGAGCCCAAAACGGCATCGTTTATGCACAACGATGGTCGCTCCGTCAACCTCCTTCAAGCAGATGGTACGATTCCGATGCCTTTTCATGGAGTCACCTATAACATACCTGTGATTATCTGGCTCCTCGAGTCATATCCTCGTCATCCTCCTTGCGTCTATGTGAATCCCACCGCTGATATGATCATCAAGCGACCTCACGCACATGTCACTCCTTCTGGTCTCGTTTCTCTTCCGTACCTTCAGAATTGGGTCTACCC…
ATH_RP3_hgx5150v1_pB27_A-47	5p 3p	114819705	Arabidopsis thaliana - ELC	https://www.ncbi.nlm.nih.gov/nuccore/NM_112075.3	https://www.ncbi.nlm.nih.gov/gene/?term=820419	AT3G12400	A	ELC; [NM_112075.3 Arabidopsis thaliana Ubiquitin-conjugating enzyme/RWD-like protein (ELC), mRNA]	69	488	IF	Sense		100.0 / 100.0	TGGATGATGTATATAACTATCTATTCGATGATGAAGATACCCCACCAAACCCAAAAAAAGAGATCCTAGAACTAGCCATGGCCGCAGGGGCCACGAACCCATCTTCAGTCCCCTACGAAGAGTCCAACAAGTGGTTGATCCGGCAACATCTACTTAACCTAATCTCTTCTTACCCTTCCTTAGAGCCCAAAACGGCATCGTTTATGCACAACGATGGTCGCTCCGTCAACCTCCTTCAAGCAGATGGTACGATTCCGATGCCTTTTCATGGAGTCACCTATAACATACCTGTGATTATCTGGCTCCTCGAGTCATATCCTCGTCATCCTCCTTGCGTCTATGTGAATCCCACCGCTGATATGATCATCAAGCGACCTCACGCACATGTCACTCCTTCTG…	CCCATCTTCAGTCCCCTACGAAGAGTCCAACAAGTGGTTGATCCGGCAACATCTACTTAACCTAATCTCTTCTTACCCTTCCTTAGAGCCCAAAACGGCATCGTTTATGCACAACGATGGTCGCTCCGTCAACCTCCTTCAAGCAGATGGTACGATTCCGATGCCTTTTCATGGAGTCACCTATAACATACCTGTGATTATCTGGCTCCTCGAGTCATATCCTCGTCATCCTCCTTGCGTCTATGTGAATCCCACCGCTGATATGATCATCAAGCGACCTCACGCACATGTCACTCCTTCTGGTCTCGTTTCTCTTCCGTACCTTCAGAATTGGGTCTACCCTAGCTCCAATCTCGTAGATCTCGTCTCCGATCTCAGCGCTGCTTTTGCTCGTGATCC…	TTGATCTACGATTCTAGATCAGGGTTTTCCCAGTCACGACGTTGTAAAACGACGGCCAGTGAATTGTAATACGACTCACTATAGGGCGAATTGGGTACCGGGCCTCTAGACACTAGCTACTCGAGGGGCCCCAGGGGCCACGAACGGCGTCGAGAATAAAGAGGCGGATCACGAGCAAAAGCAGCGCTGAGATCGGAGACGAGATCTACGAGATTGGAGCTAGGGTAGACCCAATTCTGAAGGTACGGAAGAGAAACGAGACCAGAAGGAGTGACATGTGCGTGAGGTCGCTTGATGATCATATCAGCGGTGGGATTCACATAGACGCAAGGAGGATGACGAGGATATGACTCGAGGAGCCAGATAATCACAGGTATGTTATAGGTGACTCCATGAAAA…	ACATCTACTTAACCTAATCTCTTCTTACCCTTCCTTAGAGCCCAAAACGGCATCGTTTATGCACAACGATGGTCGCTCCGTCAACCTCCTTCAAGCAGATGGTACGATTCCGATGCCTTTTCATGGAGTCACCTATAACATACCTGTGATTATCTGGCTCCTCGAGTCATATCCTCGTCATCCTCCTTGCGTCTATGTGAATCCCACCGCTGATATGATCATCAAGCGACCTCACGCACATGTCACTCCTTCTGGTCTCGTTTCTCTTCCGTACCTTCAGAATTGGGTCTACCCTAGCTCCAATCTCGTAGATCTCGTCTCCGATCTCAGCGCTGCTTTTGCTCGTGATCCGCCTCTTTATTCTCGACGCCG	CCCATCTTCAGTCCCCTACGAAGAGTCCAACAAGTGGTTGATCCGGCAACATCTACTTAACCTAATCTCTTCTTACCCTTCCTTAGAGCCCAAAACGGCATCGTTTATGCACAACGATGGTCGCTCCGTCAACCTCCTTCAAGCAGATGGTACGATTCCGATGCCTTTTCATGGAGTCACCTATAACATACCTGTGATTATCTGGCTCCTCGAGTCATATCCTCGTCATCCTCCTTGCGTCTATGTGAATCCCACCGCTGATATGATCATCAAGCGACCTCACGCACATGTCACTCCTTCTGGTCTCGTTTCTCTTCCGTACCTTCAGAATTGGGTCTACCCTAGCTCCAATCTCGTAGATCTCGTCTCCGATCTCAGCGCTGCTTTTGCTCGTGATCC…
ATH_RP3_hgx5150v1_pB27_A-102	5p 3p	114819705	Arabidopsis thaliana - ELC	https://www.ncbi.nlm.nih.gov/nuccore/NM_112075.3	https://www.ncbi.nlm.nih.gov/gene/?term=820419	AT3G12400	A	ELC; [NM_112075.3 Arabidopsis thaliana Ubiquitin-conjugating enzyme/RWD-like protein (ELC), mRNA]	69	488	IF	Sense		100.0 / 98.7	TGATTATGTTATATTAACTATTCCTATTCCGATGATGAAGATACCCCCACCAAACCCAAAAAAAGAGATCCTAGAACTAGCCATGGCCGCAGGGGCCACGAACCCATCTTCAGTCCCCTACGAAGAGTCCAACAAGTGGTTGATCCGGCAACATCTACTTAACCTAATCTCTTCTTACCCTTCCTTAGAGCCCAAAACGGCATCGTTTATGCACAACGATGGTCGCTCCGTCAACCTCCTTCAAGCAGATGGTACGATTCCGATGCCTTTTCATGGAGTCACCTATAACATACCTGTGATTATCTGGCTCCTCGAGTCATATCCTCGTCATCCTCCTTGCGTCTATGTGAATCCCACCGCTGATATGATCATCAAGCGACCTCACGCACATGTCACTCC…	CCCATCTTCAGTCCCCTACGAAGAGTCCAACAAGTGGTTGATCCGGCAACATCTACTTAACCTAATCTCTTCTTACCCTTCCTTAGAGCCCAAAACGGCATCGTTTATGCACAACGATGGTCGCTCCGTCAACCTCCTTCAAGCAGATGGTACGATTCCGATGCCTTTTCATGGAGTCACCTATAACATACCTGTGATTATCTGGCTCCTCGAGTCATATCCTCGTCATCCTCCTTGCGTCTATGTGAATCCCACCGCTGATATGATCATCAAGCGACCTCACGCACATGTCACTCCTTCTGG	TACGTATTCCACGATTTATTAGATCAGGGTTTTTCCCAGTCCACGACGTTGTAAAACGACCGGCCAGTGAATTTGTAATACGACTCACTATAGGGCGAATTTGGGTACCGGGCCTCTAGACACTAGCTACTCGAGGGGCCCCAGGGGCCACGAACGGCGTCGAGAATAAAGAGGCGGATCACGAGCAAAAGCAGCGCTGAGATCGGAGACGAGATCTACGAGATTGGAGCTAGGGTAGACCCAATTCTGAAGGTACGGAAGAGAAACGAGACCAGAAGGAGTGACATGTGCGTGAGGTCGCTTGATGATCATATCAGCGGTGGGATTCACATAGACGCAAGGAGGATGACGAGGATATGACTCGAGGAGCCAAGATAAATCACAGGTTATGTTTATAGG…	AAACATAACCTGTGATTTATCTTGGCTCCTCGAGTCATATCCTCGTCATCCTCCTTGCGTCTATGTGAATCCCACCGCTGATATGATCATCAAGCGACCTCACGCACATGTCACTCCTTCTGGTCTCGTTTCTCTTCCGTACCTTCAGAATTGGGTCTACCCTAGCTCCAATCTCGTAGATCTCGTCTCCGATCTCAGCGCTGCTTTTGCTCGTGATCCGCCTCTTTATTCTCGACGCCG	CCCATCTTCAGTCCCCTACGAAGAGTCCAACAAGTGGTTGATCCGGCAACATCTACTTAACCTAATCTCTTCTTACCCTTCCTTAGAGCCCAAAACGGCATCGTTTATGCACAACGATGGTCGCTCCGTCAACCTCCTTCAAGCAGATGGTACGATTCCGATGCCTTTTCATGGAGTCACCTATAACATACCTGTGATTATCTGGCTCCTCGAGTCATATCCTCGTCATCCTCCTTGCGTCTATGTGAATCCCACCGCTGATATGATCATCAAGCGACCTCACGCACATGTCACTCCTTCTGGTCTCGTTTCTCTTCCGTACCTTCAGAATTGGGTCTACCCTAGCTCCAATCTCGTAGATCTCGTCTCCGATCTCAGCGCTGCTTTTGCTCGTGATCC…
ATH_RP3_hgx5150v1_pB27_A-299	5p 3p	114819705	Arabidopsis thaliana - ELC	https://www.ncbi.nlm.nih.gov/nuccore/NM_112075.3	https://www.ncbi.nlm.nih.gov/gene/?term=820419	AT3G12400	A	ELC; [NM_112075.3 Arabidopsis thaliana Ubiquitin-conjugating enzyme/RWD-like protein (ELC), mRNA]	81	851	IF	Sense		100.0 / 100.0	TGGATGATGTTATATTAACTATTCTATTCCGATGATGAAGATACCCCCACCAAACCCAAAAAAAGAGATCCTAGAACTAGCCATGGCCGCAGGGGCCACGAACCCCTACGAAGAGTCCAACAAGTGGTTGATCCGGCAACATCTACTTAACCTAATCTCTTCTTACCCTTCCTTAGAGCCCAAAACGGCATCGTTTATGCACAACGATGGTCGCTCCGTCAACCTCCTTCAAGCAGATGGTACGATTCCGATGCCTTTTCATGGAGTCACCTATAACATACCTGTGATTATCTGGCTCCTCGAGTCATATCCTCGTCATCCTCCTTGCGTCTATGTGAATCCCACCGCTGATATGATCATCAAGCGACCTCACGCACATGTCACTCCTTCTGGTCTCGT…	CCCCTACGAAGAGTCCAACAAGTGGTTGATCCGGCAACATCTACTTAACCTAATCTCTTCTTACCCTTCCTTAGAGCCCAAAACGGCATCGTTTATGCACAACGATGGTCGCTCCGTCAACCTCCTTCAAGCAGATGGTACGATTCCGATGCCTTTTCATGGAGTCACCTATAACATACCTGTGATTATCTGGCTCCTCGAGTCATATCCTCGTCATCCTCCTTGCGTCTATGTGAATCCCACCGCTGATATGATCATCAAGCGACCTCACGCACATGTCACTCCTTCTGGTCTCGTTTCTCTTCCGTACCTTCAGAATTGGGTCTACCCTAGCTCCAATCTCGTAGATCTCGTCTCCGATCTCAGCGCTGCTTTTGCTCGTGATCCGCCTCTTTATTC…	TATGTAATCAACGAATCATAGATCAGGGTTTTTCCCAGTCACGACGTTTGTAAAACGACCGGCCAGTGAATTGTAATACGACTCACTATAGGGCGAATTGGGTACCGGGCCTCTAGACATTAGCTACTCGAGGGGCCCCAGGGGCCACGAACGTTGTTCAAGTGTTTCTTTCTCCTCAACCATCTCTTTCAACCCTATATTAAGCTCATCCTCTCTTCTCTTCAGCCCAGCTTGCAAGCTCAGCAGCTCCTCTGCTTCAGCTTCTCTGGCTCTCCTCATCGAAACCAAATCGCTATGAACCATCTCCACCATCTTATTAATCGCATTTCTCTTGAAAACCTCCGCCGCATCATCAGATTGCTGCTGGTGGTGAACATGCTGCACTTGCACCCTACTTAC…	CGTCTCCTCCTACGGTATACGATTCGTCTCTGTCACGACCTCCTTCGGCTGATCAGTCATTGCCTAGACCGTTCCCGCCATCACCTTACGGCGGAGGAGTAAGTAGGGTGCAAGTGCAGCATGTTCACCACCAGCAGCAATCTGATGATGCGGCGGAGGTTTTCAAGAGAAATGCGATTAATAAGATGGTGGAGATGGTTCATAGCGATTTGGTTTCGATGAGGAGAGCCAGAGAAGCTGAAGCAGAGGAGCTGCTGAGCTTGCAAGCTGGGCTGAAGAGAAGAGAGGATGAGCTTAATATAGGGTTGAAAGAGATGGTTGAGGAGAAAGAAACACTTGAACAACG	CCCCTACGAAGAGTCCAACAAGTGGTTGATCCGGCAACATCTACTTAACCTAATCTCTTCTTACCCTTCCTTAGAGCCCAAAACGGCATCGTTTATGCACAACGATGGTCGCTCCGTCAACCTCCTTCAAGCAGATGGTACGATTCCGATGCCTTTTCATGGAGTCACCTATAACATACCTGTGATTATCTGGCTCCTCGAGTCATATCCTCGTCATCCTCCTTGCGTCTATGTGAATCCCACCGCTGATATGATCATCAAGCGACCTCACGCACATGTCACTCCTTCTGGTCTCGTTTCTCTTCCGTACCTTCAGAATTGGGTCTACCCTAGCTCCAATCTCGTAGATCTCGTCTCCGATCTCAGCGCTGCTTTTGCTCGTGATCCGCCTCTTTATTC…
ATH_RP3_hgx5150v1_pB27_A-377	5p 3p	114819705	Arabidopsis thaliana - ELC	https://www.ncbi.nlm.nih.gov/nuccore/NM_112075.3	https://www.ncbi.nlm.nih.gov/gene/?term=820419	AT3G12400	A	ELC; [NM_112075.3 Arabidopsis thaliana Ubiquitin-conjugating enzyme/RWD-like protein (ELC), mRNA]	81	851	IF	Sense		99.8 / 97.9	TGGATGATGTATATAACTATCTATTCGATGATGAAGATACCCCACCAAACCCAAAAAAAGAGATCCTAGAACTAGCCATGGCCGCAGGGGCCACGAACCCCTACGAAGAGTCCAACAAGTGGTTGATCCGGCAACATCTACTTAACCTAATCTCTTCTTACCCTTCCTTAGAGCCCAAAACGGCATCGTTTATGCACAACGATGGTCGCTCCGTCAACCTCCTTCAAGCAGATGGTACGATTCCGATGCCTTTTCATGGAGTCACCTATAACATACCTGTGATTATCTGGCTCCTCGAGTCATATCCTCGTCATCCTCCTTGCGTCTATGTGAATCCCACCGCTGATATGATCATCAAGCGACCTCACGCACATGTCACTCCTTCTGGTCTCGTTTCTC…	CCCCTACGAAGAGTCCAACAAGTGGTTGATCCGGCAACATCTACTTAACCTAATCTCTTCTTACCCTTCCTTAGAGCCCAAAACGGCATCGTTTATGCACAACGATGGTCGCTCCGTCAACCTCCTTCAAGCAGATGGTACGATTCCGATGCCTTTTCATGGAGTCACCTATAACATACCTGTGATTATCTGGCTCCTCGAGTCATATCCTCGTCATCCTCCTTGCGTCTATGTGAATCCCACCGCTGATATGATCATCAAGCGACCTCACGCACATGTCACTCCTTCTGGTCTCGTTTCTCTTCCGTACCTTCAGAATTGGGGTCTACCCTAGCTCCAATCTCGTAGATCTCGTCTCCGATCTCAGCGCTGCTTTTGCTCGTGATCCGCCTCTTTATT…	TCGTTTCTACCGATTCCTAGATCAGGGTTTTCCCAGTCACGACGTTGTAAAACGACGGCCAGTGAATTGTAATACGACTCACTATAGGGCGAATTGGGTACCGGGCCTCTAGACACTAGCTACTCGAGGGGCCCCAGGGGCCACGAACGTTGTTCAAGTGTTTCTTTCTCCTCAACCATCTCTTTCAACCCTATATTAAGCTCATCCTCTCTTCTCTTCAGCCCAGCTTGCAAGCTCAGCAGCTCCTCTGCTTCAGCTTCTCTGGCTCTCCTCATCGAAACCAAATCGCTATGAACCATCTCCACCATCTTATTAATCGCATTTCTCTTGAAAACCTCCGCCGCATCATCAGATTGCTGCTGGTGGTGAACATGCTGCACTTGCACCCTACTTTACTCC…	AGACCGTTCCCGCCCATCACCTTACGGGCGGGAGGGAGTAAAGTAGGGTGCAAGTGCAGCATGTTCACCACCAGCAGCAATCTGATGATGCGGCGGAGGTTTTCAAGAGAAATGCGATTAATAAGATGGTGGAGATGGTTCATAGCGATTTGGTTTCGATGAGGAGAGCCAGAGAAGCTGAAGCAGAGGAGCTGCTGAGCTTGCAAGCTGGGCTGAAGAGAAGAGAGGATGAGCTTAATATAGGGTTGAAAGAGATGGTTGAGGAGAAAGAAACACTTGAACAACG	CCCCTACGAAGAGTCCAACAAGTGGTTGATCCGGCAACATCTACTTAACCTAATCTCTTCTTACCCTTCCTTAGAGCCCAAAACGGCATCGTTTATGCACAACGATGGTCGCTCCGTCAACCTCCTTCAAGCAGATGGTACGATTCCGATGCCTTTTCATGGAGTCACCTATAACATACCTGTGATTATCTGGCTCCTCGAGTCATATCCTCGTCATCCTCCTTGCGTCTATGTGAATCCCACCGCTGATATGATCATCAAGCGACCTCACGCACATGTCACTCCTTCTGGTCTCGTTTCTCTTCCGTACCTTCAGAATTGGGTCTACCCTAGCTCCAATCTCGTAGATCTCGTCTCCGATCTCAGCGCTGCTTTTGCTCGTGATCCGCCTCTTTATTC…
ATH_RP3_hgx5150v1_pB27_A-380	5p 3p	114819705	Arabidopsis thaliana - ELC	https://www.ncbi.nlm.nih.gov/nuccore/NM_112075.3	https://www.ncbi.nlm.nih.gov/gene/?term=820419	AT3G12400	A	ELC; [NM_112075.3 Arabidopsis thaliana Ubiquitin-conjugating enzyme/RWD-like protein (ELC), mRNA]	81	851	IF	Sense		99.7 / 97.1	CGGGAAGATGTTTTATTAACTATTCTATTCCGATGATGAAGATACCCCACCAAACCCAAAAAAAGAGATCCTAGAACTAGCCATGGCCGCAGGGGCCACGAACCCCTACGAAGAGTCCAACAAGTGGTTGATCCGGCAACATCTACTTAACCTAATCTCTTCTTACCCTTCCTTAGAGCCCAAAACGGCATCGTTTATGCACAACGATGGTCGCTCCGTCAACCTCCTTCAAGCAGATGGTACGATTCCGATGCCTTTTCATGGAGTCACCTATAACATACCTGTGATTATCTGGCTCCTCGAGTCATATCCTCGTCATCCTCCTTGCGTCTATGTGAATCCCACCGCTGATATGATCATCAAGCGACCTCACGCACATGTCACTCCTTCTGGTCTCGT…	CCCCTACGAAGAGTCCAACAAGTGGTTGATCCGGCAACATCTACTTAACCTAATCTCTTCTTACCCTTCCTTAGAGCCCAAAACGGCATCGTTTATGCACAACGATGGTCGCTCCGTCAACCTCCTTCAAGCAGATGGTACGATTCCGATGCCTTTTCATGGAGTCACCTATAACATACCTGTGATTATCTGGCTCCTCGAGTCATATCCTCGTCATCCTCCTTGCGTCTATGTGAATCCCACCGCTGATATGATCATCAAGCGACCTCACGCACATGTCACTCCTTCTGGTCTCGTTTCTCTTCCGTACCTTCAGAATTGGGGTCTACCCTAGCTCC	CCGTATCTTCCGATTTATTAGATTCAGGGTTTTCCCAGTCACGACGTTGTAAAACGACGGCCAGTGAATTGTAATACGACTCACTATAGGGCGAATTGGGTACCGGGCCTCTAGACACTAGCTACTCGAGGGGCCCCAGGGGCCACGAACGTTGTTCAAGTGTTTCTTTCTCCTCAACCATCTCTTTCAACCCTATATTAAGCTCATCCTCTCTTCTCTTCAGCCCAGCTTGCAAGCTCAGCAGCTCCTCTGCTTCAGCTTCTCTGGCTCTCCTCATCGAAACCAAATCGCTATGAACCATCTCCACCATCTTATTAATCGCATTTCTCTTGAAAACCTCCGCCGCATCATCAGATTGCTGCTGGTGGTGAACATGCTGCACTTGCACCCCTACTTTAC…	CCCGCCCATCACCTACGGGCGAGGGAGTAAAGTAGGGGTGCAAGTGCAGCATGTTCACCACCAGCAGCAATCTGATGATGCGGCGGAGGTTTTCAAGAGAAATGCGATTAATAAGATGGTGGAGATGGTTCATAGCGATTTGGTTTCGATGAGGAGAGCCAGAGAAGCTGAAGCAGAGGAGCTGCTGAGCTTGCAAGCTGGGCTGAAGAGAAGAGAGGATGAGCTTAATATAGGGTTGAAAGAGATGGTTGAGGAGAAAGAAACACTTGAACAACG	CCCCTACGAAGAGTCCAACAAGTGGTTGATCCGGCAACATCTACTTAACCTAATCTCTTCTTACCCTTCCTTAGAGCCCAAAACGGCATCGTTTATGCACAACGATGGTCGCTCCGTCAACCTCCTTCAAGCAGATGGTACGATTCCGATGCCTTTTCATGGAGTCACCTATAACATACCTGTGATTATCTGGCTCCTCGAGTCATATCCTCGTCATCCTCCTTGCGTCTATGTGAATCCCACCGCTGATATGATCATCAAGCGACCTCACGCACATGTCACTCCTTCTGGTCTCGTTTCTCTTCCGTACCTTCAGAATTGGGTCTACCCTAGCTCCAATCTCGTAGATCTCGTCTCCGATCTCAGCGCTGCTTTTGCTCGTGATCCGCCTCTTTATTC…
ATH_RP3_hgx5150v1_pB27_A-201	5p 3p	114819705	Arabidopsis thaliana - ELC	https://www.ncbi.nlm.nih.gov/nuccore/NM_112075.3	https://www.ncbi.nlm.nih.gov/gene/?term=820419	AT3G12400	A	ELC; [NM_112075.3 Arabidopsis thaliana Ubiquitin-conjugating enzyme/RWD-like protein (ELC), mRNA]	81	851	IF	Sense		99.8 / 100.0	CGGATGATGTATATAACTATCTATTCGATGATGAAGATACCCCACCAAACCCAAAAAAAGAGATCCTAGAACTAGCCATGGCCGCAGGGGCCACGAACCCCTACGAAGAGTCCAACAAGTGGTTGATCCGGCAACATCTACTTAACCTAATCTCTTCTTACCCTTCCTTAGAGCCCAAAACGGCATCGTTTATGCACAACGATGGTCGCTCCGTCAACCTCCTTCAAGCAGATGGTACGATTCCGATGCCTTTTCATGGAGTCACCTATAACATACCTGTGATTATCTGGCTCCTCGAGTCATATCCTCGTCATCCTCCTTGCGTCTATGTGAATCCCACCGCTGATATGATCATCAAGCGACCTCACGCACATGTCACTCCTTCTGGTCTCGTTTCTC…	CCCCTACGAAGAGTCCAACAAGTGGTTGATCCGGCAACATCTACTTAACCTAATCTCTTCTTACCCTTCCTTAGAGCCCAAAACGGCATCGTTTATGCACAACGATGGTCGCTCCGTCAACCTCCTTCAAGCAGATGGTACGATTCCGATGCCTTTTCATGGAGTCACCTATAACATACCTGTGATTATCTGGCTCCTCGAGTCATATCCTCGTCATCCTCCTTGCGTCTATGTGAATCCCACCGCTGATATGATCATCAAGCGACCTCACGCACATGTCACTCCTTCTGGTCTCGTTTCTCTTCCGTACCTTCAGAATTGGGTCTACCCTAGCTCCAATCTCGTAGATCTCGTCTCCGATCTCAGCGCTGCTTTTGCTCGTGATCCGCCTCTTTATTC…	AACGTATCCACCGATTATTAGATCAGGGTTTTCCCAGTCACGACGTTGTAAAACGACGGCCAGTGAATTCGTAATATGACTCACTATAGGGCGAATTGGGTACCGGGCCTCTAGACACTAGCTACTCGAGGGGCCCCAGGGGCCACGAACGTTGTTCAAGTGTTTCTTTCTCCTCAACCATCTCTTTCAACCCTATATTAAGCTCATCCTCTCTTCTCTTCAGCCCAGCTTGCAAGCTCAGCAGCTCCTCTGCTTCAGCTTCTCTGGCTCTCCTCATCGAAACCAAATCGCTATGAACCATCTCCACCATCTTATTAATCGCATTTCTCTTGAAAACCTCCGCCGCATCATCAGATTGCTGCTGGTGGTGAACATGCTGCACTTGCACCCTACTTACTC…	GGGTCTACCCTAGCTCCAATCTCGTAGATCTCGTCTCCGATCTCAGCGCTGCTTTTGCTCGTGATCCGCCTCTTTATTCTCGACGCCGTCCTCAGCCACCGCCACCGTCTCCTCCTACGGTATACGATTCGTCTCTGTCACGACCTCCTTCGGCTGATCAGTCATTGCCTAGACCGTTCCCGCCATCACCTTACGGCGGAGGAGTAAGTAGGGTGCAAGTGCAGCATGTTCACCACCAGCAGCAATCTGATGATGCGGCGGAGGTTTTCAAGAGAAATGCGATTAATAAGATGGTGGAGATGGTTCATAGCGATTTGGTTTCGATGAGGAGAGCCAGAGAAGCTGAAGCAGAGGAGCTGCTGAGCTTGCAAGCTGGGCTGAAGAGAAGAGAGGATGAGC…	CCCCTACGAAGAGTCCAACAAGTGGTTGATCCGGCAACATCTACTTAACCTAATCTCTTCTTACCCTTCCTTAGAGCCCAAAACGGCATCGTTTATGCACAACGATGGTCGCTCCGTCAACCTCCTTCAAGCAGATGGTACGATTCCGATGCCTTTTCATGGAGTCACCTATAACATACCTGTGATTATCTGGCTCCTCGAGTCATATCCTCGTCATCCTCCTTGCGTCTATGTGAATCCCACCGCTGATATGATCATCAAGCGACCTCACGCACATGTCACTCCTTCTGGTCTCGTTTCTCTTCCGTACCTTCAGAATTGGGTCTACCCTAGCTCCAATCTCGTAGATCTCGTCTCCGATCTCAGCGCTGCTTTTGCTCGTGATCCGCCTCTTTATTC…
ATH_RP3_hgx5150v1_pB27_A-255	5p 3p	114819705	Arabidopsis thaliana - ELC	https://www.ncbi.nlm.nih.gov/nuccore/NM_112075.3	https://www.ncbi.nlm.nih.gov/gene/?term=820419	AT3G12400	A	ELC; [NM_112075.3 Arabidopsis thaliana Ubiquitin-conjugating enzyme/RWD-like protein (ELC), mRNA]	81	851	IF	Sense		100.0 / 99.5	TGGATGATGTATATAACTATCTATTCGATGATGAAGATACCCCACCAAACCCAAAAAAAGAGATCCTAGAACTAGCCATGGCCGCAGGGGCCACGAACCCCTACGAAGAGTCCAACAAGTGGTTGATCCGGCAACATCTACTTAACCTAATCTCTTCTTACCCTTCCTTAGAGCCCAAAACGGCATCGTTTATGCACAACGATGGTCGCTCCGTCAACCTCCTTCAAGCAGATGGTACGATTCCGATGCCTTTTCATGGAGTCACCTATAACATACCTGTGATTATCTGGCTCCTCGAGTCATATCCTCGTCATCCTCCTTGCGTCTATGTGAATCCCACCGCTGATATGATCATCAGCGACCTCACGCACATGTCACTCCTTCTGGTCTCGTTTCTCT…	CCCCTACGAAGAGTCCAACAAGTGGTTGATCCGGCAACATCTACTTAACCTAATCTCTTCTTACCCTTCCTTAGAGCCCAAAACGGCATCGTTTATGCACAACGATGGTCGCTCCGTCAACCTCCTTCAAGCAGATGGTACGATTCCGATGCCTTTTCATGGAGTCACCTATAACATACCTGTGATTATCTGGCTCCTCGAGTCATATCCTCGTCATCCTCCTTGCGTCTATGTGAATCCCACCGCTGATATGATCATC	TCGTTCTACGATTCTAGATCAGGGTTTTCCCAGTCACGACGTTGTAAAACGACGGCCAGTGAATTGTAAAACGACTCACTATAGGGCGAATTGGGTACCGGGCCTCTAGACACTAGCTACTCGAGGGGCCCCAGGGGCCACGAACGTTGTTCAAGTGTTTCTTTCTCCTCAACCATCTCTTTCAACCCTATATTAAGCTCATCCTCTCTTCTCTTCAGCCCAGCTTGCAAGCTCAGCAGCTCCTCTGCTTCAGCTTCTCTGGCTCTCCTCATCGAAACCAAATCGCTATGAACCATCTCCACCATCTTATTAATCGCATTTCTCTTTGAAAACCTCCGCCCGCATCATCAGATTTGCTGCTGGGTGGGTGAACATGCTGCACTTGCACCCTACTTTCCT…	GGAGGTTTTCAAAGAGAAATGCGATTAATAAGATGGTGGAGATGGTTCATAGCGATTTGGTTTCGATGAGGAGAGCCAGAGAAGCTGAAGCAGAGGAGCTGCTGAGCTTGCAAGCTGGGCTGAAGAGAAGAGAGGATGAGCTTAATATAGGGTTGAAAGAGATGGTTGAGGAGAAAGAAACACTTGAACAACG	CCCCTACGAAGAGTCCAACAAGTGGTTGATCCGGCAACATCTACTTAACCTAATCTCTTCTTACCCTTCCTTAGAGCCCAAAACGGCATCGTTTATGCACAACGATGGTCGCTCCGTCAACCTCCTTCAAGCAGATGGTACGATTCCGATGCCTTTTCATGGAGTCACCTATAACATACCTGTGATTATCTGGCTCCTCGAGTCATATCCTCGTCATCCTCCTTGCGTCTATGTGAATCCCACCGCTGATATGATCATCAAGCGACCTCACGCACATGTCACTCCTTCTGGTCTCGTTTCTCTTCCGTACCTTCAGAATTGGGTCTACCCTAGCTCCAATCTCGTAGATCTCGTCTCCGATCTCAGCGCTGCTTTTGCTCGTGATCCGCCTCTTTATTC…
ATH_RP3_hgx5150v1_pB27_A-153	5p 3p	114819705	Arabidopsis thaliana - ELC	https://www.ncbi.nlm.nih.gov/nuccore/NM_112075.3	https://www.ncbi.nlm.nih.gov/gene/?term=820419	AT3G12400	A	ELC; [NM_112075.3 Arabidopsis thaliana Ubiquitin-conjugating enzyme/RWD-like protein (ELC), mRNA]	81	851	IF	Sense		99.8 / 100.0	TGGATGATGTATATAACTATCTATTCGATGATGAAGATACCCCACCAAACCCAAAAAAAGAGATCCTAGAACTAGCCATGGCCGCAGGGGCCACGAACCCCTACGAAGAGTCCAACAAGTGGTTGATCCGGCAACATCTACTTAACCTAATCTCTTCTTACCCTTCCTTAGAGCCCAAAACGGCATCGTTTATGCACAACGATGGTCGCTCCGTCAACCTCCTTCAAGCAGATGGTACGATTCCGATGCCTTTTCATGGAGTCACCTATAACATACCTGTGATTATCTGGCTCCTCGAGTCATATCCTCGTCATCCTCCTTGCGTCTATGTGAATCCCACCGCTGATATGATCATCAAGCGACCTCACGCACATGTCACTCCTTCTGGTCTCGTTTCTC…	CCCCTACGAAGAGTCCAACAAGTGGTTGATCCGGCAACATCTACTTAACCTAATCTCTTCTTACCCTTCCTTAGAGCCCAAAACGGCATCGTTTATGCACAACGATGGTCGCTCCGTCAACCTCCTTCAAGCAGATGGTACGATTCCGATGCCTTTTCATGGAGTCACCTATAACATACCTGTGATTATCTGGCTCCTCGAGTCATATCCTCGTCATCCTCCTTGCGTCTATGTGAATCCCACCGCTGATATGATCATCAAGCGACCTCACGCACATGTCACTCCTTCTGGTCTCGTTTCTCTTCCGTACCTTCAGAATTGGGGTCTACCCTAGCTCCAATCTCGTAGATCTCGTCTCCGATCTCAGCGCTGCTTTTGCTCGTGATCCGCCTCTTTATT…	TACGTTCTACCGATTTCATAGATCAGGGTTTTCCCAGTCACGACGTTGTAAAACGACGGCCAGTGAATTGTAATACGACTCACTATAGGGCGAATTGGGTACCGGGCCTCTAGACACTAGCTACTCGAGGGGCCCCAGGGGCCACGAACGTTGTTCAAGTGTTTCTTTCTCCTCAACCATCTCTTTCAACCCTATATTAAGCTCATCCTCTCTTCTCTTCAGCCCAGCTTGCAAGCTCAGCAGCTCCTCTGCTTCAGCTTCTCTGGCTCTCCTCATCGAAACCAAATCGCTATGAACCATCTCCACCATCTTATTAATCGCATTTCTCTTGAAAACCTCCGCCGCATCATCAGATTGCTGCTGGTGGTGAACATGCTGCACTTGCACCCTACTTACTCC…	CCGTCTCCTCCTACGGTATACGATTCGTCTCTGTCACGACCTCCTTCGGCTGATCAGTCATTGCCTAGACCGTTCCCGCCATCACCTTACGGCGGAGGAGTAAGTAGGGTGCAAGTGCAGCATGTTCACCACCAGCAGCAATCTGATGATGCGGCGGAGGTTTTCAAGAGAAATGCGATTAATAAGATGGTGGAGATGGTTCATAGCGATTTGGTTTCGATGAGGAGAGCCAGAGAAGCTGAAGCAGAGGAGCTGCTGAGCTTGCAAGCTGGGCTGAAGAGAAGAGAGGATGAGCTTAATATAGGGTTGAAAGAGATGGTTGAGGAGAAAGAAACACTTGAACAACG	CCCCTACGAAGAGTCCAACAAGTGGTTGATCCGGCAACATCTACTTAACCTAATCTCTTCTTACCCTTCCTTAGAGCCCAAAACGGCATCGTTTATGCACAACGATGGTCGCTCCGTCAACCTCCTTCAAGCAGATGGTACGATTCCGATGCCTTTTCATGGAGTCACCTATAACATACCTGTGATTATCTGGCTCCTCGAGTCATATCCTCGTCATCCTCCTTGCGTCTATGTGAATCCCACCGCTGATATGATCATCAAGCGACCTCACGCACATGTCACTCCTTCTGGTCTCGTTTCTCTTCCGTACCTTCAGAATTGGGTCTACCCTAGCTCCAATCTCGTAGATCTCGTCTCCGATCTCAGCGCTGCTTTTGCTCGTGATCCGCCTCTTTATTC…
ATH_RP3_hgx5150v1_pB27_A-13	5p 3p	114819705	Arabidopsis thaliana - ELC	https://www.ncbi.nlm.nih.gov/nuccore/NM_112075.3	https://www.ncbi.nlm.nih.gov/gene/?term=820419	AT3G12400	A	ELC; [NM_112075.3 Arabidopsis thaliana Ubiquitin-conjugating enzyme/RWD-like protein (ELC), mRNA]	81	851	IF	Sense		100.0 / 100.0	TGGATGATGTATATAACTATCTATTCGATGATGAAGATACCCCACCAAACCCAAAAAAAGAGATCCTAGAACTAGCCATGGCCGCAGGGGCCACGAACCCCTACGAAGAGTCCAACAAGTGGTTGATCCGGCAACATCTACTTAACCTAATCTCTTCTTACCCTTCCTTAGAGCCCAAAACGGCATCGTTTATGCACAACGATGGTCGCTCCGTCAACCTCCTTCAAGCAGATGGTACGATTCCGATGCCTTTTCATGGAGTCACCTATAACATACCTGTGATTATCTGGCTCCTCGAGTCATATCCTCGTCATCCTCCTTGCGTCTATGTGAATCCCACCGCTGATATGATCATCAAGCGACCTCACGCACATGTCACTCCTTCTGGTCTCGTTTCTC…	CCCCTACGAAGAGTCCAACAAGTGGTTGATCCGGCAACATCTACTTAACCTAATCTCTTCTTACCCTTCCTTAGAGCCCAAAACGGCATCGTTTATGCACAACGATGGTCGCTCCGTCAACCTCCTTCAAGCAGATGGTACGATTCCGATGCCTTTTCATGGAGTCACCTATAACATACCTGTGATTATCTGGCTCCTCGAGTCATATCCTCGTCATCCTCCTTGCGTCTATGTGAATCCCACCGCTGATATGATCATCAAGCGACCTCACGCACATGTCACTCCTTCTGGTCTCGTTTCTCTTCCGTACCTTCAGAATTGGGTCTACCCTAGCTCCAATCTCGTAGATCTCGTCTCCGATCTCAGCGCTGCTTTTGCTCGTGATCCGCCTCTTTATTC…	TCCGTATCACGAATTTATTAGATTCAGGGTTTTCCCAGTCACGACGTTGTAAAACGACGGCCAGTGAATTCGTAATATGACTCACTATAGGGCGAATTGGGTACCGGGCCTCTAGACACTAGCTACTCGAGGGGCCCCAGGGGCCACGAACGTTGTTCAAGTGTTTCTTTCTCCTCAACCATCTCTTTCAACCCTATATTAAGCTCATCCTCTCTTCTCTTCAGCCCAGCTTGCAAGCTCAGCAGCTCCTCTGCTTCAGCTTCTCTGGCTCTCCTCATCGAAACCAAATCGCTATGAACCATCTCCACCATCTTATTAATCGCATTTCTCTTGAAAACCTCCGCCGCATCATCAGATTGCTGCTGGTGGTGAACATGCTGCACTTGCACCCTACTTACT…	CTCTGTCACGACCTCCTTCGGCTGATCAGTCATTGCCTAGACCGTTCCCGCCATCACCTTACGGCGGAGGAGTAAGTAGGGTGCAAGTGCAGCATGTTCACCACCAGCAGCAATCTGATGATGCGGCGGAGGTTTTCAAGAGAAATGCGATTAATAAGATGGTGGAGATGGTTCATAGCGATTTGGTTTCGATGAGGAGAGCCAGAGAAGCTGAAGCAGAGGAGCTGCTGAGCTTGCAAGCTGGGCTGAAGAGAAGAGAGGATGAGCTTAATATAGGGTTGAAAGAGATGGTTGAGGAGAAAGAAACACTTGAACAACG	CCCCTACGAAGAGTCCAACAAGTGGTTGATCCGGCAACATCTACTTAACCTAATCTCTTCTTACCCTTCCTTAGAGCCCAAAACGGCATCGTTTATGCACAACGATGGTCGCTCCGTCAACCTCCTTCAAGCAGATGGTACGATTCCGATGCCTTTTCATGGAGTCACCTATAACATACCTGTGATTATCTGGCTCCTCGAGTCATATCCTCGTCATCCTCCTTGCGTCTATGTGAATCCCACCGCTGATATGATCATCAAGCGACCTCACGCACATGTCACTCCTTCTGGTCTCGTTTCTCTTCCGTACCTTCAGAATTGGGTCTACCCTAGCTCCAATCTCGTAGATCTCGTCTCCGATCTCAGCGCTGCTTTTGCTCGTGATCCGCCTCTTTATTC…
ATH_RP3_hgx5150v1_pB27_A-3	5p 3p	114819705	Arabidopsis thaliana - ELC	https://www.ncbi.nlm.nih.gov/nuccore/NM_112075.3	https://www.ncbi.nlm.nih.gov/gene/?term=820419	AT3G12400	A	ELC; [NM_112075.3 Arabidopsis thaliana Ubiquitin-conjugating enzyme/RWD-like protein (ELC), mRNA]	87	1098	IF	Sense		100.0 / 99.8	TCGATGATGTATATAACTATCTATTCGATGATGAAGATACCCCACCAAACCCAAAAAAAGAGATCCTAGAACTAGCCATGGCCGCAGGGGCCACGAACGAAGAGTCCAACAAGTGGTTGATCCGGCAACATCTACTTAACCTAATCTCTTCTTACCCTTCCTTAGAGCCCAAAACGGCATCGTTTATGCACAACGATGGTCGCTCCGTCAACCTCCTTCAAGCAGATGGTACGATTCCGATGCCTTTTCATGGAGTCACCTATAACATACCTGTGATTATCTGGCTCCTCGAGTCATATCCTCGTCATCCTCCTTGCGTCTATGTGAATCCCACCGCTGATATGATCATCAAGCGACCTCACGCACATGTCACTCCTTCTGGTCTCGTTTCTCTTCCGT…	CGAAGAGTCCAACAAGTGGTTGATCCGGCAACATCTACTTAACCTAATCTCTTCTTACCCTTCCTTAGAGCCCAAAACGGCATCGTTTATGCACAACGATGGTCGCTCCGTCAACCTCCTTCAAGCAGATGGTACGATTCCGATGCCTTTTCATGGAGTCACCTATAACATACCTGTGATTATCTGGCTCCTCGAGTCATATCCTCGTCATCCTCCTTGCGTCTATGTGAATCCCACCGCTGATATGATCATCAAGCGACCTCACGCACATGTCACTCCTTCTGGTCTCGTTTCTCTTCCGTACCTTCAGAATTGGGTCTACCCTAGCTCCAATCTCGTAGATCTCGTCTCCGATCTCAGCGCTGCTTTTGCTCGTGATCCGCCTCTTTATTCTCGACG…	TCGTTCTCCGATTCCTAGATCAGGGTTTTCCCAGTCACGACGTTGTAAAACGACGGCCAGTGAATTGTAATCCGACTCACTATAGGGCGAATTGGGTACCGGGCCTCTAGACACTAGCTACTCGAGGGGCCCCAGGGGCCACGAACAACAACCTCACATTCCTCAAATACTGATCAAAGGGAACAACACCATCTTGAAACGACTTATCCAAGGAATAAATAGCATCTTCAATGGCTAAATCCAAAGCAGTACACTCTAACATCTGCTTAGAGAGTGTGTCACCACATTCAAAAGCATTATCCACATCCAAATCAACTAAATTCTTGGTTTTGCCTTGGTTCTCTCTAACCCACGAGTCTAGAATATCAGTGTTCATGGAGATAATCTGTAATTGTTGTT…	GTGCAGCATGTTCACCACCAGCAGCAATCTGATGATGCGGCGGAGGTTTTCAAGAGAAATGCGATTAATAAGATGTGGAGATGGTTCATAGCGATTTGGTTTCGATGAGGAGAGCCAGAGAAGCTGAAGCAGAGGAGCTGCTGAGCTTGCAAGCTGGGCTGAAGAGAAGAGAGGATGAGCTTAATATAGGGTTGAAAGAGATGGTTGAGGAGAAAGAAACACTTGAACAACAATTACAGATTATCTCCATGAACACTGATATTCTAGACTCGTGGGTTAGAGAGAACCAAGGCAAAACCAAGAATTTAGTTGATTTGGATGTGGATAATGCTTTTGAATGTGGTGACACACTCTCTAAGCAGATGTTAGAGTGTACTGCTTTGGATTTAGCCATTGAAG…	CGAAGAGTCCAACAAGTGGTTGATCCGGCAACATCTACTTAACCTAATCTCTTCTTACCCTTCCTTAGAGCCCAAAACGGCATCGTTTATGCACAACGATGGTCGCTCCGTCAACCTCCTTCAAGCAGATGGTACGATTCCGATGCCTTTTCATGGAGTCACCTATAACATACCTGTGATTATCTGGCTCCTCGAGTCATATCCTCGTCATCCTCCTTGCGTCTATGTGAATCCCACCGCTGATATGATCATCAAGCGACCTCACGCACATGTCACTCCTTCTGGTCTCGTTTCTCTTCCGTACCTTCAGAATTGGGTCTACCCTAGCTCCAATCTCGTAGATCTCGTCTCCGATCTCAGCGCTGCTTTTGCTCGTGATCCGCCTCTTTATTCTCGACG…
ATH_RP3_hgx5150v1_pB27_A-4	5p 3p	114819705	Arabidopsis thaliana - ELC	https://www.ncbi.nlm.nih.gov/nuccore/NM_112075.3	https://www.ncbi.nlm.nih.gov/gene/?term=820419	AT3G12400	A	ELC; [NM_112075.3 Arabidopsis thaliana Ubiquitin-conjugating enzyme/RWD-like protein (ELC), mRNA]	87	1098	IF	Sense		99.8 / 99.3	TGGATGATGTATATAACTATCTATTCGATGATGAAGATACCCCACCAAACCCAAAAAAAGAGATCTAGAACAAGCCATGGCCGCAGGGGCCACGAACGAAGAGTCCAACAAGTGGTTGATCCGGCAACATCTACTTAACCTAATCTCTTCTTACCCTTCCTTAGAGCCCAAAACGGCATCGTTTATGCACAACGATGGTCGCTCCGTCAACCTCCTTCAAGCAGATGGTACGATTCCGATGCCTTTTCATGGAGTCACCTATAACATACCTGTGATTATCTGGCTCCTCGAGTCATATCCTCGTCATCCTCCTTGCGTCTATGTGAATCCCACCGCTGATATGATCATCAAGCGACCTCACGCACATGTCACTCCTTCTGGTCTCGTTTCTCTTCCGTA…	CGAAGAGTCCAACAAGTGGTTGATCCGGCAACATCTACTTAACCTAATCTCTTCTTACCCTTCCTTAGAGCCCAAAACGGCATCGTTTATGCACAACGATGGTCGCTCCGTCAACCTCCTTCAAGCAGATGGTACGATTCCGATGCCTTTTCATGGAGTCACCTATAACATACCTGTGATTATCTGGCTCCTCGAGTCATATCCTCGTCATCCTCCTTGCGTCTATGTGAATCCCACCGCTGATATGATCATCAAGCGACCTCACGCACATGTCACTCCTTCTGGTCTCGTTTCTCTTCCGTACCTTCAGAATTGGGTCTACCCTTGCTCCAATCTCGTAGATCTCGTCTCCGATCTCAGCGCTGCTTTTGCTCGTGATCCGCCTCTTTATTCTCGACG…	TTCGCTATTCACGATTCTAGATCAGGGTTTTCCCAGTCACGACGTTGTAAAACGACGGCCAGTGAATTGTAAAACGACTCACTATAGGGCGAATTGGGTACCGGGCCTCTAGACACTAGCTACTCGAGGGGCCCCAGGGGCCACGAACAACAACCTCACATTCCTCAAATACTGATCAAAGGGAACAACACCATCTTGAAACGACTTATCCAAGGAATAAATAGCATCTTCAATGGCTAAATCCAAAGCAGTACACTCTAACATCTGCTTAGAGAGTGTGTCACCACATTCAAAAGCATTATCCACATCCAAATCAACTAAATTCTTGGTTTTGCCTTGGTTCTCTCTAACCCACGAGTCTAGAATATCAGTGTTCATGGAGATAATCTGTAATTGTTG…	AGAAATGCGATTAATAAGATGGGTGGAGATGGTTCATAGCGATTTGGTTTCGATGAGGAGAGCCAGAGAAGCTGAAGCAGAGGAGCTGCTGAGCTTGCAAGCTGGGCTGAAGAGAAGAGAGGATGAGCTTAATATAGGATTAAAAGAGATGGTTGAGGAGAAAGAAACACTTGAACAACAATTACAGATTATCTCCATGAACACTGATATTCTAGACTCGTGGGTTAGAGAGAACCAAGGCAAAACCAAGAATTTAGTTGATTTGGATGTGGATAATGCTTTTGAATGTGGTGACACACTCTCTAAGCAGATGTTAGAGTGTACTGCTTTGGATTTAGCCATTGAAGATGCTATTTATTCCTTGGATAAGTCGTTTCAAGATGGTGTTGTTCCCTTTGA…	CGAAGAGTCCAACAAGTGGTTGATCCGGCAACATCTACTTAACCTAATCTCTTCTTACCCTTCCTTAGAGCCCAAAACGGCATCGTTTATGCACAACGATGGTCGCTCCGTCAACCTCCTTCAAGCAGATGGTACGATTCCGATGCCTTTTCATGGAGTCACCTATAACATACCTGTGATTATCTGGCTCCTCGAGTCATATCCTCGTCATCCTCCTTGCGTCTATGTGAATCCCACCGCTGATATGATCATCAAGCGACCTCACGCACATGTCACTCCTTCTGGTCTCGTTTCTCTTCCGTACCTTCAGAATTGGGTCTACCCTAGCTCCAATCTCGTAGATCTCGTCTCCGATCTCAGCGCTGCTTTTGCTCGTGATCCGCCTCTTTATTCTCGACG…
ATH_RP3_hgx5150v1_pB27_A-23	5p 3p	114819705	Arabidopsis thaliana - ELC	https://www.ncbi.nlm.nih.gov/nuccore/NM_112075.3	https://www.ncbi.nlm.nih.gov/gene/?term=820419	AT3G12400	A	ELC; [NM_112075.3 Arabidopsis thaliana Ubiquitin-conjugating enzyme/RWD-like protein (ELC), mRNA]	87	1098	IF	Sense		100.0 / 100.0	AGGGATGATGTATATAACTATCTATTCGATGATGAAGATACCCCACCAAACCCAAAAAAAGAGATCCTAGAACTAGCCATGGCCGCAGGGGCCACGAACGAAGAGTCCAACAAGTGGTTGATCCGGCAACATCTACTTAACCTAATCTCTTCTTACCCTTCCTTAGAGCCCAAAACGGCATCGTTTATGCACAACGATGGTCGCTCCGTCAACCTCCTTCAAGCAGATGGTACGATTCCGATGCCTTTTCATGGAGTCACCTATAACATACCTGTGATTATCTGGCTCCTCGAGTCATATCCTCGTCATCCTCCTTGCGTCTATGTGAATCCCACCGCTGATATGATCATCAAGCGACCTCACGCACATGTCACTCCTTCTGGTCTCGTTTCTCTTCCG…	CGAAGAGTCCAACAAGTGGTTGATCCGGCAACATCTACTTAACCTAATCTCTTCTTACCCTTCCTTAGAGCCCAAAACGGCATCGTTTATGCACAACGATGGTCGCTCCGTCAACCTCCTTCAAGCAGATGGTACGATTCCGATGCCTTTTCATGGAGTCACCTATAACATACCTGTGATTATCTGGCTCCTCGAGTCATATCCTCGTCATCCTCCTTGCGTCTATGTGAATCCCACCGCTGATATGATCATCAAGCGACCTCACGCACATGTCACTCCTTCTGGTCTCGTTTCTCTTCCGTACCTTCAGAATTGGGTCTACCCTAGCTCCAATCTCGTAGATCTCGTCTCCGATCTCAGCGCTGCTTTTGCTCGTGATCCGCCTCTTTATTCTCGACG…	TAGTTCTACGATTCTAGATCAGGGTTTTCCCAGTCACGACGTTGTAAAACGACGGCCAGTGAATTGTAATACGACTCACTATAGGGCGAATTGGGTACCGGGCCTCTAGACACTAGCTACTCGAGGGGCCCCAGGGGCCACGAACAACAACCTCACATTCCTCAAATACTGATCAAAGGGAACAACACCATCTTGAAACGACTTATCCAAGGAATAAATAGCATCTTCAATGGCTAAATCCAAAGCAGTACACTCTAACATCTGCTTAGAGAGTGTGTCACCACATTCAAAAGCATTATCCACATCCAAATCAACTAAATTCTTGGTTTTGCCTTGGTTCTCTCTAACCCACGAGTCTAGAATATCAGTGTTCATGGAGATAATCTGTAATTGTTGTTC…	AGTAAGTAGGGTGCAAGTGCAGCATGTTCACCACCAGCAGCAATCTGATGATGCGGCGGAGGTTTTCAAGAGAAATGCGATTAATAAGATGGTGGAGATGGTTCATAGCGATTTGGTTTCGATGAGGAGAGCCAGAGAAGCTGAAGCAGAGGAGCTGCTGAGCTTGCAAGCTGGGCTGAAGAGAAGAGAGGATGAGCTTAATATAGGGTTGAAAGAGATGGTTGAGGAGAAAGAAACACTTGAACAACAATTACAGATTATCTCCATGAACACTGATATTCTAGACTCGTGGGTTAGAGAGAACCAAGGCAAAACCAAGAATTTAGTTGATTTGGATGTGGATAATGCTTTTGAATGTGGTGACACACTCTCTAAGCAGATGTTAGAGTGTACTGCTTT…	CGAAGAGTCCAACAAGTGGTTGATCCGGCAACATCTACTTAACCTAATCTCTTCTTACCCTTCCTTAGAGCCCAAAACGGCATCGTTTATGCACAACGATGGTCGCTCCGTCAACCTCCTTCAAGCAGATGGTACGATTCCGATGCCTTTTCATGGAGTCACCTATAACATACCTGTGATTATCTGGCTCCTCGAGTCATATCCTCGTCATCCTCCTTGCGTCTATGTGAATCCCACCGCTGATATGATCATCAAGCGACCTCACGCACATGTCACTCCTTCTGGTCTCGTTTCTCTTCCGTACCTTCAGAATTGGGTCTACCCTAGCTCCAATCTCGTAGATCTCGTCTCCGATCTCAGCGCTGCTTTTGCTCGTGATCCGCCTCTTTATTCTCGACG…
ATH_RP3_hgx5150v1_pB27_A-328	5p 3p	114819705	Arabidopsis thaliana - ELC	https://www.ncbi.nlm.nih.gov/nuccore/NM_112075.3	https://www.ncbi.nlm.nih.gov/gene/?term=820419	AT3G12400	A	ELC; [NM_112075.3 Arabidopsis thaliana Ubiquitin-conjugating enzyme/RWD-like protein (ELC), mRNA]	90	898	IF	Sense		99.2 / 98.0	TGGATGATGTATATAACTATCTATTCGATGATGAAGATACCCCACCAAACCCAAAAAAAGAGATCCTAGAACTAGCCATGGCCGCAGGGGCCACGAAAGAGTCCAACAAGTGGTTGATCCGGCAACATCTACTTAACCTAATCTCTTCTTACCCTTCCTTAGAGCCCAAAACGGCATCGTTTATGCACAACGATGGTCGCTCCGTCAACCTCCTTCAAGCAGATGGTACGATTCCGATGCCTTTTCATGGAGTCACCTATAACATACCTGTGATTATCTGGCTCCTCGAGTCATATCCTCGTCATCCTCCTTGCGTCTATGTGAATCCCACCGCTGATATGATCATCAAGCGACCTCACGCACATGTCACTCCTTCTGGTCTCGTTTCTCTTCCGTACC…	AGAGTCCAACAAGTGGTTGATCCGGCAACATCTACTTAACCTAATCTCTTCTTACCCTTCCTTAGAGCCCAAAACGGCATCGTTTATGCACAACGATGGTCGCTCCGTCAACCTCCTTCAAGCAGATGGTACGATTCCGATGCCTTTTCATGGAGTCACCTATAACATACCTGTGATTATCTGGCTCCTCGAGTCATATCCTCGTCATCCTCCTTGCGTCTATGTGAATCCCACCGCTGATATGATCATCAAGCGACCTCACGCACATGTCACTCCTTCTGGTCTCGTTTCTCTTCCGTACCTTCAGAATTGGGTCTACCCTAGCTCCTATTCTCGTAGATCTCGTCTCCGATCTCAGCGCTGCTTTTGCTCGTGATCCGCCTCTTATTCTCGACGCC	TGGATCTACGATTCTAGATCAGGGTTTTCCCAGTCACGACGTTGTAAAACGACGGCCAGTGAATTCGTAAAATGACTCACTATAGGGCGAATTGGGTACCGGGCCTCTAGACACTAGCTACTCGAGGGGCCCCAGGGGCCACGAATAACCCACGAGTCTAGAATATCAGTGTTCATGGAGATAATCTGTAATTGTTGTTCAAGTGTTTCTTTCTCCTCAACCATCTCTTTCAACCCTATATTAAGCTCATCCTCTCTTCTCTTCAGCCCAGCTTGCAAGCTCAGCAGCTCCTCTGCTTCAGCTTCTCTGGCTCTCCTCATCGAAACCAAATCGCTATGAACCATCTCCACCATCTTATTAATCGCATTTCTCTTGAAAACCTCCGCCGCATCATCAGAT…	AGTAAAGTAAGAATAGCAAAGTGCAGCATGTTCACCACCAGCAGCAATCTGATGATGCGGCGGAGGTTTTCAAGAGAAATGCGATTAATAAGATGGTGGAGATGGTTCATAGCGATTTGGTTTCGATGAGGAGAGCCAGAGAAGCTGAAGCAGAGGAGCTGCTGAGCTTGCAAGCTGGGCTGAAGAGAAGAGAGGATGAGCTTAATATAGGGTTGAAAGAGATGGTTGAGGAGAAAGAAACACTTGAACAACAATTACAGATTATCTCCATGAACACTGATATTCTAGACTCGTGGGTTA	AGAGTCCAACAAGTGGTTGATCCGGCAACATCTACTTAACCTAATCTCTTCTTACCCTTCCTTAGAGCCCAAAACGGCATCGTTTATGCACAACGATGGTCGCTCCGTCAACCTCCTTCAAGCAGATGGTACGATTCCGATGCCTTTTCATGGAGTCACCTATAACATACCTGTGATTATCTGGCTCCTCGAGTCATATCCTCGTCATCCTCCTTGCGTCTATGTGAATCCCACCGCTGATATGATCATCAAGCGACCTCACGCACATGTCACTCCTTCTGGTCTCGTTTCTCTTCCGTACCTTCAGAATTGGGTCTACCCTAGCTCCAATCTCGTAGATCTCGTCTCCGATCTCAGCGCTGCTTTTGCTCGTGATCCGCCTCTTTATTCTCGACGCCG…
ATH_RP3_hgx5150v1_pB27_A-276	5p 3p	114819705	Arabidopsis thaliana - ELC	https://www.ncbi.nlm.nih.gov/nuccore/NM_112075.3	https://www.ncbi.nlm.nih.gov/gene/?term=820419	AT3G12400	A	ELC; [NM_112075.3 Arabidopsis thaliana Ubiquitin-conjugating enzyme/RWD-like protein (ELC), mRNA]	90	898	IF	Sense		100.0 / 100.0	TGGATGATGTATATAACTATCTATTCGATGATGAAGATACCCCACCAAACCCAAAAAAAGAGATCCTAGAACTAGCCATGGCCGCAGGGGCCACGAAAGAGTCCAACAAGTGGTTGATCCGGCAACATCTACTTAACCTAATCTCTTCTTACCCTTCCTTAGAGCCCAAAACGGCATCGTTTATGCACAACGATGGTCGCTCCGTCAACCTCCTTCAAGCAGATGGTACGATTCCGATGCCTTTTCATGGAGTCACCTATAACATACCTGTGATTATCTGGCTCCTCGAGTCATATCCTCGTCATCCTCCTTGCGTCTATGTGAATCCCACCGCTGATATGATCATCAAGCGACCTCACGCACATGTCACTCCTTCTGGTCTCGTTTCTCTTCCGTACC…	AGAGTCCAACAAGTGGTTGATCCGGCAACATCTACTTAACCTAATCTCTTCTTACCCTTCCTTAGAGCCCAAAACGGCATCGTTTATGCACAACGATGGTCGCTCCGTCAACCTCCTTCAAGCAGATGGTACGATTCCGATGCCTTTTCATGGAGTCACCTATAACATACCTGTGATTATCTGGCTCCTCGAGTCATATCCTCGTCATCCTCCTTGCGTCTATGTGAATCCCACCGCTGATATGATCATCAAGCGACCTCACGCACATGTCACTCCTTCTGGTCTCGTTTCTCTTCCGTACCTTCAGAATTGGGTCTACCCTAGCTCCAATCTCGTAGATCTCGTCTCCGATCTCAGCGCTGCTTTTGCTCGTGATCCGCCTCTTTATTCTCGACGCCG…	AAAGTAATCCAACGATTTCTAGATCAGGGTTTTTCCCAGTCCACGACGTTGTAAAACGACGGCCAGTGAATTGTAATACGACTCACTATAGGGCGAATTGGGTACCGGGCCTCTAGACACTAGCTACTCGAGGGGCCCCAGGGGCCACGAATAACCCACGAGTCTAGAATATCAGTGTTCATGGAGATAATCTGTAATTGTTGTTCAAGTGTTTCTTTCTCCTCAACCATCTCTTTCAACCCTATATTAAGCTCATCCTCTCTTCTCTTCAGCCCAGCTTGCAAGCTCAGCAGCTCCTCTGCTTCAGCTTCTCTGGCTCTCCTCATCGAAACCAAATCGCTATGAACCATCTCCACCATCTTATTAATCGCATTTCTCTTGAAAACCTCCGCCGCATCA…	CTGATCAGTCATTGCCTAGACCGTTCCCGCCATCACCTTACGGCGGAGGAGTAAGTAGGGTGCAAGTGCAGCATGTTCACCACCAGCAGCAATCTGATGATGCGGCGGAGGTTTTCAAGAGAAATGCGATTAATAAGATGGTGGAGATGGTTCATAGCGATTTGGTTTCGATGAGGAGAGCCAGAGAAGCTGAAGCAGAGGAGCTGCTGAGCTTGCAAGCTGGGCTGAAGAGAAGAGAGGATGAGCTTAATATAGGGTTGAAAGAGATGGTTGAGGAGAAAGAAACACTTGAACAACAATTACAGATTATCTCCATGAACACTGATATTCTAGACTCGTGGGTTA	AGAGTCCAACAAGTGGTTGATCCGGCAACATCTACTTAACCTAATCTCTTCTTACCCTTCCTTAGAGCCCAAAACGGCATCGTTTATGCACAACGATGGTCGCTCCGTCAACCTCCTTCAAGCAGATGGTACGATTCCGATGCCTTTTCATGGAGTCACCTATAACATACCTGTGATTATCTGGCTCCTCGAGTCATATCCTCGTCATCCTCCTTGCGTCTATGTGAATCCCACCGCTGATATGATCATCAAGCGACCTCACGCACATGTCACTCCTTCTGGTCTCGTTTCTCTTCCGTACCTTCAGAATTGGGTCTACCCTAGCTCCAATCTCGTAGATCTCGTCTCCGATCTCAGCGCTGCTTTTGCTCGTGATCCGCCTCTTTATTCTCGACGCCG…
ATH_RP3_hgx5150v1_pB27_A-202	5p 3p	114819705 / 114820147	Arabidopsis thaliana - ELC	https://www.ncbi.nlm.nih.gov/nuccore/NM_112075.3	https://www.ncbi.nlm.nih.gov/gene/?term=820419	AT3G12400	A	ELC; [NM_112075.3 Arabidopsis thaliana Ubiquitin-conjugating enzyme/RWD-like protein (ELC), mRNA]	114	1303	IF	Sense		100.0 / 99.6	TGGATGATGTATATAACTATCTATTCGATGATGAAGATACCCCACCAAACCCAAAAAAAGAGATCCTAGAACTAGCCATGGCCGCAGGGGCCACGAAGCAACATCTACTTAACCTAATCTCTTCTTACCCTTCCTTAGAGCCCAAAACGGCATCGTTTATGCACAACGATGGTCGCTCCGTCAACCTCCTTCAAGCAGATGGTACGATTCCGATGCCTTTTCATGGAGTCACCTATAACATACCTGTGATTATCTGGCTCCTCGAGTCATATCCTCGTCATCCTCCTTGCGTCTATGTGAATCCCACCGCTGATATGATCATCAAGCGACCTCACGCACATGTCACTCCTTCTGGTCTCGTTTCTCTTCCGTACCTTCAGAATTGGGTCTACCCTAGCT…	GCAACATCTACTTAACCTAATCTCTTCTTACCCTTCCTTAGAGCCCAAAACGGCATCGTTTATGCACAACGATGGTCGCTCCGTCAACCTCCTTCAAGCAGATGGTACGATTCCGATGCCTTTTCATGGAGTCACCTATAACATACCTGTGATTATCTGGCTCCTCGAGTCATATCCTCGTCATCCTCCTTGCGTCTATGTGAATCCCACCGCTGATATGATCATCAAGCGACCTCACGCACATGTCACTCCTTCTGGTCTCGTTTCTCTTCCGTACCTTCAGAATTGGGTCTACCCTAGCTCCAATCTCGTAGATCTCGTCTCCGATCTCAGCGCTGCTTTTGCTCGTGATCCGCCTCTTTATTCTCGACGCCGTCCTCAGCCACCGCCACCGTCTCC…	TACGTATCTTCCGATTCTTAGATCAGGGTTTTCCCAGTCACGACGTTGTAAAACGACGGCCAGTGAATTGTAATATGACTCACTATAGGGCGAATTGGGTACCGGGCCTCTAGACACTAGCTACTCGAGGGGCCCCAGGGGCCACGAACCTGATTCTAAGAGAAATTGTTATAAAGCCGATGTTTATTACCTAACTCCTCAAGGAAGGAGGCTAGGGAGTTGCAAGGAAGGAGCTGGTTTTATCCAAGACTACGAAAGATTCAAAGGCACACTGCGATGGCTGCAACCTGAACCTCCATTTGTGCCGCCCTGACTTTAGAACCCGTGGCTCGGTGGAAGAACTGTTCTCTCGACAACAACCTCACATTCCTCAAATACTGATCAAAGGGAACAACACCA…	TGTGGATAATGCTTTTGAATGTGTGACACACTCTCTAAGCAGATGTTAGAGTGTACTGCTTTGGATTTAGCCATTGAAGATGCTATTTATTCCTTGGATAAGTCGTTTCAAGATGGTGTTGTTCCCTTTGATCAGTATTTGAGGAATGTGAGGTTGTTGTCGAGAGAACAGTTCTTCCACCGAGCCACGGGTTCTAAAGTCAGGGCGGCACAAATGGAGGTTCAGGTTGCAGCCATCGCAGTGTGCCTTTGAATCTTTCGTAGTCTTGGATAAAACCAGCTCCTTCCTTGCAACTCCCTAGCCTCCTTCCTTGAGGAGTTAGGTAATAAACATCGGCTTTATAACAATTTCTCTTAGAATCAGG	GCAACATCTACTTAACCTAATCTCTTCTTACCCTTCCTTAGAGCCCAAAACGGCATCGTTTATGCACAACGATGGTCGCTCCGTCAACCTCCTTCAAGCAGATGGTACGATTCCGATGCCTTTTCATGGAGTCACCTATAACATACCTGTGATTATCTGGCTCCTCGAGTCATATCCTCGTCATCCTCCTTGCGTCTATGTGAATCCCACCGCTGATATGATCATCAAGCGACCTCACGCACATGTCACTCCTTCTGGTCTCGTTTCTCTTCCGTACCTTCAGAATTGGGTCTACCCTAGCTCCAATCTCGTAGATCTCGTCTCCGATCTCAGCGCTGCTTTTGCTCGTGATCCGCCTCTTTATTCTCGACGCCGTCCTCAGCCACCGCCACCGTCTCC…
ATH_RP3_hgx5150v1_pB27_A-15	5p 3p	114819705 / 114820147	Arabidopsis thaliana - ELC	https://www.ncbi.nlm.nih.gov/nuccore/NM_112075.3	https://www.ncbi.nlm.nih.gov/gene/?term=820419	AT3G12400	A	ELC; [NM_112075.3 Arabidopsis thaliana Ubiquitin-conjugating enzyme/RWD-like protein (ELC), mRNA]	114	1303	IF	Sense		100.0 / 99.6	TGGATGATGTATATAACTATCTATTCGATGATGAAGATACCCCACCAAACCCAAAAAAAGAGATCCTAGAACTAGCCATGGCCGCAGGGGCCACGAAGCAACATCTACTTAACCTAATCTCTTCTTACCCTTCCTTAGAGCCCAAAACGGCATCGTTTATGCACAACGATGGTCGCTCCGTCAACCTCCTTCAAGCAGATGGTACGATTCCGATGCCTTTTCATGGAGTCACCTATAACATACCTGTGATTATCTGGCTCCTCGAGTCATATCCTCGTCATCCTCCTTGCGTCTATGTGAATCCCACCGCTGATATGATCATCAAGCGACCTCACGCACATGTCACTCCTTCTGGTCTCGTTTCTCTTCCGTACCTTCAGAATTGGGTCTACCCTAGCT…	GCAACATCTACTTAACCTAATCTCTTCTTACCCTTCCTTAGAGCCCAAAACGGCATCGTTTATGCACAACGATGGTCGCTCCGTCAACCTCCTTCAAGCAGATGGTACGATTCCGATGCCTTTTCATGGAGTCACCTATAACATACCTGTGATTATCTGGCTCCTCGAGTCATATCCTCGTCATCCTCCTTGCGTCTATGTGAATCCCACCGCTGATATGATCATCAAGCGACCTCACGCACATGTCACTCCTTCTGGTCTCGTTTCTCTTCCGTACCTTCAGAATTGGGTCTACCCTAGCTCCAATCTCGTAGATCTCGTCTCCGATCTCAGCGCTGCTTTTGCTCGTGATCCGCCTCTTTATTCTCGACGCCGTCCTCAGCCACCGCCACCGTCTCC…	TTGTATTCAACGAATCAAAGATCAGGGTTTTTCCAGTCACGACGTTGTAAAACGACGGCCAGTGAATTGTAATATGACTCACTATAGGGCGAATTGGGTACCGGGCCTCTAGACACTAGCTACTCGAGGGGCCCCAGGGGCCACGAACCTGATTCTAAGAGAAATTGTTATAAAGCCGATGTTTATTACCTAACTCCTCAAGGAAGGAGGCTAGGGAGTTGCAAGGAAGGAGCTGGTTTTATCCAAGACTACGAAAGATTCAAAGGCACACTGCGATGGCTGCAACCTGAACCTCCATTTGTGCCGCCCTGACTTTAGAACCCGTGGCTCGGTGGAAGAACTGTTCTCTCGACAACAACCTCACATTCCTCAAATACTGATCAAAGGGAACAACACCAT…	TAATGCTTTTGAATGTGGTGACACACTCTCTAAGCAGATGTTAGAGTGTACTGCTTTGGATTTAGCCCATTGAAGATGCTATTTATTCCTTGGATAAGTCGTTTCAAGATGGTGTTGTTCCCTTTGATCAGTATTTGAGGAATGTGAGGTTGTTGTCGAGAGAACAGTTCTTCCACCGAGCCACGGGTTCTAAAGTCAGGGCGGCACAAATGGAGGTTCAGGTTGCAGCCATCGCAGTGTGCCTTTGAATCTTTCGTAGTCTTGGATAAAACCAGCTCCTTCCTTGCAACTCCCTAGCCTCCTTCCTTGAGGAGTTAGGTAATAAACATCGGCTTTATAACAATTTCTCTTAGAATCAGG	GCAACATCTACTTAACCTAATCTCTTCTTACCCTTCCTTAGAGCCCAAAACGGCATCGTTTATGCACAACGATGGTCGCTCCGTCAACCTCCTTCAAGCAGATGGTACGATTCCGATGCCTTTTCATGGAGTCACCTATAACATACCTGTGATTATCTGGCTCCTCGAGTCATATCCTCGTCATCCTCCTTGCGTCTATGTGAATCCCACCGCTGATATGATCATCAAGCGACCTCACGCACATGTCACTCCTTCTGGTCTCGTTTCTCTTCCGTACCTTCAGAATTGGGTCTACCCTAGCTCCAATCTCGTAGATCTCGTCTCCGATCTCAGCGCTGCTTTTGCTCGTGATCCGCCTCTTTATTCTCGACGCCGTCCTCAGCCACCGCCACCGTCTCC…
ATH_RP3_hgx5150v1_pB27_A-120	3p	114819809	Arabidopsis thaliana - F27B13.20	https://www.ncbi.nlm.nih.gov/nuccore/NM_119124.3	https://www.ncbi.nlm.nih.gov/gene/?term=829100	AT4G29780	A	F27B13.20; [NM_119124.3 Arabidopsis thaliana nuclease mRNA]	No Data	1741	??	Sense		100.0			TCGGTATCTACGATTCTAGATCAGGGTTTTCCCAGTCACGACGTTGTAAAACGACGGCCAGTGAATTGTAACATGACTCACTATAGGGCGAATTGGGTACCGGGCCTCTAGACACTAAAATACTCGAGGGGCCCCAGGGGCCACGAACTCAATTCAACTATTCTTTCTGTATCCAACCAATCCCTAAAATGTTTTTATTCCTAATTTGGAAAAAGAATTTGCAATAAAAAATCAGTTTCAAAATAAGAAAAGGTGAAAAACAGAGCCTATAGAGTTCTTGTCCCGGCAAGTCCACGATGCAAGAGATTGTGAGAGATATGATCCCTCGTATTAACCGCACTAGCAGATCGGATATTATTCTCCGGCACCGCCACATCATCAAAAACCTCAAACTTCAAC…	TTTGAGGTTTTTGATGATGTGGCGGTGCCGGAGAATAATATCCGATCTGCTAGTGCGGTTAATACGAGGGATCATATCTCTCACAATCTCTTGCATCGTGGACTTGCCGGGACAAGAACTCTATAGGCTCTGTTTTTCACCTTTTCTTATTTTGAAACTGATTTTTTATTGCAAATTCTTTTTCCAAATTAGGAATAAAAACATTTTAGGGATTGGTTGGATACAGAAAGAATAGTTGAATTGAG
ATH_RP3_hgx5150v1_pB27_A-302	5p 3p	114819823 / 114819809	Arabidopsis thaliana - F27B13.20	https://www.ncbi.nlm.nih.gov/nuccore/NM_119124.3	https://www.ncbi.nlm.nih.gov/gene/?term=829100	AT4G29780	A	F27B13.20; [NM_119124.3 Arabidopsis thaliana nuclease mRNA]	90	1605	IF	Sense		100.0 / 99.4	TGGATGGATGTATATAACTATCTATTCGATGATGAAGATACCCCACCAAACCCAAAAAAAGAGATCCTAGACCTAGCCATGGCCGCAGGGGCCACGAATTCTACTTTCGGATTAGAAGGTTTTAATAGCAACGACAATAATACTAATCAAAAGAAACGCCCAAGAAAAGACGACGAAGGCGGTGGTGGTGGCGGCGGAGGAACAGAAGTTCTAGGAGCTGTTAATGGTAATAATAAGGCTGCTTTTGGAGATATACTCGCGACGCTTCTGTTGTTAGACGAGGAAGCTAAACAGCAACAAGAACAGTGGGATTTTGAATTTATTAAAGAGAAGTCTTTACTTGAAGCTAATCATAAGAAGAAAGTGAAAACAATGGATGGTTATTACAATCAAATGCAA…	TTCTACTTTCGGATTAGAAGGTTTTAATAGCAACGACAATAATACTAATCAAAAGAAACGCCCAAGAAAAGACGACGAAGGCGGTGGTGGTGGCGGCGGAGGAACAGAAGTTCTAGGAGCTGTTAATGGTAATAATAAGGCTGCTTTTGGAGATATACTCGCGACGCTTCTGTTGTTAGACGAGGAAGCTAAACAGCAACAAGAACAGTGGGATTTTGAATTTATTAAAGAGAAGTCTTTACTTGAAGCTAATCATAAGAAGAAAGTGAAAACAATGGATGGTTATTACAATCAAATGCAAGATCATTACTCTGCAGCTGGTGAAACCGATGGTTCGCGTTCAAAACGCGCACGGAAAACCGCG	TTCGTATCTCGATTTATTAGATCAGGGTTTTCCCAGTCACGACGTTGTAAAACGACGGCCAGTGAATTGTAAAAGACTCACTATAGGGCGAATTGGGTACCGGGCCTCTAGATACTAGCTACTCGAGGGGCCCCAGGGGCCACGAAGGCAAGTCCACGATGCAAGAGATTGTGAGAGATATGATCCCTCGTATTAACCGCACTAGCAGATCGGATATTATTCTCCGGCACCGCCACATCATCAAAAACCTCAAACTTCAACTCCGGCAACATCTCCTCCTTCCTCATCTCACAAATGTTATGCAACACACAACAAGCTCCAAGCACGTACGGCAGATCCTGAAGCTTCACCTCCGTCCGTTTCTGCAAACAAGCCCACCGTCCTTTGAGCCTCTCAAAC…	CGCAGCACGCGTTTAAACGAGAGTATCGGAGAGATTTCAGGGGATTGCGACGGCTGCGTTTGAGAGGCTCAAAGGACGGTGGGCTTGTTTGCAGAAACGGACGGAGGTGAAGCTTCAGGATCTGCCGTACGTGCTTGGAGCTTGTTGTGTGTTGCATAACATTTGTGAGATGAGGAAGGAGGAGATGTTGCCGGAGTTGAAGTTTGAGGTTTTTGATGATGTGGCGGTGCCGGAGAATAATATCCGATCTGCTAGTGCGGTTAATACGAGGGATCATATCTCTCACAATCTCTTGCATCGTGGACTTGCC	TTCTACTTTCGGATTAGAAGGTTTTAATAGCAACGACAATAATACTAATCAAAAGAAACGCCCAAGAAAAGACGACGAAGGCGGTGGTGGTGGCGGCGGAGGAACAGAAGTTCTAGGAGCTGTTAATGGTAATAATAAGGCTGCTTTTGGAGATATACTCGCGACGCTTCTGTTGTTAGACGAGGAAGCTAAACAGCAACAAGAACAGTGGGATTTTGAATTTATTAAAGAGAAGTCTTTACTTGAAGCTAATCATAAGAAGAAAGTGAAAACAATGGATGGTTATTACAATCAAATGCAAGATCATTACTCTGCAGCTGGTGAAACCGATGGTTCGCGTTCAAAACGCGCACGGAAAACCGCGGTTGCGGCTGTGGTTTCCGCGGTAGCTTCCGGGGC…
ATH_RP3_hgx5150v1_pB27_A-313	5p 3p	114819823 / 114819809	Arabidopsis thaliana - F27B13.20	https://www.ncbi.nlm.nih.gov/nuccore/NM_119124.3	https://www.ncbi.nlm.nih.gov/gene/?term=829100	AT4G29780	A	F27B13.20; [NM_119124.3 Arabidopsis thaliana nuclease mRNA]	90	1605	IF	Sense		99.8 / 99.3	TGGATGATGTATATAACTATCTATTCGATGATGAAGATACCCCACCAAACCCAAAAAAAGAGATCCTAGTAACTAGCCATGGCCGCAGGGGCCACGAATTCTACTTTCGGATTAGAAGGTTTTAATAGCAACGACAATAATACTAATCAAAAGAAACGCCCAAGAAAAGACGACGAAGGCGGTGGTGGTGGCGGCGGAGGAACAGAAGTTCTAGGAGCTGTTAATGGTAATAATAAGGCTGCTTTTGGAGATATACTCGCGACGCTTCTGTTGTTAGACGAGGAAGCTAAACAGCAACAAGAACAGTGGGATTTTGAATTTATTAAAGAGAAGTCTTTACTTGAAGCTAATCATAAGAAGAAAGTGAAAACAATGGATGGTTATTACAATCAAATGCAA…	TTCTACTTTCGGATTAGAAGGTTTTAATAGCAACGACAATAATACTAATCAAAAGAAACGCCCAAGAAAAGACGACGAAGGCGGTGGTGGTGGCGGCGGAGGAACAGAAGTTCTAGGAGCTGTTAATGGTAATAATAAGGCTGCTTTTGGAGATATACTCGCGACGCTTCTGTTGTTAGACGAGGAAGCTAAACAGCAACAAGAACAGTGGGATTTTGAATTTATTAAAGAGAAGTCTTTACTTGAAGCTAATCATAAGAAGAAAGTGAAAACAATGGATGGTTATTACAATCAAATGCAAGATCATTACTCTGCAGCTGGTGAAACCGATGGTTCGCGTTCAAAACGCGCACGGAAAACCGCGGTTGCGGCTGTGGTTTCCGCGGTAGCTTCCGGGGC…	TCGCATCTACGATTCTAGATCAGGGTTTTCCCAGTCACGACGTTGTAAAACGACGGCCAGTGAATCGTTTAATGACTCACTATAGGGCGAATTGGGTACCGGGCCTCTAGACACTAGCTACTCGAGGGGCCCCAGGGGCCACGAAGGCAAGTCCACGATGCAAGAGATTGTGAGAGATATGATCCCTCGTATTAACCGCACTAGCAGATCGGATATTATTCTCCGGCACCGCCACATCATCAAAAACCTCAAACTTCAACTCCGGCAACATCTCCTCCTTCCTCATCTCACAAATGTTATGCAACACACAACAAGCTCCAAGCACGTACGGCAGATCCTGAAGCTTCACCTCCGTCCGTTTCTGCAAACAAGCCCACCGTCCTTTGAGCCTCTCAAACG…	GCGGCGCGTGGGATGTTACGTGACAGCTGGATAGTTGGAAACTCTGGGTTTCCGTTGACTGATTATCTTTCTTGTACCGTACACGAGACAGAATCTGACGTGGACGCAGCACGCGTTTAACGAGAAAATCGGAGAGATTCAGGGGATTGCGACGGCTGCGTTTGAGAGGCTCAAAGGACGGTGGGCTTGTTTGCAGAAACGGACGGAGGTGAAGCTTCAGGATCTGCCGTACGTGCTTGGAGCTTGTTGTGTGTTGCATAACATTTGTGAGATGAGGAAGGAGGAGATGTTGCCGGAGTTGAAGTTTGAGGTTTTTGATGATGTGGCGGTGCCGGAGAATAATATCCGATCTGCTAGTGCGGTTAATACGAGGGATCATATCTCTCACAATCTCTTGCA…	TTCTACTTTCGGATTAGAAGGTTTTAATAGCAACGACAATAATACTAATCAAAAGAAACGCCCAAGAAAAGACGACGAAGGCGGTGGTGGTGGCGGCGGAGGAACAGAAGTTCTAGGAGCTGTTAATGGTAATAATAAGGCTGCTTTTGGAGATATACTCGCGACGCTTCTGTTGTTAGACGAGGAAGCTAAACAGCAACAAGAACAGTGGGATTTTGAATTTATTAAAGAGAAGTCTTTACTTGAAGCTAATCATAAGAAGAAAGTGAAAACAATGGATGGTTATTACAATCAAATGCAAGATCATTACTCTGCAGCTGGTGAAACCGATGGTTCGCGTTCAAAACGCGCACGGAAAACCGCGGTTGCGGCTGTGGTTTCCGCGGTAGCTTCCGGGGC…
ATH_RP3_hgx5150v1_pB27_A-368	5p 3p	114819823 / 114819809	Arabidopsis thaliana - F27B13.20	https://www.ncbi.nlm.nih.gov/nuccore/NM_119124.3	https://www.ncbi.nlm.nih.gov/gene/?term=829100	AT4G29780	A	F27B13.20; [NM_119124.3 Arabidopsis thaliana nuclease mRNA]	90	1605	IF	Sense		100.0 / 99.7	TGGGATGATGTATATAACTATCTATTCGATGATGAAGATACCCCACCAAACCCAAAAAAAGAGATCCTAGAACTAGCCATGGCCGCAGGGGCCACGAATTCTACTTTCGGATTAGAAGGTTTTAATAGCAACGACAATAATACTAATCAAAAGAAACGCCCAAGAAAAGACGACGAAGGCGGTGGTGGTGGCGGCGGAGGAACAGAAGTTCTAGGAGCTGTTAATGGTAATAATAAGGCTGCTTTTGGAGATATACTCGCGACGCTTCTGTTGTTAGACGAGGAAGCTAAACAGCAACAAGAACAGTGGGATTTTGAATTTATTAAAGAGAAGTCTTTACTTGAAGCTAATCATAAGAAGAAAGTGAAAACAATGGATGGTTATTACAATCAAATGCAA…	TTCTACTTTCGGATTAGAAGGTTTTAATAGCAACGACAATAATACTAATCAAAAGAAACGCCCAAGAAAAGACGACGAAGGCGGTGGTGGTGGCGGCGGAGGAACAGAAGTTCTAGGAGCTGTTAATGGTAATAATAAGGCTGCTTTTGGAGATATACTCGCGACGCTTCTGTTGTTAGACGAGGAAGCTAAACAGCAACAAGAACAGTGGGATTTTGAATTTATTAAAGAGAAGTCTTTACTTGAAGCTAATCATAAGAAGAAAGTGAAAACAATGGATGGTTATTACAATCAAATGCAAGATCATTACTCTGCAGCTGGTGAAACCGATGGTTCGCGTTCAAAACGCGCACGGAAAACCGCGGTTGCGGCTGTGGTTTCCGCGGTAGCTTC	TTGGGATCTACGATTCTAGATCAGGGTTTTCCCAGTCACGACGTTGTAAAACGACGGCCAGTGAATTGTAATACGACTCACTATAGGGCGAATTGGGTACCGGGCCTCTAGACACTAGCTACTCGAGGGGCCCCAGGGGCCACGAAGGCAAGTCCACGATGCAAGAGATTGTGAGAGATATGATCCCTCGTATTAACCGCACTAGCAGATCGGATATTATTCTCCGGCACCGCCACATCATCAAAAACCTCAAACTTCAACTCCGGCAACATCTCCTCCTTCCTCATCTCACAAATGTTATGCAACACACAACAAGCTCCAAGCACGTACGGCAGATCCTGAAGCTTCACCTCCGTCCGTTTCTGCAAACAAGCCCACCGTCCTTTGAGCCTCTCAAAC…	AGAATCTGACGTGACGCAGCACGCGTTTAACGAGAGTATCGGAGAGATTCAGGGGATTGCGACGGCTGCGTTTGAGAGGCTCAAAGGACGGTGGGCTTGTTTGCAGAAACGGACGGAGGTGAAGCTTCAGGATCTGCCGTACGTGCTTGGAGCTTGTTGTGTGTTGCATAACATTTGTGAGATGAGGAAGGAGGAGATGTTGCCGGAGTTGAAGTTTGAGGTTTTTGATGATGTGGCGGTGCCGGAGAATAATATCCGATCTGCTAGTGCGGTTAATACGAGGGATCATATCTCTCACAATCTCTTGCATCGTGGACTTGCC	TTCTACTTTCGGATTAGAAGGTTTTAATAGCAACGACAATAATACTAATCAAAAGAAACGCCCAAGAAAAGACGACGAAGGCGGTGGTGGTGGCGGCGGAGGAACAGAAGTTCTAGGAGCTGTTAATGGTAATAATAAGGCTGCTTTTGGAGATATACTCGCGACGCTTCTGTTGTTAGACGAGGAAGCTAAACAGCAACAAGAACAGTGGGATTTTGAATTTATTAAAGAGAAGTCTTTACTTGAAGCTAATCATAAGAAGAAAGTGAAAACAATGGATGGTTATTACAATCAAATGCAAGATCATTACTCTGCAGCTGGTGAAACCGATGGTTCGCGTTCAAAACGCGCACGGAAAACCGCGGTTGCGGCTGTGGTTTCCGCGGTAGCTTCCGGGGC…
ATH_RP3_hgx5150v1_pB27_A-86	5p 3p	114819823 / 114819809	Arabidopsis thaliana - F27B13.20	https://www.ncbi.nlm.nih.gov/nuccore/NM_119124.3	https://www.ncbi.nlm.nih.gov/gene/?term=829100	AT4G29780	A	F27B13.20; [NM_119124.3 Arabidopsis thaliana nuclease mRNA]	90	1605	IF	Sense		99.8 / 99.4	AGGGATGATGTATATAACTATCTATTCGATGATGAAGATACCCCACCAAACCCAAAAAAAGAGATCCTAGAACTAGCCATGGCCGCAGGGGCCACGAATTCTACTTTCGGATTAGAAGGTTTTAATAGCAACGACAATAATACTAATCAAAAGAAACGCCCAAGAAAAGACGACGAAGGCGGTGGTGGTGGCGGCGGAGGAACAGAAGTTCTAGGAGCTGTTAATGGTAATAATAAGGCTGCTTTTGGAGATATACTCGCGACGCTTCTGTTGTTAGACGAGGAAGCTAAACAGCAACAAGAACAGTGGGATTTTGAATTTATTAAAGAGAAGTCTTTACTTGAAGCTAATCATAAGAAGAAAGTGAAAACAATGGATGGTTATTACAATCAAATGCAA…	TTCTACTTTCGGATTAGAAGGTTTTAATAGCAACGACAATAATACTAATCAAAAGAAACGCCCAAGAAAAGACGACGAAGGCGGTGGTGGTGGCGGCGGAGGAACAGAAGTTCTAGGAGCTGTTAATGGTAATAATAAGGCTGCTTTTGGAGATATACTCGCGACGCTTCTGTTGTTAGACGAGGAAGCTAAACAGCAACAAGAACAGTGGGATTTTGAATTTATTAAAGAGAAGTCTTTACTTGAAGCTAATCATAAGAAGAAAGTGAAAACAATGGATGGTTATTACAATCAAATGCAAGATCATTACTCTGCAGCTGGTGAAACCGATGGTTCGCGTTCAAAACGCGCACGGAAAACCGCGGTTGCGGCTGTGGTTTCCGCGGTAGCTTCCGGGCG…	CACGTTCTACGATTCTAGATCAGGGTTTTCCCAGTCACGACGTTGTAAAACGACGGCCAGTGAATTGTAATACGACTCACTATAGGGCGAATTGGGTACCGGGCCTCTAGACACTAGCTACTCGAGGGGCCCCAGGGGCCACGAAGGCAAGTCCACGATGCAAGAGATTGTGAGAGATATGATCCCTCGTATTAACCGCACTAGCAGATCGGATATTATTCTCCGGCACCGCCACATCATCAAAAACCTCAAACTTCAACTCCGGCAACTTCTCCTCCTTCCTCATCTCACAAATGTTATGCAACACACAACAAGCTCCAAGCACGTACGGCAGATCCTGAAGCTTCACCTCCGTCCGTTTCTGCAAACAAGCCCACCGTCCTTTGAGCCTCTCAAACG…	TCTTCTTGTACGTACACGAGACAGAATCTGACGTGGACGCAGCACGCGTTTAACGAGAGTATCGGAGAGATTCAGGGGATTGCGACGGCTGCGTTTGAGAGGCTCAAAGGACGGTGGGCTTGTTTGCAGAAACGGACGGAGGTGAAGCTTCAGGATCTGCCGTACGTGCTTGGAGCTTGTTGTGTGTTGCATAACATTTGTGAGATGAGGAAGGAGGAGAAGTTGCCGGAGTTGAAGTTTGAGGTTTTTGATGATGTGGCGGTGCCGGAGAATAATATCCGATCTGCTAGTGCGGTTAATACGAGGGATCATATCTCTCACAATCTCTTGCATCGTGGACTTGCC	TTCTACTTTCGGATTAGAAGGTTTTAATAGCAACGACAATAATACTAATCAAAAGAAACGCCCAAGAAAAGACGACGAAGGCGGTGGTGGTGGCGGCGGAGGAACAGAAGTTCTAGGAGCTGTTAATGGTAATAATAAGGCTGCTTTTGGAGATATACTCGCGACGCTTCTGTTGTTAGACGAGGAAGCTAAACAGCAACAAGAACAGTGGGATTTTGAATTTATTAAAGAGAAGTCTTTACTTGAAGCTAATCATAAGAAGAAAGTGAAAACAATGGATGGTTATTACAATCAAATGCAAGATCATTACTCTGCAGCTGGTGAAACCGATGGTTCGCGTTCAAAACGCGCACGGAAAACCGCGGTTGCGGCTGTGGTTTCCGCGGTAGCTTCCGGGGC…
ATH_RP3_hgx5150v1_pB27_A-26	5p 3p	114819823 / 114819809	Arabidopsis thaliana - F27B13.20	https://www.ncbi.nlm.nih.gov/nuccore/NM_119124.3	https://www.ncbi.nlm.nih.gov/gene/?term=829100	AT4G29780	A	F27B13.20; [NM_119124.3 Arabidopsis thaliana nuclease mRNA]	195	1831	IF	Sense		99.7 / 99.8	TGGATGATGTATATAACTATCTATTCGATGATGAAGATACCCCACCAAACCCAAAAAAAGAGATCCTAGAATTAGCCATGGCCGCAGGGGCCACGAAAGAAGTTCTAGGAGCTGTTAATGGTAATAATAAGGCTGCTTTTGGAGATATACTCGCGACGCTTCTGTTGTTAGACGAGGAAGCTAAACAGCAACAAGAACAGTGGGATTTTGAATTTATTAAAGAGAAGTCTTTACTTGAAGCTAATCATAAGAAGAAAGTGAAAACAATGGATGGTTATTACAATCAAATGCAAGATCATTACTCTGCAGCTGGTGAAACCGATGGTTCGCGTTCAAAACGCGCACGGAAAACCGCGGTTGCGGCTGTGGTTTCCGCGGTAGCTTCCGGGGCGGACACAA…	AGAAGTTCTAGGAGCTGTTAATGGTAATAATAAGGCTGCTTTTGGAGATATACTCGCGACGCTTCTGTTGTTAGACGAGGAAGCTAAACAGCAACAAGAACAGTGGGATTTTGAATTTATTAAAGAGAAGTCTTTACTTGAAGCTAATCATAAGAAGAAAGTGAAAACAATGGATGGTTATTACAATCAAATGCAAGATCATTACTCTGCAGCTGGTGAAACCGATGGTTCGCGTTCAAAACGCGCACGGAAAACCGCGGTTGCGGCTGTGGTTTCCGCGGTAGCTTCCGGGGCGGACACAACCGGTTTAGCTGCTCCGGTTCCGACCGCGGATATCGCTAGCGGTTCCGGGTCACGACCGAGTCATAGGAGGTTATGGGTTAAAGAACGA	ACCGTAATCACCATTTATACGATTCAGGGTTTTCCCAGTCCACGACGTTGTAAAACGACCGGCCAGTGAATTTGTAATATGACTCACTATAGGGCGAATTTGGGTACCGGGCCTCTAGACACTAGCTACTCGAGGGGCCCCAGGGGCCACGAATTCAGATTCAATTTGTATAGAAAATACATGAACTAAAGATTACACAATGCTAATAAGTAACACAAACAATATCATCAGCCACTTCTACTCTCAATTCAACTATTCTTTCTGTATCCAACCAATCCCTAAAATGTTTTTATTCCTAATTTGGAAAAAGAATTTGCAATAAAAAATCAGTTTCAAAATAAGAAAAGGTGAAAAACAGAGCCTATAGAGTTCTTGTCCCGGCAAGTCCACGATGCAAGA…	GTGAAGCTTCAGGATCTGCCGTACGTGCTTGGAGCTTGTTGTGTGTTGCATAACATTTGTGAGATGAGGAAGGAGGAGATGTTGCCGGGAGTTGAAGTTTGAGGTTTTTGATGATGTGGCGGTGCCGGAGAATAATATCCGATCTGCTAGTGCGGTTAATACGAGGGATCATATCTCTCACAATCTCTTGCATCGTGGACTTGCCGGGACAAGAACTCTATAGGCTCTGTTTTTCACCTTTTCTTATTTTGAAACTGATTTTTTATTGCAAATTCTTTTTCCAAATTAGGAATAAAAACATTTTAGGGATTGGTTGGATACAGAAAGAATAGTTGAATTGAGAGTAGAAGTGGCTGATGATATTGTTTGTGTTACTTATTAGCATTGTGTAATCTTTAG…	AGAAGTTCTAGGAGCTGTTAATGGTAATAATAAGGCTGCTTTTGGAGATATACTCGCGACGCTTCTGTTGTTAGACGAGGAAGCTAAACAGCAACAAGAACAGTGGGATTTTGAATTTATTAAAGAGAAGTCTTTACTTGAAGCTAATCATAAGAAGAAAGTGAAAACAATGGATGGTTATTACAATCAAATGCAAGATCATTACTCTGCAGCTGGTGAAACCGATGGTTCGCGTTCAAAACGCGCACGGAAAACCGCGGTTGCGGCTGTGGTTTCCGCGGTAGCTTCCGGGGCGGACACAACCGGTTTAGCTGCTCCGGTTCCGACCGCGGATATCGCTAGCGGTTCCGGGTCAGGACCGAGTCATAGGAGGTTATGGGTTAAAGAACGAACCACGGA…
ATH_RP3_hgx5150v1_pB27_A-249	5p	114819823	Arabidopsis thaliana - F27B13.20	https://www.ncbi.nlm.nih.gov/nuccore/NM_119124.3	https://www.ncbi.nlm.nih.gov/gene/?term=829100	AT4G29780	A	F27B13.20; [NM_119124.3 Arabidopsis thaliana nuclease mRNA]	198	No Data	IF	Sense		99.3	TGGGATGATGTATATAACTATCTATTCGATGATGAAGATACCCCACCAAACCCAAAAAAAGAGATCCTAGAACTAGCCATGGCCGCAGGGGCCACGAAAGTTCTAGGAGCTGTTAATGGTAATAATAAGGCTGCTTTTGGAGATATACTCGCGACGCTTCTGTTGTTAGACGAGGAAGCTAAACAGCAACAAGAACAGTGGGATTTTGAATTTATTAAAGAGAAGTCTTTACTTGAAGCTAATCATAAGAAGAAAGTGAAAACAATGGATGGTTATTACAATCAAATGCAAGATCATTACTCTGCAGCTGGTGAAACCGATGGTTCGCGTTCAAAACGCGCACGGAAAACCGCGGTTGCGGCTGTGGTTTCCGCGGTAGCTTCCGGGGCGGACACAACC…	AGTTCTAGGAGCTGTTAATGGTAATAATAAGGCTGCTTTTGGAGATATACTCGCGACGCTTCTGTTGTTAGACGAGGAAGCTAAACAGCAACAAGAACAGTGGGATTTTGAATTTATTAAAGAGAAGTCTTTACTTGAAGCTAATCATAAGAAGAAAGTGAAAACAATGGATGGTTATTACAATCAAATGCAAGATCATTACTCTGCAGCTGGTGAAACCGATGGTTCGCGTTCAAAACGCGCACGGAAAACCGCGGTTGCGGCTGTGGTTTCCGCGGTAGCTTCCGGGGCGGACACAACCGGTTTAGCTGCTCCGGTTCCGACCGCGGATATCGCTAGCGGTTCCCGGGTCAGGACCGAGTCATAGGAGGTTATGGGTTAAAGAACGAAACCACGGAC…
ATH_RP3_hgx5150v1_pB27_A-225	5p 3p	114819823 / 114819809	Arabidopsis thaliana - F27B13.20	https://www.ncbi.nlm.nih.gov/nuccore/NM_119124.3	https://www.ncbi.nlm.nih.gov/gene/?term=829100	AT4G29780	A	F27B13.20; [NM_119124.3 Arabidopsis thaliana nuclease mRNA]	198	1850	IF	Sense		99.8 / 96.9	TGGATGATGTATATAACTATCTATTCGATGATGAAGATACCCCACCAAACCCAAAAAAAGAGATCCTAGAACTAGCCATGGCCGCAGGGGCCACGAAAGTTCTAGGAGCTGTTAATGGTAATAATAAGGCTGCTTTTGGAGATATACTCGCGACGCTTCTGTTGTTAGACGAGGAAGCTAAACAGCAACAAGAACAGTGGGATTTTGAATTTATTAAAGAGAAGTCTTTACTTGAAGCTAATCATAAGAAGAAAGTGAAAACAATGGATGGTTATTACAATCAAATGCAAGATCATTACTCTGCAGCTGGTGAAACCGATGGTTCGCGTTCAAAACGCGCACGGAAAACCGCGGTTGCGGCTGTGGTTTCCGCGGTAGCTTCCGGGGCGGACACAACCG…	AGTTCTAGGAGCTGTTAATGGTAATAATAAGGCTGCTTTTGGAGATATACTCGCGACGCTTCTGTTGTTAGACGAGGAAGCTAAACAGCAACAAGAACAGTGGGATTTTGAATTTATTAAAGAGAAGTCTTTACTTGAAGCTAATCATAAGAAGAAAGTGAAAACAATGGATGGTTATTACAATCAAATGCAAGATCATTACTCTGCAGCTGGTGAAACCGATGGTTCGCGTTCAAAACGCGCACGGAAAACCGCGGTTGCGGCTGTGGTTTCCGCGGTAGCTTCCGGGGCGGACACAACCGGTTTAGCTGCTCCGGTTCCGACCGCGGATATCGCTAGCGGTTCCGGGTCAGGACCGAGTCATAGGAGGTTATGGGTTAAAGAACGAACCACGGACTG…	TTCGATCTACGATTCTAGATCAGGGTTTTCCCAGTCACGACGTTGTAAAACGACGGCCAGTGAATTGTAAAATGACTCACTATAGGGCGAATTGGGTACCGGGCCTCTAGACACTAGCTACTCGAGGGGCCCCAGGGGCCACGAATTTTTTTTTTTTAAGAGGTTTCAGATTCAATTTGTATAGAAAATACATGAACTAAAGATTACACAATGCTAATAAGTAACACAAACAATATCATCAGCCACTTCTACTCTCAATTCAACTATTCTTTCTGTATCCAACCAATCCCTAAAATGTTTTTATTCCTAATTTGGAAAAAGAATTTGCAATAAAAAATCAGTTTCAAAATAAGAAAAGGTGAAAAACAGAGCCTATAGAGTTCTTGTCCCGGCAAGTCC…	TGGCTGATGATATTGTTTGTGTTACTTATTAGCATTGTGTAATCTTTAGTTCATGTATTTTCTATACAAATTGAATCTGAAACCTCTTAAAAAAAAAAAA	AGTTCTAGGAGCTGTTAATGGTAATAATAAGGCTGCTTTTGGAGATATACTCGCGACGCTTCTGTTGTTAGACGAGGAAGCTAAACAGCAACAAGAACAGTGGGATTTTGAATTTATTAAAGAGAAGTCTTTACTTGAAGCTAATCATAAGAAGAAAGTGAAAACAATGGATGGTTATTACAATCAAATGCAAGATCATTACTCTGCAGCTGGTGAAACCGATGGTTCGCGTTCAAAACGCGCACGGAAAACCGCGGTTGCGGCTGTGGTTTCCGCGGTAGCTTCCGGGGCGGACACAACCGGTTTAGCTGCTCCGGTTCCGACCGCGGATATCGCTAGCGGTTCCGGGTCAGGACCGAGTCATAGGAGGTTATGGGTTAAAGAACGAACCACGGACTG…
ATH_RP3_hgx5150v1_pB27_A-145	5p 3p	114819823 / 114819809	Arabidopsis thaliana - F27B13.20	https://www.ncbi.nlm.nih.gov/nuccore/NM_119124.3	https://www.ncbi.nlm.nih.gov/gene/?term=829100	AT4G29780	A	F27B13.20; [NM_119124.3 Arabidopsis thaliana nuclease mRNA]	198	1850	IF	Sense		99.8 / 98.7	TGGATGATGTATATAACTATCTATTCGATGATGAAGATACCCCACCAAACCCAAAAAAAGAGATCCTAGAACTAGCCATGGCCGCAGGGGCCACGAAAGTTCTAGGAGCTGTTAATGGTAATAATAAGGCTGCTTTTGGAGATATACTCGCGACGCTTCTGTTGTTAGACGAGGAAGCTAAACAGCAACAAGAACAGTGGGATTTTGAATTTATTAAAGAGAAGTCTTTACTTGAAGCTAATCATAAGAAGAAAGTGAAAACAATGGATGGTTATTACAATCAAATGCAAGATCATTACTCTGCAGCTGGTGAAACCGATGGTTCGCGTTCAAAACGCGCACGGAAAACCGCGGTTGCGGCTGTGGTTTCCGCGGTAGCTTCCGGGGCGGACACAACCG…	AGTTCTAGGAGCTGTTAATGGTAATAATAAGGCTGCTTTTGGAGATATACTCGCGACGCTTCTGTTGTTAGACGAGGAAGCTAAACAGCAACAAGAACAGTGGGATTTTGAATTTATTAAAGAGAAGTCTTTACTTGAAGCTAATCATAAGAAGAAAGTGAAAACAATGGATGGTTATTACAATCAAATGCAAGATCATTACTCTGCAGCTGGTGAAACCGATGGTTCGCGTTCAAAACGCGCACGGAAAACCGCGGTTGCGGCTGTGGTTTCCGCGGTAGCTTCCGGGGCGGACACAACCGGTTTAGCTGCTCCGGTTCCGACCGCGGATATCGCTAGCGGTTCCGGGTCAGGACCGAGTCATAGGAGGTTATGGGTTAAAGAACGAACCACGGACTG…	TCGTTCTACGATTCTAGATCAGGGTTTTCCCAGTCACGACGTTGTAAAACGACGGCCAGTGAATTGTAATACGACTCACTATAGGGCGAATTGGGTACCGGGCCTCTAGACACTAGCTACTCGAGGGGCCCCAGGGGCCACGAATTTTTTTTTTTTAAGAGGTTTCAGATTCAATTTGTATAGAAAATACATGAACTAAAGATTACACAATGCTAATAAGTAACACAAACAATATCATCAGCCACTTCTACTCTCAATTCAACTATTCTTTCTGTATCCAACCAATCCCTAAAATGTTTTTATTCCTAATTTGGAAAAAGAATTTGCAATAAAAAATCAGTTTCAAAATAAGAAAAGGTGAAAAACAGAGCCTATAGAGTTCTTGTCCCGGCAAGTCCA…	AACATTTGTGAGATGAGGAAGGAGGAGATGTTGCCGGAGTTGAAGTTTGAGGTTTTTGATGATGTGGCGGTGCCGGAGAATAATATCCGATCTGCTAGTGCGGTTAATACGAGAGAATCATATCTCTCACAATCTCTTGCATCGTGGACTTGCCGGGACAAGAACTCTATAGGCTCTGTTTTTCACCTTTTCTTATTTTGAAACTGATTTTTTATTGCAAATTCTTTTTCCAAATTAGGAATAAAAACATTTTAGGGATTGGTTGGATACAGAAAGAATAGTTGAATTGAGAGTAGAAGTGGCTGATGATATTGTTTGTGTTACTTATTAGCATTGTGTAATCTTTAGTTCATGTATTTTCTATACAAATTGAATCTGAAACCTCTTAAAAAAAAAAAA	AGTTCTAGGAGCTGTTAATGGTAATAATAAGGCTGCTTTTGGAGATATACTCGCGACGCTTCTGTTGTTAGACGAGGAAGCTAAACAGCAACAAGAACAGTGGGATTTTGAATTTATTAAAGAGAAGTCTTTACTTGAAGCTAATCATAAGAAGAAAGTGAAAACAATGGATGGTTATTACAATCAAATGCAAGATCATTACTCTGCAGCTGGTGAAACCGATGGTTCGCGTTCAAAACGCGCACGGAAAACCGCGGTTGCGGCTGTGGTTTCCGCGGTAGCTTCCGGGGCGGACACAACCGGTTTAGCTGCTCCGGTTCCGACCGCGGATATCGCTAGCGGTTCCGGGTCAGGACCGAGTCATAGGAGGTTATGGGTTAAAGAACGAACCACGGACTG…
ATH_RP3_hgx5150v1_pB27_A-165	5p 3p	114819823 / 114819809	Arabidopsis thaliana - F27B13.20	https://www.ncbi.nlm.nih.gov/nuccore/NM_119124.3	https://www.ncbi.nlm.nih.gov/gene/?term=829100	AT4G29780	A	F27B13.20; [NM_119124.3 Arabidopsis thaliana nuclease mRNA]	222	1691	IF	Sense		100.0 / 99.8	TGGATGATGTATATAACTATCTATTCGATGATGAAGATACCCCACCAAACCCAAAAAAAGAGATCCTAGAACTAGCCATGGCCGCAGGGGCCACGAATAATAAGGCTGCTTTTGGAGATATACTCGCGACGCTTCTGTTGTTAGACGAGGAAGCTAAACAGCAACAAGAACAGTGGGATTTTGAATTTATTAAAGAGAAGTCTTTACTTGAAGCTAATCATAAGAAGAAAGTGAAAACAATGGATGGTTATTACAATCAAATGCAAGATCATTACTCTGCAGCTGGTGAAACCGATGGTTCGCGTTCAAAACGCGCACGGAAAACCGCGGTTGCGGCTGTGGTTTCCGCGGTAGCTTCCGGGGCGGACACAACCGGTTTAGCTGCTCCGGTTCCGACCG…	TAATAAGGCTGCTTTTGGAGATATACTCGCGACGCTTCTGTTGTTAGACGAGGAAGCTAAACAGCAACAAGAACAGTGGGATTTTGAATTTATTAAAGAGAAGTCTTTACTTGAAGCTAATCATAAGAAGAAAGTGAAAACAATGGATGGTTATTACAATCAAATGCAAGATCATTACTCTGCAGCTGGTGAAACCGATGGTTCGCGTTCAAAACGCGCACGGAAAACCGCGGTTGCGGCTGTGGTTTCCGCGGTAGCTTCCGGGGCGGACACAACCGGTTTAGCTGCTCCGGTTCCGACCGCGGATATCGCTAGCGGTTCCGGGTCAGGACCGAGTCATAGGAGGTTATGGGTTAAAGAACGAACCACGGACTGGTGGGACAGAGTAAGCCGGCCTGA…	TCACGTATCCACCGATTTATTAGATCAGGGTTTTCCCAGTCACGACGTTGTAAAACGACGGCCAGTGAATTCGTACATATGACTCACTATAGGGCGAATTGGGTACCGGGCCTCTAGACACTAGCTACTCGAGGGGCCCCAGGGGCCACGAATCCTAATTTGGAAAAAGAATTTGCAATAAAAAATCAGTTTCAAAATAAGAAAAGGTGAAAAACAGAGCCTATAGAGTTCTTGTCCCGGCAAGTCCACGATGCAAGAGATTGTGAGAGATATGATCCCTCGTATTAACCGCACTAGCAGATCGGATATTATTCTCCGGCACCGCCACATCATCAAAAACCTCAAACTTCAACTCCGGCAACATCTCCTCCTTCCTCATCTCACAAATGTTATGCAACA…	AATCTTCGCTTTCACGGCAAAGAGCGGCGCGTGGGGATGTTACGTGACAGCTGGATAGTTGGAAACTCTGGGTTTCCGTTGACTGATTATCTTCTTGTACCGTACACGAGACAGAATCTGACGTGGACGCAGCACGCGTTTAACGAGAGTATCGGAGAGATTCAGGGGATTGCGACGGCTGCGTTTGAGAGGCTCAAAGGACGGTGGGCTTGTTTGCAGAAACGGACGGAGGTGAAGCTTCAGGATCTGCCGTACGTGCTTGGAGCTTGTTGTGTGTTGCATAACATTTGTGAGATGAGGAAGGAGGAGATGTTGCCGGAGTTGAAGTTTGAGGTTTTTGATGATGTGGCGGTGCCGGAGAATAATATCCGATCTGCTAGTGCGGTTAATACGAGGGAT…	TAATAAGGCTGCTTTTGGAGATATACTCGCGACGCTTCTGTTGTTAGACGAGGAAGCTAAACAGCAACAAGAACAGTGGGATTTTGAATTTATTAAAGAGAAGTCTTTACTTGAAGCTAATCATAAGAAGAAAGTGAAAACAATGGATGGTTATTACAATCAAATGCAAGATCATTACTCTGCAGCTGGTGAAACCGATGGTTCGCGTTCAAAACGCGCACGGAAAACCGCGGTTGCGGCTGTGGTTTCCGCGGTAGCTTCCGGGGCGGACACAACCGGTTTAGCTGCTCCGGTTCCGACCGCGGATATCGCTAGCGGTTCCGGGTCAGGACCGAGTCATAGGAGGTTATGGGTTAAAGAACGAACCACGGACTGGTGGGACAGAGTAAGCCGGCCTGA…
ATH_RP3_hgx5150v1_pB27_A-233	5p 3p	114819823 / 114819809	Arabidopsis thaliana - F27B13.20	https://www.ncbi.nlm.nih.gov/nuccore/NM_119124.3	https://www.ncbi.nlm.nih.gov/gene/?term=829100	AT4G29780	A	F27B13.20; [NM_119124.3 Arabidopsis thaliana nuclease mRNA]	222	1691	IF	Sense		98.6 / 98.9	TGGATGATGTATATAACTATCTATTCGATGATGAAGATACCCCACCAAACCCAAAAAAAGAGATCCTAGAACTAGCCATGGCCGCAGGGGCCACGAATAATAAGGCTGCTTTTGGAGATATACTCGCGACGCTTCTGTTGTTAGACGAGGAAGCTAAACAGCAACAAGAACAGTGGGATTTTGAATTTATTAAAGAGAAGTCTTTACTTGAAGCTAATCATAAGAAGAAAGTGAAAACAATGGATGGTTATTACAATCAAATGCAAGATCATTACTCTGCAGCTGGTGAAACCGATGGTTCGCGTTCAAAACGCGCACGGAAAACCGCGGTTGCGGCTGTGGTTTCCGCGGTAGCTTCCGGGGCGGACACAACCGGTTTAGCTGCTCCGGTTCCGACCG…	TAATAAGGCTGCTTTTGGAGATATACTCGCGACGCTTCTGTTGTTAGACGAGGAAGCTAAACAGCAACAAGAACAGTGGGATTTTGAATTTATTAAAGAGAAGTCTTTACTTGAAGCTAATCATAAGAAGAAAGTGAAAACAATGGATGGTTATTACAATCAAATGCAAGATCATTACTCTGCAGCTGGTGAAACCGATGGTTCGCGTTCAAAACGCGCACGGAAAACCGCGGTTGCGGCTGTGGTTTCCGCGGTAGCTTCCGGGGCGGACACAACCGGTTTAGCTGCTCCGGTTCCGACCGCGGATATCGCTAGCGGTTCCCGTGTCTTGTACCGAGTCATAGGAGGTTA	TTGGTTCTACGATTCTAGATCAGGGTTTTCCCAGTCACGACGTTGTAAAACGACGGCCAGTGAATTGTAATCAGACTCACTATAGGGCGAATTGGGTACCGGGCCTCTAGACACTAGCTACTCGAGGGGCCCCAGGGGCCACGAATCCTAATTTGGAAAAAGAATTTGCAATAAAAAATCAGTTTCAAAATAAGAAAAGGTGAAAAACAGAGCCTATAGAGTTCTTGTCCCGGCAAGTCCACGATGCAAGAGATTGTGAGAGATATGATCCCTCGTATTAACCGCACTAGCAGATCGGATATTATTCTCCGGCACCGCCACATCATCAAAAACCTCAAACTTCAACTCCGGCAACATCTCCTCCTTCCTCATCTCACAAATGTTATGCAACACACAACA…	ATCGGAGAGATTCAGGGATTGCGACGGCTGCGTTTGAGAGGCTCAAAGGACGGTGGGCTTGTTTGCAGAAACGGACGGAGGAGAAAGATTCAGGATCTGCCGTACGTGCTTGGAGCTTGTTGTGTGTTGCATAACATTTGTGAGATGAGGAAGGAGGAGATGTTGCCGGAGTTGAAGTTTGAGGTTTTTGATGATGTGGCGGTGCCGGAGAATAATATCCGATCTGCTAGTGCGGTTAATACGAGGGATCATATCTCTCACAATCTCTTGCATCGTGGACTTGCCGGGACAAGAACTCTATAGGCTCTGTTTTTCACCTTTTCTTATTTTGAAACTGATTTTTTATTGCAAATTCTTTTTCCAAATTAGGA	TAATAAGGCTGCTTTTGGAGATATACTCGCGACGCTTCTGTTGTTAGACGAGGAAGCTAAACAGCAACAAGAACAGTGGGATTTTGAATTTATTAAAGAGAAGTCTTTACTTGAAGCTAATCATAAGAAGAAAGTGAAAACAATGGATGGTTATTACAATCAAATGCAAGATCATTACTCTGCAGCTGGTGAAACCGATGGTTCGCGTTCAAAACGCGCACGGAAAACCGCGGTTGCGGCTGTGGTTTCCGCGGTAGCTTCCGGGGCGGACACAACCGGTTTAGCTGCTCCGGTTCCGACCGCGGATATCGCTAGCGGTTCCGGGTCAGGACCGAGTCATAGGAGGTTATGGGTTAAAGAACGAACCACGGACTGGTGGGACAGAGTAAGCCGGCCTGA…
ATH_RP3_hgx5150v1_pB27_A-209	5p 3p	114819823 / 114819809	Arabidopsis thaliana - F27B13.20	https://www.ncbi.nlm.nih.gov/nuccore/NM_119124.3	https://www.ncbi.nlm.nih.gov/gene/?term=829100	AT4G29780	A	F27B13.20; [NM_119124.3 Arabidopsis thaliana nuclease mRNA]	237	1742	IF	Sense		98.4 / 99.8	TGGGATGATGTATATAACTATCTATTCGATGATGAAGATACCCCACCAAACCCAAAAAAAGAGATCCTAGAACTAGCCATGGCCGCAGGGGCCACGAATGTAGATATACTCGCGACGCTTCTGTTGTTAGACGAGGAAGCTAAACAGCAACAAGAACAGTGGGATTTTGAATTTATTAAAGAGAAGTCTTTACTTGAAGCTAATCATAAGAAGAAAGTGAAAACAATGGATGGTTATTACAATCAAATGCAAGATCATTACTCTGCAGCTGGTGAAACCGATGGTTCGCGTTCAAAACGCGCACGGAAAACCGCGGTTGCGGCTGTGGTTTCCGCGGTAGCTTCCGGGGCGGACACAACCGGTTTAGCTGCTCCGGTTCCGACCGCGGATATCGCTAGC…	TGTAGATATACTCGCGACGCTTCTGTTGTTAGACGAGGAAGCTAAACAGCAACAAGAACAGTGGGATTTTGAATTTATTAAAGAGAAGTCTTTACTTGAAGCTAATCATAAGAAGAAAGTGAAAACAATGGATGGTTATTACAATCAAATGCAAGATCATTACTCTGCAGCTGGTGAAACCGATGGTTCGCGTTCAAAACGCGCACGGAAAACCGCGGTTGCGGCTGTGGTTTCCGCGGTAGCTTCCGGGGCGGACACAACCGGTTTAGCTGCTCCGGTTCCGACCGCGGATATCGCTAGCGGTTCCGGGTCAGGACCGAGTCATTTTGTTTGTTATGGGTTAAAGAACGAACCACGGACTGGTGGGACAGAGTAAGCCGGCCTGATTTTCCAGAAGAC…	TCCGATCTACGATTCTAGATCAGGGTTTTCCCAGTCACGACGTTGTAAAACGACGGCCAGTGAATTGTAATACGACTCACTATAGGGCGAATTGGGTACCGGGCCTCTAGACACTAGCTACTCGAGGGGCCCCAGGGGCCACGAACTCAATTCAACTATTCTTTCTGTATCCAACCAATCCCTAAAATGTTTTTATTCCTAATTTGGAAAAAGAATTTGCAATAAAAAATCAGTTTCAAAATAAGAAAAGGTGAAAAACAGAGCCTATAGAGTTCTTGTCCCGGCAAGTCCACGATGCAAGAGATTGTGAGAGATATGATCCCTCGTATTAACCGCACTAGCAGATCGGATATTATTCTCCGGCACCGCCACATCATCAAAAACCTCAAACTTCAACTC…	CAGCACGCGTTTAAACGAGAGTATCGGAGAGATTCAGGGGATTGCGACGGCTGCGTTTGAGAGGCTCAAAGGACGGTGGGCTTGTTTGCAGAAACGGACGGAGGTGAAGCTTCAGGATCTGCCGTACGTGCTTGGAGCTTGTTGTGTGTTGCATAACATTTGTGAGATGAGGAAGGAGGAGATGTTGCCGGAGTTGAAGTTTGAGGTTTTTGATGATGTGGCGGTGCCGGAGAATAATATCCGATCTGCTAGTGCGGTTAATACGAGGGATCATATCTCTCACAATCTCTTGCATCGTGGACTTGCCGGGACAAGAACTCTATAGGCTCTGTTTTTCACCTTTTCTTATTTTGAAACTGATTTTTTATTGCAAATTCTTTTTCCAAATTAGGAATAAAA…	TGGAGATATACTCGCGACGCTTCTGTTGTTAGACGAGGAAGCTAAACAGCAACAAGAACAGTGGGATTTTGAATTTATTAAAGAGAAGTCTTTACTTGAAGCTAATCATAAGAAGAAAGTGAAAACAATGGATGGTTATTACAATCAAATGCAAGATCATTACTCTGCAGCTGGTGAAACCGATGGTTCGCGTTCAAAACGCGCACGGAAAACCGCGGTTGCGGCTGTGGTTTCCGCGGTAGCTTCCGGGGCGGACACAACCGGTTTAGCTGCTCCGGTTCCGACCGCGGATATCGCTAGCGGTTCCGGGTCAGGACCGAGTCATAGGAGGTTATGGGTTAAAGAACGAACCACGGACTGGTGGGACAGAGTAAGCCGGCCTGATTTTCCAGAAGACGA…
ATH_RP3_hgx5150v1_pB27_A-162	5p 3p	114819823 / 114819809	Arabidopsis thaliana - F27B13.20	https://www.ncbi.nlm.nih.gov/nuccore/NM_119124.3	https://www.ncbi.nlm.nih.gov/gene/?term=829100	AT4G29780	A	F27B13.20; [NM_119124.3 Arabidopsis thaliana nuclease mRNA]	237	1846	IF	Sense		100.0 / 98.4	TGGATGATGTATATAACTATCTATTCGATGATGAAGATACCCCACCAAACCCAAAAAAAGAGATCCTAGAACTAGCCATGGCCGCAGGGGCCACGAATGGAGATATACTCGCGACGCTTCTGTTGTTAGACGAGGAAGCTAAACAGCAACAAGAACAGTGGGATTTTGAATTTATTAAAGAGAAGTCTTTACTTGAAGCTAATCATAAGAAGAAAGTGAAAACAATGGATGGTTATTACAATCAAATGCAAGATCATTACTCTGCAGCTGGTGAAACCGATGGTTCGCGTTCAAAACGCGCACGGAAAACCGCGGTTGCGGCTGTGGTTTCCGCGGTAGCTTCCGGGGCGGACACAACCGGTTTAGCTGCTCCGGTTCCGACCGCGGATATCGCTAGCG…	TGGAGATATACTCGCGACGCTTCTGTTGTTAGACGAGGAAGCTAAACAGCAACAAGAACAGTGGGATTTTGAATTTATTAAAGAGAAGTCTTTACTTGAAGCTAATCATAAGAAGAAAGTGAAAACAATGGATGGTTATTACAATCAAATGCAAGATCATTACTCTGCAGCTGGTGAAACCGATGGTTCGCGTTCAAAACGCGCACGGAAAACCGCGGTTGCGGCTGTGGTTTCCGCGGTAGCTTCCGGGGCGGACACAACCGGTTTAGCTGCTCCGGTTCCGACCGCGGATATCGCTAGCGGTTCCGGGTCAGGACCGAGTCATAGGAGGTTATGGGTTAAAGAACGAACCACGGA	TAGCAATCTACGATTCTAGATCAGGGTTTTCCCAGTCACGACGTTGTAAAACGACGGCCAGTGAATTGTAAGCGACTCACTATAGGGCGAATTGGGTACCGGGCCTCTAGACACTAGCTACTCGAGGGGCCCCAGGGGCCACGAATTTTACTTAAGAGGTTTCAGATTCAATTTGTATAGAAAATACATGAACTAAAGATTACACAATGCTAATAAGTAACACAAACAATATCATCAGCCACTTCTACTCTCAATTCAACTATTCTTTCTGTATCCAACCAATCCCTAAAATGTTTTTATTCCTAATTTGGAAAAAGAATTTGCAATAAAAAATCAGTTTCAAAATAAGAAAAGGTGAAAAACAGAGCCTATAGAGTTCTTGTCCCGGCAAGTCCACGA…	GATCTGCTAGTGCGGGTAAATACAAAGGGATCATATCTCTCACAATCTCTTGCATCGTGGACTTGCCGGGACAAGAACTCTATAGGCTCTGTTTTTCACCTTTTCTTATTTTGAAACTGATTTTTTATTGCAAATTCTTTTTCCAAATTAGGAATAAAAACATTTTAGGGATTGGTTGGATACAGAAAGAATAGTTGAATTGAGAGTAGAAGTGGCTGATGATATTGTTTGTGTTACTTATTAGCATTGTGTAATCTTTAGTTCATGTATTTTCTATACAAATTGAATCTGAAACCTCTTAAGTAAAA	TGGAGATATACTCGCGACGCTTCTGTTGTTAGACGAGGAAGCTAAACAGCAACAAGAACAGTGGGATTTTGAATTTATTAAAGAGAAGTCTTTACTTGAAGCTAATCATAAGAAGAAAGTGAAAACAATGGATGGTTATTACAATCAAATGCAAGATCATTACTCTGCAGCTGGTGAAACCGATGGTTCGCGTTCAAAACGCGCACGGAAAACCGCGGTTGCGGCTGTGGTTTCCGCGGTAGCTTCCGGGGCGGACACAACCGGTTTAGCTGCTCCGGTTCCGACCGCGGATATCGCTAGCGGTTCCGGGTCAGGACCGAGTCATAGGAGGTTATGGGTTAAAGAACGAACCACGGACTGGTGGGACAGAGTAAGCCGGCCTGATTTTCCAGAAGACGA…
ATH_RP3_hgx5150v1_pB27_A-1	5p 3p	114819823 / 114819809	Arabidopsis thaliana - F27B13.20	https://www.ncbi.nlm.nih.gov/nuccore/NM_119124.3	https://www.ncbi.nlm.nih.gov/gene/?term=829100	AT4G29780	A	F27B13.20; [NM_119124.3 Arabidopsis thaliana nuclease mRNA]	378	1605	IF	Sense		97.8 / 99.5	ATGGGGAATGATGTATATAACTATCTATTCGATGATGAAGATACCCCACCAAACCCAAAAAAAGAGATCCTAAAACAAGCCATGGCCGCAGGGGCCACGAACAATCAAATGCAAGAACATTACTCTGCAGCTGGTGAAACCGATGGTTCGCGTTCAAAACGCGCACGGAAAACCGCGGTTGCGGCTGTGGTTTCCGCGGTAGCTTCCGGGGCGGACACAACCGGTTTAGCTGCTCCGGTTCCGACCGCGGATATCGCTAGCGGTTCCGGGTCAGGACCGAGTCATAGGAGGTTATGGGTTAAAGAACGAACCACGGACTGGTGGGACAGAGTAAGCCGGCCTGATTTTCCAGAAGACGAGTTTCGGCGAGAGTTCCGTATGAGCAAATCGACGTTTAAC…	CAATCAAATGCAAGAACATTACTCTGCAGCTGGTGAAACCGATGGTTCGCGTTCAAAACGCGCACGGAAAACCGCGGTTGCGGCTGTGGTTTCCGCGGTAGCTTCCGGGGCGGACACAACCGGTTTAGCTGCTCCGGTTCCGACCGCGGATATCGCTAGCGGTTCCGGGTCAGGACCGAGTCATAGGAGGTTATGGGTTAAAGAACGAACCACGGACTGGTGGGACAGAGTAAGCCGGCCTGATTTTCCAGAAGACGAGTTTCGGCGAGAGTTCCGTATGAGCAAATCGACGTTTAACCTAATATGCGAGGAGCTAGATACGATGTGTTTTTGAAGAAAAACACGATGTTAAGAGACGCGATTCCAGCT	CAAAGGTTCTACGATTAATAGATCAGGGTTTTCCCAGTCACGACGTTGTAAAACGACGGCCAGTGAATTGAAACGACTCACTATAGGGCGAATTGGGTACCGGGCCTCTAGAACAAGCTACTCGAGGGGCCCCAGGGGCCACGAAGGCAAGTCCACGATGCAAGAGATTGTGAGAGATATGATCCCTCGTATTAACCGCACTAGCAGATCGGATATTATTCTCCGGCACCGCCACATCATCAAAAACCTCAAACTTCAACTCCGGCAACAACTCCTCCTTCCTCATCTCACAAATGTTATGCAACACACAACAAGCTCCAAGCACGTACGGCAGATCCTGAAGCTTCACCTCCGTCCCGTTTCTGCAAAAAAAGCCCCACCGTCCTTTGAGCCTCTCAA…	CGGAGGTGAAGCTTCAGGATCTGCCGTACGTGCTTGGAGCTTGTTGTGTGTTGCATAACATTTGTGAGATGAGGAAGGAGGAGTTGTTGCCGGAGTTGAAGTTTGAGGTTTTTGATGATGTGGCGGTGCCGGAGAATAATATCCGATCTGCTAGTGCGGTTAATACGAGGGATCATATCTCTCACAATCTCTTGCATCGTGGACTTGCC	CAATCAAATGCAAGATCATTACTCTGCAGCTGGTGAAACCGATGGTTCGCGTTCAAAACGCGCACGGAAAACCGCGGTTGCGGCTGTGGTTTCCGCGGTAGCTTCCGGGGCGGACACAACCGGTTTAGCTGCTCCGGTTCCGACCGCGGATATCGCTAGCGGTTCCGGGTCAGGACCGAGTCATAGGAGGTTATGGGTTAAAGAACGAACCACGGACTGGTGGGACAGAGTAAGCCGGCCTGATTTTCCAGAAGACGAGTTTCGGCGAGAGTTCCGTATGAGCAAATCGACGTTTAACCTAATATGCGAGGAGCTAGATACGACGGTGACGAAGAAAAACACGATGTTAAGAGACGCGATTCCAGCTCCAAAACGCGTAGGCGTTTGCGTTTGGCGTTT…
ATH_RP3_hgx5150v1_pB27_A-195	3p	114820109	Arabidopsis thaliana - myosin heavychain-related	https://www.ncbi.nlm.nih.gov/nuccore/NM_001036683.1	https://www.ncbi.nlm.nih.gov/gene/?term=829261		A	myosin heavychain-related; [gi|79325917|ref|NM_001036683.1| Arabidopsis thaliana myosin heavy chain-related (AT4G31340) mRNA, complete cds]	No Data	966	??	Sense		100.0			TAGTTCTCCGATTCCTAGATCAGGGTTTTCCCAGTCACGACGTTGTAAAACGACGGCCAGTGAATTGTAATACGACTCACTATAGGGCGAATTGGGTACCGGGCCTCTAGACACTAGCTACTCGAGGGGCCCCAGGGGCCACGAACGACATATGGCTTGCTGAACTTTTTGGCCTCCTGATAATAGGGGTCTACAAATTCTTGAACCGTGACAATGTGAGGGGAAACAGCACTCTTTGATGAATGGTAAGCCTCTTTAGCTTTGATGGATAGTGTTCGGAAGTGTGGCTCAACATGTATAGTAACGGTTTCCTTGATGGCTGGAATATATTTAGTTTTAACGTTTTCGACATGTGGTTCAGCCCACTTTTCAGCTTGAGCTTTTGCTTCCGTCACCTTT…	GAACTGCTAGAGGCTCATGGTTCGTGGCTTCCCCCTTGGCTTGCTGTTCACTGGTTTAAATTTCAGACTTATACCGAGACACATTGGGAGGCCCATGGGAAACCTGCTGTGGAGACAGTAATTCTAAAGGTGACGGAAGCAAAAGCTCAAGCTGAAAAGTGGGCTGAACCACATGTCGAAAACGTTAAAACTAAATATATTCCAGCCATCAAGGAAACCGTTACTATACATGTTGAGCCACACTTCCGAACACTATCCATCAAAGCTAAAGAGGCTTACCATTCATCAAAGAGTGCTGTTTCCCCTCACATTGTCACGGTTCAAGAATTTGTAGACCCCTATTATCAGGAGGCCAAAAAGTTCAGCAAGCCATATGTCG
ATH_RP3_hgx5150v1_pB27_A-322	3p	114820109	Arabidopsis thaliana - myosin heavychain-related	https://www.ncbi.nlm.nih.gov/nuccore/NM_001036683.1	https://www.ncbi.nlm.nih.gov/gene/?term=829261		A	myosin heavychain-related; [gi|79325917|ref|NM_001036683.1| Arabidopsis thaliana myosin heavy chain-related (AT4G31340) mRNA, complete cds]	No Data	1085	??	Sense		99.7			CTATCCAACGAATTAAAGATAAGGGTTTTTCCCAGTCACGACGTTGTAAAACGACGGCCAGTGAATTGCAAACGACTCACTATAGGGCGAATTGGGTACCGGGCCTCTAGACACTAGCTACTCGAGGGGCCCCAGGGGCCACGAAGTGATAAGTTGTGGCGGATTCAAGGAACTCTGTATAGACGATGATCACCTTGGTTGTGTAAGGTTTCATGGCAACCTTCATTTTATCAACATGTGGTTTCGTGGTCGTGGCCACTTGGTCGACATATGGCTTGCTGAACTTTTTGGCCTCCTGATAATAGGGGTCTACAAATTCTTGAACCGTGACAATGTGAGGGGAAACAGCACTCTTTGATGAATGGTAAGCCTCTTTAGCTTTGATGGATAGTGTTCGGA…	CAAAGCTGAAAAGTGGGCCTGAACCACATGTCGAAAACGTTAAAACTAAATATATTCCAGCCATCAAGGAAACCGTTACTATACATGTTGAGCCACACTTCCGAACACTATCCATCAAAGCTAAAGAGGCTTACCATTCATCAAAGAGTGCTGTTTCCCCTCACATTGTCACGGTTCAAGAATTTGTAGACCCCTATTATCAGGAGGCCAAAAAGTTCAGCAAGCCATATGTCGACCAAGTGGCCACGACCACGAAACCACATGTTGATAAAATGAAGGTTGCCATGAAACCTTACACAACCAAGGTGATCATCGTCTATACAGAGTTCCTTGAATCCGCCACAACTTATCAC
ATH_RP3_hgx5150v1_pB27_A-218	5p 3p	114820109	Arabidopsis thaliana - myosin heavychain-related	https://www.ncbi.nlm.nih.gov/nuccore/NM_001036683.1	https://www.ncbi.nlm.nih.gov/gene/?term=829261		A	myosin heavychain-related; [gi|79325917|ref|NM_001036683.1| Arabidopsis thaliana myosin heavy chain-related (AT4G31340) mRNA, complete cds]	381	1073	IF	Sense		99.8 / 99.6	TGGGAATGATGTATATAACTATCTATTCGATGATGAAGATACCCCACCAAACCCAAAAAAAGAGATCCTAGAACTAGCCATGGCCGCAGGGGCCACGAACTTGGAGCAAAAAAACAAGGAGAAAGATTCCACTGAAGCTCGGACTAATGAAGCTGAGAAAAAACTAAGGGAACTTAACTCGAGCCTTGACAAACTTCAGAAGACAAATGAAGAGCAGAAGAACAAAATAGGAAAACTTGAACGTGCTATTAAGATAGCTGAGGAAGAAATGTTGAGGACAAAGCTCGAAGCAACCACAAAGGCGAAGGAACTGCTAGAGGCTCATGGTTCGTGGCTTCCCCCTTGGCTTGCTGTTCACTGGTTTAAATTTCAGACTTATACCGAGACACATTGGGAGGC…	CTTGGAGCAAAAAAACAAGGAGAAAGATTCCACTGAAGCTCGGACTAATGAAGCTGAGAAAAAACTAAGGGAACTTAACTCGAGCCTTGACAAACTTCAGAAGACAAATGAAGAGCAGAAGAACAAAATAGGAAAACTTGAACGTGCTATTAAGATAGCTGAGGAAGAAATGTTGAGGACAAAGCTCGAAGCAACCACAAAGGCGAAGGAACTGCTAGAGGCTCATGGTTCGTGGCTTCCCCCTTGGCTTGCTGTTCACTGGTTTAAATTTCAGACTTATACCGAGACACATTGGGAGGCCCATGGGAAACCTGCTGTGGAGACAGTAATTCTAAAGGTGACGGAAGCAAAAGCTCAAGCTGAAAAGTGGGCTGAACCACATGTCGAAAACGTTAAAAC…	GATCTCCGATTCCTAGATCAGGGTTTTCCCAGTCACGACGTTGTAAAACGACGGCCAGTGAATTGTAATACGACTCACTATAGGGCGAATTGGGTACCGGGCCTCTAGACACTAGCTACTCGAGGGGCCCCAGGGGCCACGAAGCGGATTCAAGGAACTCTGTATAGACGATGATCACCTTGGTTGTGTAAGGTTTCATGGCAACCTTCATTTTATCAACATGTGGTTTCGTGGTCGTGGCCACTTGGTCGACATATGGCTTGCTGAACTTTTTGGCCTCCTGATAATAGGGGTCTACAAATTCTTGAACCGTGACAATGTGAGGGGAAACAGCACTCTTTGATGAATGGTAAGCCTCTTTAGCTTTGATGGATAGTGTTCGGAAGTGTGGCTCAACAT…	CCCATCAAGGAAAACCGTTACTATACATGTTGAGCCACACTTCCGAACACTATCCATCAAAGCTAAAGAGGCTTACCATTCATCAAAGAGTGCTGTTTCCCCTCACATTGTCACGGTTCAAGAATTTGTAGACCCCTATTATCAGGAGGCCAAAAAGTTCAGCAAGCCATATGTCGACCAAGTGGCCACGACCACGAAACCACATGTTGATAAAATGAAGGTTGCCATGAAACCTTACACAACCAAGGTGATCATCGTCTATACAGAGTTCCTTGAATCCGC	CTTGGAGCAAAAAAACAAGGAGAAAGATTCCACTGAAGCTCGGACTAATGAAGCTGAGAAAAAACTAAGGGAACTTAACTCGAGCCTTGACAAACTTCAGAAGACAAATGAAGAGCAGAAGAACAAAATAGGAAAACTTGAACGTGCTATTAAGATAGCTGAGGAAGAAATGTTGAGGACAAAGCTCGAAGCAACCACAAAGGCGAAGGAACTGCTAGAGGCTCATGGTTCGTGGCTTCCCCCTTGGCTTGCTGTTCACTGGTTTAAATTTCAGACTTATACCGAGACACATTGGGAGGCCCATGGGAAACCTGCTGTGGAGACAGTAATTCTAAAGGTGACGGAAGCAAAAGCTCAAGCTGAAAAGTGGGCTGAACCACATGTCGAAAACGTTAAAAC…
ATH_RP3_hgx5150v1_pB27_A-312	5p 3p	114820109	Arabidopsis thaliana - myosin heavychain-related	https://www.ncbi.nlm.nih.gov/nuccore/NM_001036683.1	https://www.ncbi.nlm.nih.gov/gene/?term=829261		A	myosin heavychain-related; [gi|79325917|ref|NM_001036683.1| Arabidopsis thaliana myosin heavy chain-related (AT4G31340) mRNA, complete cds]	459	1074	IF	Sense		100.0 / 98.9	TGGATGATGTATATAACTATCTATTCGATGATGAAGATACCCCACCAAACCCAAAAAAAGAGATCCTAGTAACTAGCCATGGCCGCAGGGGCCACGAACTCGAGCCTTGACAAACTTCAGAAGACAAATGAAGAGCAGAAGAACAAAATAGGAAAACTTGAACGTGCTATTAAGATAGCTGAGGAAGAAATGTTGAGGACAAAGCTCGAAGCAACCACAAAGGCGAAGGAACTGCTAGAGGCTCATGGTTCGTGGCTTCCCCCTTGGCTTGCTGTTCACTGGTTTAAATTTCAGACTTATACCGAGACACATTGGGAGGCCCATGGGAAACCTGCTGTGGAGACAGTAATTCTAAAGGTGACGGAAGCAAAAGCTCAAGCTGAAAAGTGGGCTGAACCA…	CTCGAGCCTTGACAAACTTCAGAAGACAAATGAAGAGCAGAAGAACAAAATAGGAAAACTTGAACGTGCTATTAAGATAGCTGAGGAAGAAATGTTGAGGACAAAGCTCGAAGCAACCACAAAGGCGAAGGAACTGCTAGAGGCTCATGGTTCGTGGCTTCCCCCTTGGCTTGCTGTTCACTGGTTTAAATTTCAGACTTATACCGAGACACATTGGGAGGCCCATGGGAAACCTGCTGTGGAGACAGTAATTCTAAAGGTGACGGAAGCAAAAGCTCAAGCTGAAAAGTGGGCTGAACCACATGTCGAAAACGTTAAAACTAAATATATTCCAGCCATCAAGGAAACCGTTACTATACATGTTGAGCCACACTTCCGAACACTATCCATCAAAGCTAA…	CTATCTTCGATTTATTAGATCAGGGTTTTCCCAGTCACGACGTTGTAAAACGACCGGCCAGTGAATTGTAAATACTCACTATAGGGCGAATTGGGTACCGGGCCTCTAGCTACTAGCTACTCGAGGGGCCCCAGGGGCCACGAAGGCGGATTCAAGGAACTCTGTATAGACGATGATCACCTTGGTTGTGTAAGGTTTCATGGCAACCTTCATTTTATCAACATGTGGTTTCGTGGTCGTGGCCACTTGGTCGACATATGGCTTGCTGAACTTTTTGGCCTCCTGATAATAGGGGTCTACAAATTCTTGAACCGTGACAATGTGAGGGGAAACAGCACTCTTTGATGAATGGTAAGCCTCTTTAGCTTTGATGGATAGTGTTCGGAAGTGTGGCTCAAC…	CCATCAAGGAAACCCGTTTACTATACATGTTGAGCCACACTTCCGAACACTATCCATCAAAGCTAAAGAGGCTTACCATTCATCAAAGAGTGCTGTTTCCCCTCACATTGTCACGGTTCAAGAATTTGTAGACCCCTATTATCAGGAGGCCAAAAAGTTCAGCAAGCCATATGTCGACCAAGTGGCCACGACCACGAAACCACATGTTGATAAAATGAAGGTTGCCATGAAACCTTACACAACCAAGGTGATCATCGTCTATACAGAGTTCCTTGAATCCGCC	CTCGAGCCTTGACAAACTTCAGAAGACAAATGAAGAGCAGAAGAACAAAATAGGAAAACTTGAACGTGCTATTAAGATAGCTGAGGAAGAAATGTTGAGGACAAAGCTCGAAGCAACCACAAAGGCGAAGGAACTGCTAGAGGCTCATGGTTCGTGGCTTCCCCCTTGGCTTGCTGTTCACTGGTTTAAATTTCAGACTTATACCGAGACACATTGGGAGGCCCATGGGAAACCTGCTGTGGAGACAGTAATTCTAAAGGTGACGGAAGCAAAAGCTCAAGCTGAAAAGTGGGCTGAACCACATGTCGAAAACGTTAAAACTAAATATATTCCAGCCATCAAGGAAACCGTTACTATACATGTTGAGCCACACTTCCGAACACTATCCATCAAAGCTAA…
ATH_RP3_hgx5150v1_pB27_A-10	5p 3p	114820109	Arabidopsis thaliana - myosin heavychain-related	https://www.ncbi.nlm.nih.gov/nuccore/NM_001036683.1	https://www.ncbi.nlm.nih.gov/gene/?term=829261		A	myosin heavychain-related; [gi|79325917|ref|NM_001036683.1| Arabidopsis thaliana myosin heavy chain-related (AT4G31340) mRNA, complete cds]	465	921	IF	Sense		100.0 / 99.5	TGGATGATGTATATTAACTATTCTATTCCGATGATGAAGATACCCCCACCAAACCCAAAAAAAGAGATCCTAGTATTTTAGCCATGGCCGCAGGGGCCACGAACCTTGACAAACTTCAGAAGACAAATGAAGAGCAGAAGAACAAAATAGGAAAACTTGAACGTGCTATTAAGATAGCTGAGGAAGAAATGTTGAGGACAAAGCTCGAAGCAACCACAAAGGCGAAGGAACTGCTAGAGGCTCATGGTTCGTGGCTTCCCCCTTGGCTTGCTGTTCACTGGTTTAAATTTCAGACTTATACCGAGACACATTGGGAGGCCCATGGGAAACCTGCTGTGGAGACAGTAATTCTAAAGGTGACGGAAGCAAAAGCTCAAGCTGAAAAGTGGGCTGAACCAC…	CCTTGACAAACTTCAGAAGACAAATGAAGAGCAGAAGAACAAAATAGGAAAACTTGAACGTGCTATTAAGATAGCTGAGGAAGAAATGTTGAGGACAAAGCTCGAAGCAACCACAAAGGCGAAGGAACTGCTAGAGGCTCATGGTTCGTGGCTTCCCCCTTGGCTTGCTGTTCACTGGTTTAAATTTCAGACTTATACCGAGACACATTGGGAGGCCCATGGGAAACCTGCTGTGGAGACAGTAATTCTAAAGGTGACGGAAGCAAAAGCTCAAGCTGAAAAGTGGGCTGAACCACATGTCGAAAACGTTAAAACTAAATATATTCCAGCCATCAAGGAAACCGTTACTATACATG	TAGGTATCTACGATTCTAGATCAGGGTTTTCCCAGTCACGACGTTGTAAAACGACGGCCAGTGAATTGTAAAACGACTCACTATAGGGCGAATTGGGTACCGGGCCTCTAGACACTAGCTACTCGAGGGGCCCCAGGGGCCACGAATACAAATTCTTGAACCGTGACAATGTGAGGGGAAACAGCACTCTTTGATGAATGGTAAGCCTCTTTAGCTTTGATGGATAGTGTTCGGAAGTGTGGCTCAACATGTATAGTAACGGTTTCCTTGATGGCTGGAATATATTTAGTTTTAACGTTTTCGACATGTGGTTCAGCCCACTTTTCAGCTTGAGCTTTTGCTTCCGTCACCTTTAGAATTACTGTCTCCACAGCAGGTTTCCCATGGGCCTCCCAATGT…	GAAATGTTGAGGACAAAGCTCGAAGCAACCACAAAGGCGAAGGAACTGCTAGAGGCTCATGGTTCGTGGCTTCCCCCTTGGCTTGCTGTTCACAGATTTAAATTTCAGACTTATACCGAGACACATTGGGAGGCCCATGGGAAACCTGCTGTGGAGACAGTAATTCTAAAGGTGACGGAAGCAAAAGCTCAAGCTGAAAAGTGGGCTGAACCACATGTCGAAAACGTTAAAACTAAATATATTCCAGCCATCAAGGAAACCGTTACTATACATGTTGAGCCACACTTCCGAACACTATCCATCAAAGCTAAAGAGGCTTACCATTCATCAAAGAGTGCTGTTTCCCCTCACATTGTCACGGTTCAAGAATTTGTA	CCTTGACAAACTTCAGAAGACAAATGAAGAGCAGAAGAACAAAATAGGAAAACTTGAACGTGCTATTAAGATAGCTGAGGAAGAAATGTTGAGGACAAAGCTCGAAGCAACCACAAAGGCGAAGGAACTGCTAGAGGCTCATGGTTCGTGGCTTCCCCCTTGGCTTGCTGTTCACTGGTTTAAATTTCAGACTTATACCGAGACACATTGGGAGGCCCATGGGAAACCTGCTGTGGAGACAGTAATTCTAAAGGTGACGGAAGCAAAAGCTCAAGCTGAAAAGTGGGCTGAACCACATGTCGAAAACGTTAAAACTAAATATATTCCAGCCATCAAGGAAACCGTTACTATACATGTTGAGCCACACTTCCGAACACTATCCATCAAAGCTAAAGAGGC…
ATH_RP3_hgx5150v1_pB27_A-295	5p 3p	114820109	Arabidopsis thaliana - myosin heavychain-related	https://www.ncbi.nlm.nih.gov/nuccore/NM_001036683.1	https://www.ncbi.nlm.nih.gov/gene/?term=829261		A	myosin heavychain-related; [gi|79325917|ref|NM_001036683.1| Arabidopsis thaliana myosin heavy chain-related (AT4G31340) mRNA, complete cds]	465	921	IF	Sense		100.0 / 99.5	CGGATAATTGTTTTTAACTTATTCTTATTTCGATGATGAAGATACCCCCACCAAACCCAAAAAAAGAGATCCTAGAACTAGCCATTGGCCGCAGGGGCCACGAACCTTGACAAACTTCAGAAGACAAATGAAGAGCAGAAGAACAAAATAGGAAAACTTGAACGTGCTATTAAGATAGCTGAGGAAGAAATGTTGAGGACAAAGCTCGAAGCAACCACAAAGGCGAAGGAACTGCTAGAGGCTCATGGTTCGTGGCTTCCCCCTTGGCTTGCTGTTCACTGGTTTAAATTTCAGACTTATACCGAGACACATTGGGAGGCCCATGGGAAACCTGCTGTGGAGACAGTAATTCTAAAGGTGACGGAAGCAAAAGCTCAAGCTGAAAAGTGGGCTGAACCA…	CCTTGACAAACTTCAGAAGACAAATGAAGAGCAGAAGAACAAAATAGGAAAACTTGAACGTGCTATTAAGATAGCTGAGGAAGAAATGTTGAGGACAAAGCTCGAAGCAACCACAAAGGCGAAGGAACTGCTAGAGGCTCATGGTTCGTGGCTTCCCCCTTGGCTTGCTGTTCACTGGTTTAAATTTCAGACTTATACCGAGACACATTGGGAGGCCCATGGGAAACCTGCTGTGGAGACAGTAATTCTAAAGGTGACGGAAGCAAAAGCTCAAGCTGAAAAGTGGGCTGAACCACATGTCGAAAACGTTAAAACTAAATATATTCCAGCCATCAAG	AGAATAAGAAGACTAGAACAGGGTTTAACAGTCACGACGTCGTAAACGACGGCCGTGAATTGTAAATGACTCACTATAGGGCGAATTGGGTACCGGGCCTCTAGACACTAGCTACTCGAGGGGCTCCAGGGGCCACGAATACAAATTCTTGAACCGTGACAATGTGAGGGGAAACAGCACTCTTTGATGAATGGTAAGCCTCTTTAGCTTTGATGGATAGTGTTCGGAAGTGTGGCTCAACATGTATAGTAACGGTTTCCTTGATGGCTGGAATATATTTAGTTTTAACGTTTTCGACATGTGGTTCAGCCCACTTTTCAGCTTGAGCTTTTGCTTCCGTCACCTTTAGAAATACTGTCTCCACAGCAGGTTTCCCATGGGCCCTCCCAATGTGTCTCG…	GACAGTATTTCTAAAGGTGACGGAAGCAAAAGCTCAAGCTGAAAAGTGGGCTGAACCACATGTCGAAAACGTTAAAACTAAATATATTCCAGCCATCAAGGAAACCGTTACTATACATGTTGAGCCACACTTCCGAACACTATCCATCAAAGCTAAAGAGGCTTACCATTCATCAAAGAGTGCTGTTTCCCCTCACATTGTCACGGTTCAAGAATTTGTA	CCTTGACAAACTTCAGAAGACAAATGAAGAGCAGAAGAACAAAATAGGAAAACTTGAACGTGCTATTAAGATAGCTGAGGAAGAAATGTTGAGGACAAAGCTCGAAGCAACCACAAAGGCGAAGGAACTGCTAGAGGCTCATGGTTCGTGGCTTCCCCCTTGGCTTGCTGTTCACTGGTTTAAATTTCAGACTTATACCGAGACACATTGGGAGGCCCATGGGAAACCTGCTGTGGAGACAGTAATTCTAAAGGTGACGGAAGCAAAAGCTCAAGCTGAAAAGTGGGCTGAACCACATGTCGAAAACGTTAAAACTAAATATATTCCAGCCATCAAGGAAACCGTTACTATACATGTTGAGCCACACTTCCGAACACTATCCATCAAAGCTAAAGAGGC…
ATH_RP3_hgx5150v1_pB27_A-85	5p 3p	114820109	Arabidopsis thaliana - myosin heavychain-related	https://www.ncbi.nlm.nih.gov/nuccore/NM_001036683.1	https://www.ncbi.nlm.nih.gov/gene/?term=829261		A	myosin heavychain-related; [gi|79325917|ref|NM_001036683.1| Arabidopsis thaliana myosin heavy chain-related (AT4G31340) mRNA, complete cds]	465	921	IF	Sense		99.8 / 98.9	AGGGATGATGTATATAACTATCTATTCGATGATGAAGATACCCCACCAAACCCAAAAAAAGAGATCCTAGAACTAGCCATGGCCGCAGGGGCCACGAACCTTGACAAACTTCAGAAGACAAATGAAGAGCAGAAGAACAAAATAGGAAAACTTGAACGTGCTATTAAGATAGCTGAGGAAGAAATGTTGAGGACAAAGCTCGAAGCAACCACAAAGGCGAAGGAACTGCTAGAGGCTCATGGTTCGTGGCTTCCCCCTTGGCTTGCTGTTCACTGGTTTAAATTTCAGACTTATACCGAGACACATTGGGAGGCCCATGGGAAACCTGCTGTGGAGACAGTAATTCTAAAGGTGACGGAAGCAAAAGCTCAAGCTGAAAAGTGGGCTGAACCACATGTC…	CCTTGACAAACTTCAGAAGACAAATGAAGAGCAGAAGAACAAAATAGGAAAACTTGAACGTGCTATTAAGATAGCTGAGGAAGAAATGTTGAGGACAAAGCTCGAAGCAACCACAAAGGCGAAGGAACTGCTAGAGGCTCATGGTTCGTGGCTTCCCCCTTGGCTTGCTGTTCACTGGTTTAAATTTCAGACTTATACCGAGACACATTGGGAGGCCCATGGGAAACCTGCTGTGGAGACAGTAATTCTAAAGGTGACGGAAGCAAAAGCTCAAGCTGAAAAGTGGGCTGAACCACATGTCGAAAACGTTAAAACTAAATATATTCCAGCCATCAAGGAAACCGTTACTATACATGTTGAGCCACACTTCCGAACACTATCCATCAAAGCTAAAGAGGC…	CTATCTCACCGAATTTATACGATTCAGGGTTTTCCCAGTCACGACGTTGTAAAACGACCGGCCAGTGAATTCGTAATCCGACTCACTATAGGGCGAATTGGGTACCGGGCCTCTAGACACTAGCTACTCGAGGGGCCCCAGGGGCCACGAATACAAATTCTTGAACCGTGACAATGTGAGGGGAAACAGCACTCTTTGATGAATGGTAAGCCTCTTTAGCTTTGATGGATAGTGTTCGGAAGTGTGGCTCAACATGTATAGTAACGGTTTCCTTGATGGCTGGAATATATTTAGTTTTAACGTTTTCGACATGTGGTTCAGCCCACTTTTCAGCTTGAGCTTTTGCTTCCGTCACCTTTAGAAATTACTGTCTCCACAGCAGGTTTCCCATGGGCCTCC…	ATTCCAGACTTATACCCGAGACACATTGGGAGGCCCATGGGAAACCTGCTGTGGAGACAGTAATTTCTAAAGGTGACGGAAGCAAAAGCTCAAGCTGAAAAGTGGGCTGAACCACATGTCGAAAACGTTAAAACTAAATATATTCCAGCCATCAAGGAAACCGTTACTATACATGTTGAGCCACACTTCCGAACACTATCCATCAAAGCTAAAGAGGCTTACCATTCATCAAAGAGTGCTGTTTCCCCTCACATTGTCACGGTTCAAGAATTTGTA	CCTTGACAAACTTCAGAAGACAAATGAAGAGCAGAAGAACAAAATAGGAAAACTTGAACGTGCTATTAAGATAGCTGAGGAAGAAATGTTGAGGACAAAGCTCGAAGCAACCACAAAGGCGAAGGAACTGCTAGAGGCTCATGGTTCGTGGCTTCCCCCTTGGCTTGCTGTTCACTGGTTTAAATTTCAGACTTATACCGAGACACATTGGGAGGCCCATGGGAAACCTGCTGTGGAGACAGTAATTCTAAAGGTGACGGAAGCAAAAGCTCAAGCTGAAAAGTGGGCTGAACCACATGTCGAAAACGTTAAAACTAAATATATTCCAGCCATCAAGGAAACCGTTACTATACATGTTGAGCCACACTTCCGAACACTATCCATCAAAGCTAAAGAGGC…
ATH_RP3_hgx5150v1_pB27_A-272	5p 3p	114820109	Arabidopsis thaliana - myosin heavychain-related	https://www.ncbi.nlm.nih.gov/nuccore/NM_001036683.1	https://www.ncbi.nlm.nih.gov/gene/?term=829261		A	myosin heavychain-related; [gi|79325917|ref|NM_001036683.1| Arabidopsis thaliana myosin heavy chain-related (AT4G31340) mRNA, complete cds]	564	1099	IF	Sense		99.8 / 99.7	AGGGATGATGTATATAACTATCTATTCGATGATGAAGATACCCCACCAAACCCAAAAAAAGAGATCCTAGATACTAGCCATGGCCGCAGGGGCCACGAAGCTCGAAGCAACCACAAAGGCGAAGGAACTGCTAGAGGCTCATGGTTCGTGGCTTCCCCCTTGGCTTGCTGTTCACTGGTTTAAATTTCAGACTTATACCGAGACACATTGGGAGGCCCATGGGAAACCTGCTGTGGAGACAGTAATTCTAAAGGTGACGGAAGCAAAAGCTCAAGCTGAAAAGTGGGCTGAACCACATGTCGAAAACGTTAAAACTAAATATATTCCAGCCATCAAGGAAACCGTTACTATACATGTTGAGCCACACTTCCGAACACTATCCATCAAGCTAAAGAGGCT…	GCTCGAAGCAACCACAAAGGCGAAGGAACTGCTAGAGGCTCATGGTTCGTGGCTTCCCCCTTGGCTTGCTGTTCACTGGTTTAAATTTCAGACTTATACCGAGACACATTGGGAGGCCCATGGGAAACCTGCTGTGGAGACAGTAATTCTAAAGGTGACGGAAGCAAAAGCTCAAGCTGAAAAGTGGGCTGAACCACATGTCGAAAACGTTAAAACTAAATATATTCCAGCCATCAAGGAAACCGTTACTATACATGTTGAGCCACACTTCCGAACACTATCCATCAAGCTAAAGAGGCTTACCATTCATCAAAGAGTGCTGTTTCCCCTCACATTGTCACGGTTCAAGAATTTGTAGACCCCTATTATCAGGAGGCCAAAAAGTTCAGCAAGCCATAT…	TGTTCCTACCGATTCCTAGATCAGGGTTTTCCCAGTCACGACGTTGTAAAACGACGGCCAGTGAATTGTAATCTCGACTCACTATAGGGCGAATTGGGTACCGGGCCTCTAGACACTAGCTACTCGAGGGGCCCCAGGGGCCACGAACTTGGACCTGATTGTGATAAGTTGTGGCGGATTCAAGGAACTCTGTATAGACGATGATCACCTTGGTTGTGTAAGGTTTCATGGCAACCTTCATTTTATCAACATGTGGTTTCGTGGTCGTGGCCACTTGGTCGACATATGGCTTGCTGAACTTTTTGGCCTCCTGATAATAGGGGTCTACAAATTCTTGAACCGTGACAATGTGAGGGGAAACAGCACTCTTTGATGAATGGTAAGCCTCTTTAGCTTTGA…	CTCAAGCTGAAAAGTGGGCTGAACCACATGTCGAAAACGTTAAAACTAAATATATCCAGCCATCAAGGAAACCGTTACTATACATGTTGAGCCACACTTCCGAACACTATCCATCAAAGCTAAAGAGGCTTACCATTCATCAAAGAGTGCTGTTTCCCCTCACATTGTCACGGTTCAAGAATTTGTAGACCCCTATTATCAGGAGGCCAAAAAGTTCAGCAAGCCATATGTCGACCAAGTGGCCACGACCACGAAACCACATGTTGATAAAATGAAGGTTGCCATGAAACCTTACACAACCAAGGTGATCATCGTCTATACAGAGTTCCTTGAATCCGCCACAACTTATCACAATCAGGTCCAAG	GCTCGAAGCAACCACAAAGGCGAAGGAACTGCTAGAGGCTCATGGTTCGTGGCTTCCCCCTTGGCTTGCTGTTCACTGGTTTAAATTTCAGACTTATACCGAGACACATTGGGAGGCCCATGGGAAACCTGCTGTGGAGACAGTAATTCTAAAGGTGACGGAAGCAAAAGCTCAAGCTGAAAAGTGGGCTGAACCACATGTCGAAAACGTTAAAACTAAATATATTCCAGCCATCAAGGAAACCGTTACTATACATGTTGAGCCACACTTCCGAACACTATCCATCAAAGCTAAAGAGGCTTACCATTCATCAAAGAGTGCTGTTTCCCCTCACATTGTCACGGTTCAAGAATTTGTAGACCCCTATTATCAGGAGGCCAAAAAGTTCAGCAAGCCATA…
ATH_RP3_hgx5150v1_pB27_A-113	5p 3p	114820109	Arabidopsis thaliana - myosin heavychain-related	https://www.ncbi.nlm.nih.gov/nuccore/NM_001036683.1	https://www.ncbi.nlm.nih.gov/gene/?term=829261		A	myosin heavychain-related; [gi|79325917|ref|NM_001036683.1| Arabidopsis thaliana myosin heavy chain-related (AT4G31340) mRNA, complete cds]	564	1099	IF	Sense		100.0 / 100.0	CGGATGATGTATATAACTATCTATTCGATGATGAAGATACCCCACCAAACCCAAAAAAAGAGATCCTAGAACTAGCCATGGCCGCAGGGGCCACGAAGCTCGAAGCAACCACAAAGGCGAAGGAACTGCTAGAGGCTCATGGTTCGTGGCTTCCCCCTTGGCTTGCTGTTCACTGGTTTAAATTTCAGACTTATACCGAGACACATTGGGAGGCCCATGGGAAACCTGCTGTGGAGACAGTAATTCTAAAGGTGACGGAAGCAAAAGCTCAAGCTGAAAAGTGGGCTGAACCACATGTCGAAAACGTTAAAACTAAATATATTCCAGCCATCAAGGAAACCGTTACTATACATGTTGAGCCACACTTCCGAACACTATCCATCAAAGCTAAAGAGGCTT…	GCTCGAAGCAACCACAAAGGCGAAGGAACTGCTAGAGGCTCATGGTTCGTGGCTTCCCCCTTGGCTTGCTGTTCACTGGTTTAAATTTCAGACTTATACCGAGACACATTGGGAGGCCCATGGGAAACCTGCTGTGGAGACAGTAATTCTAAAGGTGACGGAAGCAAAAGCTCAAGCTGAAAAGTGGGCTGAACCACATGTCGAAAACGTTAAAACTAAATATATTCCAGCCATCAAGGAAACCGTTACTATACATGTTGAGCCACACTTCCGAACACTATCCATCAAAGCTAAAGAGGCTTACCATTCATCAAAGAGTGCTGTTTCCCCTCACATTGTCACGGTTCAAGAATTTGTAGACCCCTATTATCAGGAGGCCAAAAAGTTCAGCAAGCCATA…	TGTAATCCACGATTTATTAGATCAGGGTTTTTCCCAGTCACGACGTTGTAAAACGACCGGCCAGTGAATTTGTAATATGACTCACTATAGGGCGAATTGGGTACCGGGCCTCTAGACACTAGCTACTCGAGGGGCCCCAGGGGCCACGAACTTGGACCTGATTGTGATAAGTTGTGGCGGATTCAAGGAACTCTGTATAGACGATGATCACCTTGGTTGTGTAAGGTTTCATGGCAACCTTCATTTTATCAACATGTGGTTTCGTGGTCGTGGCCACTTGGTCGACATATGGCTTGCTGAACTTTTTGGCCTCCTGATAATAGGGGTCTACAAATTCTTGAACCGTGACAATGTGAGGGGAAACAGCACTCTTTGATGAATGGTAAGCCTCTTTAGCTT…	GGAGACAGTAATTCTAAAGGTGACGGAAGCAAAAGCTCAAGCTGAAAAGTGGGCTGAACCACATGTCGAAAACGTTAAAACTAAATATATTCCAGCCATCAAGGAAACCGTTACTATACATGTTGAGCCACACTTCCGAACACTATCCATCAAAGCTAAAGAGGCTTACCATTCATCAAAGAGTGCTGTTTCCCCTCACATTGTCACGGTTCAAGAATTTGTAGACCCCTATTATCAGGAGGCCAAAAAGTTCAGCAAGCCATATGTCGACCAAGTGGCCACGACCACGAAACCACATGTTGATAAAATGAAGGTTGCCATGAAACCTTACACAACCAAGGTGATCATCGTCTATACAGAGTTCCTTGAATCCGCCACAACTTATCACAATCAGGTCCA…	GCTCGAAGCAACCACAAAGGCGAAGGAACTGCTAGAGGCTCATGGTTCGTGGCTTCCCCCTTGGCTTGCTGTTCACTGGTTTAAATTTCAGACTTATACCGAGACACATTGGGAGGCCCATGGGAAACCTGCTGTGGAGACAGTAATTCTAAAGGTGACGGAAGCAAAAGCTCAAGCTGAAAAGTGGGCTGAACCACATGTCGAAAACGTTAAAACTAAATATATTCCAGCCATCAAGGAAACCGTTACTATACATGTTGAGCCACACTTCCGAACACTATCCATCAAAGCTAAAGAGGCTTACCATTCATCAAAGAGTGCTGTTTCCCCTCACATTGTCACGGTTCAAGAATTTGTAGACCCCTATTATCAGGAGGCCAAAAAGTTCAGCAAGCCATA…
ATH_RP3_hgx5150v1_pB27_A-229	5p 3p	114820109	Arabidopsis thaliana - myosin heavychain-related	https://www.ncbi.nlm.nih.gov/nuccore/NM_001036683.1	https://www.ncbi.nlm.nih.gov/gene/?term=829261		A	myosin heavychain-related; [gi|79325917|ref|NM_001036683.1| Arabidopsis thaliana myosin heavy chain-related (AT4G31340) mRNA, complete cds]	573	967	IF	Sense		100.0 / 99.5	TGGATGATGTATATAACTATCTATTCGATGATGAAGATACCCCACCAAACCCAAAAAAAGAGATCCTAGAACTAGCCATGGCCGCAGGGGCCACGAAAACCACAAAGGCGAAGGAACTGCTAGAGGCTCATGGTTCGTGGCTTCCCCCTTGGCTTGCTGTTCACTGGTTTAAATTTCAGACTTATACCGAGACACATTGGGAGGCCCATGGGAAACCTGCTGTGGAGACAGTAATTCTAAAGGTGACGGAAGCAAAAGCTCAAGCTGAAAAGTGGGCTGAACCACATGTCGAAAACGTTAAAACTAAATATATTCCAGCCATCAAGGAAACCGTTACTATACATGTTGAGCCACACTTCCGAACACTATCCATCAAAGCTAAAGAGGCTTACCATTCAT…	AACCACAAAGGCGAAGGAACTGCTAGAGGCTCATGGTTCGTGGCTTCCCCCTTGGCTTGCTGTTCACTGGTTTAAATTTCAGACTTATACCGAGACACATTGGGAGGCCCATGGGAAACCTGCTGTGGAGACAGTAATTCTAAAGGTGACGGAAGCAAAAGCTCAAGCTGAAAAGTGGGCTGAACCACATGTCGAAAACGTTAAAACTAAATATATTCCAGCCATCAAGGAAACCGTTACTATACATGTTGAGCCACACTTCCGAACACTATCCATCAAAGCTAAAGAGGCTTACCATTCATCAAAGAGTGCTGTTTCCCCTCACATTGTCACGGTTCAAGAATTTGTAGACCCCTATTATCAGGAGGCCAAAAAGTTCAGCAAGCCATATGTC	CAATCTACGATTCTAGATCAGGGTTTTCCCAGTCACGACGTTGTAAAACGACGGCCAGTGAATTGTAATCCGACTCACTATAGGGCGAATTGGGTACCGGGCCTCTAGACACTAGCTACTCGAGGGGCCCCAGGGGCCACGAACGACATATGGCTTGCTGAACTTTTTGGCCTCCTGATAATAGGGGTCTACAAATTCTTGAACCGTGACAATGTGAGGGGAAACAGCACTCTTTGATGAATGGTAAGCCTCTTTAGCTTTGATGGATAGTGTTCGGAAGTGTGGCTCAACATGTATAGTAACGGTTTCCTTGATGGCTGGAATATATTTAGTTTTAACGTTTTCGACATGTGGTTCAGCCCACTTTTCAGCTTGAGCTTTTGCTTCCGTCACCTTTAG…	AAAGGCGAAGGAACTGCTAGAGGCTCATGGTTCGTGGCTTCCCCCCTGGCTTGCTGTTCACTGGTTTAAATTTCAGACTTATACCGAGACACATTGGGAGGCCCCATGGGAAACCTGCTGTGGAGACAGTAATTCTAAAGGTGACGGAAGCAAAAGCTCAAGCTGAAAAGTGGGCTGAACCACATGTCGAAAACGTTAAAACTAAATATATTCCAGCCATCAAGGAAACCGTTACTATACATGTTGAGCCACACTTCCGAACACTATCCATCAAAGCTAAAGAGGCTTACCATTCATCAAAGAGTGCTGTTTCCCCTCACATTGTCACGGTTCAAGAATTTGTAGACCCCTATTATCAGGAGGCCAAAAAGTTCAGCAAGCCATATGTCG	AACCACAAAGGCGAAGGAACTGCTAGAGGCTCATGGTTCGTGGCTTCCCCCTTGGCTTGCTGTTCACTGGTTTAAATTTCAGACTTATACCGAGACACATTGGGAGGCCCATGGGAAACCTGCTGTGGAGACAGTAATTCTAAAGGTGACGGAAGCAAAAGCTCAAGCTGAAAAGTGGGCTGAACCACATGTCGAAAACGTTAAAACTAAATATATTCCAGCCATCAAGGAAACCGTTACTATACATGTTGAGCCACACTTCCGAACACTATCCATCAAAGCTAAAGAGGCTTACCATTCATCAAAGAGTGCTGTTTCCCCTCACATTGTCACGGTTCAAGAATTTGTAGACCCCTATTATCAGGAGGCCAAAAAGTTCAGCAAGCCATATGTCG
ATH_RP3_hgx5150v1_pB27_A-100	5p 3p	114820109	Arabidopsis thaliana - myosin heavychain-related	https://www.ncbi.nlm.nih.gov/nuccore/NM_001036683.1	https://www.ncbi.nlm.nih.gov/gene/?term=829261		A	myosin heavychain-related; [gi|79325917|ref|NM_001036683.1| Arabidopsis thaliana myosin heavy chain-related (AT4G31340) mRNA, complete cds]	573	967	IF	Sense		100.0 / 100.0	TGGATGATGTATATAACTATCTATTCGATGATGAAGATACCCCACCAAACCCAAAAAAAGAGATCCTAGAACTAGCCATGGCCGCAGGGGCCACGAAAACCACAAAGGCGAAGGAACTGCTAGAGGCTCATGGTTCGTGGCTTCCCCCTTGGCTTGCTGTTCACTGGTTTAAATTTCAGACTTATACCGAGACACATTGGGAGGCCCATGGGAAACCTGCTGTGGAGACAGTAATTCTAAAGGTGACGGAAGCAAAAGCTCAAGCTGAAAAGTGGGCTGAACCACATGTCGAAAACGTTAAAACTAAATATATTCCAGCCATCAAGGAAACCGTTACTATACATGTTGAGCCACACTTCCGAACACTATCCATCAAAGCTAAAGAGGCTTACCATTCAT…	AACCACAAAGGCGAAGGAACTGCTAGAGGCTCATGGTTCGTGGCTTCCCCCTTGGCTTGCTGTTCACTGGTTTAAATTTCAGACTTATACCGAGACACATTGGGAGGCCCATGGGAAACCTGCTGTGGAGACAGTAATTCTAAAGGTGACGGAAGCAAAAGCTCAAGCTGAAAAGTGGGCTGAACCACATGTCGAAAACGTTAAAACTAAATATATTCCAGCCATCAAGGAAACCGTTACTATACATGTTGAGCCACACTTCCGAACACTATCCATCAAAGCTAAAGAGGCTTACCATTCATCAAAGAGTGCTGTTTCCCCTCACATTGTCACGGTTCAAGAATTTGTAGACCCCTATTATCAGGAGGCCAAAAAGTTCAGCAAGCCATATGTC	TTAAGTATCAACGATTCTAGATCAGGGTTTTCCCAGTCACGACGTTGTAAAACGACGGCCAGTGAATTGTAAAACGACTCACTATAGGGCGAATTGGGTACCGGGCCTCTAGACACAAGCTACTCGAGGGGCCCCAGGGGCCACGAACGACATATGGCTTGCTGAACTTTTTGGCCTCCTGATAATAGGGGTCTACAAATTCTTGAACCGTGACAATGTGAGGGGAAACAGCACTCTTTGATGAATGGTAAGCCTCTTTAGCTTTGATGGATAGTGTTCGGAAGTGTGGCTCAACATGTATAGTAACGGTTTCCTTGATGGCTGGAATATATTTAGTTTTAACGTTTTCGACATGTGGTTCAGCCCACTTTTCAGCTTGAGCTTTTGCTTCCGTCACCT…	GACAGTAATTCTAAAGGTGACGGAAGCAAAAGCTCAAGCTGAAAAGTGGGCTGAACCACATGTCGAAAACGTTAAAACTAAATATATTCCAGCCATCAAGGAAACCGTTACTATACATGTTGAGCCACACTTCCGAACACTATCCATCAAAGCTAAAGAGGCTTACCATTCATCAAAGAGTGCTGTTTCCCCTCACATTGTCACGGTTCAAGAATTTGTAGACCCCTATTATCAGGAGGCCAAAAAGTTCAGCAAGCCATATGTCG	AACCACAAAGGCGAAGGAACTGCTAGAGGCTCATGGTTCGTGGCTTCCCCCTTGGCTTGCTGTTCACTGGTTTAAATTTCAGACTTATACCGAGACACATTGGGAGGCCCATGGGAAACCTGCTGTGGAGACAGTAATTCTAAAGGTGACGGAAGCAAAAGCTCAAGCTGAAAAGTGGGCTGAACCACATGTCGAAAACGTTAAAACTAAATATATTCCAGCCATCAAGGAAACCGTTACTATACATGTTGAGCCACACTTCCGAACACTATCCATCAAAGCTAAAGAGGCTTACCATTCATCAAAGAGTGCTGTTTCCCCTCACATTGTCACGGTTCAAGAATTTGTAGACCCCTATTATCAGGAGGCCAAAAAGTTCAGCAAGCCATATGTCG
ATH_RP3_hgx5150v1_pB27_A-36	5p 3p	114820109	Arabidopsis thaliana - myosin heavychain-related	https://www.ncbi.nlm.nih.gov/nuccore/NM_001036683.1	https://www.ncbi.nlm.nih.gov/gene/?term=829261		A	myosin heavychain-related; [gi|79325917|ref|NM_001036683.1| Arabidopsis thaliana myosin heavy chain-related (AT4G31340) mRNA, complete cds]	576	1086	IF	Sense		99.8 / 100.0	TATGGATGATGTATATAACTATCTATTCGATGATGAAGATACCCCACCAAACCCAAAAAAAGAGATCCTAGAACTAGCCATGGCCGCAGGGGCCACGAACACAAAGGCGAAGGAACTGCTAGAGGCTCATGGTTCGTGGCTTCCCCCTTGGCTTGCTGTTCACTGGTTTAAATTTCAGACTTATACCGAGACACATTGGGAGGCCCATGGGAAACCTGCTGTGGAGACAGTAATTCTAAAGGTGACGGAAGCAAAAGCTCAAGCTGAAAAGTGGGCTGAACCACATGTCGAAAACGTTAAAACTAAATATATTCCAGCCATCAAGGAAACCGTTACTATACATGTTGAGCCACACTTCCGAACACTATCCATCAAAGCTAAAGAGGCTTACCATTCATC…	CACAAAGGCGAAGGAACTGCTAGAGGCTCATGGTTCGTGGCTTCCCCCTTGGCTTGCTGTTCACTGGTTTAAATTTCAGACTTATACCGAGACACATTGGGAGGCCCATGGGAAACCTGCTGTGGAGACAGTAATTCTAAAGGTGACGGAAGCAAAAGCTCAAGCTGAAAAGTGGGCTGAACCACATGTCGAAAACGTTAAAACTAAATATATTCCAGCCATCAAGGAAACCGTTACTATACATGTTGAGCCACACTTCCGAACACTATCCATCAAAGCTAAAGAGGCTTACCATTCATCAAAGAGTGCTGTTTCCCCTCACATTGTCACGGTTCAAGAATTTGTAGACCCCTATTATCAGGAGGCCAAAAAGTTCAGCAAGCCATATGTCGACCAAGT…	CACGTATCAACGATTCATTAGATCAGGGTTTTTCCCAGTCCACGACGTTGTTAAAACGACCGGCCAGTGAATTTGTAATTACGACTCACTATAGGGCGAATTGGGTACCGGGCCTCTAGACACTAGCTACTCGAGGGGCCCCAGGGGCCACGAAGTGATAAGTTGTGGCGGATTCAAGGAACTCTGTATAGACGATGATCACCTTGGTTGTGTAAGGTTTCATGGCAACCTTCATTTTATCAACATGTGGTTTCGTGGTCGTGGCCACTTGGTCGACATATGGCTTGCTGAACTTTTTGGCCTCCTGATAATAGGGGTCTACAAATTCTTGAACCGTGACAATGTGAGGGGAAACAGCACTCTTTGATGAATGGTAAGCCTCTTTAGCTTTGATGGATA…	CGAGACACATTGGGAGGCCCATGGGAAACCTGCTGTGGAGACAGTAATTCTAAAGGTGACGGAAGCAAAAGCTCAAGCTGAAAAGTGGGCTGAACCACATGTCGAAAACGTTAAAACTAAATATATTCCAGCCATCAAGGAAACCGTTACTATACATGTTGAGCCACACTTCCGAACACTATCCATCAAAGCTAAAGAGGCTTACCATTCATCAAAGAGTGCTGTTTCCCCTCACATTGTCACGGTTCAAGAATTTGTAGACCCCTATTATCAGGAGGCCAAAAAGTTCAGCAAGCCATATGTCGACCAAGTGGCCACGACCACGAAACCACATGTTGATAAAATGAAGGTTGCCATGAAACCTTACACAACCAAGGTGATCATCGTCTATACAGAGTT…	CACAAAGGCGAAGGAACTGCTAGAGGCTCATGGTTCGTGGCTTCCCCCTTGGCTTGCTGTTCACTGGTTTAAATTTCAGACTTATACCGAGACACATTGGGAGGCCCATGGGAAACCTGCTGTGGAGACAGTAATTCTAAAGGTGACGGAAGCAAAAGCTCAAGCTGAAAAGTGGGCTGAACCACATGTCGAAAACGTTAAAACTAAATATATTCCAGCCATCAAGGAAACCGTTACTATACATGTTGAGCCACACTTCCGAACACTATCCATCAAAGCTAAAGAGGCTTACCATTCATCAAAGAGTGCTGTTTCCCCTCACATTGTCACGGTTCAAGAATTTGTAGACCCCTATTATCAGGAGGCCAAAAAGTTCAGCAAGCCATATGTCGACCAAGT…
ATH_RP3_hgx5150v1_pB27_A-338	5p 3p	114820109	Arabidopsis thaliana - myosin heavychain-related	https://www.ncbi.nlm.nih.gov/nuccore/NM_001036683.1	https://www.ncbi.nlm.nih.gov/gene/?term=829261		A	myosin heavychain-related; [gi|79325917|ref|NM_001036683.1| Arabidopsis thaliana myosin heavy chain-related (AT4G31340) mRNA, complete cds]	576	1086	IF	Sense		99.4 / 99.0	TGGGATGATGTATATAACTATCTATTCGATGATGAAGATACCCCACCAAACCCAAAAAAAGAGATCCTAGAACAAGCCATGGCCGCAGGGGCCACGAACACAAAGGCGAAGGAACTGCTAGAGGCTCATGGTTCGTGGCTTCCCCCTTGGCTTGCTGTTCACTGGTTTAAATTTCAGACTTATACCGAGACACATTGGGAGGCCCATGGGAAACCTGCTGTGGAGACAGTAATTCTAAAGGTGACGGAAGCAAAAGCTCAAGCTGAAAAGTGGGCTGAACCACATGTCGAAAACGTTAAAACTAAATATATTCCAGCCATCAAGGAAACCGTTACTATACATGTTGAGCCACACTTCCGAACACTATCCATCAAGCTAAAGAGGCTTACCATTCATCAA…	CACAAAGGCGAAGGAACTGCTAGAGGCTCATGGTTCGTGGCTTCCCCCTTGGCTTGCTGTTCACTGGTTTAAATTTCAGACTTATACCGAGACACATTGGGAGGCCCATGGGAAACCTGCTGTGGAGACAGTAATTCTAAAGGTGACGGAAGCAAAAGCTCAAGCTGAAAAGTGGGCTGAACCACATGTCGAAAACGTTAAAACTAAATATATTCCAGCCATCAAGGAAACCGTTACTATACATGTTGAGCCACACTTCCGAACACTATCCATCAAGCTAAAGAGGCTTACCATTCATCAAGAGTGCTGTTTCCCCTCACATTGTCACGGTT	GAATCTACGATTCTAGATCAGGGTTTTCCCAGTCACGACGTTGTAAAACGACGGCCAGTGAATTGTAATACGACTCACTATAGGGCGAATTGGGTACCGGGCCTCTAGACACTAGCTACTCGAGGGGCCCCAGGGGCCACGAAGTGATAAGTTGTGGCGGATTCAAGGAACTCTGTATAGACGATGATCACCTTGGTTGTGTAAGGTTTCATGGCAACCTTCATTTTATCAACATGTGGTTTCGTGGTCGTGGCCACTTGGTCGACATATGGCTTGCTGAACTTTTTGGCCTCCTGATAATAGGGGTCTACAAATTCTTGAACCGTGACAATGTGAGGGGAAACAGCACTCTTTGATGAATGGTAAGCCTCTTTAGCTTTGATGGATAGTGTTCGGAAG…	CCAGCCATCAAAGAAAACCGTTACTATACATGTGAGCCACACTTCCGAACACTATCCATCAAAGCTAAAGAGGCTTACCATTCATCAAAGAGTGCTGTTTCCCCTCACATTGTCACGGTTCAAGAATTTGTAGACCCCTATTATCAGGAGGCCAAAAAGTTCAGCAAGCCATATGTCGACCAAGTGGCCACGACCACGAAACCACATGTTGATAAAATGAAGGTTGCCATGAAACCTTACACAACCAAGGTGATCATCGTCTATACAGAGTTCCTTGAATCCGCCACAACTTATCAC	CACAAAGGCGAAGGAACTGCTAGAGGCTCATGGTTCGTGGCTTCCCCCTTGGCTTGCTGTTCACTGGTTTAAATTTCAGACTTATACCGAGACACATTGGGAGGCCCATGGGAAACCTGCTGTGGAGACAGTAATTCTAAAGGTGACGGAAGCAAAAGCTCAAGCTGAAAAGTGGGCTGAACCACATGTCGAAAACGTTAAAACTAAATATATTCCAGCCATCAAGGAAACCGTTACTATACATGTTGAGCCACACTTCCGAACACTATCCATCAAAGCTAAAGAGGCTTACCATTCATCAAAGAGTGCTGTTTCCCCTCACATTGTCACGGTTCAAGAATTTGTAGACCCCTATTATCAGGAGGCCAAAAAGTTCAGCAAGCCATATGTCGACCAAGT…
ATH_RP3_hgx5150v1_pB27_A-346	5p 3p	114820109	Arabidopsis thaliana - myosin heavychain-related	https://www.ncbi.nlm.nih.gov/nuccore/NM_001036683.1	https://www.ncbi.nlm.nih.gov/gene/?term=829261		A	myosin heavychain-related; [gi|79325917|ref|NM_001036683.1| Arabidopsis thaliana myosin heavy chain-related (AT4G31340) mRNA, complete cds]	576	1086	IF	Sense		100.0 / 100.0	CGGATGATGTATATAACTATCTATTCGATGATGAAGATACCCCACCAAACCCAAAAAAAGAGATCCTAGAACTAGCCATGGCCGCAGGGGCCACGAACACAAAGGCGAAGGAACTGCTAGAGGCTCATGGTTCGTGGCTTCCCCCTTGGCTTGCTGTTCACTGGTTTAAATTTCAGACTTATACCGAGACACATTGGGAGGCCCATGGGAAACCTGCTGTGGAGACAGTAATTCTAAAGGTGACGGAAGCAAAAGCTCAAGCTGAAAAGTGGGCTGAACCACATGTCGAAAACGTTAAAACTAAATATATTCCAGCCATCAAGGAAACCGTTACTATACATGTTGAGCCACACTTCCGAACACTATCCATCAAAGCTAAAGAGGCTTACCATTCATCAA…	CACAAAGGCGAAGGAACTGCTAGAGGCTCATGGTTCGTGGCTTCCCCCTTGGCTTGCTGTTCACTGGTTTAAATTTCAGACTTATACCGAGACACATTGGGAGGCCCATGGGAAACCTGCTGTGGAGACAGTAATTCTAAAGGTGACGGAAGCAAAAGCTCAAGCTGAAAAGTGGGCTGAACCACATGTCGAAAACGTTAAAACTAAATATATTCCAGCCATCAAGGAAACCGTTACTATACATGTTGAGCCACACTTCCGAACACTATCCATCAAAGCTAAA	CTAATCTCTCCGATTTATTACGATTCAAGGTTTTCCCAGTCACGACGTTGTAAAACGACGGCCAGTGAATTCGTAATATGACTCACTATAGGGCGAATTGGGTACCGGGCCTCTAGACACTAGCTACTCGAGGGGCCCCAGGGGCCACGAAGTGATAAGTTGTGGCGGATTCAAGGAACTCTGTATAGACGATGATCACCTTGGTTGTGTAAGGTTTCATGGCAACCTTCATTTTATCAACATGTGGTTTCGTGGTCGTGGCCACTTGGTCGACATATGGCTTGCTGAACTTTTTGGCCTCCTGATAATAGGGGTCTACAAATTCTTGAACCGTGACAATGTGAGGGGAAACAGCACTCTTTGATGAATGGTAAGCCTCTTTAGCTTTGATGGATAGGG…	GTCACGGTTCAAGAATTTGTAGACCCCTATTATCAGGAGGCCAAAAAGTTCAGCAAGCCATATGTCGACCAAGTGGCCACGACCACGAAACCACATGTTGATAAAATGAAGGTTGCCATGAAACCTTACACAACCAAGGTGATCATCGTCTATACAGAGTTCCTTGAATCCGCCACAACTTATCAC	CACAAAGGCGAAGGAACTGCTAGAGGCTCATGGTTCGTGGCTTCCCCCTTGGCTTGCTGTTCACTGGTTTAAATTTCAGACTTATACCGAGACACATTGGGAGGCCCATGGGAAACCTGCTGTGGAGACAGTAATTCTAAAGGTGACGGAAGCAAAAGCTCAAGCTGAAAAGTGGGCTGAACCACATGTCGAAAACGTTAAAACTAAATATATTCCAGCCATCAAGGAAACCGTTACTATACATGTTGAGCCACACTTCCGAACACTATCCATCAAAGCTAAAGAGGCTTACCATTCATCAAAGAGTGCTGTTTCCCCTCACATTGTCACGGTTCAAGAATTTGTAGACCCCTATTATCAGGAGGCCAAAAAGTTCAGCAAGCCATATGTCGACCAAGT…
ATH_RP3_hgx5150v1_pB27_A-112	5p 3p	114820109	Arabidopsis thaliana - myosin heavychain-related	https://www.ncbi.nlm.nih.gov/nuccore/NM_001036683.1	https://www.ncbi.nlm.nih.gov/gene/?term=829261		A	myosin heavychain-related; [gi|79325917|ref|NM_001036683.1| Arabidopsis thaliana myosin heavy chain-related (AT4G31340) mRNA, complete cds]	576	1086	IF	Sense		99.5 / 100.0	TGGGATGATGTATATAACTATCTATTCGATGATGAAGATACCCCACCAAACCCAAAAAAAGAGATCCTAGAACAAGCCATGGCCGCAGGGGCCACGAACACAAAGGCGAAGGAACTGCTAGAGGCTCATGGTTCGTGGCTTCCCCCTTGGCTTGCTGTTCACTGGTTTAAATTTCAGACTTATACCGAGACACATTGGGAGGCCCATGGGAAACCTGCTGTGGAGACAGTAATTCTAAAGGTGACGGAAGCAAAAGCTCAAGCTGAAAAGTGGGCTGAACCACATGTCGAAAACGTTAAAACTAAATATATTCCAGCCATCAAGGAAACCGTTACTATACATGTTGAGCCACACTTCCGAACACTATCCATCAAAGCTAAAGAGGCTTACCATTCATCA…	CACAAAGGCGAAGGAACTGCTAGAGGCTCATGGTTCGTGGCTTCCCCCTTGGCTTGCTGTTCACTGGTTTAAATTTCAGACTTATACCGAGACACATTGGGAGGCCCATGGGAAACCTGCTGTGGAGACAGTAATTCTAAAGGTGACGGAAGCAAAAGCTCAAGCTGAAAAGTGGGCTGAACCACATGTCGAAAACGTTAAAACTAAATATATTCCAGCCATCAAGGAAACCGTTACTATACATGTTGAGCCACACTTCCGAACACTATCCATCAAAGCTAAAGAGGCTTACCATTCATCAAAGAGTGCTGTTTCCCCTCACATTGTCATGTGTTCAAGAATTTGTAGACCCCTATTATCAGGA	CAGTAACCACGAATTATAGATCAAGGGTTTTTCCCAGTCACGACGTTTGTAAAACGACCGGCCAGTGAATTGTAATATGACTCACTATAGGGCGAATTGGGTACCGGGCCTCTAGACACTAGCTACTCGAGGGGCCCCAGGGGCCACGAAGTGATAAGTTGTGGCGGATTCAAGGAACTCTGTATAGACGATGATCACCTTGGTTGTGTAAGGTTTCATGGCAACCTTCATTTTATCAACATGTGGTTTCGTGGTCGTGGCCACTTGGTCGACATATGGCTTGCTGAACTTTTTGGCCTCCTGATAATAGGGGTCTACAAATTCTTGAACCGTGACAATGTGAGGGGAAACAGCACTCTTTGATGAATGGTAAGCCTCTTTAGCTTTGATGGATAGTGT…	AACCGTTACTATACATGTTGAGCCACACTTCCGAACACTATCCATCAAAGCTAAAGAGGCTTACCATTCATCAAAGAGTGCTGTTTCCCCTCACATTGTCACGGTTCAAGAATTTGTAGACCCCTATTATCAGGAGGCCAAAAAGTTCAGCAAGCCATATGTCGACCAAGTGGCCACGACCACGAAACCACATGTTGATAAAATGAAGGTTGCCATGAAACCTTACACAACCAAGGTGATCATCGTCTATACAGAGTTCCTTGAATCCGCCACAACTTATCAC	CACAAAGGCGAAGGAACTGCTAGAGGCTCATGGTTCGTGGCTTCCCCCTTGGCTTGCTGTTCACTGGTTTAAATTTCAGACTTATACCGAGACACATTGGGAGGCCCATGGGAAACCTGCTGTGGAGACAGTAATTCTAAAGGTGACGGAAGCAAAAGCTCAAGCTGAAAAGTGGGCTGAACCACATGTCGAAAACGTTAAAACTAAATATATTCCAGCCATCAAGGAAACCGTTACTATACATGTTGAGCCACACTTCCGAACACTATCCATCAAAGCTAAAGAGGCTTACCATTCATCAAAGAGTGCTGTTTCCCCTCACATTGTCACGGTTCAAGAATTTGTAGACCCCTATTATCAGGAGGCCAAAAAGTTCAGCAAGCCATATGTCGACCAAGT…
ATH_RP3_hgx5150v1_pB27_A-187	5p 3p	114820109	Arabidopsis thaliana - myosin heavychain-related	https://www.ncbi.nlm.nih.gov/nuccore/NM_001036683.1	https://www.ncbi.nlm.nih.gov/gene/?term=829261		A	myosin heavychain-related; [gi|79325917|ref|NM_001036683.1| Arabidopsis thaliana myosin heavy chain-related (AT4G31340) mRNA, complete cds]	576	1086	IF	Sense		99.8 / 100.0	AGGGATGATGTATATAACTATCTATTCGATGATGAAGATACCCCACCAAACCCAAAAAAAGAGATCCTAGAACTAGCCATGGCCGCAGGGGCCACGAACACAAAGGCGAAGGAACTGCTAGAGGCTCATGGTTCGTGGCTTCCCCCTTGGCTTGCTGTTCACTGGTTTAAATTTCAGACTTATACCGAGACACATTGGGAGGCCCATGGGAAACCTGCTGTGGAGACAGTAATTCTAAAGGTGACGGAAGCAAAAGCTCAAGCTGAAAAGTGGGCTGAACCACATGTCGAAAACGTTAAAACTAAATATATTCCAGCCATCAAGGAAACCGTTACTATACATGTTGAGCCACACTTCCGAACACTATCCATCAAAGCTAAAGAGGCTTACCATTCATCA…	CACAAAGGCGAAGGAACTGCTAGAGGCTCATGGTTCGTGGCTTCCCCCTTGGCTTGCTGTTCACTGGTTTAAATTTCAGACTTATACCGAGACACATTGGGAGGCCCATGGGAAACCTGCTGTGGAGACAGTAATTCTAAAGGTGACGGAAGCAAAAGCTCAAGCTGAAAAGTGGGCTGAACCACATGTCGAAAACGTTAAAACTAAATATATTCCAGCCATCAAGGAAACCGTTACTATACATGTTGAGCCACACTTCCGAACACTATCCATCAAAGCTAAAGAGGCTTACCATTCATCAAAGAGTGCTGTTTCCCCTCACATTGTCACGGTTCAAGAATTTGTAGACCCCTATTATCAGGAGGCCAAAAAGTTCAGCAAGCCATATGTCGACAAGTG…	TGTAACCCTCGAATTATAGATCAGGGTTTTTCCCAGTCAGACGTTGTAAAACGACGGCCAGTGAATTGTAATATGACTCACTATAGGGCGAATTGGGTACCGGGCCTCTAGACACTAGCTACTCGAGGGGCCCCAGGGGCCACGAAGTGATAAGTTGTGGCGGATTCAAGGAACTCTGTATAGACGATGATCACCTTGGTTGTGTAAGGTTTCATGGCAACCTTCATTTTATCAACATGTGGTTTCGTGGTCGTGGCCACTTGGTCGACATATGGCTTGCTGAACTTTTTGGCCTCCTGATAATAGGGGTCTACAAATTCTTGAACCGTGACAATGTGAGGGGAAACAGCACTCTTTGATGAATGGTAAGCCTCTTTAGCTTTGATGGATAGTGTTCGG…	TCCATCAAAGCTAAAGAGGCTTACCATTCATCAAAGAGTGCTGTTTCCCCTCACATTGTCACGGTTCAAGAATTTGTAGACCCCTATTATCAGGAGGCCAAAAAGTTCAGCAAGCCATATGTCGACCAAGTGGCCACGACCACGAAACCACATGTTGATAAAATGAAGGTTGCCATGAAACCTTACACAACCAAGGTGATCATCGTCTATACAGAGTTCCTTGAATCCGCCACAACTTATCAC	CACAAAGGCGAAGGAACTGCTAGAGGCTCATGGTTCGTGGCTTCCCCCTTGGCTTGCTGTTCACTGGTTTAAATTTCAGACTTATACCGAGACACATTGGGAGGCCCATGGGAAACCTGCTGTGGAGACAGTAATTCTAAAGGTGACGGAAGCAAAAGCTCAAGCTGAAAAGTGGGCTGAACCACATGTCGAAAACGTTAAAACTAAATATATTCCAGCCATCAAGGAAACCGTTACTATACATGTTGAGCCACACTTCCGAACACTATCCATCAAAGCTAAAGAGGCTTACCATTCATCAAAGAGTGCTGTTTCCCCTCACATTGTCACGGTTCAAGAATTTGTAGACCCCTATTATCAGGAGGCCAAAAAGTTCAGCAAGCCATATGTCGACCAAGT…
ATH_RP3_hgx5150v1_pB27_A-221	5p 3p	114820109	Arabidopsis thaliana - myosin heavychain-related	https://www.ncbi.nlm.nih.gov/nuccore/NM_001036683.1	https://www.ncbi.nlm.nih.gov/gene/?term=829261		A	myosin heavychain-related; [gi|79325917|ref|NM_001036683.1| Arabidopsis thaliana myosin heavy chain-related (AT4G31340) mRNA, complete cds]	576	1086	IF	Sense		99.8 / 100.0	TGGAATGATGTATATAACTATCTATTCGATGATGAAGATACCCCACCAAACCCAAAAAAAGAGATCCTAGAACTAGCCATGGCCGCAGGGGCCACGAACACAAAGGCGAAGGAACTGCTAGAGGCTCATGGTTCGTGGCTTCCCCCTTGGCTTGCTGTTCACTGGTTTAAATTTCAGACTTATACCGAGACACATTGGGAGGCCCATGGGAAACCTGCTGTGGAGACAGTAATTCTAAAGGTGACGGAAGCAAAAGCTCAAGCTGAAAAGTGGGCTGAACCACATGTCGAAAACGTTAAAACTAAATATATTCCAGCCATCAAGGAAACCGTTACTATACATGTTGAGCCACACTTCCGAACACTATCCATCAAAGCTAAAGAGGCTTACCATTCATCA…	CACAAAGGCGAAGGAACTGCTAGAGGCTCATGGTTCGTGGCTTCCCCCTTGGCTTGCTGTTCACTGGTTTAAATTTCAGACTTATACCGAGACACATTGGGAGGCCCATGGGAAACCTGCTGTGGAGACAGTAATTCTAAAGGTGACGGAAGCAAAAGCTCAAGCTGAAAAGTGGGCTGAACCACATGTCGAAAACGTTAAAACTAAATATATTCCAGCCATCAAGGAAACCGTTACTATACATGTTGAGCCACACTTCCGAACACTATCCATCAAAGCTAAAGAGGCTTACCATTCATCAAAGAGTGCTGTTTCCCCTCACATTGTCATGGTTCAAGAATTTGTAGACCCCTATTATCAGGAGGCCAAAAAGTTCAGCAAGCCATATGTCGACCAAGT…	TCCGCATCCACCGATTCCTAGATCAGGGTTTTCCCAGTCACGACGTTGTAAAACGACGGCCAGTGAATTGTAATCCGACTCACTATAGGGCGAATTGGGTACCGGGCCTCTAGACACTAGCTACTCGAGGGGCCCCAGGGGCCACGAAGTGATAAGTTGTGGCGGATTCAAGGAACTCTGTATAGACGATGATCACCTTGGTTGTGTAAGGTTTCATGGCAACCTTCATTTTATCAACATGTGGTTTCGTGGTCGTGGCCACTTGGTCGACATATGGCTTGCTGAACTTTTTGGCCTCCTGATAATAGGGGTCTACAAATTCTTGAACCGTGACAATGTGAGGGGAAACAGCACTCTTTGATGAATGGTAAGCCTCTTTAGCTTTGATGGATAGTGTTC…	TGCTGTGGAGACAGTAATTCTAAAGGTGACGGAAGCAAAAGCTCAAGCTGAAAAGTGGGCTGAACCACATGTCGAAAACGTTAAAACTAAATATATTCCAGCCATCAAGGAAACCGTTACTATACATGTTGAGCCACACTTCCGAACACTATCCATCAAAGCTAAAGAGGCTTACCATTCATCAAAGAGTGCTGTTTCCCCTCACATTGTCACGGTTCAAGAATTTGTAGACCCCTATTATCAGGAGGCCAAAAAGTTCAGCAAGCCATATGTCGACCAAGTGGCCACGACCACGAAACCACATGTTGATAAAATGAAGGTTGCCATGAAACCTTACACAACCAAGGTGATCATCGTCTATACAGAGTTCCTTGAATCCGCCACAACTTATCAC	CACAAAGGCGAAGGAACTGCTAGAGGCTCATGGTTCGTGGCTTCCCCCTTGGCTTGCTGTTCACTGGTTTAAATTTCAGACTTATACCGAGACACATTGGGAGGCCCATGGGAAACCTGCTGTGGAGACAGTAATTCTAAAGGTGACGGAAGCAAAAGCTCAAGCTGAAAAGTGGGCTGAACCACATGTCGAAAACGTTAAAACTAAATATATTCCAGCCATCAAGGAAACCGTTACTATACATGTTGAGCCACACTTCCGAACACTATCCATCAAAGCTAAAGAGGCTTACCATTCATCAAAGAGTGCTGTTTCCCCTCACATTGTCACGGTTCAAGAATTTGTAGACCCCTATTATCAGGAGGCCAAAAAGTTCAGCAAGCCATATGTCGACCAAGT…
ATH_RP3_hgx5150v1_pB27_A-235	5p 3p	114820109	Arabidopsis thaliana - myosin heavychain-related	https://www.ncbi.nlm.nih.gov/nuccore/NM_001036683.1	https://www.ncbi.nlm.nih.gov/gene/?term=829261		A	myosin heavychain-related; [gi|79325917|ref|NM_001036683.1| Arabidopsis thaliana myosin heavy chain-related (AT4G31340) mRNA, complete cds]	576	1086	IF	Sense		99.8 / 96.9	TGGATGATGTATATAACTATCTATTCGATGATGAAGATACCCCACCAAACCCAAAAAAAGAGATCCTAGAACTAGCCATGGCCGCAGGGGCCACGAACACAAAGGCGAAGGAACTGCTAGAGGCTCATGGTTCGTGGCTTCCCCCTTGGCTTGCTGTTCACTGGTTTAAATTTCAGACTTATACCGAGACACATTGGGAGGCCCATGGGAAACCTGCTGTGGAGACAGTAATTCTAAAGGTGACGGAAGCAAAAGCTCAAGCTGAAAAGTGGGCTGAACCACATGTCGAAAACGTTAAAACTAAATATATTCCAGCCATCAAGGAAACCGTTACTATACATGTTGAGCCACACTTCCGAACACTATCCATCAAAGCTAAAGAGGCTTACCATTCATCAA…	CACAAAGGCGAAGGAACTGCTAGAGGCTCATGGTTCGTGGCTTCCCCCTTGGCTTGCTGTTCACTGGTTTAAATTTCAGACTTATACCGAGACACATTGGGAGGCCCATGGGAAACCTGCTGTGGAGACAGTAATTCTAAAGGTGACGGAAGCAAAAGCTCAAGCTGAAAAGTGGGCTGAACCACATGTCGAAAACGTTAAAACTAAATATATTCCAGCCATCAAGGAAACCGTTACTATACATGTTGAGCCACACTTCCGAACACTATCCATCAAAGCTAAAGAGGCTTACCATTCATCAAAGAGTGCTGTTTCCCCTCACATTGTCACGGTTCAAGAATTTGTAGACCCCTATTATCAGGAGGCCAAAAAGTTCAGCAAGCCATATGTCGACCAAGT…	TCGTAATTTCCGATTTATTAGATCAGGGTTTTCCCAGTCCACCGACCGTTGTAAAACGACCGGCCAGTGAATTTGTAATATGACTCACTATAGGGCGAATTGGGTACCGGGCCTCTAGACACTAGCTACTCGAGGGGCCCCAGGGGCCACGAAGTGATAAGTTGTGGCGGATTCAAGGAACTCTGTATAGACGATGATCACCTTGGTTGTGTAAGGTTTCATGGCAACCTTCATTTTATCAACATGTGGTTTCGTGGTCGTGGCCACTTGGTCGACATATGGCTTGCTGAACTTTTTGGCCTCCTGATAATAGGGGTCTACAAATTCTTGAACCGTGACAATGTGAGGGGAAACAGCACTCTTTGATGAATGGTAAGCCTCTTTAGCTTTGATGGATAG…	ATTTTTAAGGGTGAGGAAAGCAAAAAGCTTCAAGCTGAAAAAGTGGGCTGAACCCACATGTCGAAAAACGTTAAAAACTAAATATATTTCCAGCCATCAAGGAAACCGTTACTATACATGTTGAGCCACACTTCCGAACACTATCCATCAAAGCTAAAGAGGCTTACCATTCATCAAAGAGTGCTGTTTCCCCTCACATTGTCACGGTTCAAGAATTTGTAGACCCCTATTATCAGGAGGCCAAAAAGTTCAGCAAGCCATATGTCGACCAAGTGGCCACGACCACGAAACCACATGTTGATAAAATGAAGGTTGCCATGAAACCTTACACAACCAAGGTGATCATCGTCTATACAGAGTTCCTTGAATCCGCCACAACTTATCAC	CACAAAGGCGAAGGAACTGCTAGAGGCTCATGGTTCGTGGCTTCCCCCTTGGCTTGCTGTTCACTGGTTTAAATTTCAGACTTATACCGAGACACATTGGGAGGCCCATGGGAAACCTGCTGTGGAGACAGTAATTCTAAAGGTGACGGAAGCAAAAGCTCAAGCTGAAAAGTGGGCTGAACCACATGTCGAAAACGTTAAAACTAAATATATTCCAGCCATCAAGGAAACCGTTACTATACATGTTGAGCCACACTTCCGAACACTATCCATCAAAGCTAAAGAGGCTTACCATTCATCAAAGAGTGCTGTTTCCCCTCACATTGTCACGGTTCAAGAATTTGTAGACCCCTATTATCAGGAGGCCAAAAAGTTCAGCAAGCCATATGTCGACCAAGT…
ATH_RP3_hgx5150v1_pB27_A-71	5p 3p	114820109	Arabidopsis thaliana - myosin heavychain-related	https://www.ncbi.nlm.nih.gov/nuccore/NM_001036683.1	https://www.ncbi.nlm.nih.gov/gene/?term=829261		A	myosin heavychain-related; [gi|79325917|ref|NM_001036683.1| Arabidopsis thaliana myosin heavy chain-related (AT4G31340) mRNA, complete cds]	576	1086	IF	Sense		100.0 / 100.0	CGGGAATATGTTTTATTAACTATTCTATTCCGATGATGAAGATACCCCCACCAAACCCAAAAAAAGAGATCCTAGAACTAGCCATGGCCGCAGGGGCCACGAACACAAAGGCGAAGGAACTGCTAGAGGCTCATGGTTCGTGGCTTCCCCCTTGGCTTGCTGTTCACTGGTTTAAATTTCAGACTTATACCGAGACACATTGGGAGGCCCATGGGAAACCTGCTGTGGAGACAGTAATTCTAAAGGTGACGGAAGCAAAAGCTCAAGCTGAAAAGTGGGCTGAACCACATGTCGAAAACGTTAAAACTAAATATATTCCAGCCATCAAGGAAACCGTTACTATACATGTTGAGCCACACTTCCGAACACTATCCATCAAAGCTAAAGAGGCTTACCATT…	CACAAAGGCGAAGGAACTGCTAGAGGCTCATGGTTCGTGGCTTCCCCCTTGGCTTGCTGTTCACTGGTTTAAATTTCAGACTTATACCGAGACACATTGGGAGGCCCATGGGAAACCTGCTGTGGAGACAGTAATTCTAAAGGTGACGGAAGCAAAAGCTCAAGCTGAAAAGTGGGCTGAACCACATGTCGAAAACGTTAAAACTAAATATATTCCAGCCATCAAGGAAACCGTTACTATACATGTTGAGCCACACTTCCGAACACTATCCATCAAAGCTAAAGAGGCTTACCATTCATCAAAGAGTGCTGTTTCCCCTCACATTGTCACGGTTCAAGAATTTGTAGACCCCTATTATCAGGAGGCCAAAAAGTTCAGCAAGCCATATGTCGACCAAGT…	CCGTAATCCTCCGATTTATTAGATTCAGGGTTTTCCCAGTCCACGACGTTGTAAAACGACCGGCCAGTGAATTCGTAATACGACTCACTATAGGGCGAATTGGGTACCGGGCCTCTAGACACTAGCTACTCGAGGGGCCCCAGGGGCCACGAAGTGATAAGTTGTGGCGGATTCAAGGAACTCTGTATAGACGATGATCACCTTGGTTGTGTAAGGTTTCATGGCAACCTTCATTTTATCAACATGTGGTTTCGTGGTCGTGGCCACTTGGTCGACATATGGCTTGCTGAACTTTTTGGCCTCCTGATAATAGGGGTCTACAAATTCTTGAACCGTGACAATGTGAGGGGAAACAGCACTCTTTGATGAATGGTAAGCCTCTTTAGCTTTGATGGATAG…	GGAACTGCTAGAGGCTCATGGTTCGTGGCTTCCCCCTTGGCTTGCTGTTCACTGGTTTAAATTTCAGACTTATACCGAGACACATTGGGAGGCCCATGGGAAACCTGCTGTGGAGACAGTAATTCTAAAGGTGACGGAAGCAAAAGCTCAAGCTGAAAAGTGGGCTGAACCACATGTCGAAAACGTTAAAACTAAATATATTCCAGCCATCAAGGAAACCGTTACTATACATGTTGAGCCACACTTCCGAACACTATCCATCAAAGCTAAAGAGGCTTACCATTCATCAAAGAGTGCTGTTTCCCCTCACATTGTCACGGTTCAAGAATTTGTAGACCCCTATTATCAGGAGGCCAAAAAGTTCAGCAAGCCATATGTCGACCAAGTGGCCACGACCAC…	CACAAAGGCGAAGGAACTGCTAGAGGCTCATGGTTCGTGGCTTCCCCCTTGGCTTGCTGTTCACTGGTTTAAATTTCAGACTTATACCGAGACACATTGGGAGGCCCATGGGAAACCTGCTGTGGAGACAGTAATTCTAAAGGTGACGGAAGCAAAAGCTCAAGCTGAAAAGTGGGCTGAACCACATGTCGAAAACGTTAAAACTAAATATATTCCAGCCATCAAGGAAACCGTTACTATACATGTTGAGCCACACTTCCGAACACTATCCATCAAAGCTAAAGAGGCTTACCATTCATCAAAGAGTGCTGTTTCCCCTCACATTGTCACGGTTCAAGAATTTGTAGACCCCTATTATCAGGAGGCCAAAAAGTTCAGCAAGCCATATGTCGACCAAGT…
ATH_RP3_hgx5150v1_pB27_A-95	5p 3p	114820109	Arabidopsis thaliana - myosin heavychain-related	https://www.ncbi.nlm.nih.gov/nuccore/NM_001036683.1	https://www.ncbi.nlm.nih.gov/gene/?term=829261		A	myosin heavychain-related; [gi|79325917|ref|NM_001036683.1| Arabidopsis thaliana myosin heavy chain-related (AT4G31340) mRNA, complete cds]	576	1086	IF	Sense		100.0 / 100.0	TGGATGATGTATATAACTATCTATTCGATGATGAAGATACCCCACCAAACCCAAAAAAAGAGATCCTAGAACTAGCCATGGCCGCAGGGGCCACGAACACAAAGGCGAAGGAACTGCTAGAGGCTCATGGTTCGTGGCTTCCCCCTTGGCTTGCTGTTCACTGGTTTAAATTTCAGACTTATACCGAGACACATTGGGAGGCCCATGGGAAACCTGCTGTGGAGACAGTAATTCTAAAGGTGACGGAAGCAAAAGCTCAAGCTGAAAAGTGGGCTGAACCACATGTCGAAAACGTTAAAACTAAATATATTCCAGCCATCAAGGAAACCGTTACTATACATGTTGAGCCACACTTCCGAACACTATCCATCAAAGCTAAAGAGGCTTACCATTCATCAA…	CACAAAGGCGAAGGAACTGCTAGAGGCTCATGGTTCGTGGCTTCCCCCTTGGCTTGCTGTTCACTGGTTTAAATTTCAGACTTATACCGAGACACATTGGGAGGCCCATGGGAAACCTGCTGTGGAGACAGTAATTCTAAAGGTGACGGAAGCAAAAGCTCAAGCTGAAAAGTGGGCTGAACCACATGTCGAAAACGTTAAAACTAAATATATTCCAGCCATCAAGGAAACCGTTACTATACATGTTGAGCCACACTTCCGAACACTATCCATCAAAGCTAAAGAGGCTTACCATTCATCAAAGAGTGCTGTTTCCCCTCACATTGTCACGGTTCAAGAATTTGTAGACCCCTATTATCAGGAGGCCAAAAAGTTCAGCAAGCCATATGTCGACCAAGT…	TAGAACAACAAGCAAAGAACAAGGGTTTAACAGTAACGACGTTGTAAACGACGGCAGTGAATTGTAACCGACTCACTATAGGGCGAATTGGGTACCGGGCCTCTAGACACTAGCTACTCGAGGGGCCCCAGGGGCCACGAAGTGATAAGTTGTGGCGGATTCAAGGAACTCTGTATAGACGATGATCACCTTGGTTGTGTAAGGTTTCATGGCAACCTTCATTTTATCAACATGTGGTTTCGTGGTCGTGGCCACTTGGTCGACATATGGCTTGCTGAACTTTTTGGCCTCCTGATAATAGGGGTCTACAAATTCTTGAACCGTGACAATGTGAGGGGAAACAGCACTCTTTGATGAATGGTAAGCCTCTTTAGCTTTGATGGATAGTGTTCGGAAGTG…	TGTTGAGCCACACTTCCGAACACTATCCATCAAAGCTAAAGAGGCTTACCATTCATCAAAGAGTGCTGTTTCCCCTCACATTGTCACGGTTCAAGAATTTGTAGACCCCTATTATCAGGAGGCCAAAAAGTTCAGCAAGCCATATGTCGACCAAGTGGCCACGACCACGAAACCACATGTTGATAAAATGAAGGTTGCCATGAAACCTTACACAACCAAGGTGATCATCGTCTATACAGAGTTCCTTGAATCCGCCACAACTTATCAC	CACAAAGGCGAAGGAACTGCTAGAGGCTCATGGTTCGTGGCTTCCCCCTTGGCTTGCTGTTCACTGGTTTAAATTTCAGACTTATACCGAGACACATTGGGAGGCCCATGGGAAACCTGCTGTGGAGACAGTAATTCTAAAGGTGACGGAAGCAAAAGCTCAAGCTGAAAAGTGGGCTGAACCACATGTCGAAAACGTTAAAACTAAATATATTCCAGCCATCAAGGAAACCGTTACTATACATGTTGAGCCACACTTCCGAACACTATCCATCAAAGCTAAAGAGGCTTACCATTCATCAAAGAGTGCTGTTTCCCCTCACATTGTCACGGTTCAAGAATTTGTAGACCCCTATTATCAGGAGGCCAAAAAGTTCAGCAAGCCATATGTCGACCAAGT…
ATH_RP3_hgx5150v1_pB27_A-101	5p 3p	114820109	Arabidopsis thaliana - myosin heavychain-related	https://www.ncbi.nlm.nih.gov/nuccore/NM_001036683.1	https://www.ncbi.nlm.nih.gov/gene/?term=829261		A	myosin heavychain-related; [gi|79325917|ref|NM_001036683.1| Arabidopsis thaliana myosin heavy chain-related (AT4G31340) mRNA, complete cds]	576	1086	IF	Sense		98.0 / 98.6	TGGGGATGGATGTATATAACTATCTATTCGATGATGAAGATACCCCACCAAACCCAAAAAAAGAGATCCTAGAACAAGCCATGGCCGCAGGGGCCACGAACACAAAGGCGAAGGAACTGCTAGAGGCTCATGGTTCGTGGCTTCCCCCTTGGCTTGCTGTTCACTGGTTTAAATTTCAGACTTATACCGAGACACATTGGGAGGCCCATGGGAAACCTGCTGTGGAGACAGTAATTCTAAAGGTGACGGAAGCAAAAGCTCAAGCTGAAAAGTGGGCTGAACCACATGTCGAAAACGTTAAAACTAAATATATTCCAGCCATCAAGGAAACCGTTACTATACATGTTGAGCCACACTTCCGAACACTATCCATCAAAGCTAAAGAGGCTGTACCATTCA…	CACAAAGGCGAAGGAACTGCTAGAGGCTCATGGTTCGTGGCTTCCCCCTTGGCTTGCTGTTCACTGGTTTAAATTTCAGACTTATACCGAGACACATTGGGAGGCCCATGGGAAACCTGCTGTGGAGACAGTAATTCTAAAGGTGACGGAAGCAAAAGCTCAAGCTGAAAAGTGGGCTGAACCACATGTCGAAAACGTTAAAACTAAATATATTCCAGCCATCAAGGAAACCGTTACTATACATGTTGAGCCACACTTCCGAACACTATCCATCAAAGCTAAAGAGGCTGTACCATTCATCAAAGAGTGCTGTTTCCCCTCACATTGTCACGTGTTTCATGATTGTGTAGACCCCTA	TCGTATCTACGATTCTAGATCAGGGTTTTCCCAGTCACGACGTTGTAAAACGACGGCCAGTGAATTGTAATACGACTCACTATAGGGCGAATTGGGTACCGGGCCTCTAGACACTAGCTACTCGAGGGGCCCCAGGGGCCACGAAGTGATAAGTTGTGGCGGATTCAAGGAACTCTGTATAGACGATGATCACCTTGGTTGTGTAAGGTTTCATGGCAACCTTCATTTTATCAACATGTGGTTTCGTGGTCGTGGCCACTTGGTCGACATATGGCTTGCTGAACTTTTTGGCCTCCTGATAATAGGGGTCTACAAATTCTTGAACCGTGACAATGTGAGGGGAAACAGCACTCTTTGATGAATGGTAAGCCTCTTTAGCTTTGATGGATAGTGTTTCGG…	TTACTATACATGTTGAGCCCACACTTCCCGAAACACTATCCATCAAAGCTAAAGAGGCTTACCATTCATCAAAGAGTGCTGTTTCCCCTCACATTGTCACGGTTCAAGAATTTGTAGACCCCTATTATCAGGAGGCCAAAAAGTTCAGCAAGCCATATGTCGACCAAGTGGCCACGACCACGAAACCACATGTTGATAAAATGAAGGTTGCCATGAAACCTTACACAACCAAGGTGATCATCGTCTATACAGAGTTCCTTGAATCCGCCACAACTTATCAC	CACAAAGGCGAAGGAACTGCTAGAGGCTCATGGTTCGTGGCTTCCCCCTTGGCTTGCTGTTCACTGGTTTAAATTTCAGACTTATACCGAGACACATTGGGAGGCCCATGGGAAACCTGCTGTGGAGACAGTAATTCTAAAGGTGACGGAAGCAAAAGCTCAAGCTGAAAAGTGGGCTGAACCACATGTCGAAAACGTTAAAACTAAATATATTCCAGCCATCAAGGAAACCGTTACTATACATGTTGAGCCACACTTCCGAACACTATCCATCAAAGCTAAAGAGGCTTACCATTCATCAAAGAGTGCTGTTTCCCCTCACATTGTCACGGTTCAAGAATTTGTAGACCCCTATTATCAGGAGGCCAAAAAGTTCAGCAAGCCATATGTCGACCAAGT…
ATH_RP3_hgx5150v1_pB27_A-103	5p 3p	114820109	Arabidopsis thaliana - myosin heavychain-related	https://www.ncbi.nlm.nih.gov/nuccore/NM_001036683.1	https://www.ncbi.nlm.nih.gov/gene/?term=829261		A	myosin heavychain-related; [gi|79325917|ref|NM_001036683.1| Arabidopsis thaliana myosin heavy chain-related (AT4G31340) mRNA, complete cds]	576	1086	IF	Sense		100.0 / 98.1	TGGATGATGTTTTATTAACTATTCTATTCCGATGATGAAGATACCCCCACCAAACCCAAAAAAAGAGATCCTAGAATTTAGCCATGGCCGCAGGGGCCACGAACACAAAGGCGAAGGAACTGCTAGAGGCTCATGGTTCGTGGCTTCCCCCTTGGCTTGCTGTTCACTGGTTTAAATTTCAGACTTATACCGAGACACATTGGGAGGCCCATGGGAAACCTGCTGTGGAGACAGTAATTCTAAAGGTGACGGAAGCAAAAGCTCAAGCTGAAAAGTGGGCTGAACCACATGTCGAAAACGTTAAAACTAAATATATTCCAGCCATCAAGGAAACCGTTACTATACATGTTGAGCCACACTTCCGAACACTATCCATCAAAGCTAAAGAGGCTTACCATT…	CACAAAGGCGAAGGAACTGCTAGAGGCTCATGGTTCGTGGCTTCCCCCTTGGCTTGCTGTTCACTGGTTTAAATTTCAGACTTATACCGAGACACATTGGGAGGCCCATGGGAAACCTGCTGTGGAGACAGTAATTCTAAAGGTGACGGAAGCAAAAGCTCAAGCTGAAAAGTGGGCTGAACCACATGTCGAAAACGTTAAAACTAAATATATTCCAGCCATCAAGGAAACCGTTACTATACATGTTGAGCCACACTTCCGAACACTATCCATCAAAGCTAAAGAGGCTTA	TAGCATCTACGATTCTAGATCAGGGTTTTCCCAGTCACGACGTTGTAAAACGACGGCCAGTGAATTGTATATGACTCACTATAGGGCGAATTGGGTACCGGGCCTCTAGACACTAGCTACTCGAGGGGCCCCAGGGGCCACGAAGTGATAAGTTGTGGCGGATTCAAGGAACTCTGTATAGACGATGATCACCTTGGTTGTGTAAGGTTTCATGGCAACCTTCATTTTATCAACATGTGGTTTCGTGGTCGTGGCCACTTGGTCGACATATGGCTTGCTGAACTTTTTGGCCTCCTGATAATAGGGGTCTACAAATTCTTGAACCGTGACAATGTGAGGGGAAACAGCACTCTTTGATGAATGGTAAGCCCTCTTTTAGCTTTTGATGGGATAGTGTTT…	CACTTTCCGAAACACTATCCCATCAAAAGCTAAAAGAGGGCTTACCATTCATCAAAGAGTGCTGTTTCCCCTCACATTGTCACGGTTCAAGAATTTGTAGACCCCTATTATCAGGAGGCCAAAAAGTTCAGCAAGCCATATGTCGACCAAGTGGCCACGACCACGAAACCACATGTTGATAAAATGAAGGTTGCCATGAAACCTTACACAACCAAGGTGATCATCGTCTATACAGAGTTCCTTGAATCCGCCACAACTTATCAC	CACAAAGGCGAAGGAACTGCTAGAGGCTCATGGTTCGTGGCTTCCCCCTTGGCTTGCTGTTCACTGGTTTAAATTTCAGACTTATACCGAGACACATTGGGAGGCCCATGGGAAACCTGCTGTGGAGACAGTAATTCTAAAGGTGACGGAAGCAAAAGCTCAAGCTGAAAAGTGGGCTGAACCACATGTCGAAAACGTTAAAACTAAATATATTCCAGCCATCAAGGAAACCGTTACTATACATGTTGAGCCACACTTCCGAACACTATCCATCAAAGCTAAAGAGGCTTACCATTCATCAAAGAGTGCTGTTTCCCCTCACATTGTCACGGTTCAAGAATTTGTAGACCCCTATTATCAGGAGGCCAAAAAGTTCAGCAAGCCATATGTCGACCAAGT…
ATH_RP3_hgx5150v1_pB27_A-364	5p 3p	114820109	Arabidopsis thaliana - myosin heavychain-related	https://www.ncbi.nlm.nih.gov/nuccore/NM_001036683.1	https://www.ncbi.nlm.nih.gov/gene/?term=829261		A	myosin heavychain-related; [gi|79325917|ref|NM_001036683.1| Arabidopsis thaliana myosin heavy chain-related (AT4G31340) mRNA, complete cds]	603	1074	IF	Sense		100.0 / 100.0	TGGATGATGTATATAACTATCTATTCGATGATGAAGATACCCCACCAAACCCAAAAAAAGAGATCCTAGAACTAGCCATGGCCGCAGGGGCCACGAATCATGGTTCGTGGCTTCCCCCTTGGCTTGCTGTTCACTGGTTTAAATTTCAGACTTATACCGAGACACATTGGGAGGCCCATGGGAAACCTGCTGTGGAGACAGTAATTCTAAAGGTGACGGAAGCAAAAGCTCAAGCTGAAAAGTGGGCTGAACCACATGTCGAAAACGTTAAAACTAAATATATTCCAGCCATCAAGGAAACCGTTACTATACATGTTGAGCCACACTTCCGAACACTATCCATCAAGCTAAAGAGGCTTACCCATTTCATCAAAAAAGTGGCTGGTTTCCCCCTCACAT…	TCATGGTTCGTGGCTTCCCCCTTGGCTTGCTGTTCACTGGTTTAAATTTCAGACTTATACCGAGACACATTGGGAGGCCCATGGGAAACCTGCTGTGGAGACAGTAATTCTAAAGGTGACGGAAGCAAAAGCTCAAGCTGAAAAGTGGGCTGAACCACATGTCGAAAACGTTAAAACTAAATATATTCCAGCCATCAAGGAAACCGTTACTATACATGTTGAGCCACACTTCCGAACACTATC	TATCTACGATTCTAGATCAGGGTTTTCCCAGTCACGACGTTGTAAAACGACGGCCAGTGAATTGTAATACGACTCACTATAGGGCGAATTGGGTACCGGGCCTCTAGACACTAGCTACTCGAGGGGCCCCAGGGGCCACGAAGGCGGATTCAAGGAACTCTGTATAGACGATGATCACCTTGGTTGTGTAAGGTTTCATGGCAACCTTCATTTTATCAACATGTGGTTTCGTGGTCGTGGCCACTTGGTCGACATATGGCTTGCTGAACTTTTTGGCCTCCTGATAATAGGGGTCTACAAATTCTTGAACCGTGACAATGTGAGGGGAAACAGCACTCTTTGATGAATGGTAAGCCTCTTTAGCTTTGATGGATAGTGTTCGGAAGTGTGGCTCAACAT…	AAAGAGGCTTACCATTCATCAAAGAGTGCTGTTTCCCCTCACATTGTCACGGTTCAAGAATTTGTAGACCCCTATTATCAGGAGGCCAAAAAGTTCAGCAAGCCATATGTCGACCAAGTGGCCACGACCACGAAACCACATGTTGATAAAATGAAGGTTGCCATGAAACCTTACACAACCAAGGTGATCATCGTCTATACAGAGTTCCTTGAATCCGCC	TCATGGTTCGTGGCTTCCCCCTTGGCTTGCTGTTCACTGGTTTAAATTTCAGACTTATACCGAGACACATTGGGAGGCCCATGGGAAACCTGCTGTGGAGACAGTAATTCTAAAGGTGACGGAAGCAAAAGCTCAAGCTGAAAAGTGGGCTGAACCACATGTCGAAAACGTTAAAACTAAATATATTCCAGCCATCAAGGAAACCGTTACTATACATGTTGAGCCACACTTCCGAACACTATCCATCAAAGCTAAAGAGGCTTACCATTCATCAAAGAGTGCTGTTTCCCCTCACATTGTCACGGTTCAAGAATTTGTAGACCCCTATTATCAGGAGGCCAAAAAGTTCAGCAAGCCATATGTCGACCAAGTGGCCACGACCACGAAACCACATGTTGA…
ATH_RP3_hgx5150v1_pB27_A-207	5p 3p	114820109	Arabidopsis thaliana - myosin heavychain-related	https://www.ncbi.nlm.nih.gov/nuccore/NM_001036683.1	https://www.ncbi.nlm.nih.gov/gene/?term=829261		A	myosin heavychain-related; [gi|79325917|ref|NM_001036683.1| Arabidopsis thaliana myosin heavy chain-related (AT4G31340) mRNA, complete cds]	603	1074	IF	Sense		100.0 / 100.0	TGGATGATGTATATAACTATCTATTCGATGATGAAGATACCCCACCAAACCCAAAAAAAGAGATCCTAGAACTAGCCATGGCCGCAGGGGCCACGAATCATGGTTCGTGGCTTCCCCCTTGGCTTGCTGTTCACTGGTTTAAATTTCAGACTTATACCGAGACACATTGGGAGGCCCATGGGAAACCTGCTGTGGAGACAGTAATTCTAAAGGTGACGGAAGCAAAAGCTCAAGCTGAAAAGTGGGCTGAACCACATGTCGAAAACGTTAAAACTAAATATATTCCAGCCATCAAGGAAACCGTTACTATACATGTTGAGCCACACTTCCGAACACTATCCATCAAAGCTAAAGAGGCTTACCATTCATCAAAGAGTGCTGTTTCCCCTCACATTGTCA…	TCATGGTTCGTGGCTTCCCCCTTGGCTTGCTGTTCACTGGTTTAAATTTCAGACTTATACCGAGACACATTGGGAGGCCCATGGGAAACCTGCTGTGGAGACAGTAATTCTAAAGGTGACGGAAGCAAAAGCTCAAGCTGAAAAGTGGGCTGAACCACATGTCGAAAACGTTAAAACTAAATATATTCCAGCCATCAAGGAAACCGTTACTATACATGTTGAGCCACACTTCCGAACACTATCCATCAAAGCTAAAGAGGCTTACCATTCATCAAAGAGTGCTGTTTCCCCTCACATTGTCACGGTTCAAGAATTTGTAGACCCCTATTATCAGGAGGCCAAAAAGTTCAGCAAGCCATATGTCGACCAAGTGGCCACGA	CCGTATTTCCGATTTATTAGATCAGGGTTTTCCCAGTCCACGACGTTGTAAAACGACGGCCAGTGAATTGTAATACGACTCACTATAGGGCGAATTGGGTACCGGGCCTCTAGACACTAGCTACTCGAGGGGCCCCAGGGGCCACGAAGGCGGATTCAAGGAACTCTGTATAGACGATGATCACCTTGGTTGTGTAAGGTTTCATGGCAACCTTCATTTTATCAACATGTGGTTTCGTGGTCGTGGCCACTTGGTCGACATATGGCTTGCTGAACTTTTTGGCCTCCTGATAATAGGGGTCTACAAATTCTTGAACCGTGACAATGTGAGGGGAAACAGCACTCTTTGATGAATGGTAAGCCTCTTTAGCTTTGATGGATAGTGTTCGGAAGTGTGGCT…	GACGAAGCAAAAGCTCAAGCTGAAAAGTGGGCTGAACCACATGTCGAAAACGTTAAAACTAAATATATTCCAGCCATCAAGGAAACCGTTACTATACATGTTGAGCCACACTTCCGAACACTATCCATCAAAGCTAAAGAGGCTTACCATTCATCAAAGAGTGCTGTTTCCCCTCACATTGTCACGGTTCAAGAATTTGTAGACCCCTATTATCAGGAGGCCAAAAAGTTCAGCAAGCCATATGTCGACCAAGTGGCCACGACCACGAAACCACATGTTGATAAAATGAAGGTTGCCATGAAACCTTACACAACCAAGGTGATCATCGTCTATACAGAGTTCCTTGAATCCGCC	TCATGGTTCGTGGCTTCCCCCTTGGCTTGCTGTTCACTGGTTTAAATTTCAGACTTATACCGAGACACATTGGGAGGCCCATGGGAAACCTGCTGTGGAGACAGTAATTCTAAAGGTGACGGAAGCAAAAGCTCAAGCTGAAAAGTGGGCTGAACCACATGTCGAAAACGTTAAAACTAAATATATTCCAGCCATCAAGGAAACCGTTACTATACATGTTGAGCCACACTTCCGAACACTATCCATCAAAGCTAAAGAGGCTTACCATTCATCAAAGAGTGCTGTTTCCCCTCACATTGTCACGGTTCAAGAATTTGTAGACCCCTATTATCAGGAGGCCAAAAAGTTCAGCAAGCCATATGTCGACCAAGTGGCCACGACCACGAAACCACATGTTGA…
ATH_RP3_hgx5150v1_pB27_A-111	5p 3p	114820109	Arabidopsis thaliana - myosin heavychain-related	https://www.ncbi.nlm.nih.gov/nuccore/NM_001036683.1	https://www.ncbi.nlm.nih.gov/gene/?term=829261		A	myosin heavychain-related; [gi|79325917|ref|NM_001036683.1| Arabidopsis thaliana myosin heavy chain-related (AT4G31340) mRNA, complete cds]	603	1074	IF	Sense		99.3 / 100.0	TGGATGATGTATATAACTATCTATTCGATGATGAAGATACCCCACCAAACCCAAAAAAAGAGATCCTAGAACTAGCCATGGCCGCAGGGGCCACGAATCATGGTTCGTGGCTTCCCCCTTGGCTTGCTGTTCACTGGTTTAAATTTCAGACTTATACCGAGACACATTGGGAGGCCCATGGGAAACCTGCTGTGGAGACAGTAATTCTAAAGGTGACGGAAGCAAAAGCTCAAGCTGAAAAGTGGGCTGAACCACATGTCGAAAACGTTAAAACTAAATATATTCCAGCCATCAAGGAAACCGTTACTATACATGTTGAGCCACACTTCCGAACACTATCCATCAAAGCTAAAGAGGCTTACCATTCATCAAAGAGTGCTGTTTCCCCTCACATTGTCA…	TCATGGTTCGTGGCTTCCCCCTTGGCTTGCTGTTCACTGGTTTAAATTTCAGACTTATACCGAGACACATTGGGAGGCCCATGGGAAACCTGCTGTGGAGACAGTAATTCTAAAGGTGACGGAAGCAAAAGCTCAAGCTGAAAAGTGGGCTGAACCACATGTCGAAAACGTTAAAACTAAATATATTCCAGCCATCAAGGAAACCGTTACTATACATGTTGAGCCACACTTCCGAACACTATCCATCAAAGCTAAAGAGGCTTACCATTCATCAAAGAGTGCTGTTTCCCCTCACATTGTCACGGTTCAAGAATTTGTAGACCCCTATTATCTTGAGGCCAAAAAGTTCAGCAAGCCATATGTCGACCAAGTGGCCACGACCACGAACCACATGTTGAT…	ACGTAATCCACGATTTATTAGATCAGGGTTTTTCCCAGTCCACGACGTTGTAAAACGACCGGCCAGTGAATTGTAATATGACTCACTATAGGGCGAATTGGGTACCGGGCCTCTAGACACTAGCTACTCGAGGGGCCCCAGGGGCCACGAAGGCGGATTCAAGGAACTCTGTATAGACGATGATCACCTTGGTTGTGTAAGGTTTCATGGCAACCTTCATTTTATCAACATGTGGTTTCGTGGTCGTGGCCACTTGGTCGACATATGGCTTGCTGAACTTTTTGGCCTCCTGATAATAGGGGTCTACAAATTCTTGAACCGTGACAATGTGAGGGGAAACAGCACTCTTTGATGAATGGTAAGCCTCTTTAGCTTTGATGGATAGTGTTCGGAAGTGTG…	GACGGAAGCAAAAGCTCAAGCTGAAAAGTGGGCTGAACCACATGTCGAAAACGTTAAAACTAAATATATTCCAGCCATCAAGGAAACCGTTACTATACATGTTGAGCCACACTTCCGAACACTATCCATCAAAGCTAAAGAGGCTTACCATTCATCAAAGAGTGCTGTTTCCCCTCACATTGTCACGGTTCAAGAATTTGTAGACCCCTATTATCAGGAGGCCAAAAAGTTCAGCAAGCCATATGTCGACCAAGTGGCCACGACCACGAAACCACATGTTGATAAAATGAAGGTTGCCATGAAACCTTACACAACCAAGGTGATCATCGTCTATACAGAGTTCCTTGAATCCGCC	TCATGGTTCGTGGCTTCCCCCTTGGCTTGCTGTTCACTGGTTTAAATTTCAGACTTATACCGAGACACATTGGGAGGCCCATGGGAAACCTGCTGTGGAGACAGTAATTCTAAAGGTGACGGAAGCAAAAGCTCAAGCTGAAAAGTGGGCTGAACCACATGTCGAAAACGTTAAAACTAAATATATTCCAGCCATCAAGGAAACCGTTACTATACATGTTGAGCCACACTTCCGAACACTATCCATCAAAGCTAAAGAGGCTTACCATTCATCAAAGAGTGCTGTTTCCCCTCACATTGTCACGGTTCAAGAATTTGTAGACCCCTATTATCAGGAGGCCAAAAAGTTCAGCAAGCCATATGTCGACCAAGTGGCCACGACCACGAAACCACATGTTGA…
ATH_RP3_hgx5150v1_pB27_A-38	3p	114820109	Arabidopsis thaliana - myosin heavychain-related	https://www.ncbi.nlm.nih.gov/nuccore/NM_001036683.1	https://www.ncbi.nlm.nih.gov/gene/?term=829261		A	myosin heavychain-related; [gi|79325917|ref|NM_001036683.1| Arabidopsis thaliana myosin heavy chain-related (AT4G31340) mRNA, complete cds]	701	1086	OOF2	Sense		100.0			TCTATCCACCGATTTCATAGATCAGGGTTTTCCCAGTCACGACGTTGTAAAACGACCGGCCAGTGAATTCGTAATCCGACTCACTATAGGGCGAATTGGGTACCGGGCCTCTAGACACTAGCTACTCGAGGGGCCCCAGGGGCCACGAAGTGATAAGTTGTGGCGGATTCAAGGAACTCTGTATAGACGATGATCACCTTGGTTGTGTAAGGTTTCATGGCAACCTTCATTTTATCAACATGTGGTTTCGTGGTCGTGGCCACTTGGTCGACATATGGCTTGCTGAACTTTTTGGCCTCCTGATAATAGGGGTCTACAAATTCTTGAACCGTGACAATGTGAGGGGAAACAGCACTCTTTGATGAATGGTAAGCCTCTTTAGCTTTGATGGATAGTGTT…	AGACAGTAATTCTAAAGGTGACGGAAGCAAAAGCTCAAGCTGAAAAGTGGGCTGAACCACATGTCGAAAACGTTAAAACTAAATATATTCCAGCCATCAAGGAAACCGTTACTATACATGTTGAGCCACACTTCCGAACACTATCCATCAAAGCTAAAGAGGCTTACCATTCATCAAAGAGTGCTGTTTCCCCTCACATTGTCACGGTTCAAGAATTTGTAGACCCCTATTATCAGGAGGCCAAAAAGTTCAGCAAGCCATATGTCGACCAAGTGGCCACGACCACGAAACCACATGTTGATAAAATGAAGGTTGCCATGAAACCTTACACAACCAAGGTGATCATCGTCTATACAGAGTTCCTTGAATCCGCCACAACTTATCAC	AGACAGTAATTCTAAAGGTGACGGAAGCAAAAGCTCAAGCTGAAAAGTGGGCTGAACCACATGTCGAAAACGTTAAAACTAAATATATTCCAGCCATCAAGGAAACCGTTACTATACATGTTGAGCCACACTTCCGAACACTATCCATCAAAGCTAAAGAGGCTTACCATTCATCAAAGAGTGCTGTTTCCCCTCACATTGTCACGGTTCAAGAATTTGTAGACCCCTATTATCAGGAGGCCAAAAAGTTCAGCAAGCCATATGTCGACCAAGTGGCCACGACCACGAAACCACATGTTGATAAAATGAAGGTTGCCATGAAACCTTACACAACCAAGGTGATCATCGTCTATACAGAGTTCCTTGAATCCGCCACAACTTATCAC
ATH_RP3_hgx5150v1_pB27_A-2	5p	114820087	Arabidopsis thaliana - ACR11	https://www.ncbi.nlm.nih.gov/nuccore/NM_101549.5	https://www.ncbi.nlm.nih.gov/gene/?term=838259	AT1G16880	B	ACR11; [NM_101549.5 Arabidopsis thaliana uridylyltransferase-like protein (ACR11), mRNA]	411	No Data	IF	Sense		100.0	TGGATGATGTATATAACTATCTATTCGATGATGAAGATACCCCACCAAACCCAAAAAAAGAGATCCTAGAACTAGCCATGGCCGCAGGGGCCACGAACAACAAATTTGCCATTACTAGAGCAGATAGTGGAAGAAAAGTAGAAGACCCTGAATTGCTTGAGGCCATTCGTCTCACAGTCATAAACAATCTGCTTGAGTTTCATCCTGAATCAAGTTCTCAGTTGGCAATGGGAGCAGCTTTTGGTGTTCTTCCTCCAACTGAACCGATTGACGTGGACATAGCAACACATATAACCATTGAAGATGATGGACCAGACCGCAGTTTACTCTTCATAGAATCAGCGGATAGACCTGGACTATTAGTTGAGCTGGTGAAGATCATTTCAGATATCAGCGTCG…	CAACAAATTTGCCATTACTAGAGCAGATAGTGGAAGAAAAGTAGAAGACCCTGAATTGCTTGAGGCCATTCGTCTCACAGTCATAAACAATCTGCTTGAGTTTCATCCTGAATCAAGTTCTCAGTTGGCAATGGGAGCAGCTTTTGGTGTTCTTCCTCCAACTGAACCGATTGACGTGGACATAGCAACACATATAACCATTGAAGATGATGGACCAGACCGCAGTTTACTCTTCATAGAATCAGCGGATAGACCTGGACTATTAGTTGAGCTGGTGAAGATCATTTCAGATATCAGCGTCGCTGTTGAATCTGGAGAATTCGACACCGAGGGTTTGTTGGCTAAGGTGAAGTTTCATGTAAGCTACAGGAACAAAGCCC
ATH_RP3_hgx5150v1_pB27_A-205	5p	114820087	Arabidopsis thaliana - ACR11	https://www.ncbi.nlm.nih.gov/nuccore/NM_101549.5	https://www.ncbi.nlm.nih.gov/gene/?term=838259	AT1G16880	B	ACR11; [NM_101549.5 Arabidopsis thaliana uridylyltransferase-like protein (ACR11), mRNA]	411	No Data	IF	Sense		100.0	TGTCATAACTTGACTCACATTTTCTTTTTCGATGATGAAGATACCCCACCAAACCCAAAAAAAGAAGATCCTAGAACTAGCCATTGGCCGCAGGGGCCACGAACAACAAATTTGCCATTACTAGAGCAGATAGTGGAAGAAAAGTAGAAGACCCTGAATTGCTTGAGGCCATTCGTCTCACAGTCATAAACAATCTGCTTGAGTTTCATCCTGAATCAAGTTCTCAGTTGGCAATGGGAGCAGCTTTTGGTGTTCTTCCTCCAACTGAACCGATTGACGTGGACATAGCAACACATATAACCATTGAAGATGATGGACCAGACCGCAGTTTACTCTTCATAGAATCAGCGGATAGACCTGGACTATTAGTTGAGCTGGTGAAGATCATTTCAGATATCA…	CAACAAATTTGCCATTACTAGAGCAGATAGTGGAAGAAAAGTAGAAGACCCTGAATTGCTTGAGGCCATTCGTCTCACAGTCATAAACAATCTGCTTGAGTTTCATCCTGAATCAAGTTCTCAGTTGGCAATGGGAGCAGCTTTTGGTGTTCTTCCTCCAACTGAACCGATTGACGTGGACATAGCAACACATATAACCATTGAAGATGATGGACCAGACCGCAGTTTACTCTTCATAGAATCAGCGGATAGACCTGGACTATTAGTTGAGCTGGTGAAGATCATTTCAGATATCAGCGTCGCTGTTGAATCTGGAGAATTCGACACCGAGGGTTTGTT
ATH_RP3_hgx5150v1_pB27_A-242	5p	114820087	Arabidopsis thaliana - ACR11	https://www.ncbi.nlm.nih.gov/nuccore/NM_101549.5	https://www.ncbi.nlm.nih.gov/gene/?term=838259	AT1G16880	B	ACR11; [NM_101549.5 Arabidopsis thaliana uridylyltransferase-like protein (ACR11), mRNA]	411	No Data	IF	Sense		99.3	TGGATGATGTATATAACTATCTATTCGATGATGAAGATACCCCACCAAACCCAAAAAAAGAGATCCTACTAACTAGCCATGGCCGCAGGGGCCACGAACAACAAATTTGCCATTACTAGAGCAGATAGTGGAAGAAAAGTAGAAGACCCTGAATTGCTTGAGGCCATTCGTCTCACAGTCATAAACAATCTGCTTGAGTTTCATCCTGAATCAAGTTCTCAGTTGGCAATGGGAGCAGCTTTTGGTGTTCTTCCTCCAACTGAACCGATTGACGTGGACATAGCAACACATATAACCATTGAAGATGATGGACCAGACCGCAGTTTACTCTTCATAGAATCAGCGGATAGACCTGGACTATTAGTTGAGCTGGTGAAAGATCATTTTCAGATATCAGCG…	CAACAAATTTGCCATTACTAGAGCAGATAGTGGAAGAAAAGTAGAAGACCCTGAATTGCTTGAGGCCATTCGTCTCACAGTCATAAACAATCTGCTTGAGTTTCATCCTGAATCAAGTTCTCAGTTGGCAATGGGAGCAGCTTTTGGTGTTCTTCCTCCAACTGAACCGATTGACGTGGACATAGCAACACATATAACCATTGAAGATGATGGACCAGACCGCAGTTTACTCTTCATAGAATCAGCGGATAGACCTGGACTATTAGTTGAGCTGGTGAAAGATCATTTTCAGATATC
ATH_RP3_hgx5150v1_pB27_A-333	5p	114820087	Arabidopsis thaliana - ACR11	https://www.ncbi.nlm.nih.gov/nuccore/NM_101549.5	https://www.ncbi.nlm.nih.gov/gene/?term=838259	AT1G16880	B	ACR11; [NM_101549.5 Arabidopsis thaliana uridylyltransferase-like protein (ACR11), mRNA]	411	No Data	IF	Sense		100.0	TTGATGATGTATATAACTATCTATTCGATGATGAAGATACCCCACCAAACCCAAAAAAAGAGATCCTAGAACTAGCCATGGCCGCAGGGGCCACGAACAACAAATTTGCCATTACTAGAGCAGATAGTGGAAGAAAAGTAGAAGACCCTGAATTGCTTGAGGCCATTCGTCTCACAGTCATAAACAATCTGCTTGAGTTTCATCCTGAATCAAGTTCTCAGTTGGCAATGGGAGCAGCTTTTGGTGTTCTTCCTCCAACTGAACCGATTGACGTGGACATAGCAACACATATAACCATTGAAGATGATGGACCAGACCGCAGTTTACTCTTCATAGAATCAGCGGATAGACCTGGACTATTAGTTGAGCTGGTGAAGATCATTTCAGATATCAGCGTCG…	CAACAAATTTGCCATTACTAGAGCAGATAGTGGAAGAAAAGTAGAAGACCCTGAATTGCTTGAGGCCATTCGTCTCACAGTCATAAACAATCTGCTTGAGTTTCATCCTGAATCAAGTTCTCAGTTGGCAATGGGAGCAGCTTTTGGTGTTCTTCCTCCAACTGAACCGATTGACGTGGACATAGCAACACATATAACCATTGAAGATGATGGACCAGACCGCAGTTTACTCTTCATAGAATCAGCGGATAGACCTGGACTATTAGTTGAGCTGGTGAAGATCATTTCAGATATCAGCGTCGCTGTTGAATCTGGAGAATTCGACAC
ATH_RP3_hgx5150v1_pB27_A-343	5p	114820087	Arabidopsis thaliana - ACR11	https://www.ncbi.nlm.nih.gov/nuccore/NM_101549.5	https://www.ncbi.nlm.nih.gov/gene/?term=838259	AT1G16880	B	ACR11; [NM_101549.5 Arabidopsis thaliana uridylyltransferase-like protein (ACR11), mRNA]	411	No Data	IF	Sense		100.0	TGGATGATGTATATTAACTATCTATTCCGATGATGAAGATACCCCACCAAACCCAAAAAAAGAGATCCTAGAACTAGCCATGGCCGCAGGGGCCACGAACAACAAATTTGCCATTACTAGAGCAGATAGTGGAAGAAAAGTAGAAGACCCTGAATTGCTTGAGGCCATTCGTCTCACAGTCATAAACAATCTGCTTGAGTTTCATCCTGAATCAAGTTCTCAGTTGGCAATGGGAGCAGCTTTTGGTGTTCTTCCTCCAACTGAACCGATTGACGTGGACATAGCAACACATATAACCATTGAAGATGATGGACCAGACCGCAGTTTACTCTTCATAGAATCAGCGGATAGACCTGGACTATTAGTTGAGCTGGTGAAGATCATTTCAGATATCAGCGT…	CAACAAATTTGCCATTACTAGAGCAGATAGTGGAAGAAAAGTAGAAGACCCTGAATTGCTTGAGGCCATTCGTCTCACAGTCATAAACAATCTGCTTGAGTTTCATCCTGAATCAAGTTCTCAGTTGGCAATGGGAGCAGCTTTTGGTGTTCTTCCTCCAACTGAACCGATTGACGTGGACATAGCAACACATATAACCATTGAAGATGATGGACCAGACCGCAGTTTACTCTTCATAGAATCAGCGGATAGACCTGGACTATTAGTTGAGCTGGTGAAGATCATTTCAGATATCAGCGTCGCTGTTGAATCTGGAGAATTCGACACCGAGGGTTTGTT
ATH_RP3_hgx5150v1_pB27_A-319	5p	114820087	Arabidopsis thaliana - ACR11	https://www.ncbi.nlm.nih.gov/nuccore/NM_101549.5	https://www.ncbi.nlm.nih.gov/gene/?term=838259	AT1G16880	B	ACR11; [NM_101549.5 Arabidopsis thaliana uridylyltransferase-like protein (ACR11), mRNA]	414	No Data	IF	Sense		99.6	TGAATGATGTATATAACTATCTATTCGATGATGAAGATACCCCACCAAACCCAAAAAAAGAGATCCTAGAACTAGCCATGGCCGCAGGGGCCACGAACAAATTTGCCATTACTAGAGCAGATAGTGGAAGAAAAGTAGAAGACCCTGAATTGCTTGAGGCCATTCGTCTCACAGTCATAAACAATCTGCTTGAGTTTCATCCTGAATCAAGTTCTCAGTTGGCAATGGGAGCAGCTTTTGGTGTTCTTCCTCCAACTGAACCGATTGACGTGGACATAGCAACACATATAACCATTGAAGATGATGGACCAGACCGCAGTTTACTCTTCATAGAATCAGCGGATAGACCTGGACTATTAGTTGAGCTGGTGAAGATCATTTCAGATATCAGCGTCGCTG…	CAAATTTGCCATTACTAGAGCAGATAGTGGAAGAAAAGTAGAAGACCCTGAATTGCTTGAGGCCATTCGTCTCACAGTCATAAACAATCTGCTTGAGTTTCATCCTGAATCAAGTTCTCAGTTGGCAATGGGAGCAGCTTTTGGTGTTCTTCCTCCAACTGAACCGATTGACGTGGACATAGCAACACATATAACCATTGAAGATGATGGACCAGACCGCAGTTTACTCTTCATAGAATCAGCGGATAGACCTGGACTATTAGTTGAGCTGGTGAAGATCATTTCAGATATCAGCGTCGCTGTTGAATCTGGAGAATTCGACACCGAGGGTTTGTTGGCTAAGGTGAAGTTTCATGTAAGCTACAGGAACAAAGCCCTAATCAAGCCTCTCCAGCAGGT…
ATH_RP3_hgx5150v1_pB27_A-273	5p 3p	114820087 / 114819774	Arabidopsis thaliana - ACR11	https://www.ncbi.nlm.nih.gov/nuccore/NM_101549.5	https://www.ncbi.nlm.nih.gov/gene/?term=838259	AT1G16880	B	ACR11; [NM_101549.5 Arabidopsis thaliana uridylyltransferase-like protein (ACR11), mRNA]	501	1031	IF	Sense		100.0 / 97.0	CGGATGATGTATATAACTATCTATTCGATGATGAAGATACCCCACCAAACCCAAAAAAAGAGATCCTAGAACTAGCCATGGCCGCAGGGGCCACGAATCTGCTTGAGTTTCATCCTGAATCAAGTTCTCAGTTGGCAATGGGAGCAGCTTTTGGTGTTCTTCCTCCAACTGAACCGATTGACGTGGACATAGCAACACATATAACCATTGAAGATGATGGACCAGACCGCAGTTTACTCTTCATAGAATCAGCGGATAGACCTGGACTATTAGTTGAGCTGGTGAAGATCATTTCAGATATCAGCGTCGCTGTTGAATCTGGAGAATTCGACACCGAGGGTTTGTTGGCTAAGGTGAAGTTTCATGTAAGCTACAGGAACAAAGCCCTAATCAAGCCTC…	TCTGCTTGAGTTTCATCCTGAATCAAGTTCTCAGTTGGCAATGGGAGCAGCTTTTGGTGTTCTTCCTCCAACTGAACCGATTGACGTGGACATAGCAACACATATAACCATTGAAGATGATGGACCAGACCGCAGTTTACTCTTCATAGAATCAGCGGATAGACCTGGACTATTAGTTGAGCTGGTGAAGATCATTTCAGATATCAGCGTCGCTGTTGAATCTGGAGAATTCGACACCGAGGGTTTGTTGGCTAAGGTGAAGTTTCATGTAAGCTACAGGAACAAAGCCCTAATCAAGCCTCTCCAGCAGGTCCTTGCTAATAGTCTGAG	TCGCATCTCCGATTCCTAGATCAGGGTTTTCCCAGTCACGACGTTGTAAAACGACGGCCAGTGAATTCGTAATACGACTCACTATAGGGCGAATTGGGTACCGGGCCTCTAGACACTAGCTACTCGAGGGGCCCCAGGGGCCACGAACACAGGTTGTGAATCAAAGTAAATTGGATGAATGATGCATAATGTTACTATTACAGGTGTATGAAGCAGCTTATTTTGGTCAAATGTAAAAAAAAAAAAAAGGGGTAAAAATATTATTCCCGAGGAATGAGACTTGAATTTTTAAAAAATGGGCATAATCAAAAACTTGACTCCTCAGTTGAGGGACCCCTCAAGAAGTACCTCAAACTTTTAGCAAGGACCTGCTGGAAAGGCTTGTTTAGGGCTTTTTTC…	TCTCATTCCTCGGGAATAATATTTTTACCCCTTTTTTTTTTTTTTACATTTGACCAAAATAAGCTGCTTCATACACCTGTAATAGTAACATTATGCATCATTCATCCAATTTACTTTGATTCACAACCTGTG	TCTGCTTGAGTTTCATCCTGAATCAAGTTCTCAGTTGGCAATGGGAGCAGCTTTTGGTGTTCTTCCTCCAACTGAACCGATTGACGTGGACATAGCAACACATATAACCATTGAAGATGATGGACCAGACCGCAGTTTACTCTTCATAGAATCAGCGGATAGACCTGGACTATTAGTTGAGCTGGTGAAGATCATTTCAGATATCAGCGTCGCTGTTGAATCTGGAGAATTCGACACCGAGGGTTTGTTGGCTAAGGTGAAGTTTCATGTAAGCTACAGGAACAAAGCCCTAATCAAGCCTCTCCAGCAGGTCCTTGCTAATAGTCTGAGGTACTTCTTGAGGCGTCCATCAACTGACGAGTCAAGTTTCTGATTATGCCCATTTTTCAAAATCTCAAG…
ATH_RP3_hgx5150v1_pB27_A-61	5p 3p	114819842	Arabidopsis thaliana - AGY1	https://www.ncbi.nlm.nih.gov/nuccore/NM_001203724.1	https://www.ncbi.nlm.nih.gov/gene/?term=827922	AT4G01800	B	AGY1; [gi|334186278|ref|NM_001203724.1| Arabidopsis thaliana protein translocase subunit secA mRNA, complete cds]	2184	3022	IF	Sense		99.6 / 100.0	TTGGATGATGTATATAACTATCTATTCGATGATGAAGATACCCCACCAAACCCAAAAAAAGAGATCCTAGAACTAGCCATGGCCGCAGGGGCCACGAAGCCTGAATCACGTCGAATAGACAATCAGTTGCGTGGGCGAAGTGGCCGGCAAGGGGATCCTGGAAGTTCCCGATTCTTCCTTAGTCTTGAAGATAACATATTCCGCATTTTTGGTGGAGATCGGATTCAGGGTATGATGAGGGCATTCAGGGTGGAAGATTTACCGATCGAATCCAAGATGCTTACTAAAGCTCTAGATGAAGCTCAGAGAAAAGTTGAGAATTACTTCTTTGACATCAGAAAGCAATTATTCGAATTTGACGAGGTTCTCAATAGCCAAAGAGATCGTGTTTATACAGAG…	GCCTGAATCACGTCGAATAGACAATCAGTTGCGTGGGCGAAGTGGCCGGCAAGGGGATCCTGGAAGTTCCCGATTCTTCCTTAGTCTTGAAGATAACATATTCCGCATTTTTGGTGGAGATCGGATTCAGGGTATGATGAGGGCATTCAGGGTGGAAGATTTACCGATCGAATCCAAGATGCTTACTAAAGCTCTAGATGAAGCTCAGAGAAAAGTTGAGAATTACTTCTTTGACATCAGAAAGCAATTATTCG	TTCGTTCTACGATTCTAGATCAGGGTTTTCCCAGTCACGACGTTGTAAAACGACGGCCAGTGAATTGTAATACGACTCACTATAGGGCGAATTGGGTACCGGGCCTCTACCACACTAGCTACTCGAGGGGCCCCAGGGGCCACGAAGTTCGTCCTTCTTTACCCGCACTGGTTGAAACTGATATATGGAGTATATCACATTTCTTCGTATTTGAGCCATCATTTCCAGAAATAGATTGTATCCTTCGAGCTTATACTCGATGAGTGGATCGCGTTGCGCATATCCTCTGAGCCCCACAGCTTGTTGCACGAACTTGAGTGCTTGAAGGTGTTCTTTCCATAACCTATCAATATTGCTCAAGATTAAGAATCGTTCGGCATCTTTCATTAGCCCTGGGTG…	TGAAAGATGCCGAACGATTCTTAATCTTGAGCAATATTGATAGGTTATGGAAAGAACACCTTCAAGCACTCAAGTTCGTGCAACAAGCTGTGGGGCTCAGAGGATATGCGCAACGCGATCCACTCATCGAGTATAAGCTCGAAGGATACAATCTATTTCTGGAAATGATGGCTCAAATACGAAGAAATGTGATATACTCCATATATCAGTTTCAACCAGTGCGGGTAAAGAAGGACGAAC	GCATGAATCACGTCGAATAGACAATCAGTTGCGTGGGCGAAGTGGCCGGCAAGGGGATCCTGGAAGTTCCCGATTCTTCCTTAGTCTTGAAGATAACATATTCCGCATTTTTGGTGGAGATCGGATTCAGGGTATGATGAGGGCATTCAGGGTGGAAGATTTACCGATCGAATCCAAGATGCTTACTAAAGCTCTAGATGAAGCTCAGAGAAAAGTTGAGAATTACTTCTTTGACATCAGAAAGCAATTATTCGAATTTGACGAGGTTCTCAATAGCCAAAGAGATCGTGTTTATACAGAGAGAAGGCGTGCTCTTGTGTCGGACAGCCTTGAGCCTCTGATTATCGAGTATGCTGAATTGACAATGGATGACATTCTAGAGGCAAATATTGGCCCAGA…
ATH_RP3_hgx5150v1_pB27_A-98	5p 3p	114819842	Arabidopsis thaliana - AGY1	https://www.ncbi.nlm.nih.gov/nuccore/NM_001203724.1	https://www.ncbi.nlm.nih.gov/gene/?term=827922	AT4G01800	B	AGY1; [gi|334186278|ref|NM_001203724.1| Arabidopsis thaliana protein translocase subunit secA mRNA, complete cds]	2184	3022	IF	Sense		99.6 / 100.0	TGGATGATGTATATAACTATCTATTCGATGATGAAGATACCCCACCAAACCCAAAAAAAGAGATCCTAGAACTAGCCATGGCCGCAGGGGCCACGAAGCCTGAATCACGTCGAATAGACAATCAGTTGCGTGGGCGAAGTGGCCGGCAAGGGGATCCTGGAAGTTCCCGATTCTTCCTTAGTCTTGAAGATAACATATTCCGCATTTTTGGTGGAGATCGGATTCAGGGTATGATGAGGGCATTCAGGGTGGAAGATTTACCGATCGAATCCAAGATGCTTACTAAAGCTCTAGATGAAGCTCAGAGAAAAGTTGAGAATTACTTCTTTGACATCAGAAAGCAATTATTCGAATTTGACGAGGTTCTCAATAGCCAAAGAGATCGTGTTTATACAGAGA…	GCCTGAATCACGTCGAATAGACAATCAGTTGCGTGGGCGAAGTGGCCGGCAAGGGGATCCTGGAAGTTCCCGATTCTTCCTTAGTCTTGAAGATAACATATTCCGCATTTTTGGTGGAGATCGGATTCAGGGTATGATGAGGGCATTCAGGGTGGAAGATTTACCGATCGAATCCAAGATGCTTACTAAAGCTCTAGATGAAGCTCAGAGAAAAGTTGAGAATTACTTCTTTGACATCAGAAAGCAATTATTCGAATTTGACGAGGTTCTCAATAGCCAAAGAGATCGTGTTTATACAGAGAGAAGGCGTGCTCTTGTGTCGGACAGCCTTGAGCCTCTGATTATCGAGTATGCTGAATTGACAATGGATGACATTCTAGAGGCAAATATTGGCCCAGA…	CCCGTATCCTCCGATTTATACGATTCAGGGTTTTCCCAGTCCACGACGTTGTAAAACGACGGCCAGTGAATTCGTAATTACGACTCACTATAGGGCGAATTGGGTACCGGGCCTCTAGACACTAGCTACTCGAGGGGCCCCAGGGGCCACGAAGTTCGTCCTTCTTTACCCGCACTGGTTGAAACTGATATATGGAGTATATCACATTTCTTCGTATTTGAGCCATCATTTCCAGAAATAGATTGTATCCTTCGAGCTTATACTCGATGAGTGGATCGCGTTGCGCATATCCTCTGAGCCCCACAGCTTGTTGCACGAACTTGAGTGCTTGAAGGTGTTCTTTCCATAACCTATCAATATTGCTCAAGATTAAGAATCGTTCGGCATCTTTCATTAGCC…	GATGACATTCTAGAGGCAAATATTGGCCCAGATACTCCAAAGGAAAGCTGGGATTTTGAAAAGCTCATTGCGAAAGTTCAGCAGTACTGTTACCTGTTGAACGATCTCACTCCCGATTTGCTGAAAAGCGAAGGATCAAGTTATGAAGGGTTGCAAGATTATCTCCGTGCCCGTGGCCGCGATGCATACTTACAGAAAAGAGAAATCGTGGAGAAACAATCACCAGGGCTAATGAAAGATGCCGAACGATTCTTAATCTTGAGCAATATTGATAGGTTATGGAAAGAACACCTTCAAGCACTCAAGTTCGTGCAACAAGCTGTGGGGCTCAGAGGATATGCGCAACGCGATCCACTCATCGAGTATAAGCTCGAAGGATACAATCTATTTCTGGAAATG…	GCATGAATCACGTCGAATAGACAATCAGTTGCGTGGGCGAAGTGGCCGGCAAGGGGATCCTGGAAGTTCCCGATTCTTCCTTAGTCTTGAAGATAACATATTCCGCATTTTTGGTGGAGATCGGATTCAGGGTATGATGAGGGCATTCAGGGTGGAAGATTTACCGATCGAATCCAAGATGCTTACTAAAGCTCTAGATGAAGCTCAGAGAAAAGTTGAGAATTACTTCTTTGACATCAGAAAGCAATTATTCGAATTTGACGAGGTTCTCAATAGCCAAAGAGATCGTGTTTATACAGAGAGAAGGCGTGCTCTTGTGTCGGACAGCCTTGAGCCTCTGATTATCGAGTATGCTGAATTGACAATGGATGACATTCTAGAGGCAAATATTGGCCCAGA…
ATH_RP3_hgx5150v1_pB27_A-72	5p 3p	114819842	Arabidopsis thaliana - AGY1	https://www.ncbi.nlm.nih.gov/nuccore/NM_001203724.1	https://www.ncbi.nlm.nih.gov/gene/?term=827922	AT4G01800	B	AGY1; [gi|334186278|ref|NM_001203724.1| Arabidopsis thaliana protein translocase subunit secA mRNA, complete cds]	2352	3004	IF	Sense		100.0 / 99.1	AGGATGATGTATATAACTATCTATTCGATGATGAAGATACCCCACCAAACCCAAAAAAAGAGATCCTAGAACTAGCCATGGCCGCAGGGGCCACGAACGAATCCAAGATGCTTACTAAAGCTCTAGATGAAGCTCAGAGAAAAGTTGAGAATTACTTCTTTGACATCAGAAAGCAATTATTCGAATTTGACGAGGTTCTCAATAGCCAAAGAGATCGTGTTTATACAGAGAGAAGGCGTGCTCTTGTGTCGGACAGCCTTGAGCCTCTGATTATCGAGTATGCTGAATTGACAATGGATGACATTCTAGAGGCAAATATTGGCCCAGATACTCCAAAGGAAAGCTGGGATTTTGAAAAGCTCATTGCGAAAGTTCAGCAGTACTGTTACCTGTTGAACG…	CGAATCCAAGATGCTTACTAAAGCTCTAGATGAAGCTCAGAGAAAAGTTGAGAATTACTTCTTTGACATCAGAAAGCAATTATTCGAATTTGACGAGGTTCTCAATAGCCAAAGAGATCGTGTTTATACAGAGAGAAGGCGTGCTCTTGTGTCGGACAGCCTTGAGCCTCTGATTATCGAGTATGCTGAATTGACAATGGATGACATTCTAGAGGCAAATATTGGCCCAGATACTCCAAAGGAAAGCTGGGATTTTGAAAAGCTCATTGCGAAAGTTCAGCAGTACTGTTACCTGTTGAACGATCTCACTCCCGATTTGCTGAAAAG	TACGTAATCACGATTTCTTAGATTCAGGGTTTTCCCAGTCACGACGTTGTAAAACGACGGCCAGTGAATTGTAATACGACTCACTATAGGGCGAATTGGGTACCGGGCCTCTAGACACTAGCTACTCGAGGGGCCCCAGGGGCCACGAAGCACTGGTTGAAACTGATATATGGAGTATATCACATTTCTTCGTATTTGAGCCATCATTTCCAGAAATAGATTGTATCCTTCGAGCTTATACTCGATGAGTGGATCGCGTTGCGCATATCCTCTGAGCCCCACAGCTTGTTGCACGAACTTGAGTGCTTGAAGGTGTTCTTTTCCATAACCTATCAATATTGCTCAAGATTAAAGAATCGTTCGGCATCTTTCATTAGCCCTGGGTGATTGTTTCTCCCA…	AACGATTCTTTAATCTTGAGCAATATTGATAGGTTATGGAAAAGAACACCTTCAAGCACTCAAGTTCGTGCAACAAGCTGTGGGGCTCAGAGGATATGCGCAACGCGATCCACTCATCGAGTATAAGCTCGAAGGATACAATCTATTTCTGGAAATGATGGCTCAAATACGAAGAAATGTGATATACTCCATATATCAGTTTCAACCAGTGC	CGAATCCAAGATGCTTACTAAAGCTCTAGATGAAGCTCAGAGAAAAGTTGAGAATTACTTCTTTGACATCAGAAAGCAATTATTCGAATTTGACGAGGTTCTCAATAGCCAAAGAGATCGTGTTTATACAGAGAGAAGGCGTGCTCTTGTGTCGGACAGCCTTGAGCCTCTGATTATCGAGTATGCTGAATTGACAATGGATGACATTCTAGAGGCAAATATTGGCCCAGATACTCCAAAGGAAAGCTGGGATTTTGAAAAGCTCATTGCGAAAGTTCAGCAGTACTGTTACCTGTTGAACGATCTCACTCCCGATTTGCTGAAAAGCGAAGGATCAAGTTATGAAGGGTTGCAAGATTATCTCCGTGCCCGTGGCCGCGATGCATACTTACAGAAAAG…
ATH_RP3_hgx5150v1_pB27_A-178	5p 3p	114819842	Arabidopsis thaliana - AGY1	https://www.ncbi.nlm.nih.gov/nuccore/NM_001203724.1	https://www.ncbi.nlm.nih.gov/gene/?term=827922	AT4G01800	B	AGY1; [gi|334186278|ref|NM_001203724.1| Arabidopsis thaliana protein translocase subunit secA mRNA, complete cds]	2352	3004	IF	Sense		100.0 / 100.0	AGGGATGATGTATATAACTATCTATTCGATGATGAAGATACCCCACCAAACCCAAAAAAAGAGATCCTAGAACTAGCCATGGCCGCAGGGGCCACGAACGAATCCAAGATGCTTACTAAAGCTCTAGATGAAGCTCAGAGAAAAGTTGAGAATTACTTCTTTGACATCAGAAAGCAATTATTCGAATTTGACGAGGTTCTCAATAGCCAAAGAGATCGTGTTTATACAGAGAGAAGGCGTGCTCTTGTGTCGGACAGCCTTGAGCCTCTGATTATCGAGTATGCTGAATTGACAATGGATGACATTCTAGAGGCAAATATTGGCCCAGATACTCCAAAGGAAAGCTGGGATTTTGAAAAGCTCATTGCGAAAGTTCAGCAGTACTGTTACCTGTTGAAC…	CGAATCCAAGATGCTTACTAAAGCTCTAGATGAAGCTCAGAGAAAAGTTGAGAATTACTTCTTTGACATCAGAAAGCAATTATTCGAATTTGACGAGGTTCTCAATAGCCAAAGAGATCGTGTTTATACAGAGAGAAGGCGTGCTCTTGTGTCGGACAGCCTTGAGCCTCTGATTATCGAGTATGCTGAATTGACAATGGATGACATTCTAGAGGCAAATATTGGCCCAGATACTCCAAAGGAAAGCTGGGATTTTGAAAAGCTCATTGCGAAAGTTCAGCAGTACTGTTACCTGTTGAACGATCTCACTCCCGATTTGCTGAAAAGCGAAGGATCAAGTTATGAAGGGTTGCAAGATTATCTCCGTGCCCGTGGCCGCGATGCATACTTACAGAAAAG…	CGATCTACGATTCTAGATCAGGGTTTTCCCAGTCACGACGTTGTAAAACGACGGCCAGTGAATTGTAATACGACTCACTATAGGGCGAATTGGGTACCGGGCCTCTAGACACTAGCTACTCGAGGGGCCCCAGGGGCCACGAAGCACTGGTTGAAACTGATATATGGAGTATATCACATTTCTTCGTATTTGAGCCATCATTTCCAGAAATAGATTGTATCCTTCGAGCTTATACTCGATGAGTGGATCGCGTTGCGCATATCCTCTGAGCCCCACAGCTTGTTGCACGAACTTGAGTGCTTGAAGGTGTTCTTTCCATAACCTATCAATATTGCTCAAGATTAAGAATCGTTCGGCATCTTTCATTAGCCCTGGTGATTGTTTCTCCACGATTTCTCT…	GGATCAAGTTATGAAGGGTTGCAAGATTATCTCCGTGCCCGTGGCCGCGATGCATACTTACAGAAAAGAGAAATCGTGGAGAAACAATCACCAGGGCTAATGAAAGATGCCGAACGATTCTTAATCTTGAGCAATATTGATAGGTTATGGAAAGAACACCTTCAAGCACTCAAGTTCGTGCAACAAGCTGTGGGGCTCAGAGGATATGCGCAACGCGATCCACTCATCGAGTATAAGCTCGAAGGATACAATCTATTTCTGGAAATGATGGCTCAAATACGAAGAAATGTGATATACTCCATATATCAGTTTCAACCAGTGC	CGAATCCAAGATGCTTACTAAAGCTCTAGATGAAGCTCAGAGAAAAGTTGAGAATTACTTCTTTGACATCAGAAAGCAATTATTCGAATTTGACGAGGTTCTCAATAGCCAAAGAGATCGTGTTTATACAGAGAGAAGGCGTGCTCTTGTGTCGGACAGCCTTGAGCCTCTGATTATCGAGTATGCTGAATTGACAATGGATGACATTCTAGAGGCAAATATTGGCCCAGATACTCCAAAGGAAAGCTGGGATTTTGAAAAGCTCATTGCGAAAGTTCAGCAGTACTGTTACCTGTTGAACGATCTCACTCCCGATTTGCTGAAAAGCGAAGGATCAAGTTATGAAGGGTTGCAAGATTATCTCCGTGCCCGTGGCCGCGATGCATACTTACAGAAAAG…
ATH_RP3_hgx5150v1_pB27_A-139	5p 3p	114819739	Arabidopsis thaliana - AT3G63500	https://www.ncbi.nlm.nih.gov/nuccore/NM_180412.2	https://www.ncbi.nlm.nih.gov/gene/?term=825525	AT3G63500	B	AT3G63500; [gi|145361876|ref|NM_180412.2| Arabidopsis thaliana unknown protein (AT3G63500) mRNA, complete cds]	1818	2523	IF	Sense		99.6 / 99.5	TGGATGATGTATATAACTATCTATTCGATGATGAAGATACCCCACCAAACCCAAAAAAAGAGATCCTACTAATTAGCCATGGCCGCAGGGGCCACGAATGGTGCTCCAGGAATGACCGAGATGCAATTTCACTGTGTTGCCTGTAACCATCCCTCAGAGATGTTTGGCTTTGTCAAAGAAGTGTTTCTGAATTTTGCAAGGGAATGGAAATTTGAGCGCTTTTGCAAGGAACTGGAGTATGTCAATAAAATATTTTCATCAAGCAAAGACTCTAGAGGGAAACAGCTGAGACAAGCTGCTGATGCGATGCTGGCAAGTTTGAAAAGTAAATTGATAGGCCTTCCTGAAGCTTGCAATCGCATATTGGGTTTCATTTCAGACTGTGATTCCTCCACTCCT…	TGGTGCTCCAGGAATGACCGAGATGCAATTTCACTGTGTTGCCTGTAACCATCCCTCAGAGATGTTTGGCTTTGTCAAAGAAGTGTTTCTGAATTTTGCAAGGGAATGGAAATTTGAGCGCTTTTGCAAGGAACTGGAGTATGTCAATAAAATATTTTCATCAAGCAAAGACTCTAGAGGGAAACAGCTGAGACAAGCTGCTGATGCGATGCTGGCAAGTTTGAAAAGTAAATTGATAGGCCTTCCTGAAGCTTGCAATCGCATATTGGGTTTCATTTCAGACTGTGATTCCTCCACTCCTGCTGAAACTAGTGCACCGTTCATATACGAACAGCCAAAACCCAGGCATGAGAGGGGAAGCCCTAGTCAGGACGGCGTGGCTGAGATCGGTGTGCTCAG…	CAGTAATCTCGATTTATTCGATCAGGGTTTTCCCAGTCCACGACGTTGTAAAACGACCGGCCAGTGAATTGTAATTCGACTCACTATAGGGCGAATTGGGTACCGGGCCTCTAGACACTAGCTACTCGAGGGGCCCCAGGGGCCACGAACTCCTGTGCATCCTCCATACTCAACTTCCCCATTCTCCGATTGTACTCTTCTTCTATCTTCTCCTTCTTCGCTATTGCTATTCGTTTCAGTCCCTCTGCTTCTCTTCGTGCATCATCGGCCCGCCCTTGGAACATTTCTGCCTCTGCTTGCTTCATTCTCACAATGCTCTCTAGCTCTTCGAAACGAGGTTCCTTTGGTGAACCCCTTTCCAACTCCATCTCCACTGCACATATTTCAACTTGCCTCTCT…	CTCCTGCTGAAACTAGTGCACCGTTCATATACGAACAGCCAAAACCCAGGCATGAGAGGGGAAGCCCTAGTCAGGACGGCGTGGCTGAGATCGGTGTGCTCAGATAACCCGCATAATCAGCTGAAAAGGTCAGCGAGCGTAGCTGATGCATTCCACAGAGAGAGGCAAGTTGAAATATGTGCAGTGGAGATGGAGTTGGAAAGGGGTTCACCAAAGGAACCTCGTTTCGAAGAGCTAGAGAGCATTGTGAGAATGAAGCAAGCAGAGGCAGAAATGTTCCAAGGGCGGGCCGATGATGCACGAAGAGAAGCAGAGGGACTGAAACGAATAGCAATAGCGAAGAAGGAGAAGATAGAAGAAGAGTACAATCGGAGAATGGGGAAGTTGAGTATGGAGGAT…	TGGTGCTCCAGGAATGACCGAGATGCAATTTCACTGTGTTGCCTGTAACCATCCCTCAGAGATGTTTGGCTTTGTCAAAGAAGTGTTTCTGAATTTTGCAAGGGAATGGAAATTTGAGCGCTTTTGCAAGGAACTGGAGTATGTCAATAAAATATTTTCATCAAGCAAAGACTCTAGAGGGAAACAGCTGAGACAAGCTGCTGATGCGATGCTGGCAAGTTTGAAAAGTAAATTGATAGGCCTTCCTGAAGCTTGCAATCGCATATTGGGTTTCATTTCAGACTGTGATTCCTCCACTCCTGCTGAAACTAGTGCACCGTTCATATACGAACAGCCAAAACCCAGGCATGAGAGGGGAAGCCCTAGTCAGGACACGGCGTGGCTGAGATCGGTGTGCTC…
ATH_RP3_hgx5150v1_pB27_A-176	5p 3p	114819739	Arabidopsis thaliana - AT3G63500	https://www.ncbi.nlm.nih.gov/nuccore/NM_180412.2	https://www.ncbi.nlm.nih.gov/gene/?term=825525	AT3G63500	B	AT3G63500; [gi|145361876|ref|NM_180412.2| Arabidopsis thaliana unknown protein (AT3G63500) mRNA, complete cds]	1818	2523	IF	Sense		99.3 / 100.0	TGGGATGATGTATATAACTATCTATTCGATGATGAAGATACCCCACCAAACCCAAAAAAAGAGATCCTAGAACTAGCCATGGCCGCAGGGGCCACGAATGGTGCTCCAGGAATGACCGAGATGCAATTTCACTGTGTTGCCTGTAACCATCCCTCAGAGATGTTTGGCTTTGTCAAAGAAGTGTTTCTGAATTTTGCAAGGGAATGGAAATTTGAGCGCTTTTGCAAGGAACTGGAGTATGTCAATAAAATATTTTCATCAAGCAAAGACTCTAGAGGGAAACAGCTGAGACAAGCTGCTGATGCGATGCTGGCAAGTTTGAAAAGTAAATTGATAGGCCTTCCTGAAGCTTGCAATCGCATATTGGGTTTCATTTCAGACTGTGATTCCTCCACTCCT…	TGGTGCTCCAGGAATGACCGAGATGCAATTTCACTGTGTTGCCTGTAACCATCCCTCAGAGATGTTTGGCTTTGTCAAAGAAGTGTTTCTGAATTTTGCAAGGGAATGGAAATTTGAGCGCTTTTGCAAGGAACTGGAGTATGTCAATAAAATATTTTCATCAAGCAAAGACTCTAGAGGGAAACAGCTGAGACAAGCTGCTGATGCGATGCTGGCAAGTTTGAAAAGTAAATTGATAGGCCTTCCTGAAGCTTGCAATCGCATATTGGGTTTCATTTCAGACTGTGATTCCTCCACTCCTGCTGAAACTAGTGCACCGTTCATATACGAACAGCCAAAACCCAGGCATGAGAGGGGAAGCCCTAGTCAGGACGGCGTGCTGAGATCGGTGTGCTCAGA…	TACGTATCCAACGATTTATTAGATCAGGGTTTTCCCAGTCCACGACGTTGTAAAACGACCGGCCAGTGAATTGTAATATGACTCACTATAGGGCGAATTGGGTACCGGGCCTCTAGACACTAGCTACTCGAGGGGCCCCAGGGGCCACGAACTCCTGTGCATCCTCCATACTCAACTTCCCCATTCTCCGATTGTACTCTTCTTCTATCTTCTCCTTCTTCGCTATTGCTATTCGTTTCAGTCCCTCTGCTTCTCTTCGTGCATCATCGGCCCGCCCTTGGAACATTTCTGCCTCTGCTTGCTTCATTCTCACAATGCTCTCTAGCTCTTCGAAACGAGGTTCCTTTGGTGAACCCCTTTCCAACTCCATCTCCACTGCACATATTTCAACTTGCCTCT…	ACGGCGTGGCTGAGATCGGTGTGCTCAGATAACCCGCATAATCAGCTGAAAAGGTCAGCGAGCGTAGCTGATGCATTCCACAGAGAGAGGCAAGTTGAAATATGTGCAGTGGAGATGGAGTTGGAAAGGGGTTCACCAAAGGAACCTCGTTTCGAAGAGCTAGAGAGCATTGTGAGAATGAAGCAAGCAGAGGCAGAAATGTTCCAAGGGCGGGCCGATGATGCACGAAGAGAAGCAGAGGGACTGAAACGAATAGCAATAGCGAAGAAGGAGAAGATAGAAGAAGAGTACAATCGGAGAATGGGGAAGTTGAGTATGGAGGATGCACAGGAG	TGGTGCTCCAGGAATGACCGAGATGCAATTTCACTGTGTTGCCTGTAACCATCCCTCAGAGATGTTTGGCTTTGTCAAAGAAGTGTTTCTGAATTTTGCAAGGGAATGGAAATTTGAGCGCTTTTGCAAGGAACTGGAGTATGTCAATAAAATATTTTCATCAAGCAAAGACTCTAGAGGGAAACAGCTGAGACAAGCTGCTGATGCGATGCTGGCAAGTTTGAAAAGTAAATTGATAGGCCTTCCTGAAGCTTGCAATCGCATATTGGGTTTCATTTCAGACTGTGATTCCTCCACTCCTGCTGAAACTAGTGCACCGTTCATATACGAACAGCCAAAACCCAGGCATGAGAGGGGAAGCCCTAGTCAGGACACGGCGTGGCTGAGATCGGTGTGCTC…
ATH_RP3_hgx5150v1_pB27_A-193	5p 3p	114819739	Arabidopsis thaliana - AT3G63500	https://www.ncbi.nlm.nih.gov/nuccore/NM_180412.2	https://www.ncbi.nlm.nih.gov/gene/?term=825525	AT3G63500	B	AT3G63500; [gi|145361876|ref|NM_180412.2| Arabidopsis thaliana unknown protein (AT3G63500) mRNA, complete cds]	1818	2523	IF	Sense		99.5 / 99.3	AGGAATATTGTTTTTTAACTTATTCTATTTCGATGATGAAGATACCCCACCAAACCCAAAAAAAGAGATCCTAGAACTAGCCATGGCCGCAGGGGCCACGAATGGTGCTCCAGGAATGACCGAGATGCAATTTCACTGTGTTGCCTGTAACCATCCCTCAGAGATGTTTGGCTTTGTCAAAGAAGTGTTTCTGAATTTTGCAAGGGAATGGAAATTTGAGCGCTTTTGCAAGGAACTGGAGTATGTCAATAAAATATTTTCATCAAGCAAAGACTCTAGAGGGAAACAGCTGAGACAAGCTGCTGATGCGATGCTGGCAAGTTTGAAAAGTAAATTGATAGGCCTTCCTGAAGCTTGCAATCGCATATTGGGTTTCATTTCAGACTGTGATTCCTCCAC…	TGGTGCTCCAGGAATGACCGAGATGCAATTTCACTGTGTTGCCTGTAACCATCCCTCAGAGATGTTTGGCTTTGTCAAAGAAGTGTTTCTGAATTTTGCAAGGGAATGGAAATTTGAGCGCTTTTGCAAGGAACTGGAGTATGTCAATAAAATATTTTCATCAAGCAAAGACTCTAGAGGGAAACAGCTGAGACAAGCTGCTGATGCGATGCTGGCAAGTTTGAAAAGTAAATTGATAGGCCTTCCTGAAGCTTGCAATCGCATATTGGGTTTCATTTCAGACTGTGATTCCTCCACTCCTGCTGAAACTAGTGCACCGTTCATATACGAACAGCCAAAACCCAGGCATGAGAGGGGAAGCCCTAGTCAGGACGGCGTGGCTGAGATCGGTGT	ACGTATCCTCCGATTTATTAGATCAGGGTTTTCCCAGTCACGACGTTGTAAAACGACGGCCAGTGAATTGTAATATGACTCACTATAGGGCGAATTGGGTACCGGGCCTCTAGACACTAGCTACTCGAGGGGCCCCAGGGGCCACGAACTCCTGTGCATCCTCCATACTCAACTTCCCCATTCTCCGATTGTACTCTTCTTCTATCTTCTCCTTCTTCGCTATTGCTATTCGTTTCAGTCCCTCTGCTTCTCTTCGTGCATCATCGGCCCGCCCTTGGAACATTTCTGCCTCTGCTTGCTTCATTCTCACAATGCTCTCTAGCTCTTCGAAACGAGGTTCCTTTGGTGAACCCCTTTCCAACTCCATCTCCACTGCACATATTTCAACTTGCCTCTCTC…	CTGCTGAAACTAGTGCACCGTTCATATACGAACAGCCAAAACCCAGGCATGAGAGGGGAAGCCCTAGTCAGGACGGCGTGGCTGAGATCGGTGTGCTCAGATAACCCGCATAATCAGCTGAAAAAGGTCAGCGAGCGTAGCTGATGCATTCCACAGAGAGAGGCAAGTTGAAATATGTGCAGTGGAGATGGAGTTGGAAAGGGGTTCACCAAAGGAACCTCGTTTCGAAGAGCTAGAGAGCATTGTGAGAATGAAGCAAGCAGAGGCAGAAATGTTCCAAGGGCGGGCCGATGATGCACGAAGAGAAGCAGAGGGACTGAAACGAATAGCAATAGCGAAGAAGGAGAAGATAGAAGAAGAGTACAATCGGAGAATGGGGAAGTTGAGTATGGAGGATGC…	TGGTGCTCCAGGAATGACCGAGATGCAATTTCACTGTGTTGCCTGTAACCATCCCTCAGAGATGTTTGGCTTTGTCAAAGAAGTGTTTCTGAATTTTGCAAGGGAATGGAAATTTGAGCGCTTTTGCAAGGAACTGGAGTATGTCAATAAAATATTTTCATCAAGCAAAGACTCTAGAGGGAAACAGCTGAGACAAGCTGCTGATGCGATGCTGGCAAGTTTGAAAAGTAAATTGATAGGCCTTCCTGAAGCTTGCAATCGCATATTGGGTTTCATTTCAGACTGTGATTCCTCCACTCCTGCTGAAACTAGTGCACCGTTCATATACGAACAGCCAAAACCCAGGCATGAGAGGGGAAGCCCTAGTCAGGACACGGCGTGGCTGAGATCGGTGTGCTC…
ATH_RP3_hgx5150v1_pB27_A-196	5p 3p	114819739	Arabidopsis thaliana - AT3G63500	https://www.ncbi.nlm.nih.gov/nuccore/NM_180412.2	https://www.ncbi.nlm.nih.gov/gene/?term=825525	AT3G63500	B	AT3G63500; [gi|145361876|ref|NM_180412.2| Arabidopsis thaliana unknown protein (AT3G63500) mRNA, complete cds]	1818	2523	IF	Sense		98.7 / 99.2	TGGATGATGTATATAACTATCTATTCGATGATGAAGATACCCCACCAAACCCAAAAAAAGAGATCCTAGAACAAGCCATGGCCGCAGGGGCCACGAATGGTGCTCCAGGAATGACCGAGATGCAATTTCACTGTGTTGCCTGTAACCATCCCTCAGAGATGTTTGGCTTTGTCAAAGAAGTGTTTCTGAATTTTGCAAGGGAATGGAAATTTGAGCGCTTTTGCAAGGAACTGGAGTATGTCAATAAAATATTTTCATCAAGCAAAGACTCTAGAGGGAAACAGCTGAGACAAGCTGCTGATGCGATGCTGGCAAGTTTGAAAAGTAAATTGATAGGCCTTCCTGAAGCTTGCAATCGCATATTGGGTTTCATTTCAGACTGTGATTCCTCCACTCCTG…	TGGTGCTCCAGGAATGACCGAGATGCAATTTCACTGTGTTGCCTGTAACCATCCCTCAGAGATGTTTGGCTTTGTCAAAGAAGTGTTTCTGAATTTTGCAAGGGAATGGAAATTTGAGCGCTTTTGCAAGGAACTGGAGTATGTCAATAAAATATTTTCATCAAGCAAAGACTCTAGAGGGAAACAGCTGAGACAAGCTGCTGATGCGATGCTGGCAAGTTTGAAAAGTAAATTGATAGGCCTTCCTGAAGCTTGCAATCGCATATTGGGTTTCATTTCAGACTGTGATTCCTCCACTCCTGCTGAAACTAGTGCACCGTTCATATACTTTTCAGCCAAAACCCAGGCATGAGAGGGGAAGCCCTAGTCAGGACGGCGTGGCTGAGATCGGTGTGCTCA…	TCGATCCACCGATTCCTAGATCAGGGTTTTCCCAGTCACGACGTTGTAAAACGACGGCCAGTGAATTGTAATACGACTCACTATAGGGCGAATTGGGTACCGGGCCTCTAGACACTAGCTACTCGAGGGGCCCCAGGGGCCACGAACTCCTGTGCATCCTCCATACTCAACTTCCCCATTCTCCGATTGTACTCTTCTTCTATCTTCTCCTTCTTCGCTATTGCTATTCGTTTCAGTCCCTCTGCTTCTCTTCGTGCATCATCGGCCCGCCCTTGGAACATTTCTGCCTCTGCTTGCTTCATTCTCACAATGCTCTCTAGCTCTTCGAAACGAGGTTCCTTTGGTGAACCCCTTTCCAACTCCATCTCCACTGCACATATTTCAACTTGCCTCTCTCTG…	TGCACCGTCATATACGAACAGCCAAAACCCAGGCATGAGAGGGGAAGCCCTAGTCAGGACGGCGTGGCTGAGATCGGTGTGCTCAGATAACCCGCATAATCAGCTGAAAAGGTCAGCGAGCGTAGCTGATGCATTCCACAGAGAGAGGCAAGTTGAAATATGTGCAGTGGAGATGGAGTTGGAAAGGGGTTCACCAAAGGAACCTCGTTTCGAAGAGCTAGAGAGCATTGTGAGAATGAAGCAAGCAGAGGCAGAAATGTTCCAAGGGCGGGCCGATGATGCACGAAGAGAAGCAGAGGGACTGAAACGAATAGCAATAGCGAAGAAGGAGAAGATAGAAGAAGAGTACAATCGGAGAATGGGGAAGTTGAGTATGGAGGATGCACAGGAG	TGGTGCTCCAGGAATGACCGAGATGCAATTTCACTGTGTTGCCTGTAACCATCCCTCAGAGATGTTTGGCTTTGTCAAAGAAGTGTTTCTGAATTTTGCAAGGGAATGGAAATTTGAGCGCTTTTGCAAGGAACTGGAGTATGTCAATAAAATATTTTCATCAAGCAAAGACTCTAGAGGGAAACAGCTGAGACAAGCTGCTGATGCGATGCTGGCAAGTTTGAAAAGTAAATTGATAGGCCTTCCTGAAGCTTGCAATCGCATATTGGGTTTCATTTCAGACTGTGATTCCTCCACTCCTGCTGAAACTAGTGCACCGTTCATATACGAACAGCCAAAACCCAGGCATGAGAGGGGAAGCCCTAGTCAGGACACGGCGTGGCTGAGATCGGTGTGCTC…
ATH_RP3_hgx5150v1_pB27_A-200	5p 3p	114819739	Arabidopsis thaliana - AT3G63500	https://www.ncbi.nlm.nih.gov/nuccore/NM_180412.2	https://www.ncbi.nlm.nih.gov/gene/?term=825525	AT3G63500	B	AT3G63500; [gi|145361876|ref|NM_180412.2| Arabidopsis thaliana unknown protein (AT3G63500) mRNA, complete cds]	1818	2523	IF	Sense		99.6 / 99.5	TGGATGATGTATATAACTATCTATTCGATGATGAAGATACCCCACCAAACCCAAAAAAAGAGATCCTAGAACTAGCCATGGCCGCAGGGGCCACGAATGGTGCTCCAGGAATGACCGAGATGCAATTTCACTGTGTTGCCTGTAACCATCCCTCAGAGATGTTTGGCTTTGTCAAAGAAGTGTTTCTGAATTTTGCAAGGGAATGGAAATTTGAGCGCTTTTGCAAGGAACTGGAGTATGTCAATAAAATATTTTCATCAAGCAAAGACTCTAGAGGGAAACAGCTGAGACAAGCTGCTGATGCGATGCTGGCAAGTTTGAAAAGTAAATTGATAGGCCTTCCTGAAGCTTGCAATCGCATATTGGGTTTCATTTCAGACTGTGATTCCTCCACTCCTG…	TGGTGCTCCAGGAATGACCGAGATGCAATTTCACTGTGTTGCCTGTAACCATCCCTCAGAGATGTTTGGCTTTGTCAAAGAAGTGTTTCTGAATTTTGCAAGGGAATGGAAATTTGAGCGCTTTTGCAAGGAACTGGAGTATGTCAATAAAATATTTTCATCAAGCAAAGACTCTAGAGGGAAACAGCTGAGACAAGCTGCTGATGCGATGCTGGCAAGTTTGAAAAGTAAATTGATAGGCCTTCCTGAAGCTTGCAATCGCATATTGGGTTTCATTTCAGACTGTGATTCCTCCACTCCTGCTGAAACTAGTGCACCGTTCATATACGAACAGCCAAAACCCAGGCATGAGAGGGGAAGCCCTAGTCAGGACGGCGTGGCTGAGATCGGTGTGCTCAG…	TTCGTATCCACGATTTATTAGATTCAGGGTTTTCCCAGTCACGACGTTGTAAAACGACGGCCAGTGAATTGTAATACGACTCACTATAGGGCGAATTGGGTACCGGGCCTCTAGACACTAGCTACTCGAGGGGCCCCAGGGGCCACGAACTCCTGTGCATCCTCCATACTCAACTTCCCCATTCTCCGATTGTACTCTTCTTCTATCTTCTCCTTCTTCGCTATTGCTATTCGTTTCAGTCCCTCTGCTTCTCTTCGTGCATCATCGGCCCGCCCTTGGAACATTTCTGCCTCTGCTTGCTTCATTCTCACAATGCTCTCTAGCTCTTCGAAACGAGGTTCCTTTGGTGAACCCCTTTCCAACTCCATCTCCACTGCACATATTTCAACTTGCCTCTCT…	TTCATATACGAACAGCCAAAACCCAGGCATGAGAGGGGAAGCCCTAGTCAGGACGGCGTGGCTGAGATCGGTGTGCTCAGATAACCCGCATAATCAGCTGAAAAGGTCAGCGAGCGTAGCTGATGCATTCCACAGAGAGAGGCAAGTTGAAATATGTGCAGTGGAGATGGAGTTGGAAAGGGGTTCACCAAAGGAACCTCGTTTCGAAGAGCTAGAGAGCATTGTGAGAATGAAGCAAGCAGAGGCAGAAATGTTCCAAGGGCGGGCCGATGATGCACGAAGAGAAGCAGAGGGACTGAAACGAATAGCAATAGCGAAGAAGGAGAAGATAGAAGAAGAGTACAATCGGAGAATGGGGAAGTTGAGTATGGAGGATGCACAGGAG	TGGTGCTCCAGGAATGACCGAGATGCAATTTCACTGTGTTGCCTGTAACCATCCCTCAGAGATGTTTGGCTTTGTCAAAGAAGTGTTTCTGAATTTTGCAAGGGAATGGAAATTTGAGCGCTTTTGCAAGGAACTGGAGTATGTCAATAAAATATTTTCATCAAGCAAAGACTCTAGAGGGAAACAGCTGAGACAAGCTGCTGATGCGATGCTGGCAAGTTTGAAAAGTAAATTGATAGGCCTTCCTGAAGCTTGCAATCGCATATTGGGTTTCATTTCAGACTGTGATTCCTCCACTCCTGCTGAAACTAGTGCACCGTTCATATACGAACAGCCAAAACCCAGGCATGAGAGGGGAAGCCCTAGTCAGGACACGGCGTGGCTGAGATCGGTGTGCTC…
ATH_RP3_hgx5150v1_pB27_A-216	5p 3p	114819739	Arabidopsis thaliana - AT3G63500	https://www.ncbi.nlm.nih.gov/nuccore/NM_180412.2	https://www.ncbi.nlm.nih.gov/gene/?term=825525	AT3G63500	B	AT3G63500; [gi|145361876|ref|NM_180412.2| Arabidopsis thaliana unknown protein (AT3G63500) mRNA, complete cds]	1818	2523	IF	Sense		98.5 / 99.5	TGGATAGATTGTTTTTTAACTTATTCTTATTTCGATGATGAAGATACCCCCACCAAACCCAAAAAAAGAGATCCTAGAACTAGCCATGGCCGCAGGGGCCACGAATGGTGCTCCAGGAATGACCGAGATGCAATTTCACTGTGTTGCCTGTAACCATCCCTCAGAGATGTTTGGCTTTGTCAAAGAAGTGTTTCTGAATTTTGCAAGGGAATGGAAATTTGAGCGCTTTTGCAAGGAACTGGAGTATGTCAATAAAATATTTTCATCAAGCAAAGACTCTAGAGGGAAACAGCTGAGACAAGCTGCTGATGCGATGCTGGCAAGTTTGAAAAGTAAATTGATAGGCCTTCCTGAAGCTTGCAATCGCATATTGGGTTTCATTTCAGACTGTGATTCCTC…	TGGTGCTCCAGGAATGACCGAGATGCAATTTCACTGTGTTGCCTGTAACCATCCCTCAGAGATGTTTGGCTTTGTCAAAGAAGTGTTTCTGAATTTTGCAAGGGAATGGAAATTTGAGCGCTTTTGCAAGGAACTGGAGTATGTCAATAAAATATTTTCATCAAGCAAAGACTCTAGAGGGAAACAGCTGAGACAAGCTGCTGATGCGATGCTGGCAAGTTTGAAAAGTAAATTGATAGGCCTTCCTGAAGCTTGCAATCGCATATTGGGTTTCATTTCAGACTGTGATTCCTCCACTCCTGCTGAAACTAGTGCACCGTTCATATACGAACAGCCAAAACCCAGGCATGAGAGGGGGAAGCCCCTAGTCAGGGACGGGCGTGGCTGAGATCG	CACGTAACCAACGAAGCAAAGATCAAGGGTTTTTCCCAGTCACGACGTTTGTAAAACGACCGGCCAGTGAATTTGTAATACGACTCACTATAGGGCGAATTGGGTACCGGGCCTCTAGACACTAGCTACTCGAGGGGCCCCAGGGGCCACGAACTCCTGTGCATCCTCCATACTCAACTTCCCCATTCTCCGATTGTACTCTTCTTCTATCTTCTCCTTCTTCGCTATTGCTATTCGTTTCAGTCCCTCTGCTTCTCTTCGTGCATCATCGGCCCGCCCTTGGAACATTTCTGCCTCTGCTTGCTTCATTCTCACAATGCTCTCTAGCTCTTCGAAACGAGGTTCCTTTGGTGAACCCCTTTCCAACTCCATCTCCACTGCACATATTTCAACTTGCCT…	GCTGAAACTAGTGCACCGTTCATATACGAACAGCCAAAACCCAGGCATGAGAGGGGAAGCCCTAGTCAGGACGGCGTGGCTGAGATCGGTGTGCTCAGATAACCCGCATAATCAGCTGAAAAGGTCAGCGAGCGTAGCTGATGCATTCCACAGAGAGAGGCAAGTTGAAATATGTGCAGTGGAGATGGAGTTGGAAAGGGGTTCACCAAAGGAACCTCGTTTCGAAGAGCTAGAGAGCATTGTGAGAATGAAGCAAGCAGAGGCAGAAATGTTCCAAGGGCGGGCCGATGATGCACGAAGAGAAGCAGAGGGACTGAAACGAATAGCAATAGCGAAGAAGGAGAAGATAGAAGAAGAGTACAATCGGAGAATGGGGAAGTTGAGTATGGAGGATGCACA…	TGGTGCTCCAGGAATGACCGAGATGCAATTTCACTGTGTTGCCTGTAACCATCCCTCAGAGATGTTTGGCTTTGTCAAAGAAGTGTTTCTGAATTTTGCAAGGGAATGGAAATTTGAGCGCTTTTGCAAGGAACTGGAGTATGTCAATAAAATATTTTCATCAAGCAAAGACTCTAGAGGGAAACAGCTGAGACAAGCTGCTGATGCGATGCTGGCAAGTTTGAAAAGTAAATTGATAGGCCTTCCTGAAGCTTGCAATCGCATATTGGGTTTCATTTCAGACTGTGATTCCTCCACTCCTGCTGAAACTAGTGCACCGTTCATATACGAACAGCCAAAACCCAGGCATGAGAGGGGAAGCCCTAGTCAGGACACGGCGTGGCTGAGATCGGTGTGCTC…
ATH_RP3_hgx5150v1_pB27_A-247	5p 3p	114819739	Arabidopsis thaliana - AT3G63500	https://www.ncbi.nlm.nih.gov/nuccore/NM_180412.2	https://www.ncbi.nlm.nih.gov/gene/?term=825525	AT3G63500	B	AT3G63500; [gi|145361876|ref|NM_180412.2| Arabidopsis thaliana unknown protein (AT3G63500) mRNA, complete cds]	1818	2523	IF	Sense		99.3 / 99.2	TGGATGATGTATATAACTATCTATTCGATGATGAAGATACCCCACCAAACCCAAAAAAAGAGATCCTAGAACTAGCCATGGCCGCAGGGGCCACGAATGGTGCTCCAGGAATGACCGAGATGCAATTTCACTGTGTTGCCTGTAACCATCCCTCAGAGATGTTTGGCTTTGTCAAAGAAGTGTTTCTGAATTTTGCAAGGGAATGGAAATTTGAGCGCTTTTGCAAGGAACTGGAGTATGTCAATAAAATATTTTCATCAAGCAAAGACTCTAGAGGGAAACAGCTGAGACAAGCTGCTGATGCGATGCTGGCAAGTTTGAAAAGTAAATTGATAGGCCTTCCTGAAGCTTGCAATCGCATATTGGGTTTCATTTCAGACTGTGATTCCTCCACTCCTG…	TGGTGCTCCAGGAATGACCGAGATGCAATTTCACTGTGTTGCCTGTAACCATCCCTCAGAGATGTTTGGCTTTGTCAAAGAAGTGTTTCTGAATTTTGCAAGGGAATGGAAATTTGAGCGCTTTTGCAAGGAACTGGAGTATGTCAATAAAATATTTTCATCAAGCAAAGACTCTAGAGGGAAACAGCTGAGACAAGCTGCTGATGCGATGCTGGCAAGTTTGAAAAGTAAATTGATAGGCCTTCCTGAAGCTTGCAATCGCATATTGGGTTTCATTTCAGACTGTGATTCCTCCACTCCTGCTGAAACTAGTGCACCGTTCATATACGAACAGCCAAAACCCAGGCATGAGAGGGGAAGCCCTAGTCAGGACGGCGTGGCTGAGATCGTGTGCTCAGA	TCGTTCCACCGATTCCTAGATCAGGGTTTTCCCAGTCACGACGTTGTAAAACGACGGCCAGTGAATTGTAATACTGACTCACTATAGGGCGAATTGGGTACCGGGCCTCTAGACACTAGCTACTCGAGGGGCCCCAGGGGCCACGAACTCCTGTGCATCCTCCATACTCAACTTCCCCATTCTCCGATTGTACTCTTCTTCTATCTTCTCCTTCTTCGCTATTGCTATTCGTTTCAGTCCCTCTGCTTCTCTTCGTGCATCATCGGCCCGCCCTTGGAACATTTCTGCCTCTGCTTGCTTCATTCTCACAATGCTCTCTAGCTCTTCGAAACGAGGTTCCTTTGGTGAACCCCTTTCCAACTCCATCTCCACTGCACATATTTCAACTTGCCTCTCTCT…	ACAGCCAAAACCCAGGCATGAGAGGGGAAGCCCTAGTCAGACGGCGTGGCTGAGATCGGTGTGCTCAGATAACCCGCATAATCAGCTGAAAAGGTCAGCGAGCGTAGCTGATGCATTCCACAGAGAGAGGCAAGTTGAAATATGTGCAGTGGAGATGGAGTTGGAAAGGGGTTCACCAAAGGAACCTCGTTTCGAAGAGCTAGAGAGCATTGTGAGAATGAAGCAAGCAGAGGCAGAAATGTTCCAAGGGCGGGCCGATGATGCACGAAGAGAAGCAGAGGGACTGAAACGAATAGCAATAGCGAAGAAGGAGAAGATAGAAGAAGAGTACAATCGGAGAATGGGGAAGTTGAGTATGGAGGATGCACAGGAG	TGGTGCTCCAGGAATGACCGAGATGCAATTTCACTGTGTTGCCTGTAACCATCCCTCAGAGATGTTTGGCTTTGTCAAAGAAGTGTTTCTGAATTTTGCAAGGGAATGGAAATTTGAGCGCTTTTGCAAGGAACTGGAGTATGTCAATAAAATATTTTCATCAAGCAAAGACTCTAGAGGGAAACAGCTGAGACAAGCTGCTGATGCGATGCTGGCAAGTTTGAAAAGTAAATTGATAGGCCTTCCTGAAGCTTGCAATCGCATATTGGGTTTCATTTCAGACTGTGATTCCTCCACTCCTGCTGAAACTAGTGCACCGTTCATATACGAACAGCCAAAACCCAGGCATGAGAGGGGAAGCCCTAGTCAGGACACGGCGTGGCTGAGATCGGTGTGCTC…
ATH_RP3_hgx5150v1_pB27_A-281	5p 3p	114819739	Arabidopsis thaliana - AT3G63500	https://www.ncbi.nlm.nih.gov/nuccore/NM_180412.2	https://www.ncbi.nlm.nih.gov/gene/?term=825525	AT3G63500	B	AT3G63500; [gi|145361876|ref|NM_180412.2| Arabidopsis thaliana unknown protein (AT3G63500) mRNA, complete cds]	1893	2444	IF	Sense		100.0 / 99.1	TCATGATGTATATAACTATCTATTCGATGATGAAGATACCCCACCAAACCCAACAAAAGAGATCCTAGAACTAGCCATGGCCGCAGGGGCCACGAACAAAGAAGTGTTTCTGAATTTTGCAAGGGAATGGAAATTTGAGCGCTTTTGCAAGGAACTGGAGTATGTCAATAAAATATTTTCATCAAGCAAAGACTCTAGAGGGAAACAGCTGAGACAAGCTGCTGATGCGATGCTGGCAAGTTTGAAAAGTAAATTGATAGGCCTTCCTGAAGCTTGCAATCGCATATTGGGTTTCATTTCAGACTGTGATTCCTCCACTCCTGCTGAAACTAGTGCACCGTTCATATACGAACAGCCAAAACCCAGGCATGAGAGGGGAAGCCCTAGTCAGGACACGGC…	CAAAGAAGTGTTTCTGAATTTTGCAAGGGAATGGAAATTTGAGCGCTTTTGCAAGGAACTGGAGTATGTCAATAAAATATTTTCATCAAGCAAAGACTCTAGAGGGAAACAGCTGAGACAAGCTGCTGATGCGATGCTGGCAAGTTTGAAAAGTAAATTGATAGGCCTTCCTGAAGCTTGCAATCGCATATTGGGTTTCATTTCAGACTGTGATTCCTCCACTCCTGCTGAAACTAGTGCACCGTTCATATACGAACAGCCAAAACCCAGGCATGAGAGGGGAAGCCCTAGTCAGGACACGGCGTGGCTGAGATCGGTGTGCTCAGATAACCCGCATAATCAGCTGAAAAGGTCAGCGAGCGTAGCTGATGCATTCCACAGAGAGAGGC	TATCTACGATTCTAGATCAGGGTTTTCCCAGTCACGACGTTGTAAAACGACGGCCAGTGAATTGTAATACGACTCACTATAGGGCGAATTGGGTACCGGGCCTCTAGACACTAGCTACTCGAGGGGCCCCAGGGGCCACGAAATTCGTTTCAGTCCCTCTGCTTCTCTTCGTGCATCATCGGCCCGCCCTTGGAACATTTCTGCCTCTGCTTGCTTCATTCTCACAATGCTCTCTAGCTCTTCGAAACGAGGTTCCTTTGGTGAACCCCTTTCCAACTCCATCTCCACTGCACATATTTCAACTTGCCTCTCTCTGTGGAATGCATCAGCTACGCTCGCTGACCTTTTCAGCTGATTTATGCGGGTTATCTGAGCACACCGATCTCAGCCACGCCCGTG…	TCACTCCTGCTGAAACTAGTGCACCGTTCATATACGAACAGCCAAAACCCAGGCATGAGAGGGGAAAGCCCTAGTCAGGACACGGGCGTGGCTGAGATCGGTGTGCTCAGATAACCCGCATAAATCAGCTGAAAAGGTCAGCGAGCGTAGCTGATGCATTCCACAGAGAGAGGCAAGTTGAAATATGTGCAGTGGAGATGGAGTTGGAAAGGGGTTCACCAAAGGAACCTCGTTTCGAAGAGCTAGAGAGCATTGTGAGAATGAAGCAAGCAGAGGCAGAAATGTTCCAAGGGCGGGCCGATGATGCACGAAGAGAAGCAGAGGGACTGAAACGAAT	CAAAGAAGTGTTTCTGAATTTTGCAAGGGAATGGAAATTTGAGCGCTTTTGCAAGGAACTGGAGTATGTCAATAAAATATTTTCATCAAGCAAAGACTCTAGAGGGAAACAGCTGAGACAAGCTGCTGATGCGATGCTGGCAAGTTTGAAAAGTAAATTGATAGGCCTTCCTGAAGCTTGCAATCGCATATTGGGTTTCATTTCAGACTGTGATTCCTCCACTCCTGCTGAAACTAGTGCACCGTTCATATACGAACAGCCAAAACCCAGGCATGAGAGGGGAAGCCCTAGTCAGGACACGGCGTGGCTGAGATCGGTGTGCTCAGATAACCCGCATAATCAGCTGAAAAGGTCAGCGAGCGTAGCTGATGCATTCCACAGAGAGAGGCAAGTTGAAAT…
ATH_RP3_hgx5150v1_pB27_A-180	5p	114819735	Arabidopsis thaliana - CNX1	https://www.ncbi.nlm.nih.gov/nuccore/NM_125573.4	https://www.ncbi.nlm.nih.gov/gene/?term=836301	AT5G61790	B	CNX1; [NM_125573.4 Arabidopsis thaliana calnexin 1 (CNX1), mRNA]	1239	No Data	IF	Sense		99.4	AGGATGATGTATATAACTATCTATTCGATGATGAAGATACCCCACCAAACCCAAAAAAAGAGATCCTAGAACTAGCCATGGCCGCAGGGGCCACGAAGGCAGAAGAGGAAGCTGCTGGCTCTGCAGATGGTCTCAAGAGCTACCAGAAGGTTGTATTCGACCTCTTGAACAAGGTTGCAGATTTATCTTTCCTAAGTGCCTACAAGTCTAAGATCACGGAACTGATTGAGAAAGCCGAGCAACAACCAAACTTAACCATTGGTGTCCTCGTCGCCATTGTGGTTGTATTCTTCTCGCTCTTCCTCAAGCTTATCTTTGGTGGCAAAAAGGCGGCGGCACCTGTGGAAAAGAAGAAACCAGAAGTAGCGGAGAGTTCAAAGAGTGGGGGATGAGGCGGAG…	GGCAGAAGAGGAAGCTGCTGGCTCTGCAGATGGTCTCAAGAGCTACCAGAAGGTTGTATTCGACCTCTTGAACAAGGTTGCAGATTTATCTTTCCTAAGTGCCTACAAGTCTAAGATCACGGAACTGATTGAGAAAGCCGAGCAACAACCAAACTTAACCATTGGTGTCCTCGTCGCCATTGTGGTTGTATTCTTCTCGCTCTTCCTCAAGCTTATCTTTGGTGGCAAAAAGGCGGCGGCACCTGTGGAAAAGAAGAAACCAGAAGTAGCGGAGAGTTCAAAGAGTGGGGGATGAGGCGGAGAAGAAGGAAGAAACCGCGGCACCACGCAAAATGC
ATH_RP3_hgx5150v1_pB27_A-318	5p	114819735	Arabidopsis thaliana - CNX1	https://www.ncbi.nlm.nih.gov/nuccore/NM_125573.4	https://www.ncbi.nlm.nih.gov/gene/?term=836301	AT5G61790	B	CNX1; [NM_125573.4 Arabidopsis thaliana calnexin 1 (CNX1), mRNA]	1260	No Data	IF	Sense		100.0	TGGATGATGTATATAACTATCTATTCGATGATGAAGATACCCCACCAAACCCAAAAAAAGAGATCCTAGAACTAGCCATGGCCGCAGGGGCCACGAACTCTGCAGATGGTCTCAAGAGCTACCAGAAGGTTGTATTCGACCTCTTGAACAAGGTTGCAGATTTATCTTTCCTAAGTGCCTACAAGTCTAAGATCACGGAACTGATTGAGAAAGCCGAGCAACAACCAAACTTAACCATTGGTGTCCTCGTCGCCATTGTGGTTGTATTCTTCTCGCTCTTCCTCAAGCTTATCTTTGGTGGCAAAAAGGCGGCGGCACCTGTGGAAAAGAAGAAACCAGAAGTAGCGGAGAGTTCAAAGAGTGGGGATGAGGCGGAGAAGAAGGAAGAAACCGCGGCAC…	CTCTGCAGATGGTCTCAAGAGCTACCAGAAGGTTGTATTCGACCTCTTGAACAAGGTTGCAGATTTATCTTTCCTAAGTGCCTACAAGTCTAAGATCACGGAACTGATTGAGAAAGCCGAGCAACAACCAAACTTAACCATTGGTGTCCTCGTCGCCATTGTGGTTGTATTCTTCTCGCTCTTCCTCAAGCTTATCTTTGGTGGCAAAAAGGCGGCGGCACCTGTGGAAAAGAAGAAACCAGAAGTAGCGGAGAGTTCAAAGAGTGGGGATGAGGCGGAGAAGAAGGAAGAAACCGCGGCACCACGCAAAAGGCAACCGAGACGTGATAATTAGAACAAGATTTTAAAGTAGTTTTCGAAGATGTGAAAGAAAAGTTCAGATTTATTTTTCTGTTTTTG…
ATH_RP3_hgx5150v1_pB27_A-354	5p	114819735	Arabidopsis thaliana - CNX1	https://www.ncbi.nlm.nih.gov/nuccore/NM_125573.4	https://www.ncbi.nlm.nih.gov/gene/?term=836301	AT5G61790	B	CNX1; [NM_125573.4 Arabidopsis thaliana calnexin 1 (CNX1), mRNA]	1260	No Data	IF	Sense		99.8	TGGATGATGTATATAACTATCTATTCGATGATGAAGATACCCCACCAAACCCAAAAAAAGAGATCCTAGAACTAGCCATGGCCGCAGGGGCCACGAACTCTGCAGATGGTCTCAAGAGCTACCAGAAGGTTGTATTCGACCTCTTGAACAAGGTTGCAGATTTATCTTTCCTAAGTGCCTACAAGTCTAAGATCACGGAACTGATTGAGAAAGCCGAGCAACAACCAAACTTAACCATTGGTGTCCTCGTCGCCATTGTGGTTGTATTCTTCTCGCTCTTCCTCAAGCTTATCTTTGGTGGCAAAAAGGCGGCGGCACCTGTGGAAAAGAAGAAACCAGAAGTAGCGGAGAGTTCAAAGAGTGGGGATGAGGCGGAGAAGAAGGAAGAAACCGCGGCAC…	CTCTGCAGATGGTCTCAAGAGCTACCAGAAGGTTGTATTCGACCTCTTGAACAAGGTTGCAGATTTATCTTTCCTAAGTGCCTACAAGTCTAAGATCACGGAACTGATTGAGAAAGCCGAGCAACAACCAAACTTAACCATTGGTGTCCTCGTCGCCATTGTGGTTGTATTCTTCTCGCTCTTCCTCAAGCTTATCTTTGGTGGCAAAAAGGCGGCGGCACCTGTGGAAAAGAAGAAACCAGAAGTAGCGGAGAGTTCAAAGAGTGGGGATGAGGCGGAGAAGAAGGAAGAAACCGCGGCACCACGCAAAAGGCAACCGAGACGTGATAATTAGAACAAGATTTTAAAGTAGTTTTCGAAGATGTGAAAGAAAAGTTCAGATTTATTTTTCTGTTTTTG…
ATH_RP3_hgx5150v1_pB27_A-224	5p 3p	114820103	Arabidopsis thaliana - F19G14.14	https://www.ncbi.nlm.nih.gov/nuccore/NM_127146.6	https://www.ncbi.nlm.nih.gov/gene/?term=816082	AT2G15860	B	F19G14.14; [NM_127146.6 Arabidopsis thaliana BAT2 domain protein mRNA]	-85	642	IF	Sense		100.0 / 99.6	TGGATGATGTATATAACTATCTATTCGATGATGAAGATACCCCACCAAACCCAAAAAAAGAGATCCTAGAACTAGCCATGGCCGCAGGGGCCACGAACGACATCTTCACACAAACCCTAATCTCATTTCTGGTAAATCCGATTTTGGGAAACTCTAATTTGATCTCGAGATCGCTAACAACGATGGAAGAAGACAAGCAAATGCACGAGGAGAAATCATCTCTGGTTAAAGAAGAACCGGTTCGTGGAGAAGAGCCCGAGATTGAGAAATTGACAGTGGCAGATGTGGACGCGCCACCGAAGAGTACCGGTGGTTGGGGTTGGGGTTTCTCTGGCTTCTCTGTGCTTTCCGATCTCCAAAAAGCTGCGGAAGATATTTCTCGTAATGCTGCAGCGGTGG…	CGACATCTTCACACAAACCCTAATCTCATTTCTGGTAAATCCGATTTTGGGAAACTCTAATTTGATCTCGAGATCGCTAACAACGATGGAAGAAGACAAGCAAATGCACGAGGAGAAATCATCTCTGGTTAAAGAAGAACCGGTTCGTGGAGAAGAGCCCGAGATTGAGAAATTGACAGTGGCAGATGTGGACGCGCCACCGAAGAGTACCGGTGGTTGGGGTTGGGGTTTCTCTGGCTTCTCTGTGCTTTCCGATCTCCAAAAAGCTGCGGAAGATATTTCTCGTAATGCTGCAGCGGTGGCAGAGAAAGCAGCGAAAAGCATTGCAGAGATGGGAGAAGTGGATGAAGACTCTGAATCTTCTGCTAAGGAAGAAGAGAAAACTGAAGAAGCTGATAC…	AGTACCACCAATTAAAGATCAGGGTTTTTCCCAGTCACGACGTTGTAAAACGACGGCCAGTGAATTGTAATACGACTCACTATAGGGCGAATTGGGTACCGGGCCTCTAGACACTAGCTACTCGAGGGGCCCCAGGGGCCACGAATAAATCCATAGTTTCCTTGCCCACAAATTCAAGTACTTGCATTCCTTTCGCAGTTAATGCTTTTCCTGTCTCTAGTAGAGACGGTGCACCAGATCCAGCTTCCCTAGGCGAAGAACCTTGCTGGACACTGTTTTCAAGCTTTTGCACCAAACTTGTGCCCCCTTTTAACGCATTTCCAAATGCTTGCCAAGCTCCAGAAGTGAAACTCTCAACTGAATCATCGAAAACCTTCAAACCCTGGCTAAGAAGTGACT…	CGATCTCCAAAAAGCTGCGGAGATATTTTCTCGTAATGCTGCAGCGGTGGCAGAGAAAGCAGCGAAAAGCATTGCAGAGATGGGAGAAGTGGATGAAGACTCTGAATCTTCTGCTAAGGAAGAAGAGAAAACTGAAGAAGCTGATACAGAGCAGGATAGTGATGATGAGAATGCGAAGTTAAAGAAGTCAGCTCTTGAGAGATTGGAGGGTGCAAGTGAAGAGTCACTTCTTAGCCAGGGTTTGAAGGTTTTCGATGATTCAGTTGAGAGTTTCACTTCTGGAGCTTGGCAAGCATTTGGAAATGCGTTAAAAGGGGGCACAAGTTTGGTGCAAAAGCTTGAAAACAGTGTCCAGCAAGGTTCTTCGCCTAGGGAAGCTGGATCTGGTGCACCGTCTCT…	CGACATCTTCACACAAACCCTAATCTCATTTCTGGTAAATCCGATTTTGGGAAACTCTAATTTGATCTCGAGATCGCTAACAACGATGGAAGAAGACAAGCAAATGCACGAGGAGAAATCATCTCTGGTTAAAGAAGAACCGGTTCGTGGAGAAGAGCCCGAGATTGAGAAATTGACAGTGGCAGATGTGGACGCGCCACCGAAGAGTACCGGTGGTTGGGGTTGGGGTTTCTCTGGCTTCTCTGTGCTTTCCGATCTCCAAAAAGCTGCGGAAGATATTTCTCGTAATGCTGCAGCGGTGGCAGAGAAAGCAGCGAAAAGCATTGCAGAGATGGGAGAAGTGGATGAAGACTCTGAATCTTCTGCTAAGGAAGAAGAGAAAACTGAAGAAGCTGATAC…
ATH_RP3_hgx5150v1_pB27_A-271	5p 3p	114820103	Arabidopsis thaliana - F19G14.14	https://www.ncbi.nlm.nih.gov/nuccore/NM_127146.6	https://www.ncbi.nlm.nih.gov/gene/?term=816082	AT2G15860	B	F19G14.14; [NM_127146.6 Arabidopsis thaliana BAT2 domain protein mRNA]	-85	642	IF	Sense		100.0 / 100.0	TGATGATGTATATAACTATCTATTCGATGATGAAGATACCCCACCAAACCCAAAAAAAGAGATCCTAGAACTAGCCATGGCCGCAGGGGCCACGAACGACATCTTCACACAAACCCTAATCTCATTTCTGGTAAATCCGATTTTGGGAAACTCTAATTTGATCTCGAGATCGCTAACAACGATGGAAGAAGACAAGCAAATGCACGAGGAGAAATCATCTCTGGTTAAAGAAGAACCGGTTCGTGGAGAAGAGCCCGAGATTGAGAAATTGACAGTGGCAGATGTGGACGCGCCACCGAAGAGTACCGGTGGTTGGGGTTGGGGTTTCTCTGGCTTCTCTGTGCTTTCCGATCTCCAAAAAGCTGCGGAAGATATTTCTCGTAATGCTGCAGCGGTGGC…	CGACATCTTCACACAAACCCTAATCTCATTTCTGGTAAATCCGATTTTGGGAAACTCTAATTTGATCTCGAGATCGCTAACAACGATGGAAGAAGACAAGCAAATGCACGAGGAGAAATCATCTCTGGTTAAAGAAGAACCGGTTCGTGGAGAAGAGCCCGAGATTGAGAAATTGACAGTGGCAGATGTGGACGCGCCACCGAAGAGTACCGGTGGTTGGGGTTGGGGTTTCTCTGGCTTCTCTGTGCTTTCCGATCTCCAAAAAGCTGCGGAAGATATTTCTCGTAATGCTGCAGCGGTGGCAGAGAAAGCAGCGAAAAGCATTGCAGAGATGGGAGAAGTGGATGAAGACTCTGAATCTTCTGCTAAGGAAGAAGAGAAAACTGAAGAAGCTGATAC…	TCGCATCCACCGATTCCTAGATCAGGGTTTTCCCAGTCACGACGTTGTAAAACGACGGCCAGTGAATTGTAAAATGACTCACTATAGGGCGAATTGGGTACCGGGCCTCTAGACACTAGCTACTCGAGGGGCCCCAGGGGCCACGAATAAATCCATAGTTTCCTTGCCCACAAATTCAAGTACTTGCATTCCTTTCGCAGTTAATGCTTTTCCTGTCTCTAGTAGAGACGGTGCACCAGATCCAGCTTCCCTAGGCGAAGAACCTTGCTGGACACTGTTTTCAAGCTTTTGCACCAAACTTGTGCCCCCTTTTAACGCATTTCCAAATGCTTGCCAAGCTCCAGAAGTGAAACTCTCAACTGAATCATCGAAAACCTTCAAACCCTGGCTAAGAAGTGA…	GAGAAACTGAAGAAGCTGATACAGAGCAGGATAGTGATGATGAGAATGCGAAGTTAAAGAAGTCAGCTCTTGAGAGATTGGAGGGTGCAAGTGAAGAGTCACTTCTTAGCCAGGGTTTGAAGGTTTTCGATGATTCAGTTGAGAGTTTCACTTCTGGAGCTTGGCAAGCATTTGGAAATGCGTTAAAAGGGGGCACAAGTTTGGTGCAAAAGCTTGAAAACAGTGTCCAGCAAGGTTCTTCGCCTAGGGAAGCTGGATCTGGTGCACCGTCTCTACTAGAGACAGGAAAAGCATTAACTGCGAAAGGAATGCAAGTACTTGAATTTGTGGGCAAGGAAACTATGGATTTA	CGACATCTTCACACAAACCCTAATCTCATTTCTGGTAAATCCGATTTTGGGAAACTCTAATTTGATCTCGAGATCGCTAACAACGATGGAAGAAGACAAGCAAATGCACGAGGAGAAATCATCTCTGGTTAAAGAAGAACCGGTTCGTGGAGAAGAGCCCGAGATTGAGAAATTGACAGTGGCAGATGTGGACGCGCCACCGAAGAGTACCGGTGGTTGGGGTTGGGGTTTCTCTGGCTTCTCTGTGCTTTCCGATCTCCAAAAAGCTGCGGAAGATATTTCTCGTAATGCTGCAGCGGTGGCAGAGAAAGCAGCGAAAAGCATTGCAGAGATGGGAGAAGTGGATGAAGACTCTGAATCTTCTGCTAAGGAAGAAGAGAAAACTGAAGAAGCTGATAC…
ATH_RP3_hgx5150v1_pB27_A-81	5p 3p	114820103	Arabidopsis thaliana - F19G14.14	https://www.ncbi.nlm.nih.gov/nuccore/NM_127146.6	https://www.ncbi.nlm.nih.gov/gene/?term=816082	AT2G15860	B	F19G14.14; [NM_127146.6 Arabidopsis thaliana BAT2 domain protein mRNA]	18	672	IF	Sense		99.8 / 99.2	TGGATGATGTATATAACTATCTATTCGATGATGAAGATACCCCACCAAACCCAAAAAAAGAGATCCTAGAACTAGCCATGGCCGCAGGGGCCACGAAAATGCACGAGGAGAAATCATCTCTGGTTAAAGAAGAACCGGTTCGTGGAGAAGAGCCCGAGATTGAGAAATTGACAGTGGCAGATGTGGACGCGCCACCGAAGAGTACCGGTGGTTGGGGTTGGGGTTTCTCTGGCTTCTCTGTGCTTTCCGATCTCCAAAAAGCTGCGGAAGATATTTCTCGTAATGCTGCAGCGGTGGCAGAGAAAGCAGCGAAAAGCATTGCAGAGATGGGAGAAGTGGATGAAGACTCTGAATCTTCTGCTAAGGAAGAAGAGAAAACTGAAGAAGCTGATACAGAGC…	AATGCACGAGGAGAAATCATCTCTGGTTAAAGAAGAACCGGTTCGTGGAGAAGAGCCCGAGATTGAGAAATTGACAGTGGCAGATGTGGACGCGCCACCGAAGAGTACCGGTGGTTGGGGTTGGGGTTTCTCTGGCTTCTCTGTGCTTTCCGATCTCCAAAAAGCTGCGGAAGATATTTCTCGTAATGCTGCAGCGGTGGCAGAGAAAGCAGCGAAAAGCATTGCAGAGATGGGAGAAGTGGATGAAGACTCTGAATCTTCTGCTAAGGAAGAAGAGAAAACTGAAGAAGCTGATACAGAGCAGGATAGTGATGATGAGAATGCGAAGTTAAAGAAGTCAGCTCTTGAGAGATTGGAGGGTGCAAGTGAAGAGTCACTTCTTAGCCAGGGTTTGAAAGG…	TAGATCTACGATTCTAGATCAGGGTTTTCCCAGTCACGACGTTGTAAAACGACGGCCAGTGAATTGTAATATGACTCACTATAGGGCGAATTGGGTACCGGGCCTCTAGACACTAGCTACTCGAGGGGCCCCAGGGGCCACGAACTCAGCTCCAATACCAGTCTCTGTAATCAGTAAATCCATAGTTTCCTTGCCCACAAATTCAAGTACTTGCATTCCTTTCGCAGTTAATGCTTTTCCTGTCTCTAGTAGAGACGGTGCACCAGATCCAGCTTCCCTAGGCGAAGAACCTTGCTGGACACTGTTTTCAAGCTTTTGCACCAAACTTGTGCCCCCTTTTAACGCATTTCCAAATGCTTGCCAAGCTCCAGAAGTGAAACTCTCAACTGAAATCATCGA…	GAAGAAGCTGATACAGAGCAGGATAGTGATGATGAGAATGCGAAGTTAAAGAAGTCAGCTCTTGAGAGATTGGAGGGTGCAAGTGAAAAAGTCACTTCTTAGCCAGGGTTTGAAGGTTTTCGATGATTTCAGTTGAGAGTTTCACTTCTGGAGCTTGGCAAGCATTTGGAAATGCGTTAAAAGGGGGCACAAGTTTGGTGCAAAAGCTTGAAAACAGTGTCCAGCAAGGTTCTTCGCCTAGGGAAGCTGGATCTGGTGCACCGTCTCTACTAGAGACAGGAAAAGCATTAACTGCGAAAGGAATGCAAGTACTTGAATTTGTGGGCAAGGAAACTATGGATTTACTGATTACAGAGACTGGTATTGGAGCTGAG	AATGCACGAGGAGAAATCATCTCTGGTTAAAGAAGAACCGGTTCGTGGAGAAGAGCCCGAGATTGAGAAATTGACAGTGGCAGATGTGGACGCGCCACCGAAGAGTACCGGTGGTTGGGGTTGGGGTTTCTCTGGCTTCTCTGTGCTTTCCGATCTCCAAAAAGCTGCGGAAGATATTTCTCGTAATGCTGCAGCGGTGGCAGAGAAAGCAGCGAAAAGCATTGCAGAGATGGGAGAAGTGGATGAAGACTCTGAATCTTCTGCTAAGGAAGAAGAGAAAACTGAAGAAGCTGATACAGAGCAGGATAGTGATGATGAGAATGCGAAGTTAAAGAAGTCAGCTCTTGAGAGATTGGAGGGTGCAAGTGAAGAGTCACTTCTTAGCCAGGGTTTGAAGGT…
ATH_RP3_hgx5150v1_pB27_A-93	5p 3p	114819802 / 114819786	Arabidopsis thaliana - FC2	https://www.ncbi.nlm.nih.gov/nuccore/NM_001202710.1	https://www.ncbi.nlm.nih.gov/gene/?term=817589	AT2G30390	B	FC2; [gi|334184579|ref|NM_001202710.1| Arabidopsis thaliana ferrochelatase 2 mRNA, complete cds]	-13	1442	IF	Sense		99.8 / 99.4	ATGGATGATGTATATAACTATCTATTCGATGATGAAGATACCCCACCAAACCCAAAAAAAGAGATCCTAGAACTAGCCATGGCCGCAGGGGCCACGAACAATCTTTTTGCAATGAATTGCCCAGCCATGACTGCTTCTCCTTCTTCTTCCTCTTCTTCTTCCTACTCAACGTTTCGTCCTCCTCCTCCACTCTTGCCACAATTGAGTAACGATTCACAAAGATCTGTTGTTATGCACTGCACAAGATTACCCTTTGAAGCATTTGCTGCTACTTCATCAAACCGGCTTCTTGGGAAACATTCATTGCCTTTGAGAGCAGCTTTGGTTACTTCGAACCCTTTAAACATTTCATCTTCCTCAGTTATCTCTGATGCCATTTCATCTTCCTCTGTTATCACT…	CAATCTTTTTGCAATGAATTGCCCAGCCATGACTGCTTCTCCTTCTTCTTCCTCTTCTTCTTCCTACTCAACGTTTCGTCCTCCTCCTCCACTCTTGCCACAATTGAGTAACGATTCACAAAGATCTGTTGTTATGCACTGCACAAGATTACCCTTTGAAGCATTTGCTGCTACTTCATCAAACCGGCTTCTTGGGAAACATTCATTGCCTTTGAGAGCAGCTTTGGTTACTTCGAACCCTTTAAACATTTCATCTTCCTCAGTTATCTCTGATGCCATTTCATCTTCCTCTGTTATCACTGATGATGCCAAAATTGGTGTCTTGTTATTAAACCTTGGAGGTCCTGAGACTTTAGATGATGTACAACCCTTTTTTGTTTAACCTCTTCGCCGACCCGG…	TCGTTCACGATTCTAGATCAGGGTTTTCCCAGTCACGACGTTGTAAAACGACGGCCAGTGAATTGTAAAATGACTCACTATAGGGCGAATTGGGTACCGGGCCTCTAGACACTAGCTACTCGAGGGGCCCCAGGGGCCACGAACCCCATTCCCACATTGTCACCGGTGCTGGTAACTCCCTTCTCTGTGAATCATACGTTGCTAATAATTCTTCTACACTCCCGAGCGGAACTAACGACTGTCGAGCTTCAAGGTTTGAGACAGCCATAGCACCAACGTATGGAAGACTTTCCACAACAGCATCTGCCAAGTCAGATATAAACATAGGTTCTGTTCCTAGAGCAGGTACTCGCCCCCAGTTTTTGATACCAGACTTCAAAGCCAACTCTTTATACTCAA…	CCATTACTGAACTTGGTAAAAAAAGGTGTTGAAAATCTTCTGGCTGTACCCCATAAGTTTTGTGAGCGAGCACATTGAAACTCTGGAGGAGATAGATGTTGAGTATAAAGAGTTGGCTTTGAAGTCTGGTATCAAAAACTGGGGGCGAGTACCTGCTCTAGGAACAGAACCTATGTTTATATCTGACTTGGCAGATGCTGTTGTGGAAAGTCTTCCATACGTTGGTGCTATGGCTGTCTCAAACCTTGAAGCTCGACAGTCGTTAGTTCCGCTCGGGAGTGTAGAAGAATTATTAGCAACGTATGATTCACAGAGAAGGGAGTTACCAGCACCGGTGACAATGTGGGAATGGGG	CAATCTTTTTGCAATGAATTGCCCAGCCATGACTGCTTCTCCTTCTTCTTCCTCTTCTTCTTCCTACTCAACGTTTCGTCCTCCTCCTCCACTCTTGCCACAATTGAGTAACGATTCACAAAGATCTGTTGTTATGCACTGCACAAGATTACCCTTTGAAGCATTTGCTGCTACTTCATCAAACCGGCTTCTTGGGAAACATTCATTGCCTTTGAGAGCAGCTTTGGTTACTTCGAACCCTTTAAACATTTCATCTTCCTCAGTTATCTCTGATGCCATTTCATCTTCCTCTGTTATCACTGATGATGCCAAAATTGGTGTCTTGTTATTAAACCTTGGAGGTCCTGAGACTTTAGATGATGTACAACCCTTTTTGTTTAACCTCTTCGCCGACCCGGA…
[truncated: 159 more rows]
